# Supplementary material for: Across two continents: The genomic basis of environmental adaptation in house mice (Mus musculus domesticus) from the Americas
Source: PLoS Genet. 2024 Jul 5;20(7):e1011036. doi: 10.1371/journal.pgen.1011036 (PMC11253941; doi:10.1371/journal.pgen.1011036)
Supplement: S1 Table — Table contains: Collector’s number, SRR ID, Museum of Vertebrate Zoology catalog number, exact collecting locality, latitude, longitude, sex, reproductive data, measurements of length and body weight, and data of exome sequencing (number of reads, length of reads and coverage). (XLSX) [file pgen.1011036.s001.xlsx]

## Sheet: TableS1
Supplementary Table 1. List of 86 wild-caught house mice individuals (Mus musculus domesticus) collected in Mexico (N=10), Brazil (N=60) and Argentina (N=26). Table contains: Collector’s number, SRR ID, Museum of Vertebrate Zoology catalog number, exact collecting locality, latitude, longitude, sex, reproductive data, measurements of length and body weight, and data of exome sequencing (number of…
Collector number	Collection ID number	Country	State Prov	Specific locality	Latitude	Longitude	Sex	Reproductive data	Age class	Ear (mm)	Hind foot (mm)	Tail length (mm)	Total length (mm)	Weight (g)	Number of Reads	Percent PRHED>30	Length	Bases	Coverage	Notes
CAST-1048	MVZ:Mamm:242200	Mexico	Guanajuato	Guanajuato	21.0191	-101.875	Male	NA	NA	NA	NA	83	160	11.6	98229800	99.9494	438801504	11048378521	25.18
CAST-1049	MVZ:Mamm:242201	Mexico	Guanajuato	Guanajuato	21.0134	-101.867	Female	NA	NA	NA	NA	20	133	9.2	78979944	99.9449	438801504	8603712262	19.61
CAST-1052	MVZ:Mamm:242202	Mexico	Guanajuato	Guanajuato	21.018	-101.863	Male	NA	NA	NA	NA	90	171	15.3	111299804	99.9411	438801504	12344692853	28.13
LEPM-342	MVZ:Mamm:242203	México	Guanajuato	Guanajuato	21.0209	-101.86	Female	NA	NA	NA	NA	85	174	15.7	126223084	99.9423	438801504	12797484001	29.16
LEPM-344	MVZ:Mamm:242207	México	Guanajuato	Guanajuato	21.0316	-101.863	Male	NA	NA	NA	NA	66	114	5.8	76384056	99.9271	438801504	8865550441	20.2
LEPM-345	MVZ:Mamm:242209	México	Guanajuato	Guanajuato	21.0373	-101.862	Male	NA	NA	NA	NA	101	189	17.8	85262992	99.9303	438801304	8513427636	19.8
LEPM-347	MVZ:Mamm:242208	México	Guanajuato	Guanajuato	21.0343	-101.858	Male	NA	NA	NA	NA	87	160	12.5	70502644	99.9202	438801304	8417730842	19.18
LEPM-349	MVZ:Mamm:242205	México	Guanajuato	Guanajuato	21.0306	-101.854	Female	NA	NA	NA	NA	90	178	17.1	71007424	99.881	438801504	8555768860	19.5
CAST-1002	MVZ:Mamm:242198	Mexico	Chiapas	Chiapas	15.0878	-92.1487	Female	NA	NA	NA	NA	75	150	11.6	69224104	99.8944	438801504	7573301890	17.26
CAST-869	MVZ:Mamm:242199	Mexico	Chiapas	Chiapas	16.7534	-92.6354	Male	NA	NA	NA	NA	81	153	9.3	94112104	99.9329	438801504	10355353325	23.6
FMM-192*	MVZ:Mamm:237788	Brazil	Amazonas	Manaus	-3.13281	-59.9411	Female	NA	NA	15	18	86	166	17.25	89399064	99.9314	438801504	10285593714	23.44
FMM-193*	MVZ:Mamm:237789	Brazil	Amazonas	Manaus	-3.05417	-59.9489	Male	Testis = 7mm	NA	17	18	62	139	15.5	79791356	99.944	438801504	9535112746	21.73
FMM-215*	MVZ:Mamm:237791	Brazil	Amazonas	Manaus	-3.03514	-59.9323	Male	Testis = 7x4 mm	NA	14	18	82	174	18.5	87985436	99.9145	438801304	10528412502	23.99
FMM-221*	MVZ:Mamm:237792	Brazil	Amazonas	Manaus	-3.10692	-59.9844	Female	NA	NA	15	18	77	165	18	71940464	99.9056	438801504	8648839925	19.71
FMM-222*	MVZ:Mamm:237793	Brazil	Amazonas	Manaus	-3.11101	-59.9717	Male	Testis = 7x3	NA	15	17	95	175	15.75	77718896	99.9098	438801504	9467205173	21.58
FMM-224*	MVZ:Mamm:237794	Brazil	Amazonas	Manaus	-3.01686	-59.9438	Female	NA	NA	15	16.75	88	166	14.25	61409268	99.9409	438801504	7243808523	16.51
FMM-239*	MVZ:Mamm:237796	Brazil	Amazonas	Manaus	-3.12928	-59.9869	Male	Testis = 7x5mm	NA	15	18	87	162	16	78961524	99.94	438801504	9484803377	21.62
FMM-255*	MVZ:Mamm:241350	Brazil	Amazonas	Manaus	-3.12014	-59.9776	Female	NA	NA	15	17	92	175	15	85402180	99.9301	438801504	9946234333	22.67
FMM-260*	MVZ:Mamm:242232	Brazil	Amazonas	Manaus	-3.10144	-59.9944	Female	NA	NA	17	16	86	166	14	62909092	99.9358	438801304	7402954896	16.87
FMM-261*	MVZ:Mamm:241351	Brazil	Amazonas	Manaus	-3.0839	-59.9626	Female	NA	NA	14	18	88	176	18.9	69090576	99.9017	438801304	8114562920	18.49
FMM-266	MVZ:Mamm:231392	Brazil	Rondonia	Porto Velho	-8.77153	-63.8028	Male	Abdominal	NA	13	19	79	162	10	82673744	99.9207	438801504	10027364005	22.85
FMM-267	MVZ:Mamm:231381	Brazil	Rondonia	Porto Velho	-8.78367	-63.8417	Female	Parous	NA	16	18	76	165	12.5	63207852	99.9106	438798266	7668578548	17.48
FMM-268	MVZ:Mamm:231382	Brazil	Rondonia	Porto Velho	-8.77156	-63.7975	Male	Abdominal; Testis: 8x3mm	NA	15	18	81	164	12.25	79817552	99.935	438801304	9937679497	22.65
FMM-269	MVZ:Mamm:231383	Brazil	Rondonia	Porto Velho	-8.78253	-63.8458	Female	Pregnant; embryo (right horn 1, left horn 2)	NA	13	18	81	172	13.75	71211252	99.9246	438801504	7020990553	16
FMM-270	MVZ:Mamm:231384	Brazil	Rondonia	Porto Velho	-8.77792	-63.8414	Female	Pregnant; embryo (right horn 1, left horn 1)	NA	15	16	84	180	15	84822952	99.9242	438801304	10018801838	22.83
FMM-271	MVZ:Mamm:231385	Brazil	Rondonia	Porto Velho	-8.7645	-63.8397	Female	Parous	NA	16	17	84	171	12.25	74643340	99.9095	438801304	8967332966	20.44
FMM-272	MVZ:Mamm:231386	Brazil	Rondonia	Porto Velho	-8.772	-63.8357	Female	Nulliparous	Juvenile	12	16	70	132	5.75	69476288	99.9164	438801504	8150235425	18.57
FMM-274	MVZ:Mamm:231390	Brazil	Rondonia	Porto Velho	-8.77283	-63.84	Female	Parous	NA	15	19	93	193	16.25	73052608	99.9282	438801504	8532606575	19.45
FMM-277	MVZ:Mamm:231389	Brazil	Rondonia	Porto Velho	-8.78431	-63.8033	Male	Abdominal; Testis: 4x2mm	NA	11	17	67	145	7	66711800	99.9165	438801504	8278424030	18.87
FMM-278	MVZ:Mamm:231393	Brazil	Rondonia	Porto Velho	-8.78383	-63.8018	Female	Parous	NA	14	17	85	170	13	81460988	99.9389	438801504	9420948579	21.47
FMM-279	MVZ:Mamm:231394	Brazil	Rondonia	Porto Velho	-8.77625	-63.8003	Female	Pregnant; embryos (right horn:0, left horn:4	NA	14	17	75	169	14	89067912	99.9151	438801504	9887434326	22.53
FMM-280	MVZ:Mamm:231335	Brazil	Distrito Federal	Brasilia	-15.9428	-47.9347	Female	Pregnant; embryo (right horn 1; left horn 0)	NA	13	18	79	172	14.5	65071960	99.8973	438801504	7376250960	16.81
FMM-282	MVZ:Mamm:231342	Brazil	Distrito Federal	Brasilia	-15.6392	-47.9095	Male	Scrotal	NA	15	19	86	165	11.25	78191968	99.9175	438801504	9182279950	20.93
FMM-284	MVZ:Mamm:231344	Brazil	Distrito Federal	Brasilia	-15.636	-47.9175	Female	Nulliparous	Juvenile	13	17	76	146	8	69494004	99.9292	438801304	8590331863	19.58
FMM-285	MVZ:Mamm:231345	Brazil	Distrito Federal	Brasilia	-15.6207	-47.924	Male	Abdominal; Testis: 7x3mm	Subadult	13	18	79	150	8.75	69415324	99.8932	438801504	8230608832	18.76
FMM-286	MVZ:Mamm:231346	Brazil	Distrito Federal	Brasilia	-15.6192	-47.9413	Female	Parous	NA	15	17	84	183	14.25	65931240	99.9109	438801504	7597122055	17.31
FMM-287	MVZ:Mamm:231336	Brazil	Distrito Federal	Brasilia	-15.9412	-47.9375	Male	Abdominal; Testis: 4.0 x 2.0 mm	Juvenile	12	17	62	124	6.25	63135028	99.9149	438801504	7610716016	17.34
FMM-288	MVZ:Mamm:231337	Brazil	Distrito Federal	Brasilia	-15.9403	-47.9255	Female	Parous	NA	14	18	85	178	15.5	68051356	99.9221	438801504	8164362389	18.61
FMM-291	MVZ:Mamm:231340	Brazil	Distrito Federal	Brasilia	-15.9373	-47.9377	Female	Parous	NA	14	18	83	172	12	71767380	99.9188	438801304	8427153618	19.2
FMM-292	MVZ:Mamm:231347	Brazil	Distrito Federal	Brasilia	-15.6025	-47.968	Female	Parous	NA	15	16	65	152	10.5	72584484	99.9188	438801304	8323853982	18.97
FMM-148	MVZ:Mamm:231351	Brazil	Parana	Maringa	-23.457	-51.9925	Male	Scrotal; Testis: 7x3mm	NA	17	17	78	162	11.5	91402076	99.9198	438801304	10571150516	24.09
FMM-150	MVZ:Mamm:231353	Brazil	Parana	Maringa	-23.4518	-52.0023	Female	Pregnant; embryo (left horn:2; right horn: 2)	NA	19	17	79	158	11.5	86350920	99.928	438801504	10412623327	23.73
FMM-152	MVZ:Mamm:231355	Brazil	Parana	Maringa	-23.457	-51.9925	Male	Scrotal; Testis: 8x4mm	NA	14	16	80	164	14.5	87939832	99.9165	438801304	10280467968	23.43
FMM-153	MVZ:Mamm:231350	Brazil	Parana	Maringa	-23.4432	-52.023	Male	Abdominal; Testis: 7x3mm	NA	14	19	79	164	12	79621680	99.9303	438801304	9803827764	22.34
FMM-154	MVZ:Mamm:231356	Brazil	Parana	Maringa	-23.4202	-51.9577	Male	Scrotal; Testis: 8x4mm	NA	19	19	88	181	18.75	75483144	99.9204	438801504	9001136531	20.51
FMM-155	MVZ:Mamm:231357	Brazil	Parana	Maringa	-23.4252	-51.9697	Male	Scrotal; Testis: 7x3mm	NA	13	18	84	170	14.75	72343300	99.9134	438801504	8636581497	19.68
FMM-156	MVZ:Mamm:231358	Brazil	Parana	Maringa	-23.419	-51.8595	Male	Abdominal; Testis: 7x3mm	NA	13	18	91	180	14.25	87306096	99.9394	438801504	10625458442	24.21
FMM-157	MVZ:Mamm:231359	Brazil	Parana	Maringa	-23.452	-51.9073	Female	Parous	NA	15	18	91	184	13	94176592	99.9325	438801304	11218579688	25.57
FMM-159	MVZ:Mamm:231361	Brazil	Parana	Maringa	-23.452	-51.9073	Female	Nulliparous	Juvenile	12	16	67	152	8	89857456	99.9262	438797635	10473372666	23.87
FMM-160	MVZ:Mamm:231362	Brazil	Parana	Maringa	-23.3848	-51.9082	Female	Pregnant; embryos (right horn: 2; left horn:4)	NA	14	17	84	173	15	77589868	99.9218	438801304	9497241849	21.64
FMM-162	MVZ:Mamm:231364	Brazil	Rio Grande do Sul	Uruguaiana	-29.8905	-57.1255	Female	Parous	NA	13	17	76	171	14	95420484	99.937	438801504	11100041520	25.3
FMM-163	MVZ:Mamm:231365	Brazil	Rio Grande do Sul	Uruguaiana	-29.8692	-57.1863	Male	Abdominal; Testis: 7x3mm	NA	14	18	88	171	13.5	89048152	99.9088	438801504	10453146241	23.82
FMM-165	MVZ:Mamm:231367	Brazil	Rio Grande do Sul	Uruguaiana	-29.8882	-57.234	Male	Scrotal; Testis: 8x4mm	NA	13	18	82	165	14	72853756	99.9216	438801504	8867094325	20.21
FMM-166	MVZ:Mamm:231368	Brazil	Rio Grande do Sul	Uruguaiana	-29.8758	-57.1725	Female	Parous	NA	15	19	94	192	24.5	88415492	99.9223	438801504	10467446014	23.85
FMM-167	MVZ:Mamm:231369	Brazil	Rio Grande do Sul	Uruguaiana	-29.8712	-57.1342	Female	Nulliparous	NA	14	18	79	171	16.75	93585224	99.9162	438801504	10930998198	24.91
FMM-168	MVZ:Mamm:231370	Brazil	Rio Grande do Sul	Uruguaiana	-29.8885	-57.2003	Female	Nulliparous	NA	14	18	84	164	12	96505292	99.9438	438801504	11179811580	25.48
FMM-169	MVZ:Mamm:231371	Brazil	Rio Grande do Sul	Uruguaiana	-29.885	-57.1852	Female	Pregnant; embryos (right horn: 3, left horn: 2)	NA	15	19	81	164	13	68516180	99.9271	438801504	8489866715	19.35
FMM-173	MVZ:Mamm:231375	Brazil	Rio Grande do Sul	Uruguaiana	-29.8168	-57.2005	Male	Abdominal; Testis: 6x3mm	NA	14	19	74	154	11.25	66371840	99.916	438801504	8403805222	19.15
FMM-176	MVZ:Mamm:231377	Brazil	Rio Grande do Sul	Uruguaiana	-29.8242	-57.1932	Male	Scrotal; Testis: 9x4mm	NA	15	19	83	188	18	63029284	99.922	438801304	8170654944	18.62
FMM-179	MVZ:Mamm:231380	Brazil	Rio Grande do Sul	Uruguaiana	-29.904	-57.1527	Female	Parous	NA	16	18	80	179	14	89960092	99.9264	438800298	11010125675	25.09
FMM-111	MVZ:Mamm:231397	Argentina	Buenos Aires	Tandil	-37.35	-59.2028	Female	Pregnant	NA	14	17	84	176	15.25	62154916	99.8666	438801504	5949409737	13.56
FMM-112	MVZ:Mamm:231398	Argentina	Buenos Aires	Tandil	-37.3275	-59.0834	Female	Pregnant (4x1)	NA	12	17	70	154	11.5	100006788	99.9265	438801504	11489036491	26.18
FMM-115	MVZ:Mamm:231401	Argentina	Buenos Aires	Tandil	-37.35	-59.2028	Female	Nulliparous	Juvenile	13	17	69	148	9	86389240	99.9206	438801504	9514338626	21.68
FMM-116	MVZ:Mamm:231405	Argentina	Buenos Aires	Tandil	-37.3533	-59.2028	Male	Scrotal; Testis: 7.0 x 4.0mm	NA	12	20	76	160	12.5	75513184	99.9106	438801504	8854757942	20.18
FMM-118	MVZ:Mamm:231402	Argentina	Buenos Aires	Tandil	-37.3162	-59.1023	Male	Abdominal; Testis (4.0 x 2.0)	Juvenile	11	17	59	124	5.75	109168036	99.9187	438801504	12017774340	27.39
FMM-121	MVZ:Mamm:231407	Argentina	Buenos Aires	Tandil	-37.3188	-59.1055	Male	Testis length: 6.0 x 2.0	Juvenile	10	17	41	125	10.25	82198924	99.9139	438801504	9330738021	21.26	Tail deformed
FMM-122	MVZ:Mamm:231408	Argentina	Buenos Aires	Tandil	-37.2908	-59.2006	Female	Parous	NA	12	18	15	110	14.25	78345364	99.9101	438801504	9004447491	20.52
FMM-124	MVZ:Mamm:231410	Argentina	Buenos Aires	Tandil	-37.2898	-59.1544	Female	Pregnant (4x0)	NA	14	18	83	166	14	67834384	99.913	438801504	7868174289	17.93
FMM-146	MVZ:Mamm:231395	Argentina	Buenos Aires	Tandil	-37.7606	-58.2988	Male	Abdominal; Testis (3.0 x 2.0mm)	Subadult	11	18	69	144	8	88994020	99.9333	438801504	10493455345	23.91
FMM-147	MVZ:Mamm:231396	Argentina	Buenos Aires	Tandil	-37.7606	-59.2988	Male	Scrotal	NA	15	19	90	188	19	97942172	99.7755	438801504	10516184321	23.97
FMM-131	MVZ:Mamm:231411	Argentina	Chubut	Gaiman	-43.3072	-65.5243	Male	Abdominal; Testis (7.0 x 3.0mm)	Juvenile	12	18	69	154	10.75	82793072	99.9274	438801504	9580747099	21.83
FMM-132	MVZ:Mamm:231412	Argentina	Chubut	Gaiman	-43.3373	-65.5255	Female	Pregnant (3x1)	NA	16	19	87	178	18	80992796	99.9116	438801504	9556346275	21.78
FMM-133	MVZ:Mamm:231413	Argentina	Chubut	Gaiman	-43.3245	-65.5417	Male	Scrotal; Testis (8.0 x 3.0mm)	NA	14	18	81	172	16.5	62227796	99.8977	438801504	7292368991	16.62
FMM-135	MVZ:Mamm:231415	Argentina	Chubut	Gaiman	-43.3262	-65.4713	Male	Abdominal; Testis: (4.0x2.0mm)	Juvenile	11	17	61	132	5.5	71424140	99.921	438801304	8743329141	19.93
FMM-138	MVZ:Mamm:231418	Argentina	Chubut	Gaiman	-43.3217	-65.5387	Female	Pregnant	NA	15	18	89	183	14.75	79476356	99.901	438801504	9278447011	21.14
FMM-139	MVZ:Mamm:231419	Argentina	Chubut	Gaiman	-43.3252	-65.4763	Female	Parous	NA	14	17	80	168	14.25	81408528	99.929	438801304	9564053172	21.8
FMM-141	MVZ:Mamm:231421	Argentina	Chubut	Gaiman	-43.3063	-65.4052	Female	Pregnant (0x3)	NA	14	18	81	171	24	59543088	99.9008	438801504	7183876838	16.37
FMM-142	MVZ:Mamm:231422	Argentina	Chubut	Gaiman	-43.2908	-65.4001	Male	Scrotal; Testis (7.0 x 4.0mm)	NA	14	20	80	173	13	64812292	99.901	438801504	7808068175	17.79
FMM-143	MVZ:Mamm:231423	Argentina	Chubut	Gaiman	-43.323	-65.3715	Male	Abdominal	NA	12	18	83	173	18	55744712	99.8883	438801504	6675359574	15.21
FMM-144	MVZ:Mamm:231424	Argentina	Chubut	Gaiman	-43.3383	-66.5673	Female	Parous	NA	14	18	77	170	17.5	62685396	99.9084	438801504	7477318553	17.04
FMM-125	MVZ:Mamm:231425	Argentina	Tierra del Fuego	Ushuaia	-54.7859	-68.2756	Female	Pregnant (4x2)	NA	13	17	74	164	21.75	101266868	99.9425	438801304	11463751364	26.13
FMM-127	MVZ:Mamm:231427	Argentina	Tierra del Fuego	Ushuaia	-54.7859	-68.2756	Male	Abdominal; Testis (7.0 x 3.0mm)	Juvenile	12	18	72	150	10	94739996	99.9442	438801504	11428175737	26.04
FMM-128	MVZ:Mamm:231428	Argentina	Tierra del Fuego	Ushuaia	-54.7859	-68.2756	Male	Abdominal; Testis (7.0 x 4.0mm)	NA	15	18	84	169	13	96409520	99.9263	438801504	11225216485	25.58
FMM-129	MVZ:Mamm:231429	Argentina	Tierra del Fuego	Ushuaia	-54.7972	-68.2293	Female	Pregnant (4x4)	NA	14	19	80	167	13	81229012	99.9222	438801504	9478719957	21.6
FMM-130	MVZ:Mamm:231430	Argentina	Tierra del Fuego	Ushuaia	-54.7972	-68.2293	Female	Parous	NA	12	17	73	175	15	82204196	99.9264	438801504	9717246474	22.14
MWN-1750	MVZ:Mamm:235960	Argentina	Tierra del Fuego	Ushuaia	-54.7855	-68.2646	Male	Scrotal; Testis 6mm	NA	13	16	82	164	16	36837876	99.914	438801304	4770258478	10.87
*Mice collected in Manaus were brought to the University of California, Berekeley and housed in captivity to establish new wild derived inbred strains. Weights from these mice reflect time in captivity.
