# Supplementary material for: Across two continents: The genomic basis of environmental adaptation in house mice (Mus musculus domesticus) from the Americas
Source: PLoS Genet. 2024 Jul 5;20(7):e1011036. doi: 10.1371/journal.pgen.1011036 (PMC11253941; doi:10.1371/journal.pgen.1011036)
Supplement: S2 Table — (XLSX) [file pgen.1011036.s002.xlsx]

## Sheet: Table S2
Supplementary Table 2. Sample information for the European samples of Mus musculus musculus, Mus musculus domesticus, Mus musculus castaneus, and Mus spretus from [52] included in our analyses
Sample accession	Study accession	Run accession	Country	Species	Sex	Reference
SAMEA3403364	PRBJ9450	ERR899401	France	M. musculus domesticus	Male	Harr B, Karakoc E, Neme R, Teschke M, Pfeifle C, et al. Genomic resources for wild populations of the house mouse Mus musculus and its close relative Mus spretus. Sci Data. 2016;3. doi: https://doi.org/10.1038/sdata.2016.75.
SAMEA3403366	PRBJ9450	ERR899403	France	M. musculus domesticus	Male	Harr B, Karakoc E, Neme R, Teschke M, Pfeifle C, et al. Genomic resources for wild populations of the house mouse Mus musculus and its close relative Mus spretus. Sci Data. 2016;3. doi: https://doi.org/10.1038/sdata.2016.75.
SAMEA3403369	PRBJ9450	ERR899406	France	M. musculus domesticus	Male	Harr B, Karakoc E, Neme R, Teschke M, Pfeifle C, et al. Genomic resources for wild populations of the house mouse Mus musculus and its close relative Mus spretus. Sci Data. 2016;3. doi: https://doi.org/10.1038/sdata.2016.75.
SAMEA3403370	PRBJ9450	ERR899407	France	M. musculus domesticus	Male	Harr B, Karakoc E, Neme R, Teschke M, Pfeifle C, et al. Genomic resources for wild populations of the house mouse Mus musculus and its close relative Mus spretus. Sci Data. 2016;3. doi: https://doi.org/10.1038/sdata.2016.75.
SAMEA3403356	PRBJ9450	ERR899393	Germany	M. musculus domesticus	Male	Harr B, Karakoc E, Neme R, Teschke M, Pfeifle C, et al. Genomic resources for wild populations of the house mouse Mus musculus and its close relative Mus spretus. Sci Data. 2016;3. doi: https://doi.org/10.1038/sdata.2016.75.
SAMEA3403357	PRBJ9450	ERR899394	Germany	M. musculus domesticus	Male	Harr B, Karakoc E, Neme R, Teschke M, Pfeifle C, et al. Genomic resources for wild populations of the house mouse Mus musculus and its close relative Mus spretus. Sci Data. 2016;3. doi: https://doi.org/10.1038/sdata.2016.75.
SAMEA3403358	PRBJ9450	ERR899395	Germany	M. musculus domesticus	Male	Harr B, Karakoc E, Neme R, Teschke M, Pfeifle C, et al. Genomic resources for wild populations of the house mouse Mus musculus and its close relative Mus spretus. Sci Data. 2016;3. doi: https://doi.org/10.1038/sdata.2016.75.
SAMEA3403359	PRBJ9450	ERR899396	Germany	M. musculus domesticus	Male	Harr B, Karakoc E, Neme R, Teschke M, Pfeifle C, et al. Genomic resources for wild populations of the house mouse Mus musculus and its close relative Mus spretus. Sci Data. 2016;3. doi: https://doi.org/10.1038/sdata.2016.75.
SAMEA3403360	PRBJ9450	ERR899397	Germany	M. musculus domesticus	Male	Harr B, Karakoc E, Neme R, Teschke M, Pfeifle C, et al. Genomic resources for wild populations of the house mouse Mus musculus and its close relative Mus spretus. Sci Data. 2016;3. doi: https://doi.org/10.1038/sdata.2016.75.
SAMEA3403362	PRBJ9450	ERR899399	Germany	M. musculus domesticus	Male	Harr B, Karakoc E, Neme R, Teschke M, Pfeifle C, et al. Genomic resources for wild populations of the house mouse Mus musculus and its close relative Mus spretus. Sci Data. 2016;3. doi: https://doi.org/10.1038/sdata.2016.75.
SAMEA3650347	PRJEB11742	ERR1124330	Czech Republic	M. musculus musculus	Female	Harr B, Karakoc E, Neme R, Teschke M, Pfeifle C, et al. Genomic resources for wild populations of the house mouse Mus musculus and its close relative Mus spretus. Sci Data. 2016;3. doi: https://doi.org/10.1038/sdata.2016.75.
SAMEA3650348	PRJEB11742	ERR1124331	Czech Republic	M. musculus musculus	Female	Harr B, Karakoc E, Neme R, Teschke M, Pfeifle C, et al. Genomic resources for wild populations of the house mouse Mus musculus and its close relative Mus spretus. Sci Data. 2016;3. doi: https://doi.org/10.1038/sdata.2016.75.
SAMEA3650349	PRJEB11742	ERR1124332	Czech Republic	M. musculus musculus	Male	Harr B, Karakoc E, Neme R, Teschke M, Pfeifle C, et al. Genomic resources for wild populations of the house mouse Mus musculus and its close relative Mus spretus. Sci Data. 2016;3. doi: https://doi.org/10.1038/sdata.2016.75.
SAMEA3650355	PRJEB11742	ERR1124338	Kazhakstan	M. musculus musculus	Female	Harr B, Karakoc E, Neme R, Teschke M, Pfeifle C, et al. Genomic resources for wild populations of the house mouse Mus musculus and its close relative Mus spretus. Sci Data. 2016;3. doi: https://doi.org/10.1038/sdata.2016.75.
SAMEA3650356	PRJEB11742	ERR1124339	Kazhakstan	M. musculus musculus	Male	Harr B, Karakoc E, Neme R, Teschke M, Pfeifle C, et al. Genomic resources for wild populations of the house mouse Mus musculus and its close relative Mus spretus. Sci Data. 2016;3. doi: https://doi.org/10.1038/sdata.2016.75.
SAMEA941348	PRJEB2176	ERR019141	India	M. musculus castaneus	Male	Harr B, Karakoc E, Neme R, Teschke M, Pfeifle C, et al. Genomic resources for wild populations of the house mouse Mus musculus and its close relative Mus spretus. Sci Data. 2016;3. doi: https://doi.org/10.1038/sdata.2016.75.
SAMEA941350	PRJEB2176	ERR019142	India	M. musculus castaneus	Male	Harr B, Karakoc E, Neme R, Teschke M, Pfeifle C, et al. Genomic resources for wild populations of the house mouse Mus musculus and its close relative Mus spretus. Sci Data. 2016;3. doi: https://doi.org/10.1038/sdata.2016.75.
SAMEA941304	PRJEB2176	ERR019144	India	M. musculus castaneus	Male	Harr B, Karakoc E, Neme R, Teschke M, Pfeifle C, et al. Genomic resources for wild populations of the house mouse Mus musculus and its close relative Mus spretus. Sci Data. 2016;3. doi: https://doi.org/10.1038/sdata.2016.75.
SAMEA941343	PRJEB2176	ERR019145	India	M. musculus castaneus	Female	Harr B, Karakoc E, Neme R, Teschke M, Pfeifle C, et al. Genomic resources for wild populations of the house mouse Mus musculus and its close relative Mus spretus. Sci Data. 2016;3. doi: https://doi.org/10.1038/sdata.2016.75.
SAMEA3650370	PRJEB11742	ERR1124353	Spain	M. spretus	Male	Harr B, Karakoc E, Neme R, Teschke M, Pfeifle C, et al. Genomic resources for wild populations of the house mouse Mus musculus and its close relative Mus spretus. Sci Data. 2016;3. doi: https://doi.org/10.1038/sdata.2016.75.
