# Supplementary material for: Across two continents: The genomic basis of environmental adaptation in house mice (Mus musculus domesticus) from the Americas
Source: PLoS Genet. 2024 Jul 5;20(7):e1011036. doi: 10.1371/journal.pgen.1011036 (PMC11253941; doi:10.1371/journal.pgen.1011036)
Supplement: S3 Table — (XLSX) [file pgen.1011036.s003.xlsx]

## Sheet: Summary
Supplementary Table 3. Pairwise differentiation (Fst) across the three transects: South America, East and West of North America
Tab	Description
SouthAmerica_fst	Pairwise differentiation (Fst) and geographic distance between South American populations
SouthAmerica_NorthAmerica_fst	Pairwise differentiation (Fst) between populations from South America and populations from North America
Eastern_Western_fst	Pairwise differentiation (Fst) between populations from Eastern and Western of North America

## Sheet: SouthAmerica_fst
Population	Population	Geographic Distance (km)**	Fst (maf 10%)
Manaus	Porto Velho	898	0.108311
Manaus	Brasilia	3166	0.1507
Manaus	Maringa	3527	0.176667
Manaus	Uruguaiana	4111	0.14559
Manaus	Tandil	4962	0.159088
Manaus	Gaiman	5754	0.186428
Manaus	Ushuaia	7424	0.157536
Porto Velho	Brasilia	2399	0.139805
Porto Velho	Maringa	2632	0.16142
Porto Velho	Uruguaiana	3216	0.14143
Porto Velho	Tandil	4066	0.153739
Porto Velho	Gaiman	4858	0.173808
Porto Velho	Ushuaia	6528	0.14591
Brasilia	Maringa	1138	0.14746
Brasilia	Uruguaiana	2179	0.14264
Brasilia	Tandil	3132	0.157204
Brasilia	Gaiman	4099	0.18832
Brasilia	Ushuaia	5769	0.16129
Maringa	Uruguaiana	1043	0.171854
Maringa	Tandil	1995	0.18252
Maringa	Gaiman	2963	0.206825
Maringa	Ushuaia	4633	0.172322
Uruguaiana	Tandil	966	0.103512
Uruguaiana	Gaiman	1934	0.162994
Uruguaiana	Ushuaia	3604	0.138957
Tandil	Gaiman	1037	0.139421
Tandil	Ushuaia	2707	0.1105
Gaiman	Ushuaia	1679	0.138957
**Coordinates (latitude, longitude): Manaus (-3.095, -59.966); PortoVelho (-8.776, -63.823); Brasilia (-15.745, -47.94055); Maringa (-23.4362, -51.9526); Uruguaiana (-29.861, -57.183); Tandil (-37.323, -59.1449); Gaiman (-43.321, -65.555); Ushuaia (-54.789, -68.2601)

## Sheet: SouthAmerica_NorthAmerica_fst
Population South America	Population North America	Pairwise Fst (maf 10%)
Manaus	Hampshire-Vermont	0.288
Manaus	Pennsylvania	0.247
Manaus	Virginia	0.252
Manaus	Georgia	0.267
Manaus	Florida	0.223
Manaus	Edmonton	0.181
Manaus	Missoula	0.188
Manaus	Provo	0.197
Manaus	St. George	0.2
Manaus	Tucson	0.148
Porto Velho	Hampshire-Vermont	0.283
Porto Velho	Pennsylvania	0.248
Porto Velho	Virginia	0.254
Porto Velho	Georgia	0.267
Porto Velho	Florida	0.224
Porto Velho	Edmonton	0.193
Porto Velho	Missoula	0.198
Porto Velho	Provo	0.211
Porto Velho	St. George	0.213
Porto Velho	Tucson	0.16
Brasilia	Hampshire-Vermont	0.318
Brasilia	Pennsylvania	0.285
Brasilia	Virginia	0.289
Brasilia	Georgia	0.302
Brasilia	Florida	0.262
Brasilia	Edmonton	0.244
Brasilia	Missoula	0.245
Brasilia	Provo	0.257
Brasilia	St. George	0.26
Brasilia	Tucson	0.213
Maringa	Hampshire-Vermont	0.289
Maringa	Pennsylvania	0.252
Maringa	Virginia	0.257
Maringa	Georgia	0.273
Maringa	Florida	0.229
Maringa	Edmonton	0.187
Maringa	Missoula	0.183
Maringa	Provo	0.201
Maringa	St. George	0.205
Maringa	Tucson	0.149
Uruguaiana	Hampshire-Vermont	0.279
Uruguaiana	Pennsylvania	0.239
Uruguaiana	Virginia	0.247
Uruguiana	Georgia	0.261
Uruguaiana	Florida	0.216
Uruguaiana	Edmonton	0.167
Uruguaiana	Missoula	0.171
Uruguaiana	Provo	0.182
Uruguaiana	St. George	0.185
Uruguaiana	Tucson	0.134
Tandil	Hampshire-Vermont	0.287
Tandil	Pennsylvania	0.252
Tandil	Virginia	0.258
Tandil	Georgia	0.274
Tandil	Florida	0.23
Tandil	Edmonton	0.191
Tandil	Missoula	0.194
Tandil	Provo	0.207
Tandil	St. George	0.207
Tandil	Tucson	0.159
Gaiman	Hampshire-Vermont	0.324
Gaiman	Pennsylvania	0.294
Gaiman	Virginia	0.301
Gaiman	Georgia	0.317
Gaiman	Florida	0.272
Gaiman	Edmonton	0.254
Gaiman	Missoula	0.26
Gaiman	Provo	0.267
Gaiman	St. George	0.268
Gaiman	Tucson	0.226
Ushuaia	Hampshire-Vermont	0.304
Ushuaia	Pennsylvania	0.269
Ushuaia	Virginia	0.278
Ushuaia	Georgia	0.285
Ushuaia	Florida	0.248
Ushuaia	Edmonton	0.264
Ushuaia	Missoula	0.267
Ushuaia	Provo	0.274
Ushuaia	St. George	0.27
Ushuaia	Tucson	0.235

## Sheet: Eastern_Western_fst
Population 1	Population 2	Pairwise Fst (maf 10%)
Edmonton	Tucson	0.083
Edmonton	St George	0.1
Edmonton	Provo	0.098
Edmonton	Missoula	0.083
Missoula	Tucson	0.082
Missoula	St George	0.066
Missoula	Provo	0.057
Provo	Tucson	0.097
Provo	St George	0.026
St George	Tucson	0.1
New Hampshire-Vermont	Florida	0.08
New Hampshire-Vermont	Georgia	0.12
New Hampshire-Vermont	Virginia	0.05
New Hampshire-Vermont	Pennsylvania	0.099
Pennsylvania	Florida	0.032
Pennsylvania	Georgia	0.088
Pennsylvania	Virginia	0.07
Virginia	Florida	0.042
Virginia	Georgia	0.05
Georgia	Florida	0.059
