# Supplementary material for: Across two continents: The genomic basis of environmental adaptation in house mice (Mus musculus domesticus) from the Americas
Source: PLoS Genet. 2024 Jul 5;20(7):e1011036. doi: 10.1371/journal.pgen.1011036 (PMC11253941; doi:10.1371/journal.pgen.1011036)
Supplement: S4 Table — (XLSX) [file pgen.1011036.s004.xlsx]

## Sheet: TableS4
Supplementary Table 4. Values for bioclimatic environmental variables for sampled populations of M. musculus domesticus across the Americas
ID	Population	Country	Transect	Latitude	Longitude	Bio1- MAT	Bio2 -MDR	Bio3-ISO	Bio4-TS	Bio5 -MTWM	Bio6-MTCM	Bio7-TAR	Bio8 -MTWetQ	Bio9 -MTDQ	Bio10 -MTWQ	Bio11 -MTCQ	Bio12 -AP	Bio13 - PWM	Bio 14 -Precipitation of Driest Month	Bio15 -PS	Bio16 -PWQ	Bio 17 -PD	Bio 18 -PW	Bio19 - PC
DL-007	Tucson	USA	WNA	32.17	-110.783	194	158	46	6967	367	28	339	279	227	285	108	356	68	5	63	169	22	138	89
DL-008	Tucson	USA	WNA	32.1649	-110.773	192	160	47	6880	364	24	340	275	224	280	106	348	73	4	68	176	20	145	82
MPR-170	Tucson	USA	WNA	32.2872	-110.996	204	161	46	7061	377	33	344	290	236	295	117	310	59	4	65	150	19	122	76
MPR-171	Tucson	USA	WNA	32.2921	-111.026	199	165	47	7088	375	26	349	286	232	291	111	331	62	5	63	159	22	130	81
MPR-172	Tucson	USA	WNA	32.2904	-111.021	199	165	47	7088	375	26	349	286	232	291	111	331	62	5	63	159	22	130	81
MPR-173	Tucson	USA	WNA	32.2681	-111.027	199	165	47	7088	375	26	349	286	232	291	111	331	62	5	63	159	22	130	81
TAS-010	St. George	USA	WNA	37.0423	-113.617	165	169	41	8758	385	-26	411	76	206	280	55	216	28	5	33	79	30	42	69
TAS-011	St. George	USA	WNA	37.0892	-113.531	165	169	41	8758	385	-26	411	76	206	280	55	216	28	5	33	79	30	42	69
TAS-012	St. George	USA	WNA	37.1069	-113.504	165	169	41	8758	385	-26	411	76	206	280	55	216	28	5	33	79	30	42	69
TAS-013	St. George	USA	WNA	37.0766	-113.518	165	169	41	8758	385	-26	411	76	206	280	55	216	28	5	33	79	30	42	69
TAS-014	St. George	USA	WNA	37.0853	-113.5	159	168	41	8475	376	-29	405	72	197	270	53	255	35	6	35	94	35	50	80
TAS-015	St. George	USA	WNA	37.0637	-113.522	165	169	41	8758	385	-26	411	76	206	280	55	216	28	5	33	79	30	42	69
TAS-016	St. George	USA	WNA	37.1203	-113.557	165	169	41	8758	385	-26	411	76	206	280	55	216	28	5	33	79	30	42	69
TAS-017	St. George	USA	WNA	37.1225	-113.615	165	169	41	8758	385	-26	411	76	206	280	55	216	28	5	33	79	30	42	69
TAS-021	St. George	USA	WNA	37.1279	-113.607	165	169	41	8758	385	-26	411	76	206	280	55	216	28	5	33	79	30	42	69
TAS-022	St. George	USA	WNA	37.2069	-113.617	119	161	41	7962	330	-55	385	36	152	225	21	354	47	9	31	122	54	71	106
TAS-027	Provo	USA	WNA	40.1581	-111.703	99	151	36	8971	328	-85	413	90	217	217	-16	425	45	21	21	129	72	72	112
TAS-028	Provo	USA	WNA	40.0926	-111.659	77	152	37	8650	301	-105	406	-15	190	190	-34	533	57	26	23	162	86	86	159
TAS-029	Provo	USA	WNA	40.0977	-111.674	99	151	36	8971	328	-85	413	90	217	217	-16	425	45	21	21	129	72	72	112
TAS-030	Provo	USA	WNA	40.1327	-111.73	99	151	36	8971	328	-85	413	90	217	217	-16	425	45	21	21	129	72	72	112
TAS-031	Provo	USA	WNA	40.0585	-111.733	99	151	36	8971	328	-85	413	90	217	217	-16	425	45	21	21	129	72	72	112
TAS-032	Provo	USA	WNA	40.1003	-111.655	77	152	37	8650	301	-105	406	-15	190	190	-34	533	57	26	23	162	86	86	159
TAS-038	Provo	USA	WNA	40.2556	-111.71	100	151	36	8903	328	-83	411	92	217	217	-14	413	44	20	21	126	69	69	110
TAS-039	Provo	USA	WNA	40.369	-111.767	78	146	36	8519	300	-96	396	-13	190	190	-29	573	63	26	25	176	88	88	171
TAS-040	Provo	USA	WNA	40.3747	-111.877	93	145	35	8830	318	-86	404	84	209	209	-20	420	47	21	20	133	74	74	105
TAS-047	Provo	USA	WNA	40.1478	-111.674	99	151	36	8971	328	-85	413	90	217	217	-16	425	45	21	21	129	72	72	112
TAS-048	Missoula	USA	WNA	46.3275	-114.112	64	150	39	7686	281	-95	376	102	20	165	-33	358	47	21	27	118	68	100	83
TAS-049	Missoula	USA	WNA	46.3394	-114.115	68	148	39	7816	286	-91	377	108	25	170	-31	333	44	20	28	110	63	94	79
TAS-050	Missoula	USA	WNA	46.3529	-114.119	68	148	39	7816	286	-91	377	108	25	170	-31	333	44	20	28	110	63	94	79
TAS-051	Missoula	USA	WNA	46.4102	-114.086	68	148	39	7816	286	-91	377	108	25	170	-31	333	44	20	28	110	63	94	79
TAS-052	Missoula	USA	WNA	46.5106	-114.072	65	147	38	7900	283	-95	378	105	21	168	-36	343	45	21	26	112	66	97	82
TAS-055	Missoula	USA	WNA	46.8577	-113.986	47	142	37	7871	264	-114	378	85	143	150	-52	461	54	29	22	139	97	116	124
TAS-061	Missoula	USA	WNA	47.5789	-114.146	67	124	35	7811	271	-83	354	106	21	170	-31	494	62	31	23	157	101	131	121
TAS-062	Missoula	USA	WNA	48.2351	-114.381	55	133	35	8028	266	-106	372	137	10	159	-48	514	65	31	24	155	104	138	139
TAS-063	Missoula	USA	WNA	47.5299	-114.118	67	124	35	7811	271	-83	354	106	21	170	-31	494	62	31	23	157	101	131	121
TAS-066	Missoula	USA	WNA	46.9714	-114.127	65	138	36	8166	283	-96	379	106	19	171	-39	374	49	22	26	124	75	104	89
TAS-082	Edmonton	Canada	WNA	53.4087	-113.319	22	117	27	10804	225	-196	421	151	-42	151	-124	458	90	16	67	240	53	240	59
TAS-088	Edmonton	Canada	WNA	53.7916	-113.319	24	118	27	10960	233	-195	428	155	-41	155	-124	454	89	16	68	238	54	238	61
TAS-097	Edmonton	Canada	WNA	53.8615	-113.303	22	120	27	11008	234	-199	433	154	-44	154	-127	457	89	17	66	239	55	239	61
TAS-103	Edmonton	Canada	WNA	53.3956	-113.19	22	117	27	10804	225	-196	421	151	-42	151	-124	458	90	16	67	240	53	240	59
TAS-105	Edmonton	Canada	WNA	53.5128	-113.873	26	122	28	10564	230	-196	426	153	-36	153	-116	484	94	18	65	249	58	249	67
TAS-106	Edmonton	Canada	WNA	53.5421	-113.823	27	117	27	10675	229	-192	421	155	-36	155	-116	474	93	17	66	246	57	246	65
TAS-113	Edmonton	Canada	WNA	53.5128	-113.873	26	122	28	10564	230	-196	426	153	-36	153	-116	484	94	18	65	249	58	249	67
TAS-119	Edmonton	Canada	WNA	53.4836	-114.104	25	130	30	10454	230	-202	432	150	-36	150	-116	492	95	19	64	251	59	251	66
TAS-126	Edmonton	Canada	WNA	53.395	-113.938	26	126	29	10578	231	-198	429	153	-36	153	-116	483	94	18	65	248	57	248	65
TAS-131	Edmonton	Canada	WNA	53.3995	-113.96	26	126	29	10578	231	-198	429	153	-36	153	-116	483	94	18	65	248	57	248	65
TAS-187	Tucson	USA	WNA	32.2814	-110.95	204	161	46	7061	377	33	344	290	236	295	117	310	59	4	65	150	19	122	76
TAS-189	Tucson	USA	WNA	32.167	-111.086	199	165	47	7088	375	26	349	286	232	291	111	331	62	5	63	159	22	130	81
TAS-191	Tucson	USA	WNA	32.1326	-111.062	196	166	47	6973	370	24	346	280	228	286	109	333	70	4	71	172	20	141	75
TAS-192	Tucson	USA	WNA	32.1465	-111.011	196	166	47	6973	370	24	346	280	228	286	109	333	70	4	71	172	20	141	75
MPR108	Florida	USA	ENA	29.7621	-82.4903	203	131	47	5378	329	54	275	267	172	267	130	1330	201	56	42	545	190	545	276
MPR110	Florida	USA	ENA	29.1858	-82.2146	207	132	49	5080	329	63	266	268	178	268	139	1354	194	56	43	557	195	557	251
MPR112	Florida	USA	ENA	29.7789	-82.417	203	131	47	5378	329	54	275	267	172	267	130	1330	201	56	42	545	190	545	276
MPR113	Florida	USA	ENA	29.7869	-82.4959	203	131	47	5378	329	54	275	267	172	267	130	1330	201	56	42	545	190	545	276
MPR114	Florida	USA	ENA	29.3728	-82.1989	206	130	48	5177	328	61	267	268	176	268	136	1347	192	57	41	550	195	550	260
MPR115	Florida	USA	ENA	29.4522	-82.3403	206	132	49	5195	329	60	269	268	176	268	136	1365	202	57	43	563	192	563	268
MPR116	Florida	USA	ENA	29.3902	-82.1299	207	129	48	5137	329	63	266	268	177	268	138	1322	182	56	41	535	197	535	248
MPR118	Florida	USA	ENA	29.1007	-82.1419	209	132	50	4969	330	66	264	269	181	269	142	1314	188	54	42	537	192	537	236
MPR120	Florida	USA	ENA	29.7828	-82.3755	203	131	47	5378	329	54	275	267	172	267	130	1330	201	56	42	545	190	545	276
MPR121	Florida	USA	ENA	29.6565	-82.5872	204	135	49	5314	329	55	274	268	174	268	133	1321	201	52	43	547	187	547	273
MPR123	Georgia	USA	ENA	34.0989	-83.3454	160	130	39	7234	321	-6	327	79	212	251	64	1298	142	90	14	390	276	310	354
MPR124	Georgia	USA	ENA	33.9902	-83.592	161	129	39	7185	321	-3	324	80	166	251	65	1282	142	88	15	388	268	307	351
MPR125	Georgia	USA	ENA	34.1001	-83.5969	159	130	39	7185	320	-6	326	78	211	249	63	1316	145	91	14	396	280	312	360
MPR126	Georgia	USA	ENA	34.1188	-83.5709	159	130	39	7185	320	-6	326	78	211	249	63	1316	145	91	14	396	280	312	360
MPR128	Georgia	USA	ENA	33.8702	-83.2889	163	129	39	7221	323	-2	325	82	168	254	67	1244	135	83	15	375	257	304	340
MPR129	Georgia	USA	ENA	33.8376	-83.3505	163	129	39	7227	323	-2	325	82	168	254	67	1256	138	85	15	379	262	304	342
MPR130	Georgia	USA	ENA	34.2017	-83.3344	157	131	40	7213	318	-9	327	76	209	248	61	1346	148	94	14	403	289	320	367
MPR131	Georgia	USA	ENA	33.8858	-83.4802	163	129	39	7227	323	-2	325	82	168	254	67	1256	138	85	15	379	262	304	342
MPR132	Georgia	USA	ENA	33.8437	-83.3374	163	129	39	7227	323	-2	325	82	168	254	67	1256	138	85	15	379	262	304	342
MPR133	Georgia	USA	ENA	34.0579	-83.4737	160	130	39	7234	321	-6	327	79	212	251	64	1298	142	90	14	390	276	310	354
MPR134	Hampshire	USA	ENA	44.112	-72.0454	58	126	30	9904	264	-152	416	181	-62	181	-76	939	101	54	18	285	176	285	189
MPR135	Hampshire	USA	ENA	43.9392	-72.1118	56	124	30	9743	259	-150	409	177	-62	177	-75	993	102	61	15	289	193	289	205
MPR137	Hampshire	USA	ENA	43.998	-72.1045	56	124	30	9743	259	-150	409	177	-62	177	-75	993	102	61	15	289	193	289	205
MPR138	Hampshire	USA	ENA	43.9719	-72.0846	56	124	30	9743	259	-150	409	177	-62	177	-75	993	102	61	15	289	193	289	205
MPR140	Hampshire	USA	ENA	43.9728	-72.0939	56	124	30	9743	259	-150	409	177	-62	177	-75	993	102	61	15	289	193	289	205
MPR141	Vermont	USA	ENA	43.9507	-72.1175	56	124	30	9743	259	-150	409	177	-62	177	-75	993	102	61	15	289	193	289	205
MPR142	Vermont	USA	ENA	43.9507	-72.1175	56	124	30	9743	259	-150	409	177	-62	177	-75	993	102	61	15	289	193	289	205
MPR143	Vermont	USA	ENA	43.9279	-72.123	56	124	30	9743	259	-150	409	177	-62	177	-75	993	102	61	15	289	193	289	205
MPR144	Vermont	USA	ENA	44.1281	-72.0433	58	126	30	9904	264	-152	416	181	-62	181	-76	939	101	54	18	285	176	285	189
MPR145	Vermont	USA	ENA	43.956	-72.1116	56	124	30	9743	259	-150	409	177	-62	177	-75	993	102	61	15	289	193	289	205
MPR146	Pennsylvania	USA	ENA	40.6188	-75.3636	104	118	32	8884	294	-73	367	207	-1	217	-13	1146	110	73	11	321	247	317	248
MPR147	Pennsylvania	USA	ENA	40.5032	-75.3174	103	119	32	8825	293	-74	367	206	-13	215	-13	1164	113	74	11	326	252	321	252
MPR148	Pennsylvania	USA	ENA	40.451	-75.4013	104	114	31	8808	290	-72	362	194	0	216	-13	1150	111	73	12	323	247	318	247
MPR150	Pennsylvania	USA	ENA	40.5957	-75.6589	103	118	32	8881	294	-74	368	194	-2	217	-14	1144	111	73	12	321	245	316	248
MPR151	Pennsylvania	USA	ENA	40.5519	-75.3246	103	119	32	8825	293	-74	367	206	-13	215	-13	1164	113	74	11	326	252	321	252
MPR152	Pennsylvania	USA	ENA	40.5311	-75.3474	104	118	32	8884	294	-73	367	207	-1	217	-13	1146	110	73	11	321	247	317	248
MPR153	Pennsylvania	USA	ENA	40.5004	-76.1034	96	117	31	8838	283	-83	366	186	-9	207	-22	1171	117	74	13	340	245	324	252
MPR154	Pennsylvania	USA	ENA	40.462	-76.0879	104	116	31	8876	290	-76	366	194	-2	215	-15	1129	112	71	13	329	239	314	245
MPR155	Pennsylvania	USA	ENA	40.7075	-75.6674	95	117	31	8868	285	-83	368	186	-10	208	-22	1179	116	76	12	333	249	325	255
MPR156	Pennsylvania	USA	ENA	40.5267	-76.0973	96	117	31	8838	283	-83	366	186	-9	207	-22	1171	117	74	13	340	245	324	252
MPR159	Virginia	USA	ENA	37.7412	-77.5755	135	128	36	8026	308	-42	350	236	28	236	28	1085	107	77	10	302	246	302	246
MPR161	Virginia	USA	ENA	37.6553	-77.7293	135	130	37	8018	309	-42	351	237	29	237	29	1085	107	77	10	301	247	301	247
MPR162	Virginia	USA	ENA	37.4876	-77.4021	142	128	36	8004	316	-32	348	236	94	243	36	1101	115	78	12	320	251	316	251
MPR163	Virginia	USA	ENA	37.655	-77.7398	135	130	37	8018	309	-42	351	237	29	237	29	1085	107	77	10	301	247	301	247
MPR164	Virginia	USA	ENA	37.6788	-77.5166	135	128	36	8026	308	-42	350	236	28	236	28	1085	107	77	10	302	246	302	246
MPR165	Virginia	USA	ENA	37.5581	-77.4807	140	127	36	8027	313	-36	349	234	33	241	33	1094	112	77	12	314	249	313	249
MPR166	Virginia	USA	ENA	37.7606	-77.4835	138	127	36	8068	310	-39	349	239	30	239	30	1083	107	76	11	305	247	305	247
MPR167	Virginia	USA	ENA	37.5276	-77.6227	137	128	36	8029	310	-40	350	231	30	238	30	1092	109	77	10	307	250	306	250
MPR168	Virginia	USA	ENA	37.8545	-77.2626	138	124	35	8101	310	-38	348	240	30	240	30	1080	106	77	10	305	245	305	245
MPR169	Virginia	USA	ENA	37.5554	-77.6615	137	128	36	8029	310	-40	350	231	30	238	30	1092	109	77	10	307	250	306	250
LEPM345	Guanajuato	Mexico	SA	21.0373	-101.862	185	159	62	2695	311	55	256	208	180	216	147	657	155	4	104	421	18	156	28
LEPM347	Guanajuato	Mexico	SA	21.0343	-101.858	185	159	62	2695	311	55	256	208	180	216	147	657	155	4	104	421	18	156	28
LEPM344	Guanajuato	Mexico	SA	21.0316	-101.863	185	159	62	2695	311	55	256	208	180	216	147	657	155	4	104	421	18	156	28
LEPM349	Guanajuato	Mexico	SA	21.0306	-101.854	185	159	62	2695	311	55	256	208	180	216	147	657	155	4	104	421	18	156	28
LEPM342	Guanajuato	Mexico	SA	21.0209	-101.86	185	159	62	2695	311	55	256	208	180	216	147	657	155	4	104	421	18	156	28
CAST1048	Guanajuato	Mexico	SA	21.0191	-101.875	185	159	62	2695	311	55	256	208	180	216	147	657	155	4	104	421	18	156	28
CAST1052	Guanajuato	Mexico	SA	21.018	-101.863	185	159	62	2695	311	55	256	208	180	216	147	657	155	4	104	421	18	156	28
CAST1049	Guanajuato	Mexico	SA	21.0134	-101.867	185	159	62	2695	311	55	256	208	180	216	147	657	155	4	104	421	18	156	28
CAST8698	Chiapas	Mexico	SA	16.7534	-92.6354	138	127	73	1153	219	47	172	148	126	149	121	1201	215	20	72	558	74	549	77
CAST1002	Chiapas	Mexico	SA	15.0878	-92.1487	183	123	76	885	258	98	160	187	169	191	169	2995	528	25	75	1333	91	997	91
FMM224	Manaus	Brazil	SA	-3.01686	-59.9438	274	84	82	458	329	227	102	270	279	280	269	2165	291	65	44	826	230	280	811
FMM215	Manaus	Brazil	SA	-3.03514	-59.9323	274	84	82	458	329	227	102	270	279	280	269	2165	291	65	44	826	230	280	811
FMM193	Manaus	Brazil	SA	-3.05417	-59.9489	274	84	82	458	329	227	102	270	279	280	269	2165	291	65	44	826	230	280	811
FMM261	Manaus	Brazil	SA	-3.0839	-59.9626	274	84	82	458	329	227	102	270	279	280	269	2165	291	65	44	826	230	280	811
FMM260	Manaus	Brazil	SA	-3.10144	-59.9944	274	84	82	458	329	227	102	270	279	280	269	2165	291	65	44	826	230	280	811
FMM221	Manaus	Brazil	SA	-3.10692	-59.9844	274	84	82	458	329	227	102	270	279	280	269	2165	291	65	44	826	230	280	811
FMM222	Manaus	Brazil	SA	-3.11101	-59.9717	274	84	82	458	329	227	102	270	279	280	269	2165	291	65	44	826	230	280	811
FMM255	Manaus	Brazil	SA	-3.12014	-59.9776	274	84	82	458	329	227	102	270	279	280	269	2165	291	65	44	826	230	280	811
FMM239	Manaus	Brazil	SA	-3.12928	-59.9869	274	84	82	458	329	227	102	270	279	280	269	2165	291	65	44	826	230	280	811
FMM192	Manaus	Brazil	SA	-3.13281	-59.9411	274	84	82	458	329	227	102	270	279	280	269	2165	291	65	44	826	230	280	811
FMM271	Porto Velho	Brazil	SA	-8.7645	-63.8397	261	103	72	666	329	186	143	259	258	268	252	2079	303	20	60	900	102	322	341
FMM266	Porto Velho	Brazil	SA	-8.77153	-63.8028	260	103	72	606	329	187	142	259	257	268	252	2163	323	21	61	943	101	314	172
FMM268	Porto Velho	Brazil	SA	-8.77156	-63.7975	260	103	72	606	329	187	142	259	257	268	252	2163	323	21	61	943	101	314	172
FMM272	Porto Velho	Brazil	SA	-8.772	-63.8357	261	103	72	666	329	186	143	259	258	268	252	2079	303	20	60	900	102	322	341
FMM274	Porto Velho	Brazil	SA	-8.77283	-63.84	261	103	72	666	329	186	143	259	258	268	252	2079	303	20	60	900	102	322	341
FMM279	Porto Velho	Brazil	SA	-8.77625	-63.8003	260	103	72	606	329	187	142	259	257	268	252	2163	323	21	61	943	101	314	172
FMM270	Porto Velho	Brazil	SA	-8.77792	-63.8414	261	103	72	666	329	186	143	259	258	268	252	2079	303	20	60	900	102	322	341
FMM269	Porto Velho	Brazil	SA	-8.78253	-63.8458	261	103	72	666	329	186	143	259	258	268	252	2079	303	20	60	900	102	322	341
FMM267	Porto Velho	Brazil	SA	-8.78367	-63.8417	261	103	72	666	329	186	143	259	258	268	252	2079	303	20	60	900	102	322	341
FMM278	Porto Velho	Brazil	SA	-8.78383	-63.8018	260	103	72	606	329	187	142	259	257	268	252	2163	323	21	61	943	101	314	172
FMM277	Porto Velho	Brazil	SA	-8.78431	-63.8033	260	103	72	606	329	187	142	259	257	268	252	2163	323	21	61	943	101	314	172
FMM292	Brasilia	Brazil	SA	-15.6025	-47.968	218	107	70	992	287	135	152	221	209	225	202	1434	255	5	76	689	23	196	42
FMM286	Brasilia	Brazil	SA	-15.6192	-47.9413	218	107	70	992	287	135	152	221	209	225	202	1434	255	5	76	689	23	196	42
FMM285	Brasilia	Brazil	SA	-15.6207	-47.924	218	107	70	992	287	135	152	221	209	225	202	1434	255	5	76	689	23	196	42
FMM284	Brasilia	Brazil	SA	-15.636	-47.9175	218	107	70	992	287	135	152	221	209	225	202	1434	255	5	76	689	23	196	42
FMM282	Brasilia	Brazil	SA	-15.6392	-47.9095	218	107	70	992	287	135	152	221	209	225	202	1434	255	5	76	689	23	196	42
FMM291	Brasilia	Brazil	SA	-15.9373	-47.9377	208	114	71	1091	278	119	159	213	194	217	190	1696	294	7	78	845	34	475	50
FMM288	Brasilia	Brazil	SA	-15.9403	-47.9255	208	114	71	1091	278	119	159	213	194	217	190	1696	294	7	78	845	34	475	50
FMM287	Brasilia	Brazil	SA	-15.9412	-47.9375	208	114	71	1091	278	119	159	213	194	217	190	1696	294	7	78	845	34	475	50
FMM280	Brasilia	Brazil	SA	-15.9428	-47.9347	208	114	71	1091	278	119	159	213	194	217	190	1696	294	7	78	845	34	475	50
FMM160	Maringa	Brazil	SA	-23.3848	-51.9082	185	123	63	2507	274	81	193	214	164	214	149	1306	169	47	35	476	188	476	247
FMM156	Maringa	Brazil	SA	-23.419	-51.8595	185	123	63	2507	274	81	193	214	164	214	149	1306	169	47	35	476	188	476	247
FMM154	Maringa	Brazil	SA	-23.4202	-51.9577	185	123	63	2507	274	81	193	214	164	214	149	1306	169	47	35	476	188	476	247
FMM155	Maringa	Brazil	SA	-23.4252	-51.9697	185	123	63	2507	274	81	193	214	164	214	149	1306	169	47	35	476	188	476	247
FMM153	Maringa	Brazil	SA	-23.4432	-52.023	190	123	63	2546	279	86	193	219	168	219	154	1309	167	50	33	467	197	467	254
FMM150	Maringa	Brazil	SA	-23.4518	-52.0023	190	123	63	2546	279	86	193	219	168	219	154	1309	167	50	33	467	197	467	254
FMM157	Maringa	Brazil	SA	-23.452	-51.9073	185	123	63	2507	274	81	193	214	164	214	149	1306	169	47	35	476	188	476	247
FMM159	Maringa	Brazil	SA	-23.452	-51.9073	185	123	63	2507	274	81	193	214	164	214	149	1306	169	47	35	476	188	476	247
FMM148	Maringa	Brazil	SA	-23.457	-51.9925	185	123	63	2507	274	81	193	214	164	214	149	1306	169	47	35	476	188	476	247
FMM152	Maringa	Brazil	SA	-23.457	-51.9925	185	123	63	2507	274	81	193	214	164	214	149	1306	169	47	35	476	188	476	247
FMM173	Uruguaiana	Brazil	SA	-29.8168	-57.2005	201	113	47	4386	328	89	239	231	146	258	146	1366	163	65	24	435	227	367	227
FMM176	Uruguaiana	Brazil	SA	-29.8242	-57.1932	201	113	47	4386	328	89	239	231	146	258	146	1366	163	65	24	435	227	367	227
FMM163	Uruguaiana	Brazil	SA	-29.8692	-57.1863	200	115	47	4417	328	87	241	230	145	257	145	1290	155	61	25	418	212	353	212
FMM167	Uruguaiana	Brazil	SA	-29.8712	-57.1342	199	116	47	4378	328	86	242	230	144	256	144	1208	150	56	26	397	198	322	198
FMM166	Uruguaiana	Brazil	SA	-29.8758	-57.1725	200	115	47	4417	328	87	241	230	145	257	145	1290	155	61	25	418	212	353	212
FMM169	Uruguaiana	Brazil	SA	-29.885	-57.1852	200	115	47	4417	328	87	241	230	145	257	145	1290	155	61	25	418	212	353	212
FMM165	Uruguaiana	Brazil	SA	-29.8882	-57.234	200	115	47	4417	328	87	241	230	145	257	145	1290	155	61	25	418	212	353	212
FMM168	Uruguaiana	Brazil	SA	-29.8885	-57.2003	200	115	47	4417	328	87	241	230	145	257	145	1290	155	61	25	418	212	353	212
FMM162	Uruguaiana	Brazil	SA	-29.8905	-57.1255	199	116	47	4378	328	86	242	230	144	256	144	1208	150	56	26	397	198	322	198
FMM179	Uruguaiana	Brazil	SA	-29.904	-57.1527	199	116	47	4378	328	86	242	230	144	256	144	1208	150	56	26	397	198	322	198
FMM124	Tandil	Argentina	SA	-37.2898	-59.1544	136	130	48	4768	292	24	268	196	78	199	78	869	96	44	25	279	137	272	137
FMM122	Tandil	Argentina	SA	-37.2908	-59.2006	135	131	48	4773	291	22	269	195	76	197	76	889	103	42	28	292	131	279	131
FMM118	Tandil	Argentina	SA	-37.3162	-59.1023	136	130	48	4768	292	24	268	196	78	199	78	869	96	44	25	279	137	272	137
FMM121	Tandil	Argentina	SA	-37.3188	-59.1055	136	130	48	4768	292	24	268	196	78	199	78	869	96	44	25	279	137	272	137
FMM112	Tandil	Argentina	SA	-37.3275	-59.0834	136	130	48	4768	292	24	268	196	78	199	78	869	96	44	25	279	137	272	137
FMM111	Tandil	Argentina	SA	-37.35	-59.2028	132	130	48	4830	289	20	269	193	73	195	73	839	98	42	26	275	130	258	130
FMM115	Tandil	Argentina	SA	-37.35	-59.2028	132	130	48	4830	289	20	269	193	73	195	73	839	98	42	26	275	130	258	130
FMM116	Tandil	Argentina	SA	-37.3533	-59.2028	132	130	48	4830	289	20	269	193	73	195	73	839	98	42	26	275	130	258	130
FMM146	Tandil	Argentina	SA	-37.7606	-58.2988	140	121	47	4708	289	32	257	198	81	200	81	827	99	48	19	250	155	228	155
FMM147	Tandil	Argentina	SA	-37.7606	-59.2988	132	126	47	4835	288	22	266	195	74	196	74	804	96	41	23	258	137	236	137
FMM142	Gaiman	Argentina	SA	-43.2908	-65.4001	133	129	47	5184	277	6	271	70	105	198	65	185	21	12	17	55	40	43	46
FMM141	Gaiman	Argentina	SA	-43.3063	-65.4052	133	129	47	5184	277	6	271	70	105	198	65	185	21	12	17	55	40	43	46
FMM131	Gaiman	Argentina	SA	-43.3072	-65.5243	132	129	47	5174	276	5	271	69	187	197	64	184	21	12	18	56	39	42	47
FMM138	Gaiman	Argentina	SA	-43.3217	-65.5387	132	129	47	5174	276	5	271	69	187	197	64	184	21	12	18	56	39	42	47
FMM143	Gaiman	Argentina	SA	-43.323	-65.3715	133	129	47	5184	277	6	271	70	105	198	65	185	21	12	17	55	40	43	46
FMM133	Gaiman	Argentina	SA	-43.3245	-65.5417	132	129	47	5174	276	5	271	69	187	197	64	184	21	12	18	56	39	42	47
FMM139	Gaiman	Argentina	SA	-43.3252	-65.4763	133	129	47	5184	277	6	271	70	105	198	65	185	21	12	17	55	40	43	46
FMM135	Gaiman	Argentina	SA	-43.3262	-65.4713	133	129	47	5184	277	6	271	70	105	198	65	185	21	12	17	55	40	43	46
FMM132	Gaiman	Argentina	SA	-43.3373	-65.5255	128	127	47	5124	269	3	266	66	100	192	60	183	21	11	19	57	38	41	48
FMM144	Gaiman	Argentina	SA	-43.3383	-66.5673	127	127	47	5118	270	3	267	88	128	191	60	178	22	11	25	60	35	39	50
MWN1750	Ushuaia	Argentina	SA	-54.7855	-68.2646	36	79	51	2812	118	-34	152	36	20	70	-2	601	59	37	13	171	122	157	146
FMM125	Ushuaia	Argentina	SA	-54.7859	-68.2756	36	79	51	2812	118	-34	152	36	20	70	-2	601	59	37	13	171	122	157	146
FMM127	Ushuaia	Argentina	SA	-54.7859	-68.2756	36	79	51	2812	118	-34	152	36	20	70	-2	601	59	37	13	171	122	157	146
FMM128	Ushuaia	Argentina	SA	-54.7859	-68.2756	36	79	51	2812	118	-34	152	36	20	70	-2	601	59	37	13	171	122	157	146
FMM129	Ushuaia	Argentina	SA	-54.7972	-68.2293	36	79	51	2812	118	-34	152	36	20	70	-2	601	59	37	13	171	122	157	146
FMM130	Ushuaia	Argentina	SA	-54.7972	-68.2293	36	79	51	2812	118	-34	152	36	20	70	-2	601	59	37	13	171	122	157	146
Bioclim	Abbreviation		Variable
Bio 1	MAT		Annual Mean Temperature
Bio 2	MDR		Mean Diurnal Range
Bio 3	ISO		Isothermality
Bio 4	TS		Temperature Seasonality
Bio 5	MTWM		Max Temperature of Warmest Month
Bio 6	MTCM		Min Temperature of Coldest Month
Bio 7	TAR		Temperature Annual Range
Bio 8	MTWetQ		Mean Temperature of Wettest Quarter
Bio 9	MTDQ		Mean Temperature of Driest Quarter
Bio 10	MTWQ		Mean Temperature Warmest Quarter
Bio 11	MTCQ		Mean Temperature of Coldest Quarter
Bio 12	AP		Annual Precipitation
Bio 13	PWM		Precipitation of Wettest Month
Bio 14	PDM		Precipitation of Driest Month
Bio 15	PS		Precipitation Seasonality
Bio 16	PWQ		Precipitation of Wettest Quarter
Bio 17	PD		Precipitation of Driest Quarter
Bio 18	PW		Precipitation of Warmest Quarter
Bio 19	PC		Precipitation of Coldest Quater
