# Supplementary material for: Across two continents: The genomic basis of environmental adaptation in house mice (Mus musculus domesticus) from the Americas
Source: PLoS Genet. 2024 Jul 5;20(7):e1011036. doi: 10.1371/journal.pgen.1011036 (PMC11253941; doi:10.1371/journal.pgen.1011036)
Supplement: S5 Table — (XLSX) [file pgen.1011036.s005.xlsx]

## Sheet: S5_TableS5_Bioclim_PCA
Supplementary Table 5. Loadings of bioclimatic variables for the first five principal components for the analysis of climate data for all included populations in the Americas
Bioclim	Variable	PC1	PC2	PC3	PC4	PC5
bio1	Annual Mean Temperature	0.291875	-0.140834	0.169828	-0.0634224	-0.121138
bio2	Mean Diurnal Range (Mean of monthly (max temp - min temp))	-0.155497	-0.320378	0.288405	0.157558	-0.227131
bio3	Isothermality (BIO2/BIO7) (√ó100)	0.286979	-0.116177	-0.187608	-0.13711	0.0108597
bio4	Temperature Seasonality (standard deviation √ó100)	0.276851	0.0661766	0.246298	0.17203	0.257295
bio5	Max Temperature of Warmest Month	0.100677	-0.233807	0.510033	0.0205711	0.0742512
bio6	Min Temperature of Coldest Month	0.304153	-0.0921138	-0.00511716	-0.183317	-0.181772
bio7	Temperature Annual Range (BIO5-BIO6)	-0.275389	-0.0175014	0.258598	0.206304	0.231292
bio8	Mean Temperature of Wettest Quarter	0.211868	0.0155087	0.131909	0.441857	-0.139551
bio9	Mean Temperature of Driest Quarter	0.219258	-0.268016	0.148111	-0.261069	0.0640459
bio10	Mean Temperature of Warmest Quarter	0.183413	-0.153206	0.466476	0.0234713	0.0368584
bio11	Mean Temperature of Coldest Quarter	0.303744	-0.126132	0.0207882	-0.121259	-0.18561
bio12	Annual Precipitation	0.277437	0.210184	-0.00395171	0.119938	0.192731
bio13	Precipitation of Wettest Month	0.28932	0.0768941	-0.0940785	0.235328	0.23501
bio14	Precipitation of Driest Month	0.0449647	0.445663	0.25067	-0.0694013	-0.118471
bio15	Precipitation Seasonality (Coefficient of Variation)	0.125792	-0.31612	-0.189302	0.424717	0.292449
bio16	Precipitation of Wettest Quarter	0.290646	0.0805624	-0.0916553	0.216882	0.250842
bio17	Precipitation of Driest Quarter	0.0754209	0.440448	0.247947	-0.0661764	-0.132883
bio18	Precipitation of Warmest Quarter	0.169921	0.262005	0.0114371	0.443922	-0.415894
bio19	Precipitation of Coldest Quarter	0.191625	0.25878	0.173706	-0.253124	0.520094
