# Supplementary material for: Across two continents: The genomic basis of environmental adaptation in house mice (Mus musculus domesticus) from the Americas
Source: PLoS Genet. 2024 Jul 5;20(7):e1011036. doi: 10.1371/journal.pgen.1011036 (PMC11253941; doi:10.1371/journal.pgen.1011036)
Supplement: S6 Table — (XLSX) [file pgen.1011036.s006.xlsx]

## Sheet: SUMMARY
Supplementary Table 6. Results of Latent Factor Mixed Model (LFMM) analysis for the each of three variables (latitude, MAT, PDM) in South America populations as well as information about top candidates and shared candidates, and the allele frequencies
Tab	Description
SouthAmerica_Latitude	Results of Latent Factor Mixed Model results for latitude in South America populations
SouthAmerica_MAT	Results of Latent Factor Mixed Model results for MAT in South America populations
SouthAmerica_PDM	Results of Latent Factor Mixed Model results for PDM in South America populations
SNPs_shared_MAT_LAT	SNPs that were candidates in LFMM analysis of MAT and latitude
SNPs_shared_MAT_LAT_PDM	SNPs that were candidates in LFMM analysis of MAT, latitude, and PDM
Top_Candidates	First 100 SNPs with the lowest p-values for each environmental variable and the gene annotation for those SNPs

## Sheet: SouthAmerica_Latitude
Chromosome	Position	Alternative	Modification	Gene	Z-score	qvalue	Manaus	Porto	Brasilia	Maringa	Uruguaiana	Tandil	Gaiman	Ushuaia
1	6859185	A	3_prime_UTR_variant	St18	5.63951	0.00094934	0.958333	0.945752	0.0555556	0.222223	0.5	0.055556	1e-06	0
1	11975085	C	3_prime_UTR_variant	A830018L16Rik	5.9442	0.00094934	0.958319	0.892649	0	0	0.111111	0	0	0
1	11975165	G	3_prime_UTR_variant	A830018L16Rik	5.78655	0.00094934	0.934891	0.864713	0	0	0.111111	0	0	0
1	86276414	G	3_prime_UTR_variant	Armc9	5.97477	0.00094934	1	0.963875	0.5	0.777631	0.111111	0	0	0.5
2	6188897	G	3_prime_UTR_variant	Echdc3	5.98763	0.00094934	0.958333	0.928565	0.555556	0.222222	0	0	0	0
2	113748966	G	3_prime_UTR_variant	Grem1	5.84826	0.00094934	0.916667	0.928562	0	0.111111	0	0	0	0
2	113749225	G	3_prime_UTR_variant	Grem1	5.7719	0.00094934	0.915531	0.893139	0	0.111112	0	0	0	0
2	113749837	T	synonymous_variant	Grem1	5.59463	0.00094934	0.874663	0.892661	0	0.110982	0	0	0	0
2	113749960	A	synonymous_variant	Grem1	5.59763	0.00094934	0.876367	0.890151	0	0.110529	0	0	0	0
2	128158359	T	3_prime_UTR_variant	Bcl2l11	5.59147	0.00094934	0.912486	0.928559	0	0.277778	0.333333	0	0	0
3	14650741	T	synonymous_variant	Car13	5.58834	0.00094934	1	0.96298	0.833333	0.168457	0.389721	0.055323	0.102339	0.416667
3	22192352	C	intron_variant	Tbl1xr1	5.57528	0.00094934	0.958333	0.928612	0.444444	0.615571	0.49992	0	0	0
3	123464870	C	synonymous_variant	Prss12	5.68422	0.00094934	0.999666	0.968732	0.888889	0.782644	0.446002	0.055764	5e-06	0.0833333
5	115961126	A	intron_variant	Cit	5.70562	0.00094934	1	1	0.833333	0.832841	0.507173	0.052677	0	0
5	115961212	C	intron_variant	Cit	5.69144	0.00094934	1	1	0.777778	0.833197	0.499644	0.059252	0	0
5	135854624	G	intron_variant	Srrm3	5.54482	0.00094934	0.869378	0.904655	0.277778	0.165474	0	0.013569	0	0
6	8158033	C	intron_variant	Col28a1	5.81335	0.00094934	0.914626	0.908829	0.0555556	0	0.055556	0	0	0
6	8162099	C	intron_variant	Col28a1	5.82861	0.00094934	1	0.821422	0.0555556	0	0.055556	0	0.055556	0
6	8162139	C	intron_variant	Col28a1	5.82622	0.00094934	1	0.821428	0.0555556	0	0.055556	0	0.055556	0
6	8162396	G	intron_variant	Col28a1	5.82883	0.00094934	1	0.821428	0.0555556	1e-06	0.055556	0	0.055556	0
6	8162407	A	intron_variant	Col28a1	5.82665	0.00094934	1	0.821426	0.0555556	1e-05	0.055556	0	0.055556	0
6	34746559	A	missense_variant	Cald1	5.77262	0.00094934	0.924997	1	0	0.163946	0.225203	0.055057	1e-06	0.0833333
6	34774705	T	3_prime_UTR_variant	Cald1	5.64777	0.00094934	0.874973	0.927984	0	0	0.111111	0	0	0
6	34814600	A	intron_variant	Agbl3	5.56653	0.00094934	0.87498	0.909098	0	0.111111	0.111111	0	0	0
6	34828328	T	intron_variant	Agbl3	5.7226	0.00094934	0.874985	0.965078	0	0	0.111111	0	0	0
6	34857797	G	missense_variant	Agbl3	5.55523	0.00094934	0.821693	1	0	0	0.111111	0	0	0
6	34877730	G	5_prime_UTR_variant	Cyren	5.559	0.00094934	0.833327	0.977165	0	0	0.111111	0	0	0
6	139855270	T	splice_region_variant,synonymous_variant	Pik3c2g	5.76632	0.00094934	0.915685	0.898751	0.444444	0.165073	0	0	0	0
7	118623203	T	missense_variant	Tmc5	5.66557	0.00094934	1	0.964283	0.222222	0.668869	0.41339	0	0.055552	0
7	141598660	A	intron_variant	Ap2a2	5.57843	0.00094934	1	0.892	0.111111	0.555801	0.388889	0	0.055098	0.333333
9	26999472	G	5_prime_UTR_variant	Acad8	5.71029	0.00094934	0.917943	0.928527	0.111111	0.333489	0.111114	0	0	0
9	26999476	G	5_prime_UTR_variant	Acad8	5.71405	0.00094934	0.918744	0.928528	0.111111	0.333489	0.111114	0	0	0
9	45753020	T	synonymous_variant	Dscaml1	5.97081	0.00094934	0.916667	1	0.666667	0.166667	0	0	0	0
9	45787556	G	intron_variant	Cep164	5.67102	0.00094934	0.876777	1	0.666667	0.160356	0	0.060565	0	0.666667
9	111252811	A	intron_variant	Mlh1	5.59821	0.00094934	1	0.821429	1	0.944443	0.166762	0	0	0
10	88124613	A	intron_variant	Parpbp	5.54337	0.00094934	1	1	0.722222	0.583366	0.101826	0.280623	0	0.5
10	106904914	T	intron_variant	Ppfia2	5.59079	0.00094934	1	0.928546	0.388889	1	0.111111	0.11112	0	0
10	108234170	A	intron_variant	Ppp1r12a	5.70354	0.00094934	0.959546	0.884396	0	0.611111	0.111111	0	0	0
10	108249300	A	intron_variant	Ppp1r12a	5.69093	0.00094934	1	0.821412	0.722222	0.777718	0.11178	0	0	0
10	108249442	C	missense_variant	Ppp1r12a	5.75643	0.00094934	1	0.821459	0	0.611111	0.111111	0	0	0
10	108267495	T	intron_variant	Ppp1r12a	5.83601	0.00094934	1	0.892857	0.722222	0.777563	0.111111	0	0	0
10	120363103	C	3_prime_UTR_variant	Hmga2	5.55847	0.00094934	0.875	0.964288	0.0555556	0.346703	0.166667	0	0	0
11	51789381	A	intron_variant	Sar1b	5.74465	0.00094934	0.908806	0.928013	0.0555556	0	0	0	0.032986	0
11	51813606	A	3_prime_UTR_variant	Jade2	5.71652	0.00094934	0.95833	0.748661	0.111111	1e-06	0	0	0	0
11	69837457	A	5_prime_UTR_variant	Nlgn2	5.97932	0.00094934	1	0.857141	0.555556	0.055556	0	0.055556	0	0
11	69849988	A	3_prime_UTR_variant	Plscr3	5.91179	0.00094934	0.994874	0.822759	0	0	0	0.055558	0	0
11	69850134	A	synonymous_variant	Plscr3	5.63054	0.00094934	0.91562	0.85688	0	0	0	0.055556	0	0
15	90487449	A	downstream_gene_variant	Cpne8	5.97033	0.00094934	1	0.977024	0.666667	0.637732	0.055557	0.055556	0	0.333333
15	90487932	C	3_prime_UTR_variant	Cpne8	5.84404	0.00094934	1	1	0.666667	0.666608	0.055557	0.055557	0.04649	0.333333
15	90488032	A	3_prime_UTR_variant	Cpne8	6.00621	0.00094934	1	1	0.666667	0.666359	0.055575	0.055564	0	0.333333
15	90968579	A	splice_region_variant,splice_polypyrimidine_tract_variant,intron_variant	Kif21a	5.85	0.00094934	0.916667	0.907149	0	0	0	0	0	0
15	90970990	A	intron_variant	Kif21a	5.92815	0.00094934	1	0.854155	0.666667	0.064114	0.036021	0.066334	0	0
15	90971345	C	intron_variant	Kif21a	5.79789	0.00094934	0.906298	0.928276	0	0.05559	0.050758	0	0	0
15	98708966	T	intron_variant	Ccdc65	5.62703	0.00094934	0.957673	0.704797	0	1e-06	1e-06	0	0	0
15	100714286	C	intron_variant	Galnt6	5.64631	0.00094934	0.957782	0.892188	0.388889	0.167267	0.28427	0.065177	2.1e-05	0
16	20603981	A	missense_variant	Vwa5b2	5.74139	0.00094934	1	0.783326	0.277778	0.055556	0.38909	0	0	0.583333
16	21608185	A	synonymous_variant	Vps8	5.77185	0.00094934	0.91665	0.964272	0.833333	0.111111	0.055556	0.055556	0	0
16	21608208	T	missense_variant	Vps8	5.77457	0.00094934	0.916667	0.963444	0.833333	0.111111	0.055556	0.055556	0	0
17	55818516	A	intron_variant	Adgre4	5.57679	0.00094934	1	0.921125	0.333333	0.557372	0.34021	0.058077	0.045229	0
17	55865200	C	3_prime_UTR_variant	Zfp119a	5.75038	0.00094934	1	0.963455	0.277778	0.66671	0.388889	0.055556	0	0
17	55865266	C	missense_variant	Zfp119a	5.67862	0.00094934	1	0.928241	0.333333	0.666786	0.388889	0.055556	0	0
17	55865631	T	missense_variant	Zfp119a	5.54524	0.00094934	1	0.964025	0.333333	0.593656	0.388828	0.110725	0.035132	0
17	55866030	A	missense_variant	Zfp119a	5.66391	0.00094934	1	0.928572	0.222222	0.722206	0.388889	0.055556	0	0
17	55866081	G	missense_variant	Zfp119a	5.66141	0.00094934	1	0.928588	0.277778	0.701363	0.388889	0.058911	0	0
17	55866253	G	missense_variant	Zfp119a	5.66133	0.00094934	1	0.928517	0.388889	0.722139	0.388889	0.055556	0	0
17	55866452	C	5_prime_UTR_variant	Zfp119a	5.73323	0.00094934	1	0.964286	0.388889	0.722222	0.388889	0.055684	0	0
17	55866575	G	5_prime_UTR_variant	Zfp119a	5.7432	0.00094934	1	0.961463	0.388889	0.67911	0.388909	0.055561	0	0
17	55866635	A	5_prime_UTR_variant	Zfp119a	5.60256	0.00094934	0.966412	0.964265	0.333333	0.675661	0.389521	0.055875	0	0
17	55868239	C	intron_variant	Zfp119a	5.68467	0.00094934	0.999997	0.928152	0.277778	0.617512	0.418015	0.055965	0	0
17	55868433	A	intron_variant	Zfp119a	5.55793	0.00094934	0.980101	0.894186	0.277778	0.666697	0.333743	0.055556	0	0
17	55868528	T	intron_variant	Zfp119a	5.66311	0.00094934	1	0.928577	0.222222	0.719381	0.388889	0.055556	0	0
17	55868534	T	intron_variant	Zfp119a	5.66123	0.00094934	0.999999	0.928597	0.222222	0.718837	0.388889	0.055556	0	0
17	55868638	T	5_prime_UTR_variant	Zfp119a	5.68251	0.00094934	1	0.928572	0.277778	0.666671	0.388889	0.055556	0	0
17	55868714	G	intron_variant	Zfp119a	5.6976	0.00094934	1	0.936572	0.277778	0.662565	0.388889	0.055556	0	0
18	20031614	T	3_prime_UTR_variant	Dsc2	6.0555	0.00094934	0.9583	0.999996	0.555556	0.110076	0.221679	0	0	0.0833333
18	20031630	A	3_prime_UTR_variant	Dsc2	6.06592	0.00094934	0.957797	0.934229	0.0555556	0.055557	0	0	0	0
19	37983104	T	synonymous_variant	Myof	5.56462	0.00094934	1	0.892857	0.833333	0.222223	0.222222	0.201759	0	0.0833333
7	68738456	T	3_prime_UTR_variant	Arrdc4	5.53373	0.00095462	0.875	1	0.611111	0.222222	0.429596	0	0	0
18	65299952	A	intron_variant	Alpk2	5.53651	0.00095462	0.91588	0.999993	0.388889	0.681538	0.222863	0.055638	0	0
1	40022717	T	synonymous_variant	Map4k4	5.53125	0.00095945	0.866874	0.856597	0.166667	0	0	0	0	0.0833333
9	123963415	C	3_prime_UTR_variant	Ccr1	5.52678	0.00096938	0.956102	0.805946	0.888889	0.777774	0	0	0	0
9	50861557	A	synonymous_variant	Ppp2r1b	5.51561	0.00098087	1	0.685502	0.166667	0.22232	0.111132	0.055556	0	0
2	70477588	A	3_prime_UTR_variant	Sp5	5.5007	0.00098603	0.916667	0.821428	0.722222	0.388569	0.055556	0	0	0
6	34798372	A	intron_variant	Agbl3	5.49787	0.0009909	0.875	0.920972	0	0.111113	0.111111	0.045539	0	0
9	111207922	A	intron_variant	Lrrfip2	5.48851	0.0009909	1	0.822022	0.833333	0.943942	0.166667	0.054783	0	0
10	108230477	C	synonymous_variant	Ppp1r12a	5.48159	0.0009909	0.971463	0.864385	0	0.524733	0.11112	0.107659	0.012305	0
13	6555570	C	synonymous_variant	Pitrm1	5.48908	0.0009909	0.916667	1	0.277778	0.499954	0.444444	0.055556	0	0
13	6555573	A	synonymous_variant	Pitrm1	5.48797	0.0009909	0.916667	1	0.277778	0.5	0.444444	0.055558	0	0
19	3282953	A	5_prime_UTR_variant	Ighmbp2	5.48579	0.0009909	0.87776	0.821296	0.111111	0.056001	0	0	0	0
2	113750056	G	synonymous_variant	Grem1	5.47172	0.0009939	0.852634	0.890134	0	0.160099	0	0	0	0
3	88747910	G	synonymous_variant	Syt11	5.47497	0.0009939	0.906188	0.928617	0.888889	0.826622	0.111116	0	0	0
5	137299739	A	intron_variant	Srrt	5.46301	0.0009939	0.887205	0.779316	0	0	0	0	0	0
5	138312095	G	3_prime_UTR_variant	Stag3	5.46559	0.0009939	0.958339	0.819403	0.666667	0.498932	0.166667	0.055553	0	0
6	34793947	T	missense_variant	Agbl3	5.46808	0.0009939	0.875	0.964286	0	0.055556	0.111111	0.111111	0	0
9	27006399	C	3_prime_UTR_variant	Vps26b	5.46384	0.0009939	0.876626	0.887122	0.111111	0.306775	0.101134	0	0	0
10	88114645	T	missense_variant	Parpbp	5.47534	0.0009939	1	1	0.722222	0.611062	0	0.333333	0	0.583333
15	90497300	C	intron_variant	Cpne8	5.47208	0.0009939	1	0.639205	0	0	0	0.102565	0	0
18	12689898	A	intron_variant	Ttc39c	5.46487	0.0009939	0.971143	0.785512	0.111111	0.106946	0.277929	2.2e-05	0.055698	0
3	123528604	G	3_prime_UTR_variant	Ndst3	5.45534	0.00100128	0.958333	1	1	1	0.501632	0.055556	0	0.0833333
1	40021212	G	intron_variant	Map4k4	5.45277	0.00100404	0.833351	0.89246	0.166667	0	0	0	0	0.0833333
6	34798368	T	intron_variant	Agbl3	5.44157	0.00103238	0.875	0.894944	0	0.111113	0.111111	0.047723	0	0
2	113748550	G	downstream_gene_variant	Grem1	5.43907	0.00103941	0.876949	0.820794	0	0.165899	5e-06	0	0	0
18	14757346	G	missense_variant	Psma8	5.43652	0.00104675	0.94932	0.785767	0.0555556	0.111111	0.294021	0.055499	0	0
7	78782979	T	missense_variant	Mrpl46	5.43203	0.00104965	0.832843	0.964285	0.166667	0.11112	0.224548	0	0	0
8	66680810	G	synonymous_variant	Npy5r	5.43373	0.00104965	0.843571	0.928295	0.0555556	0.277781	0.055556	0	0	0
19	3282640	G	intron_variant	Ighmbp2	5.43207	0.00104965	0.869356	0.812337	0.111111	0.055556	0	4e-06	0	0
6	34799418	A	3_prime_UTR_variant	Agbl3	5.42334	0.0010502	0.833236	0.945692	0	0.111116	0.111111	0.015327	0	0
6	34803804	C	intron_variant	Agbl3	5.4272	0.0010502	0.874929	0.929301	0	0.211825	0.111111	0.067929	0	0
6	34872668	A	missense_variant	Tmem140	5.42825	0.0010502	0.850845	0.92888	0	0	0.111111	0.055557	0	0.0833333
9	111241268	A	missense_variant	Mlh1	5.42615	0.0010502	1	0.749989	1	0.944444	0.221537	0	0	0.0833333
11	53813175	C	intron_variant,non_coding_transcript_variant	Gm12216	5.4215	0.0010502	0.875075	0.983273	0.166667	0.48791	0.167595	0.057503	0	0
19	37983081	C	splice_region_variant,intron_variant	Myof	5.41567	0.00106158	0.970768	0.89221	0.833333	0.222223	0.222222	0.210124	0	0.0833333
2	58133491	C	3_prime_UTR_variant	Cytip	5.41112	0.0010617	1	0.964286	0	0.333333	0.611111	0.222228	0	0.5
7	17034174	G	3_prime_UTR_variant	Hif3a	5.41123	0.0010617	0.999992	0.942677	1	0.442909	0.388896	0.057489	0.111295	0.0833333
11	51831532	T	intron_variant	Jade2	5.4119	0.0010617	0.958333	0.821266	0.0555556	0.111265	0.055531	0	0.111112	0
11	56024949	G	intron_variant,non_coding_transcript_variant	LOC115485826	5.40514	0.00106353	1	0.964286	1	0.889663	0.444417	0.167859	0	0.333333
12	75951115	T	intron_variant	Syne2	5.40392	0.00106353	0.916665	0.89031	0.277778	0.61109	0.333334	0	0	0
14	50841571	A	synonymous_variant	Tep1	5.40181	0.00106353	1	1	1	0.554236	0.778803	0.168892	0.005361	0
15	99427768	T	missense_variant	Nckap5l	5.39897	0.00106353	0.999578	0.962313	0	0.282054	0	0.333718	0.036122	0
5	8740519	C	synonymous_variant	Abcb1a	5.39722	0.00106757	0.870532	0.892855	0.888889	0.499508	0.055556	0	0	0
4	24792608	G	intron_variant	Klhl32	5.39084	0.00108197	0.955487	0.716651	0	0.664091	0	0	0	0
9	44822041	A	synonymous_variant	Kmt2a	5.38352	0.00108197	1	0.820687	0.444444	0.277787	0.166668	0.223637	0	0
11	56025085	G	3_prime_UTR_variant	Nmur2	5.38792	0.00108197	1	0.966247	1	0.944437	0.444444	0.166674	2e-06	0.333333
10	123124497	T	intron_variant	Usp15	5.37512	0.00110663	0.916561	0.784889	0	0	0	0.085429	0.015556	0
6	34803506	C	synonymous_variant	Agbl3	5.36893	0.00111053	0.874066	0.928155	0	0.111111	0.111111	0.111111	0	0
19	3265229	T	synonymous_variant	Ighmbp2	5.3706	0.00111053	0.880695	0.786855	0.555556	0.055566	0.111111	0	0	0
19	10199960	T	synonymous_variant	Fen1	5.36877	0.00111053	0.916662	0.855246	0.166667	0.055381	0.444444	0.055556	0	0.0833333
15	99318358	A	missense_variant	Fmnl3	5.36597	0.0011128	0.958331	0.857029	0.777778	0.277778	0	0.223211	0	0.666667
2	128159173	A	3_prime_UTR_variant	Bcl2l11	5.33921	0.00112482	0.875	0.913558	0	0.278841	0.222223	0.055361	0	0
4	96348257	T	intron_variant	Cyp2j11	5.34698	0.00112482	0.830187	0.892755	0.0555556	0.240426	0	0	0	0
5	9121041	C	intron_variant	Dmtf1	5.35255	0.00112482	0.914698	0.892641	0.5	0.49588	0.116213	0.056188	0.026765	0
6	34780805	A	5_prime_UTR_variant	Agbl3	5.3512	0.00112482	0.833109	1	0	0.055556	0.111111	0.111111	0	0
6	34858577	G	3_prime_UTR_variant	Agbl3	5.34801	0.00112482	0.874985	0.955028	0	0.166667	0.111111	0.137771	0	0
8	25983097	G	missense_variant	Pomk	5.35716	0.00112482	0.916665	0.856422	0	0.111642	0	0.166692	0	0
9	50764683	A	intron_variant	1110032A03Rik	5.35463	0.00112482	1	1	0.722222	0.722222	0.222222	0.22225	0.055741	0.333333
9	50857809	A	intron_variant	Ppp2r1b	5.35572	0.00112482	0.966343	0.679003	0.166667	0.22232	0.111111	0.055556	0	0
9	50861623	C	synonymous_variant	Ppp2r1b	5.33942	0.00112482	0.962802	0.678522	0.166667	0.222225	0.111112	0.055556	0	0
12	101021743	C	intron_variant	Ccdc88c	5.34521	0.00112482	0.868364	0.820422	0	0	0	1e-06	0.034849	0.416667
15	91191095	T	missense_variant	Abcd2	5.34673	0.00112482	0.958383	0.821424	0.833333	0.832925	0.166667	0.052189	0.001	0
16	17626936	T	5_prime_UTR_variant	Smpd4	5.35581	0.00112482	0.81382	0.898252	0.611111	0.055556	0	0	0	0
15	44533748	C	missense_variant	Pkhd1l1	5.33292	0.00114327	0.958333	0.705174	0.611111	0.111132	0.337652	0.034849	0	0
17	47469512	T	3_prime_UTR_variant	AI661453	5.32691	0.00115907	0.87408	0.928337	0.111111	0.111111	0.193028	0.111111	0	0
15	88819327	A	upstream_gene_variant	Alg12	5.3231	0.00117107	0.999999	0.788286	0.277778	0.22894	0.277778	0.111162	0.055526	0
11	113702565	T	intron_variant	Cpsf4l	5.32032	0.00117549	1	0.85981	0.944444	0.277872	0.219731	0.278749	0	0.666667
16	20606644	A	intron_variant	Alg3	5.31966	0.00117549	0.927911	0.750417	0.277778	0.106488	0.424182	0	0	0.5
6	17573713	A	3_prime_UTR_variant	Met	5.31509	0.00118536	1	0.892836	0.944444	0.890193	0.222331	0.200174	0	0
19	3282898	T	5_prime_UTR_variant	Ighmbp2	5.31542	0.00118536	0.927666	0.857111	1	0.722222	0.388807	0	0	0
11	34695338	A	intron_variant	Dock2	5.31407	0.00118722	0.784406	1	0.166667	0.055561	0	0.055596	0	0.5
9	111207781	T	intron_variant	Lrrfip2	5.31099	0.00119299	0.961687	0.821232	0.833333	0.944444	0.166667	0.057661	0	0
1	40021264	A	intron_variant	Map4k4	5.30361	0.00120651	0.833321	0.817953	0.166667	0	0	0	0	0.0833333
2	104429025	G	3_prime_UTR_variant	Hipk3	5.3043	0.00120651	0.874999	1	0.5	0.492666	0.23145	0.11242	1e-06	0.166667
5	12542416	A	intron_variant	Sema3d	5.30258	0.00120651	1	0.713997	0.555556	0.8297	0.055596	0	0.055556	0
9	111214079	C	intron_variant	Lrrfip2	5.30701	0.00120651	1	0.856851	1	1	0.280087	0.055609	0.048705	0.166667
17	56303448	T	5_prime_UTR_variant	Uhrf1	5.30473	0.00120651	0.916641	0.838004	0.444444	0.166672	0.418975	0.055556	0	0
19	33582261	A	intron_variant	Lipo3	5.30321	0.00120651	0.999998	0.964255	0.944444	0.831747	0.111134	0.222054	0.055829	0.5
2	128162053	A	3_prime_UTR_variant	Bcl2l11	5.2968	0.00120712	0.83334	0.958171	0	0.277778	0.333333	0	0	0
3	116565769	T	5_prime_UTR_variant	Lrrc39	5.29105	0.00120712	0.867065	0.821657	0.166667	0.125153	0.222217	0	0	0
4	156203554	C	5_prime_UTR_variant	Perm1	5.29078	0.00120712	0.911184	0.891274	0.388889	0.095373	0.333335	0.045279	0.056352	0
5	139018683	A	synonymous_variant	Prkar1b	5.29255	0.00120712	0.958312	0.857137	0.777778	0.611512	0.333333	0.111111	0	0
6	17573718	A	3_prime_UTR_variant	Met	5.29395	0.00120712	1	0.892841	0.944444	0.894257	0.222345	0.208804	0	0
7	78847273	A	5_prime_UTR_variant	Det1	5.30095	0.00120712	0.852908	0.96142	0.611111	0.666622	0.222222	0	0.000137	0
8	13972535	T	intron_variant	Tdrp	5.29946	0.00120712	0.958333	0.857081	0.111111	0.611159	0.222222	0.055558	0.04935	0
9	50770742	A	missense_variant	Fdxacb1	5.2973	0.00120712	1	0.970497	0.777778	0.72195	0.223379	0.222221	0.055564	0.333333
11	56026016	T	3_prime_UTR_variant	Nmur2	5.29942	0.00120712	0.874881	0.750169	0.277778	0.055894	0.055556	0	0	0
5	149187689	A	intron_variant	Uspl1	5.28751	0.00121648	0.833008	0.821429	0	0.055556	0	0	0	0
6	7041038	A	downstream_gene_variant	Sdhaf3	5.28804	0.00121648	0.874515	0.737924	0.111111	0.100057	0	0	0	0
18	20107886	A	intron_variant	Dsc1	5.28621	0.0012173	0.853951	0.772698	0.277778	0.055655	1e-06	0	0	0
6	34785518	T	3_prime_UTR_variant	Agbl3	5.28392	0.00122637	0.875	0.892857	0	0.166667	0.111111	0.111111	0	0
6	34785504	A	3_prime_UTR_variant	Agbl3	5.28226	0.00122958	0.875	0.892857	0	0.166667	0.111111	0.111111	0	0
12	75394111	A	intron_variant	Rhoj	5.2799	0.00123512	0.833333	0.821429	0	0	0.055556	0	0	0
1	40022651	T	intron_variant	Map4k4	5.27251	0.00123759	0.831086	0.819939	0.222222	0.065411	0	0	0	0.166667
1	82672675	G	missense_variant	Col4a3	5.26382	0.00123759	0.826018	0.963868	0.0555556	0.389756	0.278588	0	0	0
1	139503974	A	intron_variant	F13b	5.2777	0.00123759	0.833328	1	0.333333	0.547008	0.336663	0	0	0.333333
4	108520220	G	synonymous_variant	Tut4	5.26561	0.00123759	0.958333	1	0.888889	0.777778	0.44451	0.111115	0.055556	0.333333
5	4051176	T	intron_variant	Akap9	5.27458	0.00123759	0.916667	0.707634	0.833333	0.166667	0.211846	0	0	0
5	135874124	A	3_prime_UTR_variant	Srrm3	5.26907	0.00123759	0.7917	0.903194	0	0.055459	0	0	0	0
7	44536031	C	splice_region_variant,splice_polypyrimidine_tract_variant,intron_variant	Pold1	5.27486	0.00123759	0.948731	0.678191	0.388889	0.055559	0.444336	0	0	0
7	45537678	C	synonymous_variant	Plekha4	5.26424	0.00123759	0.791661	0.891883	0	0	0	0	0	0
7	64830015	G	intron_variant	Fam189a1	5.267	0.00123759	0.90796	0.817043	0.722222	0.27781	0.11121	0.09526	1e-06	0.416667
7	128696015	C	3_prime_UTR_variant	Inpp5f	5.26472	0.00123759	0.791659	0.964158	0.611111	0.388889	0	0	0	0.5
11	110100956	G	3_prime_UTR_variant	Abca9	5.26703	0.00123759	0.958333	0.965892	0.944444	1	0.722167	0.055556	0	0.0833333
12	101021839	A	intron_variant	Ccdc88c	5.26464	0.00123759	0.828521	0.808859	0	0	0	0	0	0.416667
15	80359023	T	synonymous_variant	Cacna1i	5.26459	0.00123759	0.790812	0.892339	0	0	0	0	0	0
15	99672910	A	synonymous_variant	Asic1	5.26548	0.00123759	1	0.742721	0.388889	0.333616	0.277778	0.166667	0	0
1	128349586	A	intron_variant	Mcm6	5.25891	0.00124014	0.916651	0.928646	0.944444	0.811761	0.382235	0.058047	0	0
12	76045882	T	intron_variant	Syne2	5.25903	0.00124014	0.794814	0.892965	0	0.055586	0	0	0	0
12	76158581	G	intron_variant	Esr2	5.25979	0.00124014	0.79005	0.912321	0	0.111134	1e-06	0	0	0
15	80359066	T	missense_variant	Cacna1i	5.26203	0.00124014	0.791667	0.889904	0	0	0	0	0	0
1	40021280	G	intron_variant	Map4k4	5.25579	0.0012426	0.833249	0.794229	0.166667	0	0	0	0	0.0833333
5	101861425	T	synonymous_variant	Wdfy3	5.25633	0.0012426	0.915944	0.965277	0.888889	0.278042	0.333521	0.11114	0.055547	0.666667
15	55149497	T	synonymous_variant	Deptor	5.25464	0.0012426	0.958333	0.627962	0.111111	0.27785	0.222223	0	1e-06	0
15	79824840	C	3_prime_UTR_variant	Cbx6	5.25471	0.0012426	1	0.928571	0.944444	0.611111	0.166667	0.055556	0.166695	0
15	99583085	T	intron_variant,non_coding_transcript_variant	Gm34765	5.25778	0.0012426	1	1	0.777778	0.444716	0.612466	0.232729	0.047068	0.333333
16	58732478	T	intron_variant	Cldnd1	5.25476	0.0012426	0.791673	0.895792	0	0.055399	0	0	0	0
2	5988344	G	intron_variant	Upf2	5.24868	0.00124397	0.916666	0.605019	0	0	0	0	0	0
4	96339830	C	intron_variant	Cyp2j11	5.25151	0.00124397	1	0.975619	1	1	0.333354	0.166667	0.057951	0
6	29755402	A	intron_variant	Smo	5.24908	0.00124397	0.954067	0.963891	0.888889	0.388909	0.055556	0.335981	0	1
7	16810727	A	synonymous_variant	Fkrp	5.25126	0.00124397	0.833335	0.962919	0.0555556	0.222222	0.260751	0.055559	0	0.0833333
11	69524457	G	intron_variant	Dnah2	5.24958	0.00124397	0.874702	0.821015	0	0	0.451563	0	0	0
14	50837421	A	missense_variant	Tep1	5.25381	0.00124397	1	1	1	0.611108	0.83761	0.222238	0.000106	0
15	99321218	G	intron_variant	Fmnl3	5.25048	0.00124397	0.958332	0.856389	0.444444	0.277778	0	0.277743	0	0.666667
1	180668794	G	missense_variant	Lin9	5.24363	0.00124686	0.929371	0.8928	0.666667	0.777778	0.277877	0.089855	0	0
9	50792114	C	synonymous_variant	Alg9	5.23999	0.00124686	1	1	0.777778	0.722222	0.222222	0.277778	0.055556	0.333333
9	118871902	G	missense_variant	Itga9	5.24275	0.00124686	0.958798	0.928563	0.611111	0.49638	0.148545	0	0.166667	0
10	122453434	A	3_prime_UTR_variant	Avpr1a	5.24157	0.00124686	0.833161	0.890387	0.0555556	0.546049	0	0	0	0
12	80168460	T	synonymous_variant	Actn1	5.24371	0.00124686	1	0.666512	0.444444	0.055556	0.236255	0.166667	0	0.5
15	88819393	G	upstream_gene_variant	Alg12	5.24111	0.00124686	0.970073	0.823041	0.277778	0.277995	0.277778	0.111978	0.05556	0
15	91516564	T	intron_variant	Slc2a13	5.24311	0.00124686	0.89953	0.892305	0.0555556	0.499274	0	0.060576	0.054599	0
15	98737990	C	3_prime_UTR_variant	Arf3	5.24406	0.00124686	1	0.785672	0.722222	0.388998	0.113212	0.166077	0.052192	0
19	3268848	C	splice_region_variant,splice_polypyrimidine_tract_variant,intron_variant	Ighmbp2	5.24244	0.00124686	0.958719	0.858561	1	0.891632	0.444428	0.05573	0	0
15	80358843	C	synonymous_variant	Cacna1i	5.23848	0.0012484	0.790612	0.880402	0	0	0	0	0	0
3	123528022	T	3_prime_UTR_variant	Ndst3	5.23739	0.00125007	0.95829	1	0.944444	1	0.544542	0.058045	0.05522	0.0833333
6	34780354	G	upstream_gene_variant	Agbl3	5.23706	0.00125007	0.79012	0.964069	0.8	0	0.111111	0.050292	0	0
4	96345042	G	intron_variant	Cyp2j11	5.23416	0.00125086	0.833333	0.825804	0.111111	0.222222	0	0	0	0
8	22128442	C	3_prime_UTR_variant	Nek3	5.2339	0.00125086	1	0.678571	0.888889	1	0.277778	0	0	0
2	60284268	T	5_prime_UTR_variant	Cd302	5.22613	0.00126837	0.916667	0.964285	0.5	0.399027	0.388872	1.5e-05	0.111111	0
5	12524267	G	synonymous_variant	Sema3d	5.2271	0.00126837	0.999999	0.714286	0.555556	0.720764	0.055556	0.055556	0.055556	0
5	12524324	C	synonymous_variant	Sema3d	5.22577	0.00126837	1	0.714286	0.555556	0.719067	0.055556	0.055598	0.055556	0
9	105243738	T	intron_variant	Nek11	5.22706	0.00126837	0.833309	0.813826	0.333333	0.111111	0.055556	0	0	0
10	100518571	A	intron_variant	Cep290	5.22666	0.00126837	0.833333	0.928567	0	0	0.333333	0.055556	0	0.0833333
10	100518587	T	intron_variant	Cep290	5.22818	0.00126837	0.833333	0.928567	0	0	0.333333	0.055556	0	0.0833333
15	99316196	T	intron_variant	Prpf40b	5.22771	0.00126837	0.958333	0.846044	0.777778	0.27804	5e-06	0.277777	0	0.666667
15	99306304	T	intron_variant	Prpf40b	5.22471	0.00127153	0.93193	0.856748	0.722222	0.335903	0	0.223704	0	0.666667
2	128669030	T	synonymous_variant	Anapc1	5.22279	0.00127431	0.957838	0.499997	0	0	0	0	0	0
3	123527985	C	3_prime_UTR_variant	Ndst3	5.22227	0.00127431	0.958159	1	0.944444	1	0.501439	0.16649	0	0.0833333
5	150736435	A	intron_variant	Pds5b	5.21823	0.00128067	0.916667	0.749963	0.0555556	0.602799	0.166667	0	0	0
9	105313608	A	intron_variant	Nek11	5.21921	0.00128067	0.958311	0.833783	0.555556	0.833368	0.222224	0.112332	0	0
10	120783029	T	3_prime_UTR_variant	Msrb3	5.21874	0.00128067	0.900112	0.785711	0.611111	0.222223	0	0.111281	0	0
18	12698101	T	intron_variant	Ttc39c	5.21839	0.00128067	0.916634	0.740626	0	0.055975	0.166757	0	0.055605	0
2	24420485	T	downstream_gene_variant	Pax8	5.2166	0.00128222	0.875	0.927917	0.0555556	0.055556	0.222222	0.166667	0	0
5	150722458	T	intron_variant	Pds5b	5.21558	0.00128222	0.916667	0.749942	0.0555556	0.611111	0.166667	0	0	0
11	34695362	A	intron_variant	Dock2	5.21459	0.00128505	0.78971	0.928399	0	0	0	0.056188	0	0
2	28570626	A	synonymous_variant	Gtf3c5	5.21338	0.00128653	0.874427	0.963917	0.611111	0.722224	0.533325	0	0	0.416667
5	146896155	C	non_coding_transcript_exon_variant	Gm10858	5.21279	0.0012872	0.864577	0.857142	0.0555556	0.111111	0.277778	0.055556	0	0
2	28552698	C	3_prime_UTR_variant	Ralgds	5.20597	0.0012955	0.874562	0.964279	0.611111	0.777778	0.511883	0	0	0.416667
2	76841732	G	intron_variant	Ttn	5.20851	0.0012955	1	0.891005	0.833333	0.444444	0	0.388889	0	0.0833333
3	116565831	T	synonymous_variant	Lrrc39	5.20837	0.0012955	0.846202	0.821429	0.166667	0.111143	0.222222	0	0	0
9	50792196	G	intron_variant	Alg9	5.20624	0.0012955	0.991964	1	0.777778	0.72222	0.222222	0.277778	0.055556	0.333333
12	80168469	C	synonymous_variant	Actn1	5.21018	0.0012955	1	0.64723	0.444444	0.055556	0.223353	0.166667	0	0.5
15	78671378	A	3_prime_UTR_variant	Elfn2	5.20698	0.0012955	0.916665	0.678571	0.111111	0.5	0	0	0	0
15	88993783	A	intron_variant	Mov10l1	5.20897	0.0012955	1	1	1	0.611107	0.500162	0.330535	0	0.5
10	122452216	A	synonymous_variant	Avpr1a	5.20281	0.00130379	0.824389	0.892903	0.0555556	0.560491	0	1.1e-05	1e-06	0
12	70201877	C	missense_variant	Pygl	5.20292	0.00130379	0.879573	0.904068	0.277778	0.847058	0.29214	0	0	0
12	101022342	A	synonymous_variant	Ccdc88c	5.20243	0.00130379	0.916953	0.78906	0	0.034851	0.049287	0	0.108764	0.416667
3	88747697	A	3_prime_UTR_variant	Syt11	5.20051	0.0013103	0.87503	0.930857	0.833333	0.888889	0.111111	0.055556	0	0
1	180651713	A	intron_variant	Lin9	5.19912	0.00131483	0.916623	0.820629	0.666667	0.277778	0.224118	0.120721	0	0
11	69758672	A	downstream_gene_variant	Slc35g3	5.19802	0.00131594	0.875	0.85707	0	0.666667	0	0.055966	0	0
1	180651847	A	splice_polypyrimidine_tract_variant,intron_variant	Lin9	5.19404	0.00131703	0.916667	0.821429	0.666667	0.277778	0.277813	0.111019	0	0
10	120362838	C	3_prime_UTR_variant	Hmga2	5.19585	0.00131703	0.855725	0.928684	0.222222	0.503282	0.224313	0.055574	0	0
10	122453161	T	3_prime_UTR_variant	Avpr1a	5.19202	0.00131703	0.811525	0.908033	0.0555556	0.512642	0	0	0	0
11	51650402	C	intron_variant	N4bp3	5.19429	0.00131703	0.951928	0.499909	0.0555556	0	0	0	0	0
15	90935616	T	intron_variant	Kif21a	5.19245	0.00131703	0.885184	0.646514	0	0	0	0	0	0
17	56622043	T	missense_variant	Lonp1	5.19357	0.00131703	0.874993	0.928561	1	0.88889	0.111799	0.055561	0	0
15	89053437	A	synonymous_variant	Mov10l1	5.19095	0.00132063	1	0.678571	0.111111	0.111111	0.555556	0.111111	0	0
10	88110377	T	synonymous_variant	Parpbp	5.18622	0.00133269	1	0.854849	0.666667	0.199913	0	0.408255	0	0.583333
16	20619339	A	3_prime_UTR_variant	Camk2n2	5.18655	0.00133269	1	0.750813	0.888889	0.722216	0.611111	0.055558	0	0.583333
7	78827614	A	3_prime_UTR_variant	Det1	5.18485	0.00133808	0.830958	0.927817	0.166667	0.167036	0.222218	0	0.042408	0
4	83221531	A	3_prime_UTR_variant	Ttc39b	5.18106	0.00135025	1	0.762774	0.777778	0.773756	0.277778	0.055677	0.055545	0
7	6305217	T	missense_variant	Zfp667	5.17919	0.00135025	0.833333	0.856512	0	0.22224	0.222218	0	0	0
7	44538866	G	synonymous_variant	Pold1	5.17998	0.00135025	0.954564	0.497883	0.388889	0.055556	0	0	0	0
9	41991502	A	intron_variant	Sorl1	5.17887	0.00135025	0.957195	0.642848	0.666667	0.777579	0.055556	0	0	0
15	88985776	G	intron_variant	Mov10l1	5.17921	0.00135025	1	1	1	0.611058	0.553047	0.332909	1.5e-05	0.5
15	99305037	T	intron_variant	Prpf40b	5.17966	0.00135025	0.958158	0.821985	0.777778	0.277694	0	0.277776	0	0.666667
1	11933628	G	intron_variant	A830018L16Rik	5.17573	0.00135141	0.916684	0.795319	0	0.333377	0.166667	0.113712	0	0
2	118112983	C	synonymous_variant	Thbs1	5.17714	0.00135141	0.915499	0.785544	0.222222	0.166671	0.666246	0	0	0
3	123528194	C	3_prime_UTR_variant	Ndst3	5.17785	0.00135141	0.958333	1	1	1	0.607843	0.159388	0	0.0833333
6	34783701	G	intron_variant	Agbl3	5.17774	0.00135141	0.874976	0.986984	0	0.16667	0.111111	0.222164	0.017203	0
10	114408757	A	intron_variant	Trhde	5.17569	0.00135141	0.95815	0.892857	0	0.11133	0.055556	0	0.222222	0.166667
4	82939840	G	intron_variant	Frem1	5.17464	0.00135507	0.961512	1	0.5	0.222225	0.444444	0.055797	0.180737	0
14	50854457	A	intron_variant	Tep1	5.17398	0.0013554	0.999956	1	0.944444	0.666522	0.944395	0.222994	0	0
4	135920042	C	3_prime_UTR_variant	Cnr2	5.16951	0.00136006	1	1	1	1	0.722181	0.222222	2.1e-05	0
10	114408751	G	intron_variant	Trhde	5.17027	0.00136006	0.957971	0.892856	0	0.115038	0.055556	0	0.222222	0.166667
11	69853619	T	synonymous_variant	Tnk1	5.16906	0.00136006	1	0.927855	0.611111	0.112331	0.724192	0.222429	0.055591	1
16	64762819	T	3_prime_UTR_variant	4930453N24Rik	5.16994	0.00136006	0.916667	0.822439	0.944444	0.501743	0.166667	0.111111	0	0
6	93745780	G	synonymous_variant	Magi1	5.1675	0.00136024	0.958333	0.892853	0	0.222245	0.333333	0.274427	9e-06	0
3	92135531	T	synonymous_variant	Lelp1	5.16585	0.00136269	0.832685	0.749845	0	0.002255	0	1e-06	0	0
17	56561965	T	3_prime_UTR_variant	Safb2	5.16447	0.00136469	0.874071	0.927595	1	0.885451	0.166673	0.055556	0	0
16	59760194	G	intron_variant	Epha6	5.16177	0.00136992	0.906905	0.678571	0	0	0	0	0.055556	0
7	68741981	C	intron_variant	Arrdc4	5.16019	0.00137209	1	0.964286	1	0.956715	0.499984	0.166667	0.055616	1
15	99583044	T	intron_variant	Aqp2	5.15821	0.00137667	1	1	0.777778	0.446525	0.561557	0.250472	0.073843	0.333333
1	154633533	A	intron_variant	Cacna1e	5.14921	0.0013888	0.957362	0.892701	0.0555556	0.160613	0.333713	0.111112	0.111111	0.0833333
5	12542530	T	intron_variant	Sema3d	5.1545	0.0013888	1	0.714286	0.5	0.833333	0.055556	0.06836	0.055556	0
5	101888092	G	synonymous_variant	Wdfy3	5.14892	0.0013888	0.916483	1	0.944444	0.277782	0.393768	0.270691	0	0.916667
7	6315659	G	3_prime_UTR_variant	Zfp583	5.15141	0.0013888	0.875	0.781599	0.0555556	0.222222	0.333333	0	0	0
7	119712829	C	splice_polypyrimidine_tract_variant,intron_variant	Acsm4	5.15321	0.0013888	0.985402	0.964283	0.777778	0.444427	0.620025	0.111154	0.111113	0
3	123485553	A	synonymous_variant	Prss12	5.14531	0.00138951	0.897116	0.893015	0.166667	1	0.388719	0.002618	0	0.0833333
7	64822331	A	intron_variant	Fam189a1	5.14599	0.00138951	0.915216	0.749964	0.722222	0.280591	0.111113	0.104021	0	0.333333
16	20618878	A	intron_variant	Eef1akmt4-ece2	5.14694	0.00138951	0.966275	0.785708	0.888889	0.640958	0.599726	0.055814	0	0.583333
15	99604351	T	3_prime_UTR_variant	Aqp6	5.14466	0.00138967	1	0.892823	0.888889	0.44444	0.549367	0.277819	0	0
14	50843323	C	intron_variant	Tep1	5.14411	0.00139067	0.924297	0.964073	0.888889	0.464896	0.609383	0.167147	0	0
9	118871760	G	intron_variant	Itga9	5.14226	0.00139698	0.934586	0.928497	0.611111	0.502407	0.111199	0.004813	0.167733	0.166667
11	53813593	C	non_coding_transcript_exon_variant	Gm12216	5.14153	0.00139698	0.834852	0.920815	0.111111	0.444444	0.166757	0.055561	0	0
2	102450449	T	synonymous_variant	Fjx1	5.14108	0.0013974	0.943488	0.557908	0	0.055556	0	0.053763	0	0
17	66436290	A	intron_variant	Mtcl1	5.14055	0.00139831	0.832462	1	0.166667	0.224963	0.341532	0.120801	0	0
2	28570553	A	intron_variant	Gtf3c5	5.14001	0.00139928	0.863676	0.938721	0.611111	0.713376	0.499724	0	0	0.333333
9	111247352	A	5_prime_UTR_variant	Mlh1	5.13719	0.00140717	1	0.749792	0.888889	0.944365	0.199921	0.054477	0.055333	0
15	75216651	A	intron_variant	Ly6g2	5.13825	0.00140717	1	0.85707	0.944444	0.264912	0.500006	0.111324	0.11112	0.666667
1	86213011	T	intron_variant	Armc9	5.12901	0.00142149	0.791667	1	0.388889	0.777758	0.111111	0	0	0
1	185357915	C	downstream_gene_variant	Bpnt1	5.12669	0.00142149	1	0.928525	1	0.777761	0.777696	0.111111	0.055569	0.0833333
1	185357919	C	downstream_gene_variant	Bpnt1	5.12689	0.00142149	1	0.928523	0.944444	0.777747	0.777697	0.111111	0.055568	0.0833333
3	97204035	A	3_prime_UTR_variant	Bcl9	5.1277	0.00142149	0.791673	0.821427	0.111111	0	0	0	0	0
6	12465386	G	intron_variant	Thsd7a	5.13346	0.00142149	1	0.853838	0.777778	0.833151	0.222222	0.167053	0.056689	1
7	24275231	T	missense_variant	Zfp93	5.13008	0.00142149	0.833331	0.819214	0.222222	0.166701	0	0.055621	0	0
11	56026279	A	3_prime_UTR_variant	Nmur2	5.13384	0.00142149	0.83246	0.75001	0.277778	2.1e-05	0.055569	0	0	0
11	62589773	C	synonymous_variant	Trpv2	5.12843	0.00142149	0.916707	0.832604	0.0555556	0.11124	0.277778	0	0.111117	0
12	76005194	A	intron_variant	Syne2	5.13135	0.00142149	0.796335	0.892553	0.0555556	0.055228	0.058095	0.050812	0	0.0833333
13	41148709	A	intron_variant	Sycp2l	5.12803	0.00142149	0.810956	0.857161	0.666667	0.333333	0.055556	0	0	1
15	88985785	G	intron_variant	Mov10l1	5.13259	0.00142149	1	1	1	0.611006	0.552816	0.333333	0.014236	0.5
12	101983357	C	intron_variant	Cpsf2	5.12575	0.00142279	0.916591	0.74999	0.833333	0.775044	0.222222	0	0	0
16	59760331	T	intron_variant	Epha6	5.12602	0.00142279	0.912969	0.646173	0	0	0	0	0.055556	0
15	88819371	C	upstream_gene_variant	Alg12	5.12483	0.00142587	0.959536	0.789101	0.277778	0.27842	0.277778	0.11224	0.055556	0
16	62735304	A	synonymous_variant	Nsun3	5.12452	0.00142587	0.874981	0.786815	0.388889	0.722638	0.055558	0.000175	0	0.0833333
2	102449987	A	3_prime_UTR_variant	Fjx1	5.12332	0.00142659	0.908016	0.571274	0	0.055556	0	0	0	0
2	118126501	T	3_prime_UTR_variant	Thbs1	5.12337	0.00142659	0.861771	0.784945	0.277778	0.166667	0.111111	0.055556	0	0
5	4046235	T	missense_variant	Akap9	5.11914	0.00144122	0.87496	0.717879	0.833333	0.168759	0.197919	1e-06	0	0
1	185357932	T	downstream_gene_variant	Bpnt1	5.11481	0.00144377	1	0.923181	1	0.777737	0.777778	0.111111	0.055559	0.0833333
3	103981897	T	5_prime_UTR_variant	Phtf1	5.11498	0.00144377	0.708274	1	1	0	0	0	0	0
4	154275286	A	3_prime_UTR_variant	Megf6	5.11766	0.00144377	0.797224	0.815543	0.444444	0.056119	0	0	0	0
7	6315671	G	3_prime_UTR_variant	Zfp583	5.1096	0.00144377	0.875	0.759071	0.0555556	0.222222	0.333333	0	0	0
7	6316413	G	synonymous_variant	Zfp583	5.11533	0.00144377	0.874988	0.786297	0	0.267348	0.388772	0	0	0.0833333
7	35299336	A	intron_variant	Gpatch1	5.11474	0.00144377	1	0.749981	0.888889	0.610839	0.333333	0	0.111129	0.333333
7	141070780	A	splice_region_variant,splice_polypyrimidine_tract_variant,intron_variant	B4galnt4	5.11148	0.00144377	0.909687	0.966739	0	0.402513	0.333578	0.145376	0.055748	0
10	114398870	G	3_prime_UTR_variant	Trhde	5.11265	0.00144377	0.958333	0.861377	0	0.111079	0.055556	0	0.222222	0.166667
11	69858737	A	non_coding_transcript_exon_variant	Gm32708	5.11604	0.00144377	1	0.928571	0.555556	0.111111	0.833333	0.222222	0.055571	0
12	76015727	T	intron_variant	Syne2	5.10973	0.00144377	0.916406	0.856277	0	3e-06	0.111113	0.277651	0	0.583333
13	98309858	G	downstream_gene_variant	Btf3	5.11566	0.00144377	1	1	0.944444	1	0.611109	0.277995	0	0
13	98309865	C	downstream_gene_variant	Btf3	5.11368	0.00144377	1	1	0.944444	1	0.611109	0.277833	0	0
15	88819856	A	intron_variant	Creld2	5.11423	0.00144377	0.875	0.908848	0.277778	0.222222	0.444444	0.111111	0	0
15	99304169	A	synonymous_variant	Prpf40b	5.11223	0.00144377	0.916662	0.857143	0.722222	0.222294	0	0.26614	0	0.666667
15	99470510	C	missense_variant	Bcdin3d	5.11034	0.00144377	0.959896	0.893927	0.0555556	0.168852	0.055556	0.388167	0	0
16	64765609	A	3_prime_UTR_variant	4930453N24Rik	5.11395	0.00144377	0.958333	0.965083	0.944444	0.833331	0.333333	0.166667	0.055556	0
17	47688286	C	5_prime_UTR_variant	Tomm6	5.11767	0.00144377	0.804559	0.89096	0	0.384877	0.111111	0	0	0
18	70496094	A	intron_variant	Stard6	5.11065	0.00144377	0.791656	0.954996	0.333333	0.277778	0.109937	0.055556	0	0.25
4	98380582	C	intron_variant	Tm2d1	5.10867	0.00144738	1	1	1	0.777778	0.777778	0.277778	0	0.25
7	78896162	A	5_prime_UTR_variant	Aen	5.1078	0.00144851	0.827175	0.898285	0.5	0.555556	0.222222	0	0	0
15	89005234	A	intron_variant	Mov10l1	5.10538	0.00145495	0.968119	0.786936	0.111111	0.111114	0.635858	0.166667	0	0
18	61307248	T	synonymous_variant	Ppargc1b	5.10505	0.00145495	0.875914	0.6785	0.611111	0.055556	0.166667	0	0	0
10	114400112	C	3_prime_UTR_variant	Trhde	5.10313	0.00146266	1	1	0.222222	0.631243	0.388946	0.045346	0.222234	0.166667
6	34780370	A	upstream_gene_variant	Agbl3	5.10247	0.00146466	0.793244	0.964275	0	0.055556	0.111111	0.111865	0	0
5	64339749	C	intron_variant	Tbc1d1	5.10077	0.00146958	0.958153	0.895655	0.666667	0.407607	0.666473	0	0.116213	0
9	50770635	T	synonymous_variant	Fdxacb1	5.10014	0.00146958	0.949342	0.963732	0.722222	0.609522	0.230583	0.222229	0.055557	0.333333
10	88133205	A	splice_region_variant,splice_polypyrimidine_tract_variant,intron_variant	Parpbp	5.09856	0.00146958	0.958309	0.947713	0.722222	0.545694	0.058359	0.281692	0.055618	0.583333
10	114444671	C	splice_region_variant,intron_variant	Trhde	5.09967	0.00146958	0.957982	1	0	0.230384	0.388995	0	0.240187	0.166667
11	69855585	C	synonymous_variant	Tnk1	5.10017	0.00146958	0.999667	0.928565	0.555556	0.111111	0.83333	0.222242	0.058899	0
19	15984761	T	missense_variant	Cep78	5.10087	0.00146958	0.833231	0.857195	0	0.111111	0.444357	0	0	0
2	128159366	C	3_prime_UTR_variant	Bcl2l11	5.0958	0.00147524	0.916574	0.991885	0.833333	0.67113	0.666602	0.056106	0.055607	0
2	143849068	A	intron_variant	Bfsp1	5.09385	0.00147524	0.784851	0.908167	0.666667	0.180705	0	0.051647	1.5e-05	0
3	123528008	A	3_prime_UTR_variant	Ndst3	5.09579	0.00147524	0.95829	1	0.944444	1	0.505411	0.134661	0.055479	0.0833333
10	100529997	G	intron_variant	Cep290	5.09404	0.00147524	0.833326	0.857072	0	0	0.317085	0.055704	0	0.0833333
11	69497970	T	synonymous_variant	Dnah2	5.09537	0.00147524	0.831365	0.821425	0	8e-06	0.383879	0	0	1
12	91817349	G	splice_region_variant,splice_polypyrimidine_tract_variant,intron_variant	Sel1l	5.09383	0.00147524	0.878637	1	0.944444	0.944342	0.554566	0.055635	0	0.0833333
15	88819831	T	synonymous_variant	Creld2	5.09689	0.00147524	0.875	0.854956	0.277778	0.222222	0.277778	0.111111	0	0
18	61307278	A	synonymous_variant	Ppargc1b	5.09375	0.00147524	0.873258	0.678587	0.666667	0.055556	0.166667	0	0	0
1	25067341	T	downstream_gene_variant	Adgrb3	5.08109	0.00148499	0.875	0.857143	0.0555556	0.275768	0.055556	0.166667	0	0.5
2	136014395	T	3_prime_UTR_variant	Plcb4	5.07928	0.00148499	0.75	1	0.833333	0.277778	0	0.055556	0	0
3	19574905	T	intron_variant	Dnajc5b	5.08503	0.00148499	1	0.678571	0.888889	0.944444	0.166667	0.111111	0	0
3	30684166	G	intron_variant	Lrrc31	5.08097	0.00148499	0.91281	0.714087	0.777778	0.611195	0.25334	0	0	0.75
4	155602059	T	5_prime_UTR_variant	Slc35e2	5.08336	0.00148499	0.958333	0.607156	0.722222	0.611111	0.222222	0	0	0
6	92172382	A	3_prime_UTR_variant	Mrps25	5.08512	0.00148499	0.833326	0.928503	0.722222	0.666667	0.116115	0.059167	0	0.0833333
7	44538239	C	intron_variant	Pold1	5.07878	0.00148499	0.916605	0.529748	0.333333	0.05587	1.6e-05	0	0	0
7	49806447	A	intron_variant	Prmt3	5.07778	0.00148499	0.958333	0.964279	0.555556	0.324981	0.611093	0.222222	0.044898	0
7	78908509	T	3_prime_UTR_variant	Aen	5.09008	0.00148499	0.834002	0.894992	0.5	0.666667	0.222223	0	0	0
7	127134415	T	3_prime_UTR_variant	Spn	5.08843	0.00148499	0.791533	0.939212	0	0	0.289562	0.055556	0	0
9	114450732	G	non_coding_transcript_exon_variant	Gm30254	5.0846	0.00148499	0.875	0.922763	0.222222	0.60914	0.27782	0.111111	0	0
10	60131766	C	3_prime_UTR_variant	Spock2	5.08242	0.00148499	0.958087	0.572883	0.277778	0.365115	0.055556	0.055556	0	0
10	60132163	G	3_prime_UTR_variant	Spock2	5.08896	0.00148499	0.958333	0.571428	0.277778	0.333269	0.056808	0.056525	0	0
10	128368149	A	synonymous_variant	Coq10a	5.07914	0.00148499	0.780173	0.84919	0.944444	0.055563	0.055556	0	0	0
11	51650400	A	intron_variant	N4bp3	5.08723	0.00148499	0.927247	0.499909	0.0555556	0	0	0	0	0
12	75308240	C	upstream_gene_variant	Rhoj	5.0856	0.00148499	0.823243	0.821427	0	0	0.333098	0	0	0
12	91815128	G	synonymous_variant	Sel1l	5.08182	0.00148499	0.874922	1	0.944444	1	0.509411	0.055597	0	0
13	98317018	C	upstream_gene_variant	Btf3	5.08656	0.00148499	1	1	0.944444	1	0.666667	0.277778	0	0
15	90679097	C	intron_variant	Cpne8	5.08427	0.00148499	0.948358	0.600327	0.222222	0.222485	0.388879	0	5e-06	0
15	94558371	T	splice_region_variant,intron_variant	Irak4	5.08389	0.00148499	0.957455	0.961641	0.833333	0.334421	0.168843	0.222931	0.109603	0
16	33624736	G	synonymous_variant	Slc12a8	5.08166	0.00148499	0.999994	0.963857	0.111111	0.222227	0.277813	0.3358	0.09259	0
19	15984632	C	5_prime_UTR_variant	Cep78	5.08714	0.00148499	0.833318	0.902973	0.111111	0.388889	0.444441	0	0	0
19	37974929	A	splice_region_variant,splice_polypyrimidine_tract_variant,intron_variant	Myof	5.08989	0.00148499	0.961454	0.857143	0.833333	0.222223	0.222222	0.222254	0.055556	0.583333
5	137299934	G	intron_variant	Srrt	5.07668	0.00148996	0.952891	0.822267	0.611111	0.429524	0.329143	0.111112	0.055858	0
7	16811976	T	splice_region_variant,5_prime_UTR_variant	Fkrp	5.07597	0.00149249	0.831828	0.962283	0.0555556	0.222223	0.333322	0.116139	0	0.0833333
10	100529971	C	intron_variant	Cep290	5.07441	0.00149883	0.833254	0.838265	0	0	0.279012	0.057851	0	0.0833333
12	91817336	C	synonymous_variant	Sel1l	5.07369	0.00149909	0.875047	1	0.944444	0.944208	0.555282	0.057299	0	0.166667
3	145524350	T	intron_variant	Col24a1	5.07273	0.00150127	0.874563	0.892543	0.555556	0.908416	0.055556	0	0.055557	0.0833333
15	99304260	T	intron_variant	Prpf40b	5.07197	0.00150412	0.94123	0.762249	0.722222	0.222284	0	0.247866	0	0.666667
6	138143106	C	intron_variant	Mgst1	5.06999	0.00150699	0.916754	0.963921	0.722222	0.447199	0.276158	0.095063	0.1109	0.75
1	40020979	A	intron_variant	Map4k4	5.06955	0.00150785	0.79172	0.791289	0.166667	0	0	0	0	0.0833333
5	12524224	A	intron_variant	Sema3d	5.06885	0.00150842	0.962192	0.714286	0.555556	0.700888	0.055556	0.055557	0.055556	0
15	94540588	C	synonymous_variant	Pus7l	5.06651	0.00151952	0.876202	0.892178	0.833333	0.444444	0.111143	0.1667	0	0
6	34780493	C	5_prime_UTR_variant	Agbl3	5.06188	0.00152599	0.792798	0.963779	0	0.166667	0.111111	0.111111	0	0
6	92168590	C	3_prime_UTR_variant	Nr2c2	5.06158	0.00152599	0.833329	0.964279	0.666667	0.721078	0.055605	0.111166	0	0.166667
6	131685753	A	downstream_gene_variant	Tas2r105	5.06485	0.00152599	1	1	0.444444	0.777766	0.222246	0.166721	0.169055	0
9	105244222	A	intron_variant	Nek11	5.0624	0.00152599	0.79382	0.819879	0.388889	0.111111	0.055556	0	0	0
15	88819840	A	splice_donor_region_variant,intron_variant	Creld2	5.06187	0.00152599	0.875	0.837728	0.277778	0.222222	0.277778	0.111111	0	0
9	41968202	A	3_prime_UTR_variant	Sorl1	5.05956	0.0015352	0.958328	0.61196	0.0555556	0.444443	0.055556	0	0.055539	0
11	69492103	A	intron_variant	Dnah2	5.05686	0.0015414	0.791655	0.785702	0	0	0	0	0	0
19	15981505	T	5_prime_UTR_variant	Cep78	5.05682	0.0015414	0.83313	0.82145	0	0.111111	0.395934	1e-06	1e-06	0
2	120476963	T	5_prime_UTR_variant	Capn3	5.05596	0.00154477	0.860365	0.892011	0.888889	0.50962	0.166737	0.111217	0	0
6	34832419	A	intron_variant	Agbl3	5.05505	0.00154691	0.795163	0.866644	0	0	0.112219	0.055675	0	0
7	45635179	A	intron_variant	Rasip1	5.05434	0.00154691	0.791065	0.875697	0.111111	0.333333	0	0.025679	0	0.0833333
9	50792307	T	synonymous_variant	Alg9	5.0542	0.00154691	0.957506	1	0.777778	0.719786	0.222222	0.277781	0.055556	0.333333
1	10027228	T	synonymous_variant	Cops5	5.05209	0.0015476	0.822563	0.897773	0.111111	0.168821	0.222224	0.060626	0.01551	0.0833333
2	156938684	A	intron_variant	Ndrg3	5.05333	0.0015476	0.958322	0.60715	0.722222	0.387382	0.222223	0.055676	0	0
5	52762608	C	intron_variant	Pi4k2b	5.05284	0.0015476	1	1	1	1	0.507285	0.333943	4e-06	1
6	132438520	G	downstream_gene_variant	Gm5154	5.05296	0.0015476	0.833333	1	0.444444	0.722222	0.277778	0	0.055559	0
9	27006959	G	3_prime_UTR_variant	Vps26b	5.05321	0.0015476	0.958333	0.891831	0.111111	0.333458	0.111111	0.365971	0	0
15	80355892	C	intron_variant	Cacna1i	5.05235	0.0015476	0.746775	0.886333	0	0.015527	0	0	5e-06	0
10	59083653	C	intron_variant	Sh3rf3	5.0512	0.00155092	0.884711	0.769349	0	0	0.110941	0.056841	0.060596	0
10	122448902	T	missense_variant	Avpr1a	5.05095	0.00155092	0.799105	0.92823	0.0555556	0.612704	0	0.042342	0	0
11	69465016	A	synonymous_variant	Dnah2	5.0502	0.00155392	0.874938	0.837728	0.0555556	0.722222	0.166573	0.055556	0	1
2	28558044	T	synonymous_variant	Cel	5.04916	0.00155844	0.874963	0.963606	0.611111	0.777386	0.556815	0.065176	0	0.333333
13	42159087	T	missense_variant	Hivep1	5.04806	0.00155844	0.915067	0.785687	0.0555556	0.05556	0.342703	0.166874	0	0
19	17511500	A	synonymous_variant	Pcsk5	5.04812	0.00155844	0.791535	0.892686	0.222222	0.499236	0.055556	0	0	0
2	128675772	T	synonymous_variant	Anapc1	5.04572	0.00156587	0.917958	0.5	0	0	0	1e-06	0	0
3	18057522	A	downstream_gene_variant	Bhlhe22	5.04559	0.00156587	0.791349	0.999976	0.111111	0.110335	0.512141	0.055763	0	0.416667
13	42183529	A	synonymous_variant	Hivep1	5.04284	0.00157962	0.897254	0.774812	0.0555556	0.055556	0.435514	0.096876	0	0
10	114400822	C	3_prime_UTR_variant	Trhde	5.04191	0.00158391	0.927739	0.892857	0	0.111114	0.055556	0	0.222222	0.166667
5	146896236	A	splice_polypyrimidine_tract_variant,intron_variant,non_coding_transcript_variant	Gm10858	5.04009	0.00159225	0.820518	0.856778	0.0555556	0.055748	0.277778	0.055566	0	0
16	59632437	A	5_prime_UTR_variant	Arl6	5.03962	0.00159348	0.915844	0.999526	0.333333	0.222224	0.438619	0.230936	0.055592	0.5
12	76015738	A	intron_variant	Syne2	5.03851	0.00159902	0.904982	0.856112	0	0.052952	0.111119	0.277084	0	0.5
1	86212983	T	intron_variant	Armc9	5.03639	0.00160187	0.791665	0.999997	0.388889	0.714284	0.111111	0.05472	0	0
11	51736355	T	synonymous_variant	Sec24a	5.03673	0.00160187	0.958296	0.464286	0.0555556	0	0	0.055556	0	0
11	56025881	A	3_prime_UTR_variant	Nmur2	5.03714	0.00160187	0.838192	0.693114	0.277778	0.028888	0.055556	0	0	0
12	76015502	G	synonymous_variant	Syne2	5.03612	0.00160187	0.916594	0.892756	0	0	0.166666	0.333243	0	0.583333
2	120476962	T	5_prime_UTR_variant	Capn3	5.03433	0.00160997	0.854687	0.891188	0.888889	0.501107	0.166282	0.111241	0	0
4	135920097	G	3_prime_UTR_variant	Cnr2	5.03399	0.00161035	1	1	1	1	0.717185	0.222222	0.041801	0
7	17032459	A	3_prime_UTR_variant	Hif3a	5.03251	0.00161274	0.959427	0.923759	0.166667	0.388594	0.38889	0.055556	0.166668	0.0833333
19	25119430	T	synonymous_variant	Dock8	5.0327	0.00161274	0.958333	0.658707	0	0.111112	0	0.222222	0	0
6	92076015	A	downstream_gene_variant	Fgd5	5.03209	0.00161368	0.833333	0.964286	0.722222	0.722222	0.111111	0.111141	0	0.0833333
11	51645801	A	intron_variant	N4bp3	5.03121	0.00161393	0.931379	0.464366	0.0555556	0	0	0	0	0
15	94282597	C	intron_variant	Adamts20	5.02962	0.00161721	0.958311	1	0.944444	0.555555	0.499964	0.220171	0.073371	0.333333
18	77399161	C	intron_variant	Loxhd1	5.02961	0.00161721	0.835087	0.785249	0.833333	0.499999	0.055556	1e-06	0	0
1	154425800	T	intron_variant	Cacna1e	5.02887	0.00161727	0.95673	0.822247	0.222222	0.389279	0	0.055595	0.166661	0.333333
2	165078597	G	downstream_gene_variant	1700025C18Rik	5.02821	0.00161727	0.922647	0.888325	0.666667	0.557814	0.27799	0.214945	1.5e-05	0
10	36993751	T	intron_variant	Hdac2	5.02832	0.00161727	0.833003	0.885002	0.888889	0.61089	0.111111	0.055554	0	0
10	88091756	T	3_prime_UTR_variant	Parpbp	5.02829	0.00161727	0.9584	0.852403	0.666667	0.277777	1.1e-05	0.379382	0	0.583333
16	52047072	G	intron_variant	Cblb	5.02782	0.00161803	0.833332	0.678531	0	2e-06	0	0	0	0
11	32822049	A	intron_variant	Smim23	5.02716	0.00161876	0.791405	0.928495	0.5	0.444455	0.055561	0.055556	0	0
7	78775372	A	3_prime_UTR_variant	Mrpl46	5.02612	0.00162027	0.768717	0.902979	0.166667	0.111127	0.222272	0	3e-05	0
19	15981478	G	5_prime_UTR_variant	Cep78	5.02611	0.00162027	0.833321	0.821478	0	0.111111	0.446733	0	0	0
15	80356131	A	splice_region_variant,synonymous_variant	Cacna1i	5.02578	0.00162064	0.734638	0.896412	0	0	1e-06	1e-06	0	0
2	143989706	T	synonymous_variant	Rrbp1	5.02452	0.00162269	0.833333	0.678571	0	0	0	0	0	0
3	92135474	A	synonymous_variant	Lelp1	5.02381	0.00162346	0.826728	0.693656	0	0	0	0	0	0
16	62734596	C	3_prime_UTR_variant	Nsun3	5.0221	0.00162893	0.875	0.827478	0.388889	0.722554	0.055556	0	0.053672	0.0833333
12	38438791	T	intron_variant	Dgkb	5.02098	0.00163148	0.868672	0.816143	0.166667	0.055748	0.166965	0.154787	0	0.25
2	28571114	A	splice_region_variant,synonymous_variant	Gtf3c5	5.02012	0.00163455	0.861408	0.898242	0.611111	0.74227	0.534843	0	0	0.416667
7	127135332	A	3_prime_UTR_variant	Spn	5.01992	0.00163455	0.760483	0.928221	0	0	0.333323	0	0	0
3	30684216	T	intron_variant	Lrrc31	5.01921	0.0016348	0.916238	0.696882	0.722222	0.611111	0.333281	0	0	0.75
7	128695806	G	3_prime_UTR_variant	Inpp5f	5.01941	0.0016348	0.75	0.933887	0.277778	0.388891	0	2e-06	0	0.5
15	80355841	A	intron_variant	Cacna1i	5.01907	0.0016348	0.751183	0.856598	0	0	0	0	2.1e-05	0
7	127134026	T	3_prime_UTR_variant	Spn	5.01836	0.00163783	0.785741	0.957967	0	0	0.333332	0	0.051151	0
5	137300157	G	splice_region_variant,splice_polypyrimidine_tract_variant,intron_variant	Srrt	5.0178	0.00163982	0.89714	0.53294	0	0	0	0	0	0
2	120480670	C	splice_polypyrimidine_tract_variant,intron_variant	Capn3	5.01513	0.0016471	0.833326	0.891244	0.888889	0.601122	0.120655	0.070796	0	0
4	135920173	T	3_prime_UTR_variant	Cnr2	5.01552	0.0016471	1	1	0.944444	1	0.66409	0.254435	0.034854	0
5	149215307	A	3_prime_UTR_variant	Uspl1	5.0153	0.0016471	0.79166	0.882465	0	0.111089	0	0	0.055556	0
11	69684017	A	intron_variant	Tnfsf13	5.01628	0.0016471	0.78334	0.783472	0	0	0	0	0	0
13	13634180	A	missense_variant	Lyst	5.01554	0.0016471	0.790841	0.873256	0	0.554524	0	0	0	0
9	87038683	G	intron_variant	Cyb5r4	5.01277	0.00165604	0.958333	0.857143	1	0.611111	0.488022	0.113428	0.055556	0
7	127133562	A	3_prime_UTR_variant	Spn	5.01249	0.00165607	0.73996	0.963514	0	0.055112	0.277794	0	0	0
8	72667339	T	missense_variant	Nwd1	5.01179	0.00165607	0.958305	0.821307	0.777778	0.256277	0.833333	0.055571	0.055556	0
12	51999615	A	missense_variant	Dtd2	5.01193	0.00165607	0.750009	0.856729	0	0	0	0	0	0
15	10334017	G	3_prime_UTR_variant	Prlr	5.0117	0.00165607	1	0.92895	0.277778	0.573501	0.333463	0.409424	0	0
18	77399171	G	intron_variant	Loxhd1	5.01135	0.00165665	0.830968	0.785246	0.833333	0.499923	0.055571	1e-06	0	0
2	128130125	G	3_prime_UTR_variant	Bcl2l11	5.00927	0.00166665	1	0.607131	0	0.444444	0.386407	0.111577	1e-06	0
7	17034193	T	3_prime_UTR_variant	Hif3a	5.00871	0.00166665	0.928956	0.895866	0.277778	0.441466	0.388902	0.055556	0.111295	0.0833333
10	114398718	C	downstream_gene_variant	Trhde	5.00859	0.00166665	1	0.928571	0.277778	0.676837	0.44444	0	0.222222	0.166667
7	35334170	A	upstream_gene_variant	Rhpn2	5.00825	0.00166718	0.916655	0.78239	0.111111	0.166681	0.27692	0	0.111532	0.333333
6	29754570	T	intron_variant	Smo	5.00797	0.00166729	0.907529	0.96355	0.888889	0.444445	0.055556	0.343067	1e-06	0
6	34794050	A	intron_variant	Agbl3	5.00764	0.00166776	0.755127	1	0	0.055556	0.111111	0.111111	0	0
2	28569256	C	intron_variant	Gtf3c5	5.00418	0.00167369	0.836551	0.932223	0.611111	0.72195	0.500978	0	0	0.416667
3	30683679	A	intron_variant	Lrrc31	5.00383	0.00167369	0.916662	0.673062	0.722222	0.543221	0.326979	0	0	0.75
5	142875870	C	intron_variant	Fbxl18	5.00375	0.00167369	0.791667	0.938824	0.833333	0.388654	0.388915	0	0	0
7	6317709	G	synonymous_variant	Zfp583	5.00339	0.00167369	0.838152	0.803185	0	0.222243	0.388945	0	0	0
8	125837976	C	synonymous_variant	Pcnx2	5.00382	0.00167369	0.875	0.939071	1	0.944339	0.277778	0.105059	0	0.666667
9	87038622	C	intron_variant	Cyb5r4	5.00499	0.00167369	0.958333	0.857141	1	0.608999	0.499892	0.115056	0.055623	0
12	51621763	T	intron_variant	Strn3	5.00429	0.00167369	0.750203	0.873884	0.111111	0.112466	0	0	0	0
14	14853760	C	intron_variant	Nek10	5.005	0.00167369	0.916667	0.481992	0	0	0	0	0	0
14	14853955	T	synonymous_variant	Nek10	5.00415	0.00167369	0.912188	0.492936	0	0	0	0	0	0
15	99946253	T	synonymous_variant	Fam186a	5.00365	0.00167369	0.825618	0.713421	0	0	0.111132	0	0	0
5	146896213	G	non_coding_transcript_exon_variant	Gm10858	4.99845	0.00168881	0.816313	0.857106	0.0555556	0.107139	0.277778	0.055575	0	0
7	68738346	T	3_prime_UTR_variant	Arrdc4	4.9982	0.00168881	0.791667	0.844417	0.5	0.222222	0.166667	0	0	0
10	114399373	A	3_prime_UTR_variant	Trhde	5.00018	0.00168881	0.999994	0.963935	0.166667	0.661063	0.444177	0	0.24728	0.166667
12	110868567	G	missense_variant	Zfp839	4.99814	0.00168881	0.80895	0.74963	0.5	0.166668	0	0	0	0
15	79826302	A	3_prime_UTR_variant	Cbx6	4.99951	0.00168881	0.958046	0.892847	0.888889	0.611108	0.166667	0.055063	0.166803	0
7	6305065	A	missense_variant	Zfp667	4.99591	0.00169089	0.833247	0.765237	0	0.222222	0.222077	0	0	0
7	44540752	G	intron_variant	Pold1	4.9958	0.00169089	0.914537	0.494798	0.388889	0.065353	0	0	1e-06	0
9	50621916	T	intron_variant	Pih1d2	4.9959	0.00169089	1	0.82296	0.333333	0.333333	0.222222	0.388896	0	0.666667
13	93041382	G	synonymous_variant	Cmya5	4.9962	0.00169089	0.955313	0.963798	0	0.121064	0.609999	0.167069	0.120951	0.25
15	10328394	A	synonymous_variant	Prlr	4.9959	0.00169089	0.999997	0.964288	0.222222	0.601269	0.333342	0.444444	0	0
15	99321183	C	intron_variant	Fmnl3	4.99631	0.00169089	0.916705	0.822208	0.5	0.277779	0	0.277773	0	0.666667
11	53072311	A	intron_variant	Fstl4	4.99475	0.00169112	0.916312	0.714323	0	0.277909	0.111323	0.055566	0.055556	0
3	123552695	T	splice_polypyrimidine_tract_variant,intron_variant	Ndst3	4.99431	0.00169244	1	0.963265	0.222222	0.969985	0.533007	0.239304	0.054346	0
12	84386690	C	intron_variant	Entpd5	4.99196	0.00170553	1	1	0.944444	0.833186	0.388889	0.333333	0.055587	0.916667
10	114398862	A	3_prime_UTR_variant	Trhde	4.99135	0.00170807	1	0.928249	0.277778	0.72222	0.44037	0	0.222225	0.166667
2	94157667	A	intron_variant	Hsd17b12	4.99079	0.00170939	0.996709	1	0.888889	0.833007	0.553977	0.149478	0.139029	0.666667
19	43912293	G	synonymous_variant	Dnmbp	4.99066	0.00170939	0.875	0.872058	1	0.666668	0.442791	0.055575	0	0.5
7	24261674	A	synonymous_variant	Zfp108	4.9898	0.00171335	0.949955	0.892686	0.277778	0.389036	0.388864	0.111111	0.114982	0.583333
4	154287036	T	synonymous_variant	Arhgef16	4.98784	0.00171339	0.791278	0.82086	0.5	0.116167	0.170741	0	0	0
5	7305003	A	synonymous_variant	Tex47	4.98786	0.00171339	0.874923	0.93042	0.944444	0.444412	0.388866	0.165558	0	0.333333
5	137290501	T	synonymous_variant	Ache	4.98801	0.00171339	0.917152	0.473085	0	0	0	0	0	0
10	114398834	G	3_prime_UTR_variant	Trhde	4.98788	0.00171339	1	0.928571	0.277778	0.721744	0.444424	0	0.222222	0.166667
2	143079901	G	intron_variant	Otor	4.98586	0.00171711	0.916601	1	0.333333	0.61096	0.16745	0.166673	0.111224	0
5	146896227	G	splice_region_variant,splice_polypyrimidine_tract_variant,intron_variant,non_coding_transcript_variant	Gm10858	4.98551	0.00171711	0.808501	0.857027	0.0555556	0.055909	0.277778	0.055575	0	0
10	122782146	A	intron_variant	Ppm1h	4.98508	0.00171711	0.749995	0.931379	0.111111	0.166667	0	0.055556	0	0.416667
19	15981603	T	intron_variant	Cep78	4.98599	0.00171711	0.833304	0.823965	0	0.125601	0.389007	0.034849	0	0
7	127215686	G	synonymous_variant	Septin1	4.98278	0.00172249	0.789605	0.928928	0	0.055557	0.388889	0.055557	0	0.583333
9	75056601	G	intron_variant	Arpp19	4.98335	0.00172249	0.7499	0.92753	0.0555556	0.111437	0	0.060601	0	0
2	118120320	T	synonymous_variant	Thbs1	4.98066	0.0017291	0.833994	0.784501	0.222222	0.222287	0.111111	0.056722	0	0
5	115971239	T	splice_region_variant,splice_polypyrimidine_tract_variant,intron_variant	Cit	4.98019	0.0017291	0.914719	0.741572	0.833333	0.719506	0.482416	0	1e-06	0
5	137298599	T	intron_variant	Srrt	4.97972	0.0017291	0.916168	0.471047	0	0	0	0	0	0
10	122782126	T	intron_variant	Ppm1h	4.97987	0.0017291	0.749997	0.930288	0.111111	0.166666	0	0.055556	0	0.416667
11	69736765	C	intron_variant	Polr2a	4.98027	0.0017291	0.866995	0.785515	0	0.650776	0	0.05566	0.013555	0
18	76994549	A	intron_variant	Katnal2	4.97982	0.0017291	0.913776	0.65039	0	0.11141	0.558198	0	0	0
2	120464034	T	synonymous_variant	Capn3	4.97862	0.00173416	0.786684	0.857265	0	0.111114	0.073377	0.055556	0	0
15	96359064	T	intron_variant	Arid2	4.97853	0.00173416	0.958333	0.67891	0.5	0.777773	0.166667	0.103899	0	0
6	145817061	T	splice_region_variant,splice_polypyrimidine_tract_variant,intron_variant	Rassf8	4.97688	0.00174259	0.875018	0.893338	1	0.832218	1.1e-05	0.166756	0	0.166667
8	45763205	G	intron_variant	Sorbs2	4.97629	0.00174334	0.958311	0.754372	0.611111	0.666665	0.499917	0.111137	1e-06	0
4	135922979	A	synonymous_variant	Fuca1	4.97575	0.00174373	1	1	1	1	0.72208	0.22503	0.055594	0.0833333
2	28572222	G	synonymous_variant	Gtf3c5	4.9737	0.00174509	0.833401	0.926299	0.611111	0.759003	0.483879	0	0	0.416667
3	152455999	T	intron_variant	Zzz3	4.97433	0.00174509	0.749876	0.852449	0	0	0.055556	0	0	0
5	108672494	A	synonymous_variant	Slc26a1	4.97352	0.00174509	0.829314	0.733567	0.277778	0.380572	0	0	0	0
7	127218536	C	5_prime_UTR_variant	Septin1	4.9739	0.00174509	0.786659	0.928691	0	0.045385	0.388906	0.055564	0	0.166667
8	95270750	T	intron_variant	Cngb1	4.97386	0.00174509	0.74978	1	0.722222	0.777768	0.055572	0	0	0.5
11	120282313	A	intron_variant	Bahcc1	4.97339	0.00174509	0.930868	0.888501	0.333333	0.250384	0.16177	0.261262	0.050796	0
11	51645917	A	intron_variant	N4bp3	4.97271	0.00174654	0.933488	0.428608	0.0555556	0	0	0	0	0
5	105814930	T	3_prime_UTR_variant	Lrrc8d	4.97197	0.00174669	0.704618	0.968476	0.277778	0.166667	0	0	0	0
5	139112598	C	intron_variant	Prkar1b	4.97224	0.00174669	0.91632	0.914762	0.777778	0.473801	0.334563	0.164459	0.055254	0
6	132600732	C	downstream_gene_variant	Prp2	4.97197	0.00174669	0.791667	0.96425	0.333333	0.500001	0.111112	0	0.055556	0
6	92169412	G	3_prime_UTR_variant	Nr2c2	4.97146	0.00174693	0.833333	0.963507	0.722222	0.722194	0.055556	0.152576	0	0.0833333
7	141243938	T	intron_variant	Phrf1	4.97164	0.00174693	0.899554	0.67646	0	0.443618	0.111111	0.055557	0	0
2	59874140	G	intron_variant	Wdsub1	4.97059	0.00174805	0.832343	0.822195	0.0555556	0.153793	0	0.052429	0.049909	0
2	134597553	T	3_prime_UTR_variant	Tmx4	4.97078	0.00174805	0.958066	0.821137	0.277778	0.499988	0.245036	0	0.166667	0
15	99604328	T	3_prime_UTR_variant	Aqp6	4.9694	0.00174979	1	0.89282	0.888889	0.435514	0.554293	0.277805	0.052051	0
6	132361473	C	missense_variant	Gm8882	4.96789	0.00175216	1	1	0.444444	0.776855	0.277778	0.111111	0.222657	0
11	34698710	T	intron_variant	Dock2	4.96811	0.00175216	0.750253	0.892681	0	0	0	0.055556	0	0
6	132657652	C	synonymous_variant	Tas2r120	4.96652	0.00175721	0.816162	0.909382	0.333333	0.500506	0.111132	0	0.056868	0
11	36171309	A	intron_variant	Tenm2	4.96614	0.00175721	0.958261	0.915652	0.888889	1	0.664876	0.167565	0	0.333333
11	51645668	T	synonymous_variant	N4bp3	4.96609	0.00175721	0.916417	0.464206	0.0555556	0	0	0	0	0
1	44144042	T	3_prime_UTR_variant	Bivm	4.96455	0.00175901	0.708352	0.956193	0.166667	0.16538	0	0	0	0
1	86213275	G	intron_variant	Armc9	4.96491	0.00175901	0.75482	1	0.444444	0.753491	0.128123	0	0	0
3	154792867	G	splice_polypyrimidine_tract_variant,intron_variant	Tnni3k	4.96465	0.00175901	0.91662	0.856939	0.888889	0.544507	0	0.277815	0	0.75
7	24261669	A	missense_variant	Zfp108	4.96516	0.00175901	0.942952	0.892564	0.277778	0.388809	0.388788	0.111111	0.112717	0.583333
2	164950928	T	missense_variant	Mmp9	4.96241	0.00175969	0.887556	0.607809	0.722222	0.111448	0.222222	0	0	0
9	50764053	C	intron_variant	1110032A03Rik	4.96283	0.00175969	0.97113	1	0.777778	0.777197	0.222238	0.340812	0.055661	0.333333
15	10334869	C	3_prime_UTR_variant	Prlr	4.96251	0.00175969	1	0.96428	0.222222	0.611111	0.388479	0.444444	0	0
3	30683920	C	intron_variant	Lrrc31	4.96068	0.00176276	0.916192	0.641749	0.777778	0.555108	0.278675	0	0	0.75
4	35191831	C	3_prime_UTR_variant	C9orf72	4.95945	0.00176276	1	0.928571	0.666667	0.444444	0.166667	0.5	0	0
6	135116419	T	synonymous_variant	Gprc5d	4.95988	0.00176276	0.833329	0.785676	0.833333	0.333333	0.277778	1e-06	0	0
7	44540514	T	intron_variant	Pold1	4.95996	0.00176276	0.906784	0.492698	0.388889	0.055891	0	0	0	0
14	50819902	T	intron_variant	Parp2	4.95965	0.00176276	0.958333	0.963268	0.888889	0.555559	0.944202	0.222223	0	0
15	88730100	G	synonymous_variant	Brd1	4.95981	0.00176276	0.920404	0.886773	0.388889	0.657426	0.498026	0.166678	1e-06	0
18	70522078	T	intron_variant	Poli	4.96133	0.00176276	0.789614	0.893478	0.388889	0.330354	0.111163	0.055575	0	0.25
1	86213277	G	intron_variant	Armc9	4.95877	0.00176302	0.754815	1	0.444444	0.76279	0.13828	0	0	0
7	141647809	G	intron_variant	Muc6	4.9585	0.00176302	0.968791	0.860521	0	0.166697	0.27704	0.389728	0	0.583333
2	35019423	C	intron_variant	Hc	4.95706	0.00176351	0.916613	0.999995	0.166667	0.258701	0.333333	0.111043	0.1667	0
7	45555910	A	intron_variant	Hsd17b14	4.9576	0.00176351	0.787688	0.776335	0	0.166669	0	0	0	0
19	15974909	A	synonymous_variant	Cep78	4.95707	0.00176351	0.804203	0.843582	0	0.166667	0.381353	0	0	0
17	47649704	C	intron_variant	Gm20517	4.95527	0.00177331	0.7914	0.924652	0	0.111133	0.055556	0.055558	0.055556	0
16	63566629	C	synonymous_variant	Epha3	4.95454	0.00177701	0.916998	0.749982	0.833333	0.499359	0.380528	0	0.055575	0
3	152393369	A	3_prime_UTR_variant	Usp33	4.95363	0.00177754	0.958333	0.897609	0	0.111111	0.055556	0.111111	0.222222	0.25
9	105314539	A	intron_variant	Nek11	4.95319	0.00177754	0.916754	0.854965	0.222222	0.833337	0.111753	0.111083	0.055274	0
9	106213133	A	intron_variant	Twf2	4.95349	0.00177754	0.789841	0.860771	0.555556	0.167728	0.111414	0.05603	0	0
11	98850963	A	intron_variant	Rapgefl1	4.95311	0.00177754	0.91121	0.607143	0.0555556	0.111463	0	0.111154	0	0.0833333
15	94540064	A	missense_variant	Pus7l	4.95394	0.00177754	1	0.928469	0.944444	0.499709	0.277779	0.46401	0	0.666667
7	68738420	T	3_prime_UTR_variant	Arrdc4	4.95141	0.00178176	0.791667	0.822272	0.555556	0.222222	0.166667	0	0	0
15	75216777	G	intron_variant	Ly6g2	4.95167	0.00178176	0.960763	0.857143	0.944444	0.247039	0.529299	0.111111	0.1119	0.666667
3	152396558	G	5_prime_UTR_variant	Zzz3	4.95033	0.00178491	0.958333	0.895725	0	0.111054	0.055556	0.11122	0.222222	0.25
5	34226791	A	intron_variant	Zfyve28	4.94997	0.00178514	0.708316	0.91754	0	0	0	0	0	0
12	76015655	G	synonymous_variant	Syne2	4.94983	0.00178514	0.916618	0.857909	0	0.055429	0.15989	0.332438	0	0.583333
5	146959174	C	synonymous_variant	Mtif3	4.94947	0.00178615	0.791159	0.748882	0.111111	0.000992	0.055634	0	0	0.0833333
12	84371195	C	intron_variant	Coq6	4.94875	0.00178973	1	1	1	0.926227	0.397971	0.333205	0.056196	0.916667
7	17027687	A	splice_donor_region_variant,intron_variant	Ppp5c	4.94617	0.00180525	0.940492	0.927943	0.166667	0.388903	0.388856	0.060505	0.166508	0.0833333
5	137835418	A	missense_variant	Pilra	4.94471	0.00181155	1	0.928487	0.888889	0.61111	0.661285	0.166667	0.111111	0
8	64956383	T	splice_region_variant,splice_polypyrimidine_tract_variant,intron_variant	Tmem192	4.94382	0.0018145	0.749761	0.821197	0	0	0	0	0	0
13	50432334	A	synonymous_variant	Fbxw17	4.94344	0.0018145	0.749847	0.892794	0.444444	0.055586	0.222234	4e-06	0	0
2	52107410	C	intron_variant	Rif1	4.94184	0.00182145	0.916663	1	0.944444	0.944422	0.280501	0	0.170825	0
17	55897819	G	synonymous_variant	Zfp959	4.9401	0.00182278	0.958282	0.642827	0.222222	0.721068	0.33335	0.055563	0	0
5	146959176	T	missense_variant	Mtif3	4.93702	0.00183801	0.791149	0.749546	0.111111	0.02838	0.055634	0	0	0.0833333
8	117556040	A	missense_variant	Plcg2	4.93639	0.00183818	0.792685	0.74998	0.444444	0.057576	0.055556	0	0	0.416667
8	125850890	C	intron_variant	Pcnx2	4.93662	0.00183818	0.873327	0.928427	1	0.886632	0.330221	0.119315	0	0.666667
6	131659458	G	synonymous_variant	Tas2r107	4.93599	0.00183918	1	1	0.444444	0.777778	0.277611	0.212656	0.169879	0
2	118113409	T	synonymous_variant	Thbs1	4.93484	0.00184628	0.875133	0.780838	0.222222	0.157751	0.776268	0	0	0
9	106212223	C	intron_variant	Twf2	4.93437	0.0018482	0.79157	0.9181	0.611111	0.166933	0.166641	0.111217	0	0
4	98405379	G	intron_variant	Patj	4.93382	0.00185074	1	0.964286	1	0.777778	0.722223	0.341925	0	0.25
10	122782315	T	5_prime_UTR_variant	Ppm1h	4.93093	0.00185625	0.749997	1	0.166667	0.666667	0	0.055556	0	0.416667
17	55897638	C	missense_variant	Zfp959	4.93098	0.00185625	0.958333	0.642853	0.333333	0.665574	0.388889	0.056039	0	0
17	55897845	A	missense_variant	Zfp959	4.93113	0.00185625	0.958333	0.64293	0.222222	0.740561	0.333834	0.055565	0	0
17	55897645	A	synonymous_variant	Zfp959	4.93049	0.00185631	0.958333	0.642855	0.222222	0.666887	0.388889	0.055748	0	0
2	143968716	G	intron_variant	Rrbp1	4.92558	0.00185797	0.872692	0.643533	0.166667	0.553612	0	0	0	1
3	152370633	A	intron_variant	Usp33	4.92836	0.00185797	0.958019	0.891326	0	0.111111	0.055556	0.111111	0.225242	0.25
14	14865350	C	intron_variant	Nek10	4.92807	0.00185797	1	0.59252	0.166667	0.888674	0.034909	0.055556	0.056524	0.416667
14	54241341	A	3_prime_UTR_variant	Dad1	4.9288	0.00185797	0.791666	0.857142	0	0.382376	0.23361	0	0	0.5
15	10332568	A	3_prime_UTR_variant	Prlr	4.92557	0.00185797	1	0.944771	0.277778	0.611111	0.388883	0.444444	0	0
15	88698996	T	intron_variant	Brd1	4.92912	0.00185797	0.916667	1	0.388889	0.66006	0.944432	0.166667	0	0
15	94536441	T	intron_variant	Pus7l	4.92738	0.00185797	1	0.893101	0.944444	0.49444	0.277774	0.443643	0	0.666667
19	25122443	C	synonymous_variant	Dock8	4.9294	0.00185797	0.947177	0.671254	0	0.113887	0	0.167213	0.056868	0
4	122859731	C	3_prime_UTR_variant	Cap1	4.92503	0.00186049	0.999957	1	1	0.945334	0.510938	0.222523	0.111111	0
1	17163977	C	3_prime_UTR_variant	Gdap1	4.92299	0.00186204	0.879305	0.60765	0.0555556	0.444442	0	0	0	0
2	28552174	A	synonymous_variant	Ralgds	4.92337	0.00186204	0.874969	0.962208	0.611111	0.776273	0.561502	0.100173	0.013747	0.333333
2	28552487	G	3_prime_UTR_variant	Ralgds	4.92272	0.00186204	0.833384	0.938591	0.611111	0.773694	0.611111	0	0	0.333333
2	134597706	A	3_prime_UTR_variant	Tmx4	4.92282	0.00186204	0.948989	0.821286	0.222222	0.555755	0.222547	1.6e-05	0.166667	0
12	91817376	G	intron_variant	Sel1l	4.92324	0.00186204	0.833995	1	0.944444	0.944365	0.508201	0.055655	0	0.166667
19	39309684	T	synonymous_variant	Cyp2c29	4.92459	0.00186204	0.833333	0.642857	0	0	0.055556	0	0	0
8	21973013	A	intron_variant	Ccdc70	4.92212	0.0018629	0.861649	0.64742	0.166667	0.445769	1e-06	1e-06	0	0
10	100514663	C	intron_variant	Cep290	4.92168	0.0018629	0.82868	0.78571	0	0	0.333333	0.055556	0	0.0833333
19	16752040	C	intron_variant	Vps13a	4.92156	0.0018629	0.874992	0.642857	0.111111	0.5	0.055556	0	0	0
4	109363111	A	intron_variant	Eps15	4.91994	0.0018707	0.916667	0.928382	1	0.728181	0.611111	0.175168	1e-06	0
6	92172456	C	3_prime_UTR_variant	Mrps25	4.92011	0.0018707	0.824611	0.928538	0.666667	0.722197	0.111122	0.111111	0	0.0833333
7	90041109	A	non_coding_transcript_exon_variant	E230029C05Rik	4.91839	0.00187931	0.916667	0.963562	0.166667	0.136119	0.222222	0.055567	0.222222	0
2	102452008	A	upstream_gene_variant	Fjx1	4.91534	0.00188848	0.958306	0.571429	0.444444	0.388889	0.055556	0.132131	0	0
5	137831071	C	intron_variant	Pilra	4.91553	0.00188848	1	0.964353	0.944444	0.722193	0.5562	0.222221	0.111111	0
16	97572095	A	intron_variant	Tmprss2	4.91596	0.00188848	0.830402	0.796788	0.5	0.666663	0.149078	0	0	0.333333
7	78913749	A	intron_variant	Isg20	4.91426	0.0018923	0.86118	0.915668	0.611111	0.610567	0.241195	0.166672	6e-06	0
10	114398911	A	3_prime_UTR_variant	Trhde	4.91432	0.0018923	1	0.932596	0.277778	0.722215	0.444444	0	0.246051	0.166667
7	17027744	C	missense_variant	Ppp5c	4.91323	0.00189688	0.915456	0.962682	0.166667	0.392077	0.38889	0.055556	0.166668	0.0833333
7	78844120	A	synonymous_variant	Det1	4.91293	0.0018971	0.795289	0.89279	0.166667	0.166235	0.222194	0	0.055182	0
10	114400102	G	3_prime_UTR_variant	Trhde	4.91279	0.0018971	0.902834	1	0	0.166692	0.389116	0.013594	0.222222	0.166667
7	6316356	C	synonymous_variant	Zfp583	4.91153	0.00190214	0.828798	0.778258	0	0.222246	0.389831	0	0	0
18	12695165	G	intron_variant	Ttc39c	4.90931	0.00191635	1	0.788223	0.111111	0.285164	0.225946	0.222309	0.111072	1
1	87044934	T	intron_variant	Dis3l2	4.90725	0.00192719	0.875328	0.571632	0.166667	0.166676	0.055557	0	0	0.0833333
3	152396548	A	5_prime_UTR_variant	Zzz3	4.90588	0.00192828	0.958333	0.894797	0	0.220499	0.055556	0.111328	0.222222	0.25
6	122071918	C	intron_variant	Mug2	4.9058	0.00192828	0.781276	0.796243	0.0555556	0.174565	0.111112	0	0	0
10	100510766	C	intron_variant	Cep290	4.90654	0.00192828	0.833131	0.761545	0	1e-06	0.307559	0.055559	0	0
11	53480078	T	5_prime_UTR_variant	Sowaha	4.90576	0.00192828	0.70917	0.999997	0.277778	0.560388	0	0	0	0
16	14474688	G	3_prime_UTR_variant	Abcc1	4.90436	0.00193456	0.894462	0.676503	0.888889	0.222222	0	0.055803	0.055556	0
12	84386950	C	intron_variant	Entpd5	4.90307	0.00194322	1	0.96426	0.944444	0.885565	0.388924	0.333334	0.05558	0.916667
11	34698622	C	intron_variant	Dock2	4.90257	0.00194469	0.75072	0.857433	0	0	0	0.055556	0	0
14	54240997	A	3_prime_UTR_variant	Dad1	4.90248	0.00194469	0.791667	0.856906	0	0.277786	0.222223	0	0.02037	0.5
7	78844081	T	synonymous_variant	Det1	4.90201	0.00194683	0.791925	0.892835	0.222222	0.16498	0.222222	0	0.054013	0
14	8518579	G	intron_variant	Cfap20dc	4.90129	0.00195098	0.8328	0.892774	0.5	0.387756	0.170257	0.053213	0.059018	0
3	30683753	G	intron_variant	Lrrc31	4.89904	0.00196583	0.870757	0.714146	0.777778	0.555363	0.283597	0	1e-06	0.666667
11	69452424	A	synonymous_variant	Dnah2	4.89843	0.00196749	0.832538	0.857129	0.111111	0.722218	0.166666	0.056319	0	0
13	98309754	C	downstream_gene_variant	Btf3	4.89788	0.00196868	0.958563	0.959762	0.944444	0.888855	0.60535	0.277786	0	0
2	24293525	C	intron_variant	Il1f10	4.89738	0.0019711	0.916079	0.749841	0.444444	0.749506	0.22223	0.112435	4e-06	0.666667
3	30672117	G	intron_variant	Lrriq4	4.89407	0.00197831	0.916663	0.608297	0.777778	0.56786	0.277777	0	0	0.75
4	32317325	G	intron_variant	Bach2	4.89392	0.00197831	0.833464	0.932833	0.722222	0.289085	0.333565	0.168084	0	0
7	79094226	G	synonymous_variant	Acan	4.89459	0.00197831	0.754007	0.893798	0	0.086811	0.111111	0.055556	0	0
7	98122923	A	3_prime_UTR_variant	Capn5	4.8941	0.00197831	0.911138	0.785544	0.111111	0.20191	0	0.111971	0.111237	0.166667
12	84386892	C	intron_variant	Entpd5	4.89435	0.00197831	1	0.964288	0.944444	0.888884	0.404178	0.333333	0.055557	0.916667
14	50815082	A	intron_variant	Parp2	4.89487	0.00197831	0.958333	0.928487	0.888889	0.555482	0.937512	0.222222	0	0
15	99307808	T	splice_polypyrimidine_tract_variant,intron_variant	Prpf40b	4.89452	0.00197831	0.920797	0.760601	0.722222	0.277794	0	0.277779	0	0.75
16	52047110	A	intron_variant	Cblb	4.89448	0.00197831	0.833491	0.714286	0.277778	0.38891	0.111111	0	0	0
19	15981332	C	intron_variant	Cep78	4.89394	0.00197831	0.819032	0.786215	0	0.111116	0.444949	1e-06	0	0
1	71601280	G	synonymous_variant	Fn1	4.89273	0.0019806	0.95867	0.721768	0.388889	0.664631	0.11178	0.222253	0	0.0833333
1	140163052	A	missense_variant	Cfh	4.89252	0.0019806	0.833333	0.892856	0.277778	0.611111	0.611111	0	3e-06	0.333333
4	89274533	A	3_prime_UTR_variant	Cdkn2a	4.89202	0.0019806	0.958315	0.932232	0.944444	0.671358	0.659077	0.279125	0	0
12	54916547	T	synonymous_variant	Baz1a	4.89183	0.0019806	0.791641	0.857142	0.722222	0.812426	0	0	0	0
12	75939975	T	missense_variant	Syne2	4.89221	0.0019806	0.833333	0.928553	0.277778	0.277778	0.333291	0.166667	0	0
18	19988422	A	intron_variant	Dsc3	4.89242	0.0019806	0.874994	0.674026	0.555556	0.393832	0.276237	0	0.002622	0
11	115989124	G	non_coding_transcript_exon_variant	B230344G16Rik	4.89057	0.00198879	1	0.680002	0.0555556	0.222626	0.389478	0.277862	0	0.916667
4	135320464	T	downstream_gene_variant	Srrm1	4.88708	0.00200893	1	0.928571	0.833333	0.5	0.841857	0.166636	0.111111	0.416667
16	4648966	G	missense_variant	Vasn	4.88677	0.00200893	0.707889	0.927714	0	0.055556	0.111111	0	0	0
1	140162491	A	intron_variant	Cfh	4.88404	0.0020108	0.824875	0.892596	0.222222	0.605244	0.560775	0	0	0.333333
2	134596170	T	3_prime_UTR_variant	Tmx4	4.88463	0.0020108	0.958326	0.821417	0.444444	0.555736	0.370477	0	0.166667	0
2	134596296	T	3_prime_UTR_variant	Tmx4	4.88459	0.0020108	0.958333	0.821429	0.444444	0.6107	0.336382	0	0.166667	0
4	62332349	C	intron_variant	Fkbp15	4.88574	0.0020108	0.78428	0.774358	0.166667	0.198232	0.073838	0	1.5e-05	0
4	135686372	A	upstream_gene_variant	Ifnlr1	4.88426	0.0020108	1	0.857142	0.777778	0.777778	0.885804	0.222222	0	0.416667
5	146954299	C	3_prime_UTR_variant	Mtif3	4.88466	0.0020108	0.82292	0.644357	0	0	0.05557	0	0	0
7	6315852	G	3_prime_UTR_variant	Zfp583	4.88533	0.0020108	0.823114	0.762497	0	0.222222	0.333333	0	0	0
7	64842011	C	intron_variant	Fam189a1	4.88404	0.0020108	0.916667	0.746621	0.722222	0.277823	0.222222	0.111111	0.055556	0.333333
8	94780010	G	synonymous_variant	Cx3cl1	4.88388	0.0020108	0.791648	0.710808	0	0.055558	0	0	1e-06	0
10	58984247	C	intron_variant	Sh3rf3	4.88381	0.0020108	0.908384	0.931682	0.555556	0.443151	0.015666	0.324933	0.036121	0
10	114412563	T	synonymous_variant	Trhde	4.88361	0.00201085	0.916321	0.865342	0	0.166604	0.056814	0	0.23088	0.166667
2	134497293	A	downstream_gene_variant	Hao1	4.88191	0.00201661	0.833333	0.607142	0	0	0	0	0	0
4	122859566	C	3_prime_UTR_variant	Cap1	4.88152	0.00201661	1	1	1	1	0.555555	0.22238	0.111111	0
4	135686371	A	upstream_gene_variant	Ifnlr1	4.88136	0.00201661	1	0.857115	0.777778	0.777778	0.885803	0.222221	0	0.416667
4	135686455	A	upstream_gene_variant	Ifnlr1	4.8803	0.00202377	1	0.857143	0.777778	0.777778	0.888889	0.222222	0	0.416667
11	60903483	A	3_prime_UTR_variant	Natd1	4.87996	0.00202499	0.874469	0.75	0.888889	0.94442	0	0.055581	0	0
10	123127824	G	synonymous_variant	Usp15	4.87957	0.00202662	0.958315	0.784791	0.111111	0.277778	0.775002	0.119522	0.040146	0.0833333
9	27045293	G	intron_variant	Ncapd3	4.87888	0.00202755	0.958333	0.892889	0.777778	0.555556	0.277778	0.277823	0.055573	0.583333
7	6316809	G	synonymous_variant	Zfp583	4.87803	0.00202982	0.834111	0.855944	0	0.277573	0.388864	1e-06	0.056088	0
4	109363134	G	intron_variant	Eps15	4.87608	0.00203865	0.916664	0.928571	1	0.827138	0.611111	0.179083	0	0
17	55897768	T	synonymous_variant	Zfp959	4.87601	0.00203865	0.934229	0.62596	0.222222	0.511099	0.33482	0.055559	0	0
9	50792000	G	intron_variant	Alg9	4.87581	0.00203872	0.917254	1	0.777778	0.722222	0.222222	0.277778	0.055556	0.333333
16	20742418	T	downstream_gene_variant	Chrd	4.87525	0.0020402	0.791667	0.964286	0.888889	0.388889	0.722222	0	0	0.583333
11	69737022	C	intron_variant	Polr2a	4.8748	0.00204236	0.833342	0.786992	0	0.664268	0	0.055919	0	0
3	100472956	A	synonymous_variant	Tent5c	4.87376	0.0020431	0.95558	0.964204	0.5	0.840397	0.111111	0.333333	0.055557	0
4	43650226	C	synonymous_variant	Npr2	4.87423	0.0020431	0.916657	0.934069	0.555556	0.444444	0.599516	0.166781	0.055556	0
6	132700230	C	missense_variant	Tas2r121	4.87214	0.00205347	0.791654	0.928561	0.333333	0.499956	0.166667	0	0.055556	0
2	153320410	C	intron_variant	Kif3b	4.87097	0.00206012	0.869954	0.692903	0.888889	0.33348	0.055558	1.5e-05	0.05587	0
1	44144315	A	3_prime_UTR_variant	Bivm	4.86962	0.00206536	0.70841	0.928569	0.166667	0.277781	0	0	0	0
7	6317774	C	missense_variant	Zfp583	4.86974	0.00206536	0.830818	0.75063	0	0.222241	0.384877	0	0	0
7	141645716	A	intron_variant	Muc6	4.86998	0.00206536	1	0.928625	1	0.3283	0.27762	0.400642	0.081834	0.5
10	100512300	T	synonymous_variant	Cep290	4.86959	0.00206536	0.833333	0.74826	0	0	0.333333	0.055556	0	0.0833333
7	79094223	T	synonymous_variant	Acan	4.86789	0.00207654	0.749106	0.893311	0	0.099414	0.111111	0.055556	0	0
11	20303543	C	3_prime_UTR_variant	Slc1a4	4.86699	0.00208258	0.833332	0.747791	0.666667	0.714855	0.055558	0	0	0
5	14255623	C	3_prime_UTR_variant	Sema3e	4.86569	0.00209043	0.999993	0.434634	0.777778	0.277581	0.572302	0	0	0
19	15969019	A	intron_variant	Cep78	4.86517	0.00209326	0.789648	0.846346	0	0.166699	0.444279	1e-06	0	0
6	92074931	G	3_prime_UTR_variant	Fgd5	4.86395	0.00209981	0.821217	0.963779	0.722222	0.72222	0.113119	0.16491	0	0.0833333
7	17034457	A	3_prime_UTR_variant	Hif3a	4.86384	0.00209981	0.87464	0.963169	0.222222	0.499815	0.387269	0.055568	0.116398	0.0833333
5	146954482	C	3_prime_UTR_variant	Mtif3	4.86221	0.00210896	0.828801	0.678564	0	1e-06	0.055556	0.055423	1e-06	0
1	17163875	A	3_prime_UTR_variant	Gdap1	4.8612	0.0021096	0.846512	0.642225	0	0.400191	0	0	0	0
3	103885980	C	synonymous_variant	Ptpn22	4.86149	0.0021096	0.708329	0.931475	0	0	0	0.055556	0	0
13	42167464	A	intron_variant	Hivep1	4.86169	0.0021096	0.852345	0.785713	0.0555556	0.055556	0.401153	0.108498	0	0
6	145208202	G	5_prime_UTR_variant	Casc1	4.85895	0.00211886	0.999999	0.82117	0	0.611111	0.111113	0.05556	0.22932	0
10	100575610	G	3_prime_UTR_variant	Cep290	4.85895	0.00211886	0.82993	0.89128	0.833333	0.496913	0.502021	0.056069	0	0.25
14	50847581	T	intron_variant	Tep1	4.85882	0.00211886	0.960632	0.928753	0.944444	0.610973	0.880724	0.22223	0.016861	0
5	3893631	A	intron_variant	Mterf1a	4.85811	0.00212339	0.831233	0.679945	0	0.111111	0.222195	0	0	0
11	107183433	T	intron_variant	Nol11	4.85771	0.00212363	0.874999	0.50108	0	0	0	0	0	0
15	99320963	A	intron_variant	Fmnl3	4.85749	0.00212393	0.91788	0.78451	0.722222	0.380777	0.060563	0.276669	0	0.583333
5	14255624	C	3_prime_UTR_variant	Sema3e	4.8566	0.00212531	0.999993	0.43123	0.777778	0.279473	0.572302	0	0	0
11	98850500	T	intron_variant	Rapgefl1	4.85642	0.00212531	0.875004	0.579485	0.5	0.111841	0	0.05598	0	0.0833333
3	103886003	C	missense_variant	Ptpn22	4.85578	0.00212592	0.708318	0.928483	0.111111	3e-06	0	0.055556	0	0
4	19650202	A	synonymous_variant	Wwp1	4.85584	0.00212592	0.91589	1	0.111111	0.166741	0.555556	0.388889	0	0.5
19	39186796	G	downstream_gene_variant	Cyp2c66	4.85471	0.00213226	0.833331	0.607126	0	1.5e-05	0.055556	0	0	0
2	120702803	C	synonymous_variant	Stard9	4.85398	0.00213357	0.791643	0.816342	0	0	0.055556	0.111121	0	0
18	14730930	G	intron_variant	Psma8	4.8537	0.00213357	1	0.93205	0.0555556	0.722222	0.611111	0.388889	0	0.583333
10	100573115	A	3_prime_UTR_variant	Cep290	4.85277	0.00213768	0.875	0.928571	0.888889	1	0.666666	0.055556	0	0.0833333
7	141335999	C	synonymous_variant	Tmem80	4.85238	0.00213789	0.916665	0.951962	0.666667	0.571595	0.055556	0.222222	0.111111	0
11	53770320	A	intron_variant	Irf1	4.8524	0.00213789	0.857268	1	0.944444	0.611111	0.222222	0	0.166667	0
19	37937841	A	intron_variant	Myof	4.85168	0.00214239	0.916585	1	0.833333	0.166667	0.5	0.226242	0.111231	0.0833333
4	43690669	G	3_prime_UTR_variant	Tmem8b	4.84958	0.00214339	0.915093	0.964291	0.611111	0.611129	0.611111	0.168779	0.056819	0
6	131685718	G	synonymous_variant	Tas2r104	4.85013	0.00214339	1	1	0.444444	0.777772	0.222313	0.27441	0.166714	0.0833333
8	25982869	T	3_prime_UTR_variant	Pomk	4.8508	0.00214339	0.875791	0.783933	0	0.055756	0	0.265047	0	0
15	96590421	G	splice_region_variant,synonymous_variant	Slc38a1	4.84942	0.00214339	1	1	0.444444	0.333333	0.66266	0.220717	0.177856	0.0833333
2	125344116	A	intron_variant	Fbn1	4.84851	0.00214781	0.8039	0.749763	0.111111	0.055556	0	0.000992	0.04927	0
8	117605253	T	synonymous_variant	Plcg2	4.8473	0.00215207	0.749979	0.892818	0.5	0.55626	0.055576	0	0	0.416667
11	60902391	T	3_prime_UTR_variant	Natd1	4.84732	0.00215207	0.874779	0.785701	0.888889	0.943681	0	0.105719	0	0
5	149185600	T	5_prime_UTR_variant	Uspl1	4.84691	0.0021539	0.753597	0.786839	0	0.109931	0	0	0	0
14	54241399	A	3_prime_UTR_variant	Dad1	4.84622	0.00215678	0.791667	0.821382	0	0.423855	0.223356	0	0	0.5
1	11160220	G	synonymous_variant	Prex2	4.84587	0.00215827	0.786283	0.759729	0.944444	0.036607	0.222222	0	0	0
15	78671262	G	3_prime_UTR_variant	Elfn2	4.84569	0.00215827	0.833333	0.678571	0.0555556	0.478359	0	0	0	0
5	107109403	A	3_prime_UTR_variant	Tgfbr3	4.84532	0.00215889	0.833308	1	0.666667	0.555556	0	0.111931	0.111111	0.0833333
7	79929419	A	intron_variant	Arpin	4.84521	0.00215889	0.837002	0.892153	0.0555556	0.168195	0.277722	0.137286	0.035988	0
11	69880156	T	missense_variant	Kctd11	4.84508	0.00215889	0.958333	1	0.555556	0.555552	0	0.558392	0	0.0833333
1	17162117	C	3_prime_UTR_variant	Gdap1	4.84297	0.00216659	0.842724	0.642856	0	0.40223	0	0	0	0
3	138221632	C	intron_variant	Adh7	4.84332	0.00216659	0.916655	0.752175	0.611111	0.333649	0.277764	0.111111	0.055556	0
4	109369013	A	intron_variant	Eps15	4.8429	0.00216659	0.916667	0.928571	0.944444	1	0.602968	0.166667	0	0
12	51800670	T	intron_variant	Hectd1	4.84281	0.00216659	0.699295	0.884177	0.111111	0	0	0	0	0
5	130152688	A	3_prime_UTR_variant	Kctd7	4.84222	0.00216829	0.958188	0.535616	0.111111	0.505458	0.055565	0.111166	0	0
10	106904747	A	intron_variant	Ppfia2	4.84051	0.00217104	1	0.928572	0.833333	1	0.222222	0.168893	0.166667	0
11	69452385	T	intron_variant	Dnah2	4.84115	0.00217104	0.87215	0.857143	0.0555556	0.722222	0.166667	0.10934	0.035045	0
13	64118406	C	intron_variant	Slc35d2	4.83982	0.00217104	0.958387	0.490542	0	0.114144	0	0.154176	0	0.333333
16	95369311	T	intron_variant	Erg	4.84029	0.00217104	0.791327	0.883783	0.666667	0	0.112543	0.166671	0	0.666667
16	97572096	A	intron_variant	Tmprss2	4.83942	0.00217104	0.830536	0.758945	0.5	0.666664	0.156719	0	0	0.333333
17	25157105	T	intron_variant	Clcn7	4.83962	0.00217104	1	1	1	0.944563	0.499817	0.178938	0.164908	0.166667
1	11933656	T	intron_variant	A830018L16Rik	4.83783	0.00218041	0.82249	0.851013	0	0.336162	0.055556	0.156289	0	0
2	134548277	G	missense_variant	Hao1	4.83705	0.00218419	0.827088	0.606953	0	0.053995	0	0	0	0
11	51650436	T	intron_variant	N4bp3	4.83585	0.00218703	0.870688	0.49992	0.0555556	0	0	0	0	0
2	134608455	C	intron_variant	Tmx4	4.8355	0.00218773	0.958333	0.785714	0.785714	0.611101	0.293548	0	0.166668	0.5
6	122059947	T	intron_variant	Mug2	4.83541	0.00218773	0.791644	0.751787	0	0.17189	0.166667	0	0	0
6	138141668	A	5_prime_UTR_variant	Mgst1	4.83442	0.00218773	0.958157	0.465827	0.0555556	0.222657	0.055713	0	0.060587	0.25
10	62411899	T	intron_variant	Hkdc1	4.83317	0.00218773	0.958333	0.964286	0.777778	0.388889	0.444444	0.44463	0	0.166667
10	62429551	G	synonymous_variant	Supv3l1	4.83315	0.00218773	0.958321	0.964279	0.777778	0.388889	0.444444	0.444444	0	0.166667
12	38427341	A	intron_variant	Dgkb	4.83329	0.00218773	0.836937	0.785151	0.277778	0.147561	0.178797	0.128819	0	0.166667
17	55897769	G	missense_variant	Zfp959	4.83517	0.00218773	0.931871	0.612249	0.222222	0.519918	0.334088	0.055559	0	0
19	10200455	G	synonymous_variant	Fen1	4.83425	0.00218773	0.95833	0.856571	0.166667	0.05747	0.785529	0.221647	0.055598	0.666667
1	43760610	T	intron_variant	Uxs1	4.83155	0.00219759	0.833279	0.928045	0.944444	0.558629	0.111637	0.111112	0.055595	0.166667
9	75056593	A	intron_variant	Arpp19	4.83152	0.00219759	0.714017	0.928308	1	0.111296	0	0.059588	0	0
14	52266317	T	splice_polypyrimidine_tract_variant,intron_variant	Rab2b	4.83164	0.00219759	0.916665	0.820997	0.555556	0.555551	0.721544	0.119003	5e-06	0.416667
12	84396872	G	synonymous_variant	Entpd5	4.83047	0.00219768	1	0.934795	0.888889	0.833563	0.44777	0.333364	0.055578	0.916667
14	103070390	T	synonymous_variant	Cln5	4.82867	0.00220759	0.669697	0.962735	0	0.11116	0	2.2e-05	0	0
2	34890775	T	3_prime_UTR_variant	Cutal	4.82793	0.00221112	0.833333	0.783939	0.666667	0.22224	0.601684	0	0	0.333333
15	51786675	C	3_prime_UTR_variant	Eif3h	4.82715	0.00221591	1	0.749816	0.944444	0.777334	0.584633	0.055583	0.103511	0
6	57522875	G	intron_variant	Ppm1k	4.82649	0.00221787	0.918156	0.965087	0.777778	0.929989	0.833317	0.166727	0	0.583333
2	118120043	C	splice_region_variant,intron_variant	Thbs1	4.82549	0.00222069	0.874962	0.785695	0.277778	0.166667	0.779156	0.055621	0	0
7	6306934	T	3_prime_UTR_variant	Zfp667	4.82559	0.00222069	0.792195	0.80213	0.166667	0.222322	0.333904	0	0	0
7	45532154	C	intron_variant	Plekha4	4.82557	0.00222069	0.958327	0.964283	1	0.8423	0.388889	0.381144	0	0.333333
11	101972607	A	3_prime_UTR_variant	Dusp3	4.82563	0.00222069	0.900078	0.505136	0.111111	0.166663	0.166667	0	0	0
3	97561007	A	3_prime_UTR_variant	Chd1l	4.82516	0.00222212	0.833027	0.772134	0	0.065175	0.338775	0.08553	0	0
10	114444572	A	intron_variant	Trhde	4.82363	0.00223382	0.927104	0.999995	0.0555556	0.231517	0.40821	1e-06	0.277777	0.25
14	56205530	C	splice_polypyrimidine_tract_variant,intron_variant	Gzmf	4.82256	0.00223878	0.835067	0.749998	0.222222	0.39122	0.166681	0.055556	0	0.0833333
16	59653601	T	3_prime_UTR_variant	Epha6	4.82277	0.00223878	0.874766	0.5	0	0	0.055556	0	0	0
9	42461240	T	intron_variant	Tbcel	4.82022	0.00224692	0.954073	0.496769	0.857143	0.11124	0.055578	0.05556	0.055556	0.333333
9	83988998	A	intron_variant	Bckdhb	4.82056	0.00224692	0.791658	0.821405	1	0.5	0	0.055619	0	0
11	20303681	G	3_prime_UTR_variant	Slc1a4	4.8206	0.00224692	0.833308	0.702637	0.611111	0.595329	0.055556	0	0	0
11	51571019	A	intron_variant	Col23a1	4.81841	0.00225705	0.874817	0.480735	0	0	0	0	5e-06	0
17	73827166	C	synonymous_variant	Ehd3	4.81796	0.00225961	0.791667	0.999999	0.111111	0.722222	0.722217	0	0	0
8	124639388	C	synonymous_variant	2310022B05Rik	4.81713	0.00226351	0.708305	0.962664	0.777778	0.111111	0.333333	0	0	0
11	69560241	A	intron_variant	Efnb3	4.81661	0.00226351	0.753322	0.749999	0	0	0	0	0	0
12	84384130	G	intron_variant	Entpd5	4.81635	0.00226351	1	1	0.944444	0.88881	0.444445	0.33832	0.089008	0.916667
14	54241172	A	3_prime_UTR_variant	Dad1	4.8164	0.00226351	0.785509	0.828949	0	0.333464	0.322046	0	0	0.5
8	13922069	C	intron_variant	Fbxo25	4.816	0.00226517	0.871079	1	0.222222	0.646428	0.276928	0.128512	0.104188	0.583333
2	134607793	G	intron_variant	Tmx4	4.81478	0.00226557	0.942668	0.821429	0.222222	0.610405	0.333296	0	0.166667	0
7	141241037	T	intron_variant	Phrf1	4.81502	0.00226557	0.84206	0.678168	0	0.116144	0.166724	0.055556	0	0
14	56205527	A	splice_polypyrimidine_tract_variant,intron_variant	Gzmf	4.81538	0.00226557	0.832889	0.749998	0.222222	0.389367	0.166674	0.055556	0	0.0833333
15	88699151	T	intron_variant	Brd1	4.81562	0.00226557	0.916667	1	0.388889	0.555556	0.884861	0.166667	0.054084	0
5	137831000	C	intron_variant	Pilra	4.81438	0.0022677	1	1	0.944444	0.668219	0.609149	0.22147	0.160308	0
2	142392890	T	3_prime_UTR_variant	Macrod2	4.81319	0.00227554	0.835033	0.719512	0.111111	0.111111	0.055556	0.111111	0	0.333333
9	50783365	G	intron_variant	Alg9	4.81295	0.00227621	0.915727	0.999931	0.777778	0.721506	0.2188	0.22132	0.106953	0.333333
6	135116948	T	splice_region_variant,5_prime_UTR_variant	Gprc5d	4.81261	0.00227626	0.808504	0.748483	0.833333	0.333333	0.222222	0	0	0
19	39069479	A	missense_variant	Cyp2c65	4.81196	0.00227917	0.807112	0.642544	0	0	0.055556	0	0	0
11	51576731	C	intron_variant	Col23a1	4.81168	0.00228021	0.881509	0.464409	0.0555556	0	0	0	0	0
11	53770809	A	intron_variant	Irf1	4.81122	0.00228138	0.8871	0.999999	0.944444	0.611111	0.222224	0	0.217134	0
19	18772309	A	splice_polypyrimidine_tract_variant,intron_variant	Trpm6	4.81072	0.00228445	0.791667	0.821429	0.333333	0.277778	0.388889	0	0	0
13	41155772	T	intron_variant	Sycp2l	4.8098	0.00228861	0.83291	0.643801	0	0.054273	0.056414	0.046176	0	0
12	75939882	A	intron_variant	Syne2	4.80825	0.00230116	0.83014	0.892713	0.222222	0.27882	0.301453	0.172808	0	0
9	83988873	A	synonymous_variant	Bckdhb	4.80774	0.00230435	0.788428	0.821427	0.944444	0.5	0	0.055556	0	0
2	118120071	T	intron_variant	Thbs1	4.80685	0.00230519	0.874962	0.785555	0.222222	0.168862	0.777812	0.063642	0	0
4	99296060	T	non_coding_transcript_exon_variant	Atg4c	4.80706	0.00230519	0.958722	0.892856	0.833333	0.689527	0.452558	0.33314	0	0.583333
16	64855611	C	synonymous_variant	Cggbp1	4.80583	0.00230519	0.811037	0.721176	0.722222	0.38888	0.111111	0.000992	0	0
2	134597027	T	3_prime_UTR_variant	Tmx4	4.80505	0.00230906	0.958284	0.822235	0.5	0.671905	0.444441	0	0.166668	0
2	118125593	C	3_prime_UTR_variant	Thbs1	4.80453	0.00231018	0.792237	0.779058	0.277778	0.167722	0.111112	0.05556	0	0
3	31098474	T	intron_variant	Skil	4.80447	0.00231018	0.791262	0.743068	0.555556	0.446286	0	0	0	0.416667
10	62464558	T	intron_variant	Vps26a	4.80378	0.0023118	0.958333	0.928572	0.722222	0.277778	0.444317	0.444448	0	0.166667
7	6316119	A	3_prime_UTR_variant	Zfp583	4.80336	0.00231288	0.811192	0.762697	0	0.222222	0.388891	0	0	0
2	128162130	T	3_prime_UTR_variant	Bcl2l11	4.80221	0.00231337	0.877316	0.928578	0.833333	0.666673	0.666671	0.055713	0.055556	0
3	97590773	T	intron_variant	Chd1l	4.80216	0.00231337	0.825115	0.678696	0	5e-06	0.347633	1e-06	1e-06	0
11	34514414	C	intron_variant	Dock2	4.80204	0.00231337	0.748868	0.753365	0	0	0	1.5e-05	0	0.0833333
1	17163742	T	3_prime_UTR_variant	Gdap1	4.80143	0.00231515	0.833089	0.640337	0	0.389055	0	0	0	0
1	82587416	G	synonymous_variant	Col4a3	4.80065	0.00231989	0.791478	0.961938	0.444444	0.66608	0.222222	0.111118	0	0
1	155225205	C	missense_variant	BC034090	4.80029	0.00231998	0.964707	0.999992	1	0.88883	0.281241	0.277799	0.111112	0
19	44333172	C	upstream_gene_variant	Scd4	4.79999	0.00231998	0.916052	0.749954	0.222222	0.783248	0.166667	0.166889	0	0.5
16	95369368	C	synonymous_variant	Erg	4.79896	0.00232659	0.784237	0.908841	0	0	0.22502	0.166618	0	0
2	125343875	G	synonymous_variant	Fbn1	4.7977	0.00233234	0.739587	0.78135	0.111111	0.055556	0	0	0	0
8	117556177	C	intron_variant	Plcg2	4.79746	0.00233305	0.796866	0.746577	0.388889	0.110454	0.163996	0.036241	0	0.416667
15	88700213	G	intron_variant	Brd1	4.79714	0.00233305	0.87073	1	0.388889	0.617652	0.845755	0.163761	0	0
3	142744999	C	downstream_gene_variant	Kyat3	4.79642	0.00233527	0.89823	0.782228	0.888889	0.612591	0.055823	0.222755	1e-06	0.25
3	138146226	T	intron_variant	Trmt10a	4.7953	0.00233682	1	0.958321	0.833333	1	0.5	0.133433	0.176141	0
19	15975029	A	intron_variant	Cep78	4.7956	0.00233682	0.815916	0.790391	0	0.166734	0.388894	0.050381	1e-06	0
2	73274804	T	3_prime_UTR_variant	Sp9	4.7944	0.00234218	0.730689	0.854959	0.388889	0.337095	0	0	0	0
1	43748130	T	3_prime_UTR_variant	Uxs1	4.79214	0.00234721	0.833331	0.928571	0.944444	0.666667	0.111111	0.111111	0.055556	0.166667
7	6316470	A	synonymous_variant	Zfp583	4.79209	0.00234721	0.809296	0.788128	0	0.277778	0.444417	0	0	0.0833333
9	102542214	C	synonymous_variant	Ky	4.79264	0.00234721	0.874251	0.679501	0.277778	0.611084	0	0	0.055595	0
9	106241205	G	synonymous_variant	Alas1	4.79287	0.00234721	0.916667	0.928691	0.611111	0.222232	0.555559	0.251889	0.055622	0
11	52253308	A	3_prime_UTR_variant	Tcf7	4.79204	0.00234721	0.791881	0.714277	0	0.166668	0.111114	0	0	0
19	18772312	C	splice_polypyrimidine_tract_variant,intron_variant	Trpm6	4.79195	0.00234721	0.791667	0.821428	0.5	0.333333	0.388889	0	0	0
2	150913009	G	intron_variant	Gins1	4.79147	0.00234846	0.958054	0.818997	0.944444	0.941529	0.168775	0.112293	0.112431	0
11	32017846	A	intron_variant	Nsg2	4.79134	0.00234846	0.958333	1	0.5	0.777778	0.666683	0.279265	0.055557	1
15	99404355	A	intron_variant	Tmbim6	4.79092	0.00235093	0.957878	0.920934	0	0.166917	0.065434	0.333767	0.138944	0
11	51261863	G	intron_variant	BC049762	4.78923	0.00236093	0.708262	0.894325	0.166667	0.222238	0.055556	0	0	0
4	122858159	C	3_prime_UTR_variant	Ppt1	4.78857	0.00236419	1	1	1	1	0.51449	0.277775	0.111241	0
11	69479610	T	synonymous_variant	Dnah2	4.78736	0.0023712	0.822955	0.754904	0	0.054575	0	0.156289	0	0
19	43902147	A	missense_variant	Dnmbp	4.7867	0.00237307	0.874998	0.895711	0.944444	0.666623	0.222325	0.231328	0	0.5
3	36088755	A	intron_variant	Acad9	4.78577	0.00237583	0.832415	0.818264	0	0.391576	0.111112	0.055557	0.05556	0
11	51261714	A	intron_variant	BC049762	4.78592	0.00237583	0.708293	0.89227	0.111111	0.222222	0.055556	0	0	0
14	12528352	C	intron_variant	Cadps	4.78595	0.00237583	0.784294	0.677648	0	0.055652	0	0	5e-06	0
7	78913808	A	5_prime_UTR_variant	Isg20	4.78558	0.00237615	0.874987	0.924871	0.611111	0.609738	0.277705	0.166684	0.055575	0
3	145845670	C	intron_variant	Ddah1	4.78496	0.00237734	0.977057	1	0.944444	0.749887	0.383542	0.217494	0.167826	0
13	65304193	A	3_prime_UTR_variant	Zfp369	4.785	0.00237734	0.890188	0.892988	0.444444	0.222222	0.277778	0.055556	0.166666	0.333333
10	58984246	C	intron_variant	Sh3rf3	4.78428	0.00237957	0.884372	0.931733	0.555556	0.443151	0.015668	0.322759	0.036224	0
10	59437739	A	missense_variant	Oit3	4.78408	0.00237998	0.853886	0.731014	1	0.345599	0	0.055576	0.055561	0.416667
9	109847441	C	synonymous_variant	Camp	4.78386	0.00238059	0.958333	0.607143	0.388889	0.444444	0.333333	0.055603	0.055556	0
9	109847437	G	stop_lost	Camp	4.78358	0.00238177	0.958333	0.607143	0.388889	0.444444	0.333333	0.056086	0.055556	0
2	134597016	C	3_prime_UTR_variant	Tmx4	4.78322	0.00238344	0.9583	0.82294	0.5	0.722025	0.444443	1e-06	0.166667	0
6	135116936	T	5_prime_UTR_variant	Gprc5d	4.78287	0.00238344	0.801734	0.749488	0.833333	0.333333	0.222222	0	0	0
8	36937479	A	intron_variant	Dlc1	4.78262	0.00238348	0.916692	0.915624	0.166667	0.379241	0.319016	0.277638	0.055621	0.25
6	34785824	T	intron_variant	Agbl3	4.78187	0.00238768	0.764285	0.946183	0	0.166734	0.111789	0.167302	0	0
2	128612444	A	3_prime_UTR_variant	Anapc1	4.78169	0.00238791	0.85937	0.497365	0.333333	0	0	0	0	0
4	122858224	C	3_prime_UTR_variant	Ppt1	4.78086	0.00238866	1	1	1	1	0.499709	0.276895	0.11653	0
5	72699115	T	synonymous_variant	Txk	4.78077	0.00238866	0.833333	0.642798	0.444444	0.222222	0.166667	0	0	0
6	92171776	A	3_prime_UTR_variant	Mrps25	4.78068	0.00238866	0.785517	0.963189	0.722222	0.719697	0.111118	0.128216	0	0.166667
16	63610927	G	intron_variant	Epha3	4.78099	0.00238866	0.893024	0.64275	0.611111	0.055595	0.111091	0.055556	0.070174	0
5	140906727	A	synonymous_variant	Card11	4.77973	0.00239182	0.708333	0.857141	0.722222	0.055556	0.055556	0	0	0
17	73830468	A	3_prime_UTR_variant	Ehd3	4.7798	0.00239182	0.791404	0.955667	0.166667	0.667521	0.666666	0	0	0
1	154425945	G	synonymous_variant	Cacna1e	4.7789	0.00239534	0.88705	0.762487	0.222222	0.394424	0	0.055556	0.11313	0.333333
1	17163900	A	3_prime_UTR_variant	Gdap1	4.77801	0.00239892	0.828705	0.641656	0	0.407999	0	0	0	0
5	14788366	T	intron_variant	Pclo	4.77736	0.00240002	0.833333	0.714389	0.333333	0	0.166667	0.111111	0	0
10	122942331	A	3_prime_UTR_variant	Ppm1h	4.77628	0.00240158	0.790866	0.76228	0	0	0	0.111111	0	0.416667
11	51261851	A	intron_variant	BC049762	4.77625	0.00240158	0.705227	0.894342	0.166667	0.222224	0.055556	0	0	0
18	69940197	T	intron_variant	Ccdc68	4.77575	0.00240344	0.788562	0.76205	0.0555556	0.27778	0	0.055181	0	0
13	97111407	G	splice_donor_5th_base_variant,intron_variant	Fam169a	4.77484	0.00240779	0.916667	0.928571	0.777778	0.7879	0.444448	0.277778	0	1
1	150756635	A	splice_polypyrimidine_tract_variant,intron_variant	Hmcn1	4.77354	0.00241192	0.913459	0.603133	0	0.333334	0.222662	0.101354	1e-06	0
4	122858774	T	3_prime_UTR_variant	Ppt1	4.77331	0.00241192	1	1	1	0.971112	0.555558	0.280211	0.111113	0
5	140906886	C	synonymous_variant	Card11	4.77318	0.00241192	0.708327	0.853475	0.722222	0.055556	0.055556	0	0	0
12	84385276	C	intron_variant	Entpd5	4.77304	0.00241192	1	0.964841	0.944444	0.836241	0.449131	0.388952	0.055564	0.333333
1	11933536	G	intron_variant	A830018L16Rik	4.77017	0.00242189	0.791755	0.83649	0	0.333333	0.055556	0.111111	0	0
3	36088686	A	intron_variant	Acad9	4.77016	0.00242189	0.833333	0.817801	0	0.336902	0.111112	0.074922	0.055556	0
7	79450086	G	3_prime_UTR_variant	Fanci	4.76903	0.0024273	0.746214	0.821586	0	0.111111	0	0.055556	0	0
7	141642132	T	missense_variant,splice_region_variant	Muc6	4.76842	0.00242884	0.915384	0.922714	0	0.396341	0.271507	0.388889	0	0.5
3	154578788	G	3_prime_UTR_variant	Tyw3	4.76718	0.00243946	0.812338	0.785716	0.111111	0	0	0	0.111111	0
13	42159617	C	missense_variant	Hivep1	4.76547	0.00245032	0.91025	0.958554	0.5	0.611144	0.382216	0.163901	0.111445	0.583333
8	22535571	C	splice_region_variant,5_prime_UTR_variant	Slc20a2	4.76451	0.00245385	0.958333	0.464284	0	0.111111	0	0.166621	0	0
16	10422099	A	3_prime_UTR_variant	Tvp23a	4.76495	0.00245385	0.791663	1	0.833333	0.77274	0.786436	0	0	0.25
19	44333333	G	5_prime_UTR_variant	Scd4	4.76436	0.00245385	0.916663	0.75	0.222222	0.883066	0.166667	0.166684	0	0.5
5	14255299	C	3_prime_UTR_variant	Sema3e	4.76325	0.00245829	1	0.714199	0.833333	0.167043	0.634032	0.055718	0.159891	0
9	50857029	C	synonymous_variant	Ppp2r1b	4.76333	0.00245829	0.999999	0.678794	0.222222	0.22227	0.12847	0.080772	0.198815	0.25
11	98083928	A	3_prime_UTR_variant	Fbxl20	4.76355	0.00245829	0.874595	0.464158	0	0.055566	0	0	0	0
13	45546243	T	3_prime_UTR_variant	Gmpr	4.76316	0.00245829	0.870678	0.78436	0.833333	0.222231	0.115548	0.054958	0.110512	0.166667
2	121457850	T	intron_variant	Hypk	4.76289	0.00245831	0.875	1	0.888889	0.607877	0.1667	0.277778	0.055557	0
2	52106982	G	missense_variant	Rif1	4.75998	0.0024592	0.916667	0.928999	1	0.944444	0.388647	0	0.166667	0
2	172249956	G	3_prime_UTR_variant	Mc3r	4.7609	0.0024592	1	1	1	0.611111	0.166667	0.444918	0.114744	0.0833333
4	122858091	G	3_prime_UTR_variant	Ppt1	4.76241	0.0024592	1	1	1	1	0.556434	0.279325	0.111143	0
5	14788265	A	intron_variant	Pclo	4.75996	0.0024592	0.833173	0.72067	0.333333	0.055555	0.166667	0.116211	1e-06	0
10	128352739	G	synonymous_variant	Cs	4.76135	0.0024592	0.914934	0.857494	0.944444	0.16665	0.277778	0.186167	0.111111	0.583333
12	86679041	T	5_prime_UTR_variant	Vash1	4.76084	0.0024592	0.751086	0.785563	0.833333	5e-06	0	0.055581	0	0
15	10575699	A	missense_variant	Rai14	4.76172	0.0024592	1	0.75	0.444444	0.85463	0.222222	0.333333	0.00272	0
18	86460963	C	intron_variant	Neto1	4.76084	0.0024592	0.8749	0.857089	0	0	0	0	0.235941	0
19	44333339	A	5_prime_UTR_variant	Scd4	4.7615	0.0024592	0.916253	0.75	0.222222	0.888027	0.166667	0.166675	0	0.5
12	73585049	C	missense_variant	LOC115488016	4.75951	0.00246063	0.949318	0.964286	0.333333	0	0.721349	0.277778	0.111111	0.25
1	65159138	A	3_prime_UTR_variant	Idh1	4.75754	0.00247266	0.875	0.571429	0.0555556	0.333333	0	0.055556	0	0
9	9831523	C	synonymous_variant	Cntn5	4.7575	0.00247266	0.903144	0.464304	0.888889	0.320785	0.055556	0	0	0
9	109847194	T	downstream_gene_variant	Camp	4.75726	0.00247266	0.958333	0.594956	0.388889	0.444444	0.338537	0.055556	0.055556	0
3	97590684	T	intron_variant	Chd1l	4.75479	0.00247437	0.845388	0.799761	0	0.054013	0.444442	0.056185	0.055542	0
3	123464902	A	intron_variant	Prss12	4.75451	0.00247437	0.832935	0.858493	0	0.850841	0.335647	0	0.037331	0
7	6317124	C	synonymous_variant	Zfp583	4.75473	0.00247437	0.791896	0.852979	0	0.225179	0.419442	0.059631	0	0
7	44538842	G	synonymous_variant	Pold1	4.75564	0.00247437	0.860272	0.492689	0.388889	0.055556	0	0	0	0
9	109847613	G	intron_variant	Camp	4.7543	0.00247437	0.958333	0.607143	0.388889	0.444444	0.388876	0.055559	0.055556	0
11	51527910	A	intron_variant	Col23a1	4.75528	0.00247437	0.916661	0.428598	0.222222	0.294818	0.055556	0	0	0.166667
12	101985231	C	synonymous_variant	Cpsf2	4.75502	0.00247437	0.833696	0.749929	0.833333	0.777777	0.222222	0	0	0
13	50423511	T	intron_variant	Fbxw17	4.75428	0.00247437	0.788662	0.859762	0.666667	0.332071	0.222405	0	0.055654	0
19	23559040	A	splice_region_variant,splice_polypyrimidine_tract_variant,intron_variant	1700028P14Rik	4.7542	0.00247437	0.7496	0.894801	0.833333	0.111043	0.54193	0	0	0
11	76945495	C	upstream_gene_variant	Blmh	4.75275	0.0024812	0.875	1	0.666667	0.944414	0.166667	0.222223	0.055566	0.666667
17	55896211	G	intron_variant	Zfp959	4.75285	0.0024812	0.916645	0.65679	0.222222	0.665523	0.427286	0.056085	0	0
8	79339209	A	3_prime_UTR_variant	Smad1	4.75111	0.00248599	0.749951	0.819411	0.111111	0.499339	0	0	1e-06	0
15	99422868	T	missense_variant	Nckap5l	4.75142	0.00248599	0.895462	0.931158	0	0.166872	0	0.291673	0.111123	0
16	63610989	G	synonymous_variant	Epha3	4.75142	0.00248599	0.914401	0.649273	0.611111	0.055558	0.098286	0.055556	0.1129	0.0833333
19	23558936	A	synonymous_variant	1700028P14Rik	4.7513	0.00248599	0.748026	0.9418	0.833333	0.109848	0.607013	0	0.015505	0
11	20307776	C	intron_variant	Slc1a4	4.75044	0.00248835	0.791685	0.784046	0.611111	0.72196	0.055557	1e-06	0	0
7	35334120	G	upstream_gene_variant	Rhpn2	4.74904	0.00248941	1	0.856405	0.5	0.518624	0.332683	0.112131	0.221642	0.333333
14	54920242	A	missense_variant	Efs	4.74984	0.00248941	0.791625	0.642811	0	0.055556	0	0	0	0
17	55898112	G	missense_variant	Zfp959	4.74908	0.00248941	0.874901	0.678698	0.277778	0.666667	0.388889	0	0	0
11	52374340	T	synonymous_variant	Vdac1	4.74872	0.00249117	0.916667	1	0.5	0.655659	0.222241	0.166667	0.166771	0.166667
7	127211855	G	intron_variant	Mylpf	4.74845	0.00249243	0.751461	0.928536	0	0	0.335729	0.111182	0	0
9	50659338	A	synonymous_variant	Dlat	4.74733	0.00249666	0.958525	0.822354	0.333333	0.500494	0.222222	0.388889	0	0.583333
9	109847165	G	downstream_gene_variant	Camp	4.74731	0.00249666	0.95554	0.594863	0.388889	0.444418	0.333365	0.055556	0.055556	0
4	43689581	C	splice_region_variant,intron_variant	Tmem8b	4.74704	0.00249792	0.875001	1	0.611111	0.666667	0.556436	0.170727	0.056813	0
2	116886172	T	intron_variant	Tmco5	4.74619	0.00250134	0.70439	0.876481	0.555556	0.277778	0	0	0	0.166667
10	116341121	T	synonymous_variant	Ptprb	4.7463	0.00250134	0.791649	0.749997	1	0.389053	0.166667	0	0	0.166667
11	89050901	C	intron_variant	Dgke	4.74588	0.00250134	1	0.964311	0	0.944282	0.599754	0.26614	0.102668	0
13	56529135	T	intron_variant	Fbxl21	4.7457	0.00250134	0.916667	0.607143	0.888889	0.444443	0.277778	0	0.055556	0
9	106241277	G	synonymous_variant	Alas1	4.74443	0.00250977	0.902831	0.962779	0.666667	0.223413	0.665746	0.250829	0.055556	0
17	83820908	T	3_prime_UTR_variant	Mta3	4.74404	0.00251226	0.964606	0.818655	0.0555556	0.38889	0.555535	0.333336	5e-06	0
2	34890897	T	3_prime_UTR_variant	Cutal	4.74259	0.00252131	0.833333	0.821429	0.666667	0.38327	0.568973	0.055557	0	0.333333
18	14761434	G	missense_variant	Psma8	4.74266	0.00252131	0.959768	0.927086	0.0555556	0.703563	0.444671	0.398291	0	0.583333
1	91152249	G	missense_variant	Rbm44	4.74056	0.00253587	0.87519	0.642857	1	0	0.388889	0	0.055651	0
11	51281557	G	3_prime_UTR_variant	Clk4	4.7403	0.00253706	0.671934	0.92914	0.0555556	0.113262	0.055556	0	0	0
1	91152297	G	missense_variant	Rbm44	4.73903	0.00254043	0.874827	0.642857	0	0	0.388889	0	0.055564	0
1	170644676	C	5_prime_UTR_variant	Olfml2b	4.73899	0.00254043	1	0.946809	0.944444	1	0.21741	0.055574	0.277774	0.25
4	43647382	A	intron_variant	Npr2	4.73929	0.00254043	0.916666	0.857138	0.388889	0.333339	0.295809	0.166879	0.111105	0
6	121646944	T	missense_variant	A2m	4.73868	0.00254204	1	0.499983	0	0.499958	0.111111	0.111132	0.055458	0
7	141636871	A	missense_variant	Muc6	4.73836	0.00254386	0.708333	0.821444	0	0.055556	0	0	0	0
10	36994845	T	intron_variant	Hdac2	4.73799	0.00254618	0.833307	0.857838	0.944444	0.559185	0.174813	0.164271	0	0
7	56723715	A	3_prime_UTR_variant	Gabrg3	4.73753	0.002548	0.832671	0.60714	0.111111	0.387185	0	0	0	0
2	118118423	G	intron_variant	Thbs1	4.73679	0.00254951	0.833084	0.782133	0.5	0.166736	0.799628	0	0	1
7	30280693	C	5_prime_UTR_variant	Wdr62	4.73709	0.00254951	0.791391	0.96819	0.611111	0.723498	0.111205	0.166667	0	0.416667
8	124671292	G	downstream_gene_variant	Ttc13	4.73655	0.00254951	0.791659	0.999997	0.944444	0.333181	0.5	0.166693	0	0.25
10	114412368	A	intron_variant	Trhde	4.73688	0.00254951	0.874108	0.858433	0	0.098865	0.055659	0	0.22241	0.0833333
15	75217857	A	intron_variant	Ly6g2	4.73679	0.00254951	0.954466	0.850395	0.944444	0.166671	0.555025	0.112118	0.166668	0.583333
16	31933824	A	5_prime_UTR_variant	Pigz	4.73644	0.00254951	0.983153	1	0.888889	1	0.111111	0.111153	0.271094	0.833333
10	114412367	A	intron_variant	Trhde	4.73531	0.00255774	0.873818	0.858433	0	0.09886	0.055633	0	0.222497	0.0833333
15	80368871	T	intron_variant	Cacna1i	4.73516	0.00255785	0.676169	0.880479	0	0	0	0	0	0
7	78843147	A	non_coding_transcript_exon_variant	Det1	4.73209	0.00257864	0.721285	0.881226	0.277778	0.217987	0.222244	0	0	0
11	61245503	T	3_prime_UTR_variant	Aldh3a2	4.73234	0.00257864	0.833259	0.642608	0.777778	0.274992	0.222332	0	0	0
1	17163156	G	3_prime_UTR_variant	Gdap1	4.73111	0.00258197	0.812016	0.642729	0	0.343172	0	0	0	0
7	45614026	T	synonymous_variant	Fgf21	4.73099	0.00258197	0.916667	0.964285	0.888889	0.944444	0.333333	0.333333	0	0.333333
1	89070517	G	5_prime_UTR_variant	Sh3bp4	4.72997	0.00258391	0.7873	0.631801	0	0	0	0	0	0
2	134596756	C	3_prime_UTR_variant	Tmx4	4.73009	0.00258391	0.916667	0.821978	0.222222	0.611111	0.277778	0	0.166667	0
2	134596754	C	3_prime_UTR_variant	Tmx4	4.72983	0.00258392	0.916667	0.821462	0.277778	0.611111	0.277778	0	0.166667	0
11	51261783	C	intron_variant	BC049762	4.72895	0.00259013	0.708079	0.864587	0.111111	0.222222	0.055556	0	0	0
3	123478055	T	synonymous_variant	Prss12	4.72842	0.00259275	0.788508	0.891735	0.111111	0.889375	0.289413	0.015525	0	0.0833333
3	97051874	T	3_prime_UTR_variant	Gja5	4.72736	0.00260084	0.82699	0.892357	0.722222	0.665181	0.611111	0.055556	0	0
9	80274143	T	intron_variant	Myo6	4.72661	0.00260717	0.874994	0.746692	0.111111	0.111114	0	0.277778	0	0
10	62444933	A	intron_variant	Supv3l1	4.72489	0.00261931	0.958333	0.964268	0.722222	0.388889	0.432457	0.499733	0	0.166667
3	123548796	C	intron_variant	Ndst3	4.72473	0.00261954	1	0.974694	1	1	0.554804	0.217585	0.145381	0.25
4	156199605	T	synonymous_variant	Isg15	4.72325	0.002627	0.833333	0.711342	0.555556	0.666666	0	0.055556	0	0
7	24261410	A	synonymous_variant	Zfp108	4.72319	0.002627	0.958193	0.856227	0.333333	0.446542	0.388883	0.113693	0.17348	0.583333
10	100510805	A	intron_variant	Cep290	4.72272	0.00262905	0.808622	0.729068	0	5e-06	0.332004	0.055588	0	0
5	100779061	G	intron_variant	Helq	4.72225	0.0026304	1	0.952541	0.444444	0.833131	0.388936	0.439854	0.042917	0.166667
1	17161965	C	3_prime_UTR_variant	Gdap1	4.72145	0.00263231	0.874981	0.642852	0	0.441727	0.111127	0	0.055559	0
7	141243748	G	intron_variant	Phrf1	4.7215	0.00263231	0.915236	0.678534	0	0.44437	0.111111	0.055558	0.095102	0
10	100575648	G	3_prime_UTR_variant	Cep290	4.72165	0.00263231	0.832167	0.868174	0.833333	0.51382	0.475674	0.109177	0	0.166667
7	127198030	A	3_prime_UTR_variant	Tbc1d10b	4.71949	0.00264284	0.785939	0.889541	0	0	0.388886	0.055568	0.055673	0
15	99404428	T	synonymous_variant	Tmbim6	4.71953	0.00264284	0.916761	0.915651	0	0.167734	1e-06	0.333334	0.113724	0
11	110118119	C	missense_variant	Abca9	4.71834	0.00264984	0.833299	0.749999	0.833333	0.311244	0.400554	0.055556	0	0
11	51821257	A	intron_variant	Jade2	4.71772	0.00265288	0.916655	0.358347	0.0555556	0.108941	0	0	0	0
2	28559564	T	intron_variant	Cel	4.71652	0.00265711	0.794588	0.964275	0.611111	0.777778	0.556001	0.055045	0	0.333333
5	101855667	C	intron_variant	Wdfy3	4.71663	0.00265711	0.919177	0.964084	0.888889	0.277803	0.391876	0.369379	0.049666	0.666667
7	79093927	T	intron_variant	Acan	4.7168	0.00265711	0.747304	0.887883	0	0.16082	0.111957	0.107791	0	0
19	33589728	A	intron_variant	Lipo3	4.71617	0.00265711	0.935028	0.974731	1	1	0.165762	0.325237	0.05986	0.416667
5	146951728	C	3_prime_UTR_variant	Mtif3	4.71444	0.00267036	0.791649	0.644125	0	0	0.111111	0	0	0
3	138148520	C	splice_region_variant,intron_variant	Trmt10a	4.71353	0.00267329	0.999963	0.964437	0.833333	1	0.555559	0.111247	0.207894	0.0833333
10	100577114	C	downstream_gene_variant	Cep290	4.7137	0.00267329	0.791864	0.928161	0.833333	0.558024	0.555148	0.055585	0	0.0833333
2	34891812	G	3_prime_UTR_variant	Cutal	4.71325	0.00267441	0.833175	0.802424	0.666667	0.388833	0.535985	0.059361	0	0.333333
9	109436208	T	synonymous_variant	Fbxw16	4.7116	0.00268766	0.791666	0.85713	0.944444	0.277789	0.281198	0.110452	0	0
9	27041493	T	missense_variant	Ncapd3	4.7111	0.00269012	0.884213	0.92857	0.722222	0.444364	0.111154	0.388823	0	0.583333
18	20688730	G	intron_variant	B4galt6	4.71093	0.00269051	0.783744	0.629785	0	5e-06	0	0	1e-06	0
9	83991413	C	intron_variant	Bckdhb	4.71033	0.00269262	0.749975	0.856642	0.944444	0.499995	0	0.055713	1e-06	0
2	144011171	G	5_prime_UTR_variant	Rrbp1	4.70969	0.00269281	0.750236	0.703703	0	0	0	4e-06	0	0
9	109436304	T	splice_polypyrimidine_tract_variant,intron_variant	Fbxw16	4.71013	0.00269281	0.791666	0.857143	0.944444	0.277778	0.278431	0.111614	1e-06	0
10	100494864	C	intron_variant	Cep290	4.70874	0.00269675	0.791639	0.785717	0.0555556	0.055459	0.389311	0.055576	0	0.0833333
1	91115352	T	missense_variant	Lrrfip1	4.7081	0.0026979	1	0.392671	0.333333	0.305837	0.388889	0.07724	0	0
10	116341039	T	synonymous_variant	Ptprb	4.70822	0.0026979	0.791246	0.785695	1	0.443813	0.333332	0	0	0.166667
2	125344168	C	intron_variant	Fbn1	4.70788	0.00269825	0.74999	0.713674	0.111111	0.055598	1e-06	0	0	0
9	109702740	A	upstream_gene_variant	Fbxw18	4.70748	0.00269825	1	0.428576	0.444444	0.772086	0.111111	0.100119	0	0
10	114399939	A	3_prime_UTR_variant	Trhde	4.70746	0.00269825	0.884149	0.890909	0	0.166471	0.055556	0.055312	0.222225	0
11	110118141	G	synonymous_variant	Abca9	4.70727	0.00269825	0.833324	0.749997	0.888889	0.286102	0.441532	0.055556	0	0
15	72033942	C	5_prime_UTR_variant	Col22a1	4.7074	0.00269825	0.666665	0.934522	0	0	0.166667	0	0	0
3	45384256	C	intron_variant	Pcdh10	4.70698	0.00269905	0.95393	0.852003	0	0.166755	0.055768	0.166716	0.222453	0
3	36180243	G	synonymous_variant	Qrfpr	4.70671	0.00269953	0.833333	0.85084	0	0.331336	0.000515	0.166976	0.055556	0.666667
5	140906916	T	synonymous_variant	Card11	4.70638	0.00270066	0.708331	0.819794	0.666667	0.055556	0.055556	0	0	0
4	122867600	A	intron_variant	Cap1	4.706	0.00270104	1	1	1	1	0.555548	0.277778	0.128514	0
6	144999625	A	3_prime_UTR_variant	Bcat1	4.70557	0.00270228	0.819036	0.607142	0	0	0	0.055556	0	0
17	56297792	T	intron_variant	Arrdc5	4.70508	0.0027047	0.796791	0.897919	0.444444	0.472646	0.338104	0.111118	0.000992	0
17	55898331	G	missense_variant	Zfp959	4.70462	0.00270819	0.874996	0.714264	0.222222	0.66664	0.388889	0.055568	0	0
6	132312282	G	missense_variant	Prpmp5	4.70351	0.00271588	0.999993	1	0	0.721226	0.222242	0.171581	0.277783	0
5	146896061	G	non_coding_transcript_exon_variant	Gm10858	4.70309	0.0027169	0.791595	0.857143	0.0555556	0.111456	0.277778	0.05557	0.054053	0
17	83820509	C	3_prime_UTR_variant	Mta3	4.70326	0.0027169	0.99999	0.794207	0.0555556	0.333332	0.555905	0.327913	0.053352	0
8	124688908	C	5_prime_UTR_variant	Ttc13	4.70249	0.00272007	0.749981	0.999954	0.944444	0.321701	0.444576	0.113024	0	0.25
9	109701788	T	intron_variant	Fbxw18	4.70233	0.00272007	0.999998	0.427435	0.5	0.722294	0.111169	0.109508	0	0
13	56472775	T	downstream_gene_variant	Slc25a48	4.7017	0.00272133	0.916477	0.606586	0.944444	0.502199	0.666667	0	0	0
2	143989939	G	missense_variant	Rrbp1	4.69974	0.00273129	0.833333	0.892857	0.944444	0.833333	0.166667	0.166674	0	0
3	36180228	A	synonymous_variant	Qrfpr	4.69979	0.00273129	0.832785	0.857151	0	0.33327	0.023631	0.167275	0.055556	0.666667
9	118869489	G	intron_variant	Itga9	4.69972	0.00273129	1	0.963422	0.555556	0.388252	0.166616	0.388897	0.17082	0
10	88124933	C	synonymous_variant	Parpbp	4.69981	0.00273129	1	1	0.777778	0.783762	0.055556	0.387798	0.16667	1
13	42181529	C	synonymous_variant	Hivep1	4.70046	0.00273129	0.904082	0.785714	0.5	0.166667	0.609429	0.222133	1.1e-05	0
2	34895800	C	synonymous_variant	Phf19	4.69932	0.00273138	0.833025	0.821308	0.666667	0.436689	0.611111	0.055556	0	0.333333
15	83896070	T	missense_variant	Efcab6	4.69958	0.00273138	0.833412	0.821428	0.5	0.611099	0.275708	0.111783	0	0
1	189007498	A	intron_variant	Kctd3	4.69829	0.00273343	0.797207	1	0.666667	0.333333	0.055556	0.222223	0.055556	0.75
11	51756139	C	missense_variant	Sec24a	4.6984	0.00273343	0.881352	0.464526	0.0555556	0	0	0.055556	0	0
2	165073030	A	downstream_gene_variant	Cd40	4.69649	0.00273934	0.903833	0.50419	0	0.154701	0.222222	0.055558	0	0
3	103890328	A	intron_variant	Ptpn22	4.69599	0.00273934	0.708367	0.964233	0.142857	0.611019	0	0.055556	0	0
3	152371891	T	intron_variant	Usp33	4.69603	0.00273934	0.91608	0.876098	0	0.167175	0.055556	0.111154	0.223447	0.25
6	18277945	G	intron_variant	Cftr	4.69702	0.00273934	1	1	0.888889	0.888899	0.390685	0.55555	0	0.0833333
7	13102545	T	missense_variant	Vmn1r86	4.69611	0.00273934	0.832342	0.535817	0	0.111111	0	0	0	0
14	68629277	G	intron_variant	Adam28	4.69554	0.00274281	0.791127	0.964299	0	0.463896	0.08522	0.236194	0	0.25
7	98122990	C	3_prime_UTR_variant	Capn5	4.69515	0.00274564	0.873735	0.762111	0.111111	0.120901	0	0.121158	0.111193	0.166667
15	88956061	T	3_prime_UTR_variant	Mlc1	4.69472	0.0027472	0.9285	0.647336	0.277778	0.111201	0.555551	0.166586	0	0
1	82587342	A	5_prime_UTR_variant	Col4a3	4.69339	0.00275468	0.75	0.821401	0.111111	0.666506	0	0	0	0
6	92158545	A	intron_variant	Nr2c2	4.69326	0.00275468	0.789679	0.69366	0.0555556	0.055556	0.055557	0.058075	0	0
2	121030070	C	synonymous_variant	Epb42	4.69122	0.00276464	0.912235	0.964104	0.833333	0.55524	0.165979	0.335264	0.073961	0.166667
7	79094229	T	synonymous_variant	Acan	4.69	0.00277518	0.70719	0.893349	0	0.086811	0.111111	0.055556	0	0
7	127203303	T	intron_variant	Tbc1d10b	4.689	0.00278334	0.750352	0.929722	0	0	0.333383	0.055896	0.051799	0
4	122863024	G	synonymous_variant	Cap1	4.68803	0.00278839	1	1	0.944444	1	0.571253	0.222186	0.165808	0
19	8911547	A	intron_variant	Ganab	4.68807	0.00278839	0.874887	0.616359	0.611111	0.166667	0.409218	0.055556	0	0.0833333
7	127215479	T	intron_variant	Septin1	4.68786	0.00278886	0.710417	0.941496	0	0.056813	0.332711	0.055556	0	0.583333
10	88124787	G	intron_variant	Parpbp	4.68576	0.002805	1	1	0.777778	0.822758	0.053781	0.38891	0.166708	1
12	91809880	A	missense_variant	Sel1l	4.68508	0.00280971	0.874963	0.78062	0.944444	0.833332	0.555518	0.055556	0	0
1	83183352	C	synonymous_variant	Daw1	4.68478	0.00281162	1	1	0.555556	0.710092	0.722208	0.326646	0.111232	0
16	19956734	A	intron_variant	Klhl6	4.6845	0.00281191	0.761474	0.717511	0.444444	0.274628	0	0	0	0.583333
19	7483234	T	5_prime_UTR_variant	Rtn3	4.68334	0.0028232	0.916667	0.999996	0.111111	0.444444	0.666667	0.111125	0.172296	0.166667
5	64156725	A	intron_variant	Tbc1d1	4.68229	0.00282943	0.709093	0.888568	0.111111	0.055557	0.358695	0	0	0
8	10507093	C	synonymous_variant	Myo16	4.68238	0.00282943	0.791631	1	0.833333	0.777966	0.166667	0.110949	0.054722	0.25
7	13102815	A	missense_variant	Vmn1r86	4.68201	0.00282984	0.826443	0.551764	0	0.166663	0	0	0	0
2	52111434	T	synonymous_variant	Rif1	4.68153	0.0028309	0.887224	0.999993	1	0.889255	0.393919	0.048961	0.1678	0
11	32745966	G	3_prime_UTR_variant	Fbxw11	4.68161	0.0028309	0.875	1	0.5	0.499662	0.558297	0.222222	0.063251	0.416667
5	130153836	G	3_prime_UTR_variant	Kctd7	4.68123	0.00283138	0.952717	0.477124	0.166667	0.555489	0.055976	0.11128	0	0
5	130153037	A	3_prime_UTR_variant	Kctd7	4.68062	0.00283678	0.942768	0.499932	0.111111	0.555184	0.060566	0.111603	0	0
19	60851139	T	non_coding_transcript_exon_variant	Sfxn4	4.68049	0.00283683	0.863172	0.857689	0	0.055185	0.222223	0.333328	0	0.166667
2	165073000	C	downstream_gene_variant	Cd40	4.67996	0.00283993	0.899523	0.496912	0	0.111664	0.222222	0.055556	0	0
1	17161648	A	3_prime_UTR_variant	Gdap1	4.6765	0.00284433	0.833333	0.607141	0	0.388711	0	0.029963	0	0
1	21240632	G	5_prime_UTR_variant	Gsta3	4.67631	0.00284433	1	1	1	1	0.665002	0.277778	0.121396	1
1	59215245	T	missense_variant	Als2	4.67749	0.00284433	0.666221	0.963863	0.5	0.166667	0	0.055556	0	0
1	70884897	C	3_prime_UTR_variant	Vwc2l	4.6783	0.00284433	0.832924	0.827975	0.666667	0.703741	0	0	0.111111	0
1	91152217	T	synonymous_variant	Rbm44	4.67657	0.00284433	0.860538	0.642857	0	2e-06	0.388889	0	0.055631	0
1	138080249	G	synonymous_variant	Ptprc	4.67763	0.00284433	1	1	0.611111	0.554677	0.444444	0.611111	1e-06	0.916667
1	179679411	A	intron_variant	Sccpdh	4.67784	0.00284433	0.791308	0.607332	0	0.05525	0	0	0	0
2	5988331	C	intron_variant	Upf2	4.67848	0.00284433	0.791667	0.594956	0	0	0	0	0	0
3	152228067	A	intron_variant	Fubp1	4.67786	0.00284433	0.958333	0.88978	0.444444	0.164706	0.5	0.111111	0.222222	0.25
3	152376195	A	intron_variant	Usp33	4.67782	0.00284433	0.958254	0.869139	0.111111	0.160993	0.05557	0.111782	0.27977	0.25
7	79449778	C	3_prime_UTR_variant	Fanci	4.6774	0.00284433	0.871818	0.784306	0.0555556	0.222224	0.277774	0.055556	0.111111	0
9	80274162	G	intron_variant	Myo6	4.67648	0.00284433	0.874996	0.721767	0.166667	0.111111	0	0.277778	0	0
9	83989075	A	intron_variant	Bckdhb	4.67703	0.00284433	0.790589	0.750833	0.944444	0.499997	0	0.055904	0	0
9	114438002	G	intron_variant	Glb1	4.67639	0.00284433	0.833333	0.964054	0.166667	0.681326	0.448801	0.111135	0.055617	0
13	33202490	C	intron_variant	Serpinb9d	4.67684	0.00284433	0.958333	0.749746	0.833333	1	0.222228	0.166997	0.05805	1
17	73545060	A	synonymous_variant	Galnt14	4.67652	0.00284433	0.958329	0.64626	1	0.777778	0.444444	0.055556	0.055556	0
3	36180133	T	missense_variant	Qrfpr	4.67561	0.00284624	0.999999	1	1	1	0.642417	0.207202	0.167108	0.666667
5	137653881	G	synonymous_variant	Agfg2	4.67566	0.00284624	0.874987	0.821902	0	0.11313	0.166663	0.056833	0.166668	0
8	66512004	T	synonymous_variant	Tktl2	4.67538	0.00284624	0.830316	0.533411	0	0.055556	0.055556	0	0	0
9	44836233	A	synonymous_variant	Kmt2a	4.67527	0.00284624	0.977185	0.538699	0.388889	0.333333	0.222222	0.22223	0	0
9	109439619	A	synonymous_variant	Fbxw16	4.67565	0.00284624	0.791667	0.857143	0.944444	0.388885	0.332653	0.093272	0	0
3	152223328	A	synonymous_variant	Fubp1	4.67478	0.00284826	0.903121	0.823086	0.444444	0	0.055558	0.111782	0.200606	0.25
12	51884525	C	intron_variant	Heatr5a	4.6747	0.00284826	0.873711	0.928561	0.166667	0.723254	0.087312	0.149217	0.116218	0.666667
12	112658624	T	synonymous_variant	Akt1	4.67494	0.00284826	0.624996	0.964282	0	0	0	0	0	0
13	93065229	C	synonymous_variant	Cmya5	4.67454	0.00284826	0.710373	0.8759	0	0.267375	5e-06	0.049299	0	0
5	130152634	A	3_prime_UTR_variant	Kctd7	4.67395	0.00284872	0.957187	0.535557	0.166667	0.555552	0.055557	0.111122	0.042408	0
11	51281604	T	3_prime_UTR_variant	Clk4	4.67429	0.00284872	0.693068	0.963854	0.111111	0.222222	0.055556	0	0.055069	0
13	97246667	C	synonymous_variant	Enc1	4.67412	0.00284872	0.832541	0.928484	0.388889	0.507801	0.502148	0.092194	0.055798	0
14	73569070	G	intron_variant	Sucla2	4.6739	0.00284872	0.916611	0.818598	0.555556	0.499329	0.721196	0.111113	0.0558	0.333333
13	56527630	T	intron_variant	Fbxl21	4.67231	0.00286058	0.916667	0.57143	0.833333	0.451656	0.277778	0	0.055556	0
18	20108611	G	intron_variant	Dsc1	4.67226	0.00286058	0.712944	0.79329	0.277778	0.137968	0	1e-06	0	0
1	82668826	A	intron_variant	Col4a3	4.67204	0.00286072	0.761886	0.737538	0	0.148545	0	0	0.02991	0
5	137295392	T	synonymous_variant	Ufsp1	4.67114	0.00286072	0.999999	0.499932	0.666667	0.443665	0.2744	0.11112	0.055558	0
8	125815709	G	synonymous_variant	Pcnx2	4.67168	0.00286072	0.706722	0.928571	0.944444	0.697368	0.055557	2e-06	1e-06	0
14	73568916	T	synonymous_variant	Sucla2	4.67154	0.00286072	0.914857	0.821428	0.5	0.499446	0.722222	0.111111	0.055556	0.333333
15	88601149	T	missense_variant	Zdhhc25	4.67126	0.00286072	0.958327	0.771151	0.666667	0.277778	0.055556	0.278129	0.111111	0.5
16	20368329	A	intron_variant	Abcc5	4.67143	0.00286072	0.915439	0.435402	0.277778	1e-06	0.240062	0.050935	0	0.583333
19	25430396	A	intron_variant	Kank1	4.67126	0.00286072	0.791601	0.854763	0.611111	0.391159	0.269546	0.111113	0	0
9	109441108	C	missense_variant	Fbxw16	4.67091	0.00286122	0.791667	0.856858	0.944444	0.277831	0.332672	0.116178	0	0
10	100514076	T	intron_variant	Cep290	4.67022	0.00286417	0.791667	0.742128	0	0	0.333331	0.055556	0	0.0833333
15	88698783	A	intron_variant	Brd1	4.66965	0.00286921	0.916667	0.963458	0.444444	0.560491	0.879199	0.166667	0.075633	0
12	108108730	C	splice_polypyrimidine_tract_variant,intron_variant	Setd3	4.66952	0.0028693	0.916564	1	0.444444	0.777728	0.333081	0.161107	0.163156	0.333333
2	125343890	G	synonymous_variant	Fbn1	4.66922	0.00286992	0.714311	0.772751	0.111111	0.055556	0	0	0	0
4	11817875	A	3_prime_UTR_variant	Cdh17	4.66861	0.00287405	1	0.964286	1	1	0.666649	0.444444	0	1
11	69856901	G	intron_variant	Tnk1	4.66872	0.00287405	0.957589	0.928518	0.555556	0.166667	0.77625	0.175166	0.163267	0
5	140908420	G	intron_variant	Card11	4.66828	0.00287639	0.707977	0.812534	0.722222	0.111278	0.055559	0	0	0
2	134595453	T	3_prime_UTR_variant	Tmx4	4.66766	0.00287971	0.916666	0.821615	0.444444	0.610958	0.393741	0	0.166672	0
1	176261461	C	intron_variant	Pld5	4.66721	0.00288019	0.78841	0.928498	0.388889	0.30762	0.375293	0.162993	0	0
5	33160849	A	synonymous_variant	Slc5a1	4.66709	0.00288019	0.834744	0.865389	0.111111	0.833202	0	0.111132	0.056561	0
9	109439479	T	intron_variant	Fbxw16	4.66743	0.00288019	0.791665	0.857199	0.944444	0.405726	0.279037	0.108498	0	0
4	11817855	C	3_prime_UTR_variant	Cdh17	4.66636	0.00288708	1	0.964289	1	1	0.666667	0.444444	0	1
7	90048641	T	intron_variant,non_coding_transcript_variant	E230029C05Rik	4.66611	0.00288854	0.899616	0.886805	0.166667	0.111166	0.222227	0.070628	0.222473	0
1	37855408	G	intron_variant	Tsga10	4.6652	0.00289505	0.868692	0.428571	0	0.055556	0	0	0	0
8	80686967	A	missense_variant	Frem3	4.66515	0.00289505	0.874792	1	1	0.779856	0.222602	0.277794	0.055713	0.666667
10	83230781	A	downstream_gene_variant	Slc41a2	4.66537	0.00289505	0.916559	0.357143	0	0	0.168753	0	0	0
11	110118039	T	intron_variant	Abca9	4.6636	0.00290682	0.81883	0.749997	0.888889	0.282679	0.388994	0.055556	0.002631	0
17	56564313	A	intron_variant	Safb2	4.66353	0.00290682	0.85997	0.895797	1	0.944289	0.166772	0.224626	1e-06	0.166667
2	5988227	C	intron_variant	Upf2	4.66281	0.00290814	0.790477	0.600476	0	0.052873	0	0	0	0
5	137831057	G	intron_variant	Pilra	4.66294	0.00290814	1	0.964291	0.944444	1	0.833333	0.22221	0.111111	0
11	61245504	T	3_prime_UTR_variant	Aldh3a2	4.66284	0.00290814	0.833324	0.607387	0.777778	0.274992	0.222332	0	0	0
2	155827424	T	downstream_gene_variant	Fam83c	4.66234	0.00290936	0.874477	0.798409	0.0555556	0.565213	0	0	0.166933	0
1	10024807	C	3_prime_UTR_variant	Cops5	4.6618	0.00290966	0.747449	0.883733	0.111111	0.111111	0.222222	0.11111	0	0.0833333
5	110791602	G	splice_region_variant,synonymous_variant	Ulk1	4.6618	0.00290966	0.875151	1	0.611111	0.610787	0.558126	0.225177	0.056171	0.166667
17	73545153	G	intron_variant	Galnt14	4.66186	0.00290966	0.956079	0.644116	1	0.777778	0.444444	0.055556	0.055556	0
19	38072005	T	non_coding_transcript_exon_variant	Gm23300	4.66188	0.00290966	0.827675	0.89239	0.388889	0.167719	0.222331	0.214557	0.039161	0.0833333
1	124045291	G	5_prime_UTR_variant	Dpp10	4.66057	0.00291557	1	0.849497	0.944444	0.944444	0.666667	0.166667	0.111112	0
4	154263825	G	intron_variant	Megf6	4.66013	0.00291557	0.708333	0.781636	0	0.054869	0	0	0	0
5	137831061	C	intron_variant	Pilra	4.65985	0.00291557	1	0.96429	0.944444	1	0.833333	0.22221	0.111111	0
9	41991276	G	intron_variant	Sorl1	4.65979	0.00291557	0.882481	0.642986	0.722222	0.72234	0.445494	0	0	0
12	65227283	C	synonymous_variant	Wdr20rt	4.66004	0.00291557	0.666654	0.968689	0.888889	0.555556	0	0	0	0
13	97246666	G	synonymous_variant	Enc1	4.66046	0.00291557	0.832541	0.92808	0.388889	0.507801	0.527165	0.092194	0.055989	0
16	59666692	T	synonymous_variant	Epha6	4.66062	0.00291557	0.821481	0.535701	0	0	0.055556	0	0	0
10	116340767	G	intron_variant	Ptprb	4.65898	0.00292301	0.815963	0.676491	0.944444	0.444109	0.222648	5e-06	0	0.166667
9	57447239	C	missense_variant	Scamp5	4.6582	0.00292921	1	0.880556	0.277778	0.666391	0.611085	0.443913	2.1e-05	0.583333
15	10332347	G	3_prime_UTR_variant	Prlr	4.65812	0.00292921	1	0.959815	0.277778	0.611111	0.332297	0.444444	0.09523	0
12	44307990	C	synonymous_variant	Pnpla8	4.6574	0.00293313	0.710862	0.964148	0	0.441954	0	0.111111	0	0
10	100508693	T	synonymous_variant	Cep290	4.65697	0.0029351	0.833332	0.743492	0	0.055373	0.333333	0.055557	0.053329	0.0833333
16	20331234	C	downstream_gene_variant	Abcc5	4.65628	0.00294029	0.894032	0.464283	0.277778	0	0.219673	0.044903	0	0.5
2	143942024	T	intron_variant	Dstn	4.6552	0.00294449	0.792225	0.678274	0	0	0	0	0.054896	0
3	89520453	C	5_prime_UTR_variant	Kcnn3	4.65535	0.00294449	0.975701	0.999993	0.277778	0.780242	0.388889	0	0.333333	0
5	149287808	A	3_prime_UTR_variant	Alox5ap	4.65535	0.00294449	0.828082	0.606878	0	0.223909	0.222222	0	0	0
11	102770114	G	splice_region_variant,splice_polypyrimidine_tract_variant,intron_variant	Adam11	4.65547	0.00294449	0.791472	0.615946	0.0555556	0	0.111111	0	1e-06	0.333333
13	98274227	T	3_prime_UTR_variant	Ankra2	4.6549	0.00294544	0.833328	1	0.111111	0.777657	0.333333	0.166667	0.055556	0
17	84586265	G	intron_variant	Plekhh2	4.65406	0.00295048	0.735316	0.924618	0.222222	0.277844	0.388842	0.055556	1.1e-05	0.416667
2	121544203	T	3_prime_UTR_variant	Wdr76	4.65301	0.00295744	0.916742	0.963808	0.666667	0.562119	0.166667	0.388859	0.05761	0.166667
11	53072573	T	intron_variant	Fstl4	4.65279	0.0029584	0.831644	0.747422	0	0.28517	0.166666	0.055572	0.055566	0
2	121030049	C	synonymous_variant	Epb42	4.65246	0.00295969	0.906188	0.964187	0.833333	0.559546	0.172985	0.338989	0.073864	0.166667
9	109439537	C	splice_donor_region_variant,intron_variant	Fbxw16	4.65209	0.0029624	0.791667	0.857143	0.944444	0.389517	0.30762	0.110739	0	0
16	97471244	C	intron_variant	Fam3b	4.65184	0.00296276	0.912188	1	1	0.88888	0.277793	0.333666	0.053898	0.75
12	75972031	G	intron_variant	Syne2	4.65136	0.00296559	0.916666	0.922641	0.388889	0.88882	0.617797	0.166843	0.062219	0
5	150052805	C	intron_variant	Rxfp2	4.65088	0.00296979	0.879265	0.571145	0.444444	0.608878	0	0.06541	0	0.0833333
17	73830379	A	synonymous_variant	Ehd3	4.65041	0.00297251	0.791264	1	0.111111	0.693292	0.721423	0	0.052291	0
11	51525920	A	intron_variant	Col23a1	4.64995	0.00297374	0.875574	0.464351	0.222222	0.277788	0.055556	0	0	0.166667
9	27036966	T	intron_variant	Ncapd3	4.6497	0.00297528	0.958184	0.850713	0.833333	0.944433	0.277975	0.366882	0	0.583333
9	114082558	C	synonymous_variant	Susd5	4.64944	0.00297694	1	0.956589	1	0.944431	0.39057	0.34499	0.111153	0.0833333
9	106241331	A	synonymous_variant	Alas1	4.64855	0.00298182	0.871586	0.95831	0.666667	0.236985	0.664209	0.222626	0.055559	0
14	54240166	T	3_prime_UTR_variant	Dad1	4.64865	0.00298182	0.75	0.786642	0	0.279823	0.222222	0	0	0.5
19	16766431	A	intron_variant	Vps13a	4.64818	0.0029824	0.833333	0.571428	0	0.111111	0.111111	0.030638	0	0
5	146896220	G	non_coding_transcript_exon_variant	Gm10858	4.64785	0.00298313	0.764382	0.785655	0.0555556	0.056942	0.277778	0.055595	0	0
7	90048730	G	non_coding_transcript_exon_variant	E230029C05Rik	4.6461	0.00299812	0.884921	0.894043	0.166667	0.111121	0.222247	0.055559	0.222225	0
1	150753619	A	synonymous_variant	Hmcn1	4.64567	0.00299904	0.916097	0.607558	0	0.333334	0.222225	0.111773	0.037247	0
13	14165773	A	intron_variant	Arid4b	4.64577	0.00299904	0.793172	0.751074	0.166667	2e-06	0	0.166598	0	0
18	20583678	C	intron_variant	Dsg2	4.64541	0.00300017	0.753996	0.67846	0	0	0.055582	0	0	0
6	128984486	A	3_prime_UTR_variant	Clec2g	4.64514	0.00300114	0.666452	0.92784	0	0.055561	0.222223	0	0	0.0833333
19	33391892	C	non_coding_transcript_exon_variant	Gm29998	4.64441	0.00300685	0.751334	0.894067	0.722222	0.579074	0	0.111176	0	0
17	73827466	C	synonymous_variant	Ehd3	4.64302	0.00300961	0.791667	1	0.111111	0.722194	0.722222	0	0.051824	0
19	25120960	C	intron_variant	Dock8	4.6432	0.00300961	0.936717	0.669855	0	0.111166	0	0.375167	0	0
12	91814812	T	intron_variant	Sel1l	4.64282	0.00301059	0.910639	0.768007	0.888889	1	0.607566	0.095878	0	0
9	109848379	A	intron_variant	Camp	4.64233	0.00301362	0.95533	0.610239	0.333333	0.457803	0.375753	0.09879	0.060876	0
2	102452094	T	upstream_gene_variant	Fjx1	4.64139	0.00301786	0.875	0.392926	0	0	0	0	0	0
9	109849159	G	intron_variant	Camp	4.64147	0.00301786	0.958321	0.608248	0.388889	0.444445	0.390347	0.108874	0.05582	0
8	87780658	A	synonymous_variant	Zfp423	4.64048	0.00301903	0.74967	0.678427	0	0.045228	0	0	0	0
1	17163923	G	3_prime_UTR_variant	Gdap1	4.63975	0.00302095	0.811444	0.607616	0	0.395095	0	0	0	0
4	106662645	C	3_prime_UTR_variant	Ttc4	4.64004	0.00302095	0.874981	0.642843	0.5	0.943975	0.055557	0.055564	0	0
12	84382430	G	intron_variant	Entpd5	4.63988	0.00302095	0.920722	1	0.944444	0.887973	0.334441	0.33825	0.0562	0.833333
1	118890372	T	missense_variant	Gli2	4.63851	0.00302471	0.856548	0.678979	0	0.555653	0.055556	0.055568	0.040014	0
1	140102842	A	missense_variant	Cfh	4.63861	0.00302471	0.750077	0.821393	0	0.2831	0.246448	0.030778	0	0.25
5	150568994	C	missense_variant	Brca2	4.63837	0.00302471	0.745152	1	1	0.908416	0.333333	0.055557	1e-06	0
10	115079332	G	3_prime_UTR_variant	Tph2	4.63872	0.00302471	0.708333	0.856033	0.555556	0	0	0	0.05555	0
9	42442792	C	intron_variant	Tbcel	4.637	0.00303266	0.958152	0.454871	1	0.220172	0.333338	0.111116	0	0.333333
5	137296176	C	intron_variant	Srrt	4.63615	0.00303878	0.999999	0.5	0.666667	0.444444	0.277874	0.126032	0.055571	0
6	34392162	T	intron_variant	Akr1b10	4.63583	0.00304003	0.791666	0.733497	0	0.222228	0	0.111111	0	0
7	90048689	C	non_coding_transcript_exon_variant	E230029C05Rik	4.63353	0.00305949	0.89971	0.871225	0.166667	0.165921	0.222224	0.060724	0.222228	0
15	10346738	G	3_prime_UTR_variant	Prlr	4.63372	0.00305949	1	1	0.277778	0.777778	0.585565	0.555556	0	0
8	124639544	A	synonymous_variant	2310022B05Rik	4.63325	0.00306123	0.706527	0.964037	0.777778	0.111445	0.333354	0	0.052954	0
4	11817369	T	3_prime_UTR_variant	Cdh17	4.63292	0.00306256	1	0.964289	1	0.944448	0.720183	0.458024	1e-06	1
13	76731875	G	intron_variant	Mctp1	4.63263	0.00306455	0.828096	0.892055	0.666667	0.610266	0.239133	0.094829	0.070165	0
1	91115366	A	missense_variant	Lrrfip1	4.63224	0.00306649	1	0.359502	0.277778	0.33332	0.388889	0.07724	0	0
3	152382699	T	intron_variant	Usp33	4.63155	0.00307066	0.913623	0.83279	0	0.055557	0.055558	0.111949	0.226331	0.25
9	44835955	G	intron_variant	Kmt2a	4.63158	0.00307066	0.999999	0.538274	0.388889	0.333339	0.27684	0.277939	0	0
17	25249402	A	splice_polypyrimidine_tract_variant,intron_variant	Baiap3	4.63158	0.00307066	0.83031	0.571459	0.277778	0.445522	0	0	0	0
10	100573192	C	3_prime_UTR_variant	Cep290	4.63083	0.00307656	0.833351	0.89268	0.888889	1	0.605695	0.05559	0	0.0833333
18	20585553	C	intron_variant	Dsg2	4.63022	0.00308112	0.749989	0.678571	0	0	0.055556	0	0	0
9	109439759	G	intron_variant	Fbxw16	4.62995	0.00308167	0.785741	0.853457	0.944444	0.333485	0.329415	0.111031	0	0
8	22371134	C	splice_region_variant,splice_polypyrimidine_tract_variant,intron_variant	Tpte	4.62978	0.00308235	0.791689	0.571161	0	5e-06	0	0	0	0
5	107109242	G	3_prime_UTR_variant	Tgfbr3	4.62885	0.00308945	0.833327	0.929199	0.666667	0.500007	0	0.158258	0.111048	0.0833333
6	8166580	C	intron_variant	Col28a1	4.62846	0.00309279	0.75	0.678558	0	0	0.055556	0	0	0
12	75930962	A	missense_variant	Syne2	4.62765	0.00309846	0.666689	0.928567	0.277778	0.354137	0.055556	0	0	0
9	105686388	A	synonymous_variant	Pik3r4	4.6275	0.00309891	0.868314	0.614479	0.722222	0.809632	1e-06	0.058057	0	0
4	43587341	A	3_prime_UTR_variant	Rgp1	4.62706	0.00310149	0.874983	0.961799	0.833333	0.833123	0.389727	0.117291	0.111112	0
4	107807092	G	non_coding_transcript_exon_variant	Lrp8os2	4.62715	0.00310149	0.785887	0.892298	0.888889	0.833316	0.34315	0.055588	0	0
9	105668957	G	intron_variant	Pik3r4	4.62663	0.00310259	0.826057	0.652004	0.666667	0.833294	0	0	0	0
16	33726474	A	missense_variant	Heg1	4.62473	0.00311605	0.666667	0.959049	0.111111	0.291498	0	0.055556	0	0
2	173703161	T	downstream_gene_variant	Rab22a	4.62434	0.00311669	0.958327	0.785705	0.111111	0.115123	0.116161	0.222222	0.175503	1
14	56487091	A	intron_variant	Rnf17	4.62407	0.00311773	0.875	0.962288	0.777778	0.5	0.5	0.332448	8e-06	0.583333
10	52045783	C	3_prime_UTR_variant	Ros1	4.62366	0.00311949	0.957614	0.642822	0.777778	0.605421	0.444444	0.111776	0.052424	0.5
10	62447568	G	intron_variant	Supv3l1	4.62324	0.00312323	0.958333	0.96405	0.722222	0.389248	0.499617	0.432488	0.059824	0.166667
9	44818972	G	synonymous_variant	Kmt2a	4.62249	0.00312964	1	0.214286	0.388889	0.333308	0.166674	0	0	0
17	73827526	A	synonymous_variant	Ehd3	4.62164	0.0031359	0.789631	0.999999	0.111111	0.722218	0.721441	0	0.055179	0
11	51814384	A	3_prime_UTR_variant	Jade2	4.62062	0.00314153	0.915225	0.313756	0.0555556	0.110664	0	0	0	0
11	107320812	T	splice_polypyrimidine_tract_variant,intron_variant	Pitpnc1	4.62074	0.00314153	1	0.767889	1	0.500001	0.166667	0.055556	0.271282	0
9	104184540	G	intron_variant	Dnajc13	4.62024	0.0031433	0.833038	0.864528	0.0555556	0.262771	0.333334	0.055636	0.111121	0.166667
11	53428481	A	3_prime_UTR_variant	Uqcrq	4.61858	0.00315321	0.828422	0.653846	0.111111	0.388888	0	0	0.055634	0
13	73514293	G	intron_variant	Lpcat1	4.61877	0.00315321	0.758028	0.714205	0.166667	0	0.055556	0.055634	0	0
4	43643509	A	intron_variant	Npr2	4.618	0.00315437	0.833308	0.858199	0.277778	0.101847	0.342573	0.168753	0.055585	0
7	141598809	C	synonymous_variant	Ap2a2	4.61799	0.00315437	1	0.928226	0.388889	0.777149	0.375442	0.277778	0.167167	0.333333
3	36179480	T	3_prime_UTR_variant	Qrfpr	4.61735	0.00315592	0.833182	0.843776	0	0.222263	0	0.222597	0.055558	0.5
19	10200368	A	synonymous_variant	Fen1	4.6176	0.00315592	0.957985	0.855811	0.166667	0.058115	0.829141	0.22622	0.108577	0.666667
1	14893078	A	intron_variant	Trpa1	4.61638	0.00316351	0.873828	0.413792	0.277778	0.166682	0	0	0	0
13	33202565	G	intron_variant	Serpinb9d	4.61536	0.00316653	0.958333	0.714288	0.833333	1	0.222222	0.166667	0.055627	0
16	20509704	A	downstream_gene_variant	Eif2b5	4.61547	0.00316653	0.916663	0.642329	0.777778	0.503362	0.611111	0	0.055138	0.5
17	84586276	C	intron_variant	Plekhh2	4.6155	0.00316653	0.724189	0.928573	0.222222	0.277786	0.382626	0.055556	0	0.416667
7	78461313	T	intron_variant	Ntrk3	4.61512	0.00316812	0.800702	0.543667	0.0555556	0	0	0	0	0
2	165072990	T	downstream_gene_variant	Cd40	4.61468	0.00317082	0.899602	0.472205	0	0.160152	0.222222	0.055556	0	0
5	144192820	G	3_prime_UTR_variant	Bhlha15	4.61401	0.00317402	0.916661	1	0.888889	0.111111	0.444602	0	0.333335	0
7	45571434	T	5_prime_UTR_variant	Bcat2	4.61322	0.00317982	0.749715	0.892742	1	0.445568	0.343391	0.055624	0	0.25
11	61245355	A	3_prime_UTR_variant	Aldh3a2	4.61267	0.0031839	0.806663	0.642277	0.777778	0.277778	0.22308	0	0	0
4	122858254	T	3_prime_UTR_variant	Ppt1	4.61186	0.00318502	1	0.999999	0.944444	1	0.500354	0.276041	0.166187	0
8	124673586	T	intron_variant	Ttc13	4.61192	0.00318502	0.785465	1	0.944444	0.332824	0.502013	0.213895	0	0.25
19	15981815	C	splice_polypyrimidine_tract_variant,intron_variant	Cep78	4.6119	0.00318502	0.831919	0.799864	0	0.116238	0.443378	0	0.106824	0
19	37938008	A	intron_variant	Myof	4.61177	0.00318502	0.874327	1	0.833333	0.167486	0.444251	0.265194	0.111148	0.0833333
10	88148399	A	intron_variant	Nup37	4.61043	0.00319756	1	0.910596	0.777778	0.833293	0.05557	0.329052	0.171058	1
11	51600134	A	3_prime_UTR_variant	Hnrnpab	4.60994	0.00319957	0.83543	0.464283	0.0555556	0	0	0	0	0.3
11	95391855	A	downstream_gene_variant	Slc35b1	4.61001	0.00319957	1	0.928571	1	0.777778	0.444442	0.444525	0.055824	0.166667
1	58908662	T	synonymous_variant	Trak2	4.60943	0.00320455	0.747454	0.857096	0.555556	0.113213	0.222222	0.111115	0	0
8	124675240	A	synonymous_variant	Ttc13	4.60907	0.00320767	0.752487	0.964378	0.944444	0.333333	0.500489	0.111112	0	0.25
3	18057558	A	downstream_gene_variant	Bhlhe22	4.60789	0.00321694	0.737464	0.9564	0	0.01552	0.500543	0.05576	0.045914	1
2	134598383	A	3_prime_UTR_variant	Tmx4	4.60682	0.00322055	0.94535	0.805209	0.444444	0.650424	0.444503	0.053797	0.16692	0
5	34187547	A	synonymous_variant	Mxd4	4.60726	0.00322055	0.75	0.9284	0	0	0.444471	0.055556	0.055556	0
7	45571204	C	5_prime_UTR_variant	Bcat2	4.60681	0.00322055	0.755534	0.890352	0.888889	0.45912	0.388527	0.055557	0	0.25
7	79451783	A	intron_variant	Polg	4.6067	0.00322055	0.737376	0.783401	0.0555556	0.075288	0.111111	0.055607	0	0
7	17033845	G	3_prime_UTR_variant	Hif3a	4.60651	0.00322056	0.871534	0.978406	0.222222	0.33471	0.333841	0.058083	0.221881	0.166667
5	143217017	T	3_prime_UTR_variant	Spdye4a	4.60627	0.00322084	0.859017	0.498447	0	0.223374	0.166667	0	0	0
5	130153025	A	3_prime_UTR_variant	Kctd7	4.60592	0.00322115	0.92101	0.499854	0.111111	0.500809	0.056813	0.111658	0	0
1	180661682	T	intron_variant	Lin9	4.60384	0.00324042	0.75	0.821334	0.111111	0.277778	0.222222	0.055556	0	0.416667
1	65271435	G	intron_variant	Pikfyve	4.6037	0.00324076	0.833333	0.714286	0.388889	0.610743	0.055556	0.111111	0	0
4	154275245	T	3_prime_UTR_variant	Megf6	4.60341	0.00324076	0.697928	0.784825	0.444444	0.092721	0	0	0	0
1	91115378	G	missense_variant	Lrrfip1	4.60196	0.00324776	1	0.363847	0.277778	0.33056	0.388892	0.096214	0	0
1	140163169	G	intron_variant	Cfh	4.60197	0.00324776	0.666676	0.892854	0	0.222222	0.055556	0	0	0
19	36087102	G	intron_variant	Rpp30	4.60079	0.0032598	1	0.89652	0.944444	1	0.42546	0.386299	0.053941	0.416667
4	122858568	A	3_prime_UTR_variant	Ppt1	4.5999	0.00326833	1	0.929599	1	0.997378	0.607111	0.277636	0.111117	0
10	115080076	A	synonymous_variant	Tph2	4.5999	0.00326833	0.65636	0.857138	0.555556	0	0	0	0	0
9	79820508	C	synonymous_variant	Filip1	4.59944	0.00327143	0.915962	0.607052	0.111111	0.110953	0.055556	0.277086	1.5e-05	0.416667
13	73965601	A	intron_variant	Zdhhc11	4.59944	0.00327143	0.87093	0.714285	0.277778	0.438348	0.277811	0.167473	0	0.0833333
19	15974378	T	synonymous_variant	Cep78	4.59906	0.00327352	0.768769	0.824958	0	0.166667	0.344274	0	0.053992	0
18	20585163	T	intron_variant	Dsg2	4.59854	0.00327628	0.745168	0.674426	0	0	0.055556	0	0	0
9	109701596	G	synonymous_variant	Fbxw18	4.59769	0.0032841	0.961452	0.393671	0.5	0.666664	0.111111	0.055556	0	0
17	7932256	T	intron_variant	Tagap	4.59661	0.00328966	1	0.928741	0.555556	0.666666	0.385269	0.214353	0.222237	0.5
2	52157460	A	intron_variant	Neb	4.59631	0.00329076	0.791665	1	0.0555556	0.277779	0.388889	0	0.166667	0
11	52282849	A	intron_variant	Tcf7	4.59634	0.00329076	0.833333	0.714286	0.222222	0.166667	0.111111	0	0.111111	0.666667
5	14790346	G	splice_polypyrimidine_tract_variant,intron_variant	Pclo	4.5943	0.00330551	0.777266	0.750119	0.333333	0	0.166668	0.113723	1e-06	0
13	60784780	G	intron_variant	BC051665	4.59411	0.00330658	0.958333	0.321458	0.111111	0.277792	0.313941	0	0	0.416667
5	107620073	C	missense_variant	Rpap2	4.5914	0.00333456	1	0.692055	0.444444	0.277778	0	0.42592	0.060483	0
5	69541272	T	intron_variant	Yipf7	4.59087	0.00333866	0.780464	0.640008	0.833333	0.333336	0	0	0	0
4	3570168	T	intron_variant	Tmem68	4.59022	0.00334306	0.760412	0.824813	0.944444	1	0.055636	0	0	0
10	123125105	T	intron_variant	Usp15	4.59021	0.00334306	0.83581	0.784987	0.166667	0.444444	0.266055	0.166667	0	0.25
1	154442341	G	intron_variant	Cacna1e	4.58975	0.0033441	0.916766	0.787135	0.833333	0.571926	0	0.113779	0.16668	0.25
3	138156891	A	missense_variant	Trmt10a	4.5895	0.0033441	0.95863	0.97388	0.888889	0.957018	0.554767	0.166667	0.166795	0
5	140906592	T	intron_variant	Card11	4.58956	0.0033441	0.708333	0.812706	0.722222	0.055565	0.055557	0.049116	0	0
7	45584985	T	synonymous_variant	Bcat2	4.58962	0.0033441	0.712279	0.856386	0	0.180746	0	0	0.054891	0
17	84586386	A	synonymous_variant	Plekhh2	4.58932	0.0033441	0.723122	0.946309	0.222222	0.277778	0.388881	0.080324	0	0.416667
6	128984530	C	3_prime_UTR_variant	Clec2g	4.58811	0.00335377	0.66061	0.9123	0	0.056326	0.222252	0	0	0.0833333
5	31077004	C	intron_variant	Cad	4.58683	0.00335438	0.666566	0.928201	0	0.222317	7e-06	0.055804	0	0
5	99724598	T	intron_variant,non_coding_transcript_variant	A930011G23Rik	4.58767	0.00335438	0.956859	0.606074	0.222222	0.166676	0.483759	0.157345	0.05554	0.833333
8	120562885	G	intron_variant	Gse1	4.58669	0.00335438	0.916663	0.927855	0.944444	0.954586	0.111111	0.333333	0.055657	0
11	98851436	A	3_prime_UTR_variant	Rapgefl1	4.58703	0.00335438	0.833633	0.538078	0.0555556	0.121659	0	0.056046	0	0.0833333
16	59529091	G	intron_variant	Crybg3	4.58792	0.00335438	0.708333	0.749881	0	0	0.055556	0	0	0
4	122858542	T	3_prime_UTR_variant	Ppt1	4.58642	0.00335561	1	0.928798	1	0.957088	0.657306	0.277827	0.111115	0
19	56323927	C	synonymous_variant	Nrap	4.58633	0.00335561	0.686673	0.928399	0.222222	0.684458	0.055556	0	0	0
5	130153541	C	3_prime_UTR_variant	Kctd7	4.58493	0.00336508	0.915606	0.499987	0.111111	0.444737	0.055556	0.121141	0	0
8	66470776	A	3_prime_UTR_variant	Marchf1	4.58496	0.00336508	0.958316	0.535724	0.333333	0.888889	0.3333	0	0.056516	0
15	99802096	A	intron_variant	Lima1	4.58455	0.00336853	0.713167	0.925736	0.111111	0.045708	0.111118	0.156763	0	0.0833333
5	139018253	G	3_prime_UTR_variant	Prkar1b	4.58427	0.00336997	0.910832	0.606433	0.722222	0.611105	0.333333	0.111132	0	0
7	45286385	T	intron_variant	Slc6a21	4.58386	0.00337069	0.748938	0.784044	0.388889	0.166653	0.056198	0	0.055602	0.916667
11	76986417	G	intron_variant	Blmh	4.582	0.00339225	0.83328	0.999992	0.666667	0.833676	0.148575	0.331613	0	0.583333
9	82903036	C	intron_variant	Phip	4.58153	0.0033943	0.789829	0.795622	0	0.055644	0.635883	0.05838	0	0
8	80784850	T	synonymous_variant	Gab1	4.5813	0.00339595	0.624793	0.928617	0.277778	0.055556	0	0	0	0
1	107515635	A	missense_variant	Serpinb2	4.58073	0.0033986	0.791142	0.607074	0	0	1e-06	0.055634	0	0.25
2	112514494	C	synonymous_variant	Aven	4.57996	0.00340257	1	0.504212	0.833333	0.333344	0.695488	0.070165	0.055654	0
5	115979674	C	intron_variant	Cit	4.57974	0.00340409	0.877193	0.783209	0.333333	0.499997	0.332781	0.055413	0.107497	0
9	104127265	C	3_prime_UTR_variant	Acad11	4.57941	0.00340635	0.833608	0.929732	0.111111	0.555781	0.342143	0.055717	0.128472	0.166667
2	134595045	A	3_prime_UTR_variant	Tmx4	4.57856	0.00341277	0.915514	0.821431	0.444444	0.611108	0.284643	0	0.208751	0
10	123059044	A	intron_variant	Mon2	4.57797	0.00341918	0.668284	0.820403	0	0	0	0	0	0
4	3550204	T	3_prime_UTR_variant	Tmem68	4.57774	0.00341947	0.92684	0.964285	0.944444	1	0.16666	0.055547	0.248113	0
9	109701732	T	intron_variant	Fbxw18	4.57784	0.00341947	0.96149	0.393899	0.5	0.720654	0.111112	0.055564	0	0
10	61849079	G	intron_variant	Col13a1	4.57747	0.00342167	0.874917	0.762487	0.222222	0.586158	0.508547	0.055733	0.055361	0
3	103853484	A	3_prime_UTR_variant	Bcl2l15	4.57653	0.0034236	0.66661	0.936901	0.0555556	0.108304	0	0	0.054206	0
4	86232686	G	5_prime_UTR_variant	Adamtsl1	4.57648	0.0034236	0.791625	1	0	1e-06	0.171121	0.388889	0	0
5	34166361	A	intron_variant	Poln	4.57666	0.0034236	0.75	0.928407	0	0	0.499484	0.057469	0.055557	0
10	115079902	C	intron_variant	Tph2	4.5765	0.0034236	0.666667	0.821579	0.555556	0	0	0	0	0
13	60784799	G	intron_variant	BC051665	4.57571	0.00342465	0.958333	0.321557	0.111111	0.277778	0.349048	0	0	0.416667
16	33726559	A	missense_variant	Heg1	4.57569	0.00342465	0.666667	0.931778	0.111111	0.277778	0	0.055556	0	0
6	132362201	C	intron_variant	Gm8882	4.57539	0.00342589	0.958333	0.981011	0.444444	0.752784	0.222332	0.111112	0.283598	0
13	50432328	C	synonymous_variant	Fbxw17	4.57498	0.00342898	0.74984	0.892724	0.666667	0.390172	0.222236	1e-06	0.070276	0
15	88698717	C	intron_variant	Brd1	4.57495	0.00342898	0.916667	0.962445	0.5	0.623904	0.831591	0.174357	0.098418	0
10	100499242	T	intron_variant	Cep290	4.57307	0.00344982	0.749997	0.784393	0	0	0.333995	0.05632	0	0.0833333
15	91700028	T	intron_variant	Lrrk2	4.5728	0.00345204	0.940299	0.928034	0.111111	0.581951	0.305863	0.497421	0	0.416667
17	56564569	T	missense_variant	Safb2	4.5716	0.00346392	0.875018	0.963578	1	1	0.890912	0.166667	0	0.0833333
16	63610890	C	intron_variant	Epha3	4.57119	0.00346802	0.872886	0.556036	0.611111	0.055716	0.110806	0.055561	0.05566	0
5	139801485	A	3_prime_UTR_variant	Mafk	4.57097	0.00346959	0.807201	0.607143	0.111111	0.444444	0.055556	1e-06	0	0
7	68207890	A	intron_variant	Igf1r	4.57082	0.00347022	0.698013	0.749453	0	0	0	0	0	0
2	34894543	C	3_prime_UTR_variant	Phf19	4.56978	0.00347559	0.791671	0.813434	0.666667	0.333345	0.555124	0.055556	0	0.333333
7	45571290	A	5_prime_UTR_variant	Bcat2	4.57016	0.00347559	0.749969	0.891257	0.888889	0.49995	0.384877	0.055566	0	0.25
1	154472768	G	intron_variant	Cacna1e	4.5689	0.00347688	0.952301	0.963999	0.888889	0.609352	0.111026	0.333245	0.166682	0.25
2	130406680	T	intron_variant	Tmem239	4.5686	0.00347688	0.708282	0.927587	0.333333	0.388081	0.222222	0.065401	0	0.5
3	36162640	A	missense_variant	Zfp267	4.56946	0.00347688	0.831669	0.855723	0	0.386885	0	0.224511	0.055636	0.666667
9	92491995	A	3_prime_UTR_variant	Plscr4	4.56881	0.00347688	0.749999	0.642857	0.222222	0.055556	0	0	0	0
9	101964094	A	synonymous_variant	Ephb1	4.56858	0.00347688	0.815279	0.607142	0.444444	0.111122	0	0.094039	0	0.75
12	40668434	T	missense_variant	Dock4	4.56908	0.00347688	0.875	0.535714	0.166667	0.793124	0.111111	0	0	0
12	51891397	A	synonymous_variant	Heatr5a	4.56882	0.00347688	0.791345	0.928571	0.166667	0.721799	0	0.05655	0.111113	0.666667
6	12408862	A	synonymous_variant	Thsd7a	4.56782	0.00348125	0.915926	0.71423	0.722222	0.337212	0.777778	0.166687	9e-06	0
9	72742780	T	intron_variant	Nedd4	4.56764	0.00348125	0.749997	0.964278	0.666667	0.333327	0.555555	0.111122	0	0.416667
9	92493181	T	3_prime_UTR_variant	Plscr4	4.56754	0.00348125	0.749997	0.642844	0.333333	0.056039	0	0	0	0
11	51815377	G	3_prime_UTR_variant	Jade2	4.56757	0.00348125	0.878368	0.357153	0.0555556	0.055564	0	0	0	0
18	58673247	A	splice_region_variant,splice_polypyrimidine_tract_variant,intron_variant	Isoc1	4.5676	0.00348125	0.791565	0.963352	0.888889	0.455552	0.111109	0.111158	0.111109	0.166667
15	99309053	T	splice_polypyrimidine_tract_variant,intron_variant	Prpf40b	4.56719	0.00348321	0.833328	0.790332	0.777778	0.277906	0	0.276698	0	0.583333
9	109849148	G	intron_variant	Camp	4.56669	0.00348719	0.958309	0.572809	0.388889	0.44444	0.391648	0.110043	0.05776	0
1	37879524	A	intron_variant	Mitd1	4.56499	0.00350323	0.792363	0.644955	0	0.070017	0	0	0.055558	0
15	75217659	G	intron_variant	Ly6g2	4.5644	0.00350762	0.957521	0.837997	1	0.166669	0.500091	0.128434	0.213331	0.666667
17	25153594	G	intron_variant	Clcn7	4.56371	0.00351488	0.915891	0.645663	0.611111	0.792377	0.33334	0.136234	0	0
7	45537860	T	missense_variant	Plekha4	4.56278	0.00352333	0.833332	0.863065	0.888889	0.833333	0.386813	0.05556	0.055555	0.333333
18	20873868	T	intron_variant	Trappc8	4.56199	0.00352844	1	0.927768	0.722222	0.22427	0.055556	0.11121	0.396186	0
19	38265226	G	intron_variant	Lgi1	4.56191	0.00352844	0.747411	0.77481	0.555556	0.612144	0	0	0.013574	0
9	105780989	A	missense_variant	Col6a6	4.56107	0.00352855	0.708398	0.78269	0	0	0	0	0.036019	0
11	53428737	A	3_prime_UTR_variant	Uqcrq	4.56069	0.00352855	0.833085	0.613046	0.111111	0.388905	0	0	0.055556	0
12	52887261	A	missense_variant	Akap6	4.56093	0.00352855	0.831769	0.968408	0.111111	0.160171	0.055556	0	0.277779	0.666667
16	15555120	G	3_prime_UTR_variant	Ube2v2	4.56102	0.00352855	0.79381	0.642852	0.222222	0.499656	0.055556	0	0	0
17	25170180	T	missense_variant	Ccdc154	4.56081	0.00352855	1	1	0.944444	0.851406	0.333875	0.222562	0.257912	0
4	126491920	C	3_prime_UTR_variant	Ago4	4.56038	0.00353139	0.749979	0.857095	0.5	0.73448	0.331336	0	0	0
5	137297749	A	intron_variant	Srrt	4.56025	0.00353179	1	0.450313	0.666667	0.388363	0.333333	0.111111	0.055556	0
9	109847136	G	downstream_gene_variant	Camp	4.55946	0.00353952	0.918563	0.574835	0.333333	0.443787	0.302718	0.055562	0.055576	0.6
13	41828376	A	5_prime_UTR_variant	Adtrp	4.55938	0.00353952	0.708333	0.931395	0.5	0.5	0	0.055498	0.032817	0
1	179716717	G	synonymous_variant	Kif28	4.55718	0.0035449	0.791125	0.536774	0	0	0	7e-06	0	0
4	126491923	C	3_prime_UTR_variant	Ago4	4.55807	0.0035449	0.74999	0.857095	0.777778	0.731595	0.331337	0	0	0.0833333
5	149046836	A	3_prime_UTR_variant	Hmgb1	4.5572	0.0035449	0.958045	0.964286	1	0.719637	0.722387	0.444456	0	1
6	7556663	A	intron_variant	Tac1	4.55748	0.0035449	0.742972	0.752424	0.0555556	0.111158	0.111111	0.055677	0	0
9	102001760	A	synonymous_variant	Ephb1	4.55797	0.0035449	0.74603	0.636425	0.5	0	0	0	0	0.166667
10	100496672	A	splice_polypyrimidine_tract_variant,intron_variant	Cep290	4.55739	0.0035449	0.749998	0.715781	0	0	0.111111	0.055556	0	0.0833333
11	49625536	C	intron_variant	Flt4	4.55834	0.0035449	0.611712	0.964261	0.222222	0.153741	0	0	0	0
13	33193072	A	intron_variant	Serpinb9d	4.55718	0.0035449	0.934432	0.714227	0.833333	0.868319	0.222296	0.166667	0.056808	0
13	33202742	T	synonymous_variant	Serpinb9d	4.55782	0.0035449	0.957969	0.744265	0.833333	1	0.222222	0.222222	0.055556	0
13	42156721	C	synonymous_variant	Hivep1	4.55718	0.0035449	0.824881	0.785715	0.555556	0.222265	0.611112	0.111111	0	0
14	24476163	T	intron_variant	Polr3a	4.55691	0.00354722	0.791138	0.607151	0.0555556	0.221623	0.111111	0	0	0
12	91814820	A	intron_variant	Sel1l	4.55591	0.00355679	0.913705	0.749102	0.888889	1	0.607528	0.102946	0.013565	0
1	58993548	T	splice_polypyrimidine_tract_variant,intron_variant	Stradb	4.55526	0.00355886	0.708333	0.892947	0.777778	0.222222	0.055556	0.111111	0	0
7	6281762	T	3_prime_UTR_variant	Epp13	4.55548	0.00355886	0.791665	0.785002	0.444444	0.444444	0.611089	0	0	0
7	45537827	C	missense_variant	Plekha4	4.5553	0.00355886	0.874913	0.950308	0.833333	0.833333	0.444444	0.277778	0.018678	0.333333
2	118120181	T	intron_variant	Thbs1	4.55503	0.00356064	0.833425	0.785353	0.222222	0.16668	0.777779	0.055556	0.024652	0
9	109439688	A	synonymous_variant	Fbxw16	4.55436	0.00356436	0.791667	0.857129	0.944444	0.388882	0.279881	0.166157	0	0
9	109441235	G	missense_variant	Fbxw16	4.55448	0.00356436	0.77501	0.839779	0.888889	0.326443	0.331162	0.111163	0	0.0833333
18	20583495	G	intron_variant	Dsg2	4.55439	0.00356436	0.749644	0.642801	0	0	0.055569	0	0	0
6	144999777	A	3_prime_UTR_variant	Bcat1	4.55383	0.00356566	0.799829	0.588504	0	0	0.055556	0.055634	0	0
11	44408089	T	intron_variant	Il12b	4.55377	0.00356566	0.787557	0.678504	0.611111	0.333333	0.05556	0.055636	0	0
11	103930931	T	intron_variant	Nsf	4.55406	0.00356566	1	0.784558	0.166667	0.116163	0.439116	0	0.333978	0
11	119281298	T	intron_variant	Gaa	4.55374	0.00356566	0.71002	0.724314	0.0555556	0.055576	0	5e-06	0	0.0833333
14	54235642	A	3_prime_UTR_variant	Dad1	4.55366	0.00356566	0.750126	0.794424	0	0.333311	0.388888	0	0	0.5
15	96578631	C	splice_region_variant,splice_polypyrimidine_tract_variant,intron_variant	Slc38a1	4.55362	0.00356566	0.87433	0.714286	0.5	0.333359	0.676979	0.111111	0	0.0833333
11	98083648	T	3_prime_UTR_variant	Fbxl20	4.55301	0.00357009	0.832934	0.463833	0.666667	0.111111	0	0	0	0
2	168706129	C	intron_variant	Atp9a	4.55271	0.00357065	0.822937	0.926109	0	0.109912	0.166672	0.224984	0.093448	0
7	141263840	G	synonymous_variant	Irf7	4.55261	0.00357067	0.838688	0.711119	0	0.406196	0.111133	0.1668	0	0
17	8311065	T	upstream_gene_variant	Sft2d1	4.55148	0.00358075	0.958353	0.927892	0.166667	0.352919	0.217828	0.611452	0	0.833333
17	65986161	C	missense_variant	Ankrd12	4.55072	0.00358796	0.780835	0.680984	0.0555556	0.5	0.111111	0.000992	0	0.0833333
19	38265415	T	non_coding_transcript_exon_variant	Lgi1	4.55066	0.00358796	0.708333	0.811497	0	0.502791	0	0	0	0
4	104774221	G	intron_variant	C8b	4.55038	0.00359045	0.791578	0.547264	0	0	0.055557	1e-06	0	0
11	119285167	C	3_prime_UTR_variant	Gaa	4.55028	0.00359047	0.702499	0.75	0.0555556	0.111111	0	0	0	0.0833333
9	26802546	C	5_prime_UTR_variant	Glb1l2	4.55008	0.00359161	0.878472	0.642715	0.722222	0.561674	0.281643	0.115035	0	0
3	51689297	C	3_prime_UTR_variant	Maml3	4.54931	0.00359841	0.916642	0.856617	1	1	0.666501	0.223074	0	0.833333
9	114082551	C	synonymous_variant	Susd5	4.54891	0.00359962	0.964711	0.960564	1	0.944433	0.389744	0.323119	0.111195	0.0833333
14	54241997	T	3_prime_UTR_variant	Dad1	4.54877	0.00359962	0.751518	0.816964	0	0.280014	0.332023	0.051038	0	0.5
14	54241999	T	3_prime_UTR_variant	Dad1	4.54873	0.00359962	0.751519	0.81712	0	0.282245	0.332023	0.050906	0	0.5
3	36179646	T	3_prime_UTR_variant	Qrfpr	4.54842	0.00360045	0.833333	0.82227	0	0.291978	8e-06	0.222222	0.05556	0.666667
5	9120179	A	intron_variant	Dmtf1	4.54759	0.00360291	0.662956	0.89313	0.333333	0.333334	0.055637	0	0	0
19	6976841	A	splice_polypyrimidine_tract_variant,intron_variant	Ppp1r14b	4.54751	0.00360291	0.791666	0.571429	0.833333	0.055556	0.111111	0	0	0
1	107515311	C	intron_variant	Serpinb2	4.5472	0.00360545	0.85476	0.714043	0.166667	0.389208	0.281263	0.166238	0	0.25
4	43583767	G	3_prime_UTR_variant	Rgp1	4.54713	0.00360545	0.666666	1	0.555556	0.777459	0.168082	0	0	0
7	79438316	C	synonymous_variant	Fanci	4.54635	0.00361246	0.799785	0.894115	0.0555556	0.275066	0.222266	0.063197	0.118853	0
2	34894513	G	3_prime_UTR_variant	Phf19	4.54593	0.00361397	0.79142	0.820697	0.666667	0.382978	0.58887	0.055556	0	0.333333
2	120464237	A	intron_variant	Capn3	4.54592	0.00361397	0.764484	0.886326	0.833333	0.514068	0.168455	0.145604	0	0
10	52050812	T	intron_variant	Ros1	4.54583	0.00361397	0.958171	0.641482	0.833333	0.610918	0.441168	0.113898	0.073832	0.5
1	58908566	C	synonymous_variant	Trak2	4.54411	0.00362514	0.732239	0.85714	0.555556	0.111113	0.222222	0.111111	0	0
16	56033586	C	downstream_gene_variant	Trmt10c	4.54366	0.00362514	0.75	0.678598	0	0	0	0.055556	0	0
17	55962220	A	intron_variant	Yju2	4.54392	0.00362514	0.874991	0.681496	0.277778	0.611085	0.388889	0.111111	0	0
2	102450070	A	3_prime_UTR_variant	Fjx1	4.54352	0.00362573	0.793386	0.535716	0	0.055556	0	0	0	0
1	140363161	T	intron_variant	Kcnt2	4.54317	0.0036279	0.75	0.857145	0.0555556	0.169089	0.111111	0.166744	0	0.25
5	137831353	A	intron_variant	Pilra	4.5429	0.0036295	0.956752	0.970552	0.944444	0.944467	0.775496	0.219295	0.111131	0.0833333
9	48474992	A	intron_variant	Rexo2	4.54286	0.0036295	0.91666	0.535693	0.833333	0.611127	0.625055	0	0	0
9	9831684	A	splice_polypyrimidine_tract_variant,intron_variant	Cntn5	4.54251	0.00363032	0.983481	1	1	0.94413	0.166667	0.277778	0.223121	0.583333
2	134530568	A	synonymous_variant	Hao1	4.54178	0.00363509	0.757228	0.603987	0	0	0	0	0	0
2	120698145	A	missense_variant	Stard9	4.54065	0.00364545	0.731969	0.849941	0	0	0.055556	0.166667	0	0
18	20602544	G	3_prime_UTR_variant	Dsg2	4.53991	0.00365038	0.771691	0.637824	0	0	0.055556	0	0.030065	0
9	45946914	A	intron_variant	Sidt2	4.53909	0.00365916	0.885922	0.999911	0.777778	0.166668	0.05964	0.333334	0.16668	0
8	124695479	G	intron_variant	Ttc13	4.53888	0.00366075	0.749555	0.964095	0.944444	0.331094	0.390549	0.167571	0	0.333333
1	176261470	G	intron_variant	Pld5	4.53817	0.00366352	0.760109	0.928418	0.388889	0.333167	0.347657	0.16827	0	0
2	125344159	G	intron_variant	Fbn1	4.5384	0.00366352	0.749995	0.718838	0.111111	0.055565	0	0	0.052952	0
2	165072902	C	downstream_gene_variant	Cd40	4.53748	0.00366352	0.886883	0.4605	0	0.153749	0.222207	0.055581	0	0
4	154989717	T	intron_variant	Plch2	4.53797	0.00366352	0.863675	0.605947	0.611111	0.388889	0.611101	1e-06	0	0
11	120457877	C	missense_variant	Oxld1	4.53764	0.00366352	0.873413	0.89694	0.5	0.5	0.833333	0.222221	8e-06	0
13	33202904	A	synonymous_variant	Serpinb9d	4.538	0.00366352	0.958333	0.714286	0.833333	1	0.222222	0.203917	0.055556	0
13	33893799	A	splice_donor_5th_base_variant,intron_variant	Serpinb6c	4.53754	0.00366352	0.958598	0.964292	0.944444	0.944434	0.675048	0.222223	0.124809	0
16	4876333	A	intron_variant	Ubald1	4.53792	0.00366352	0.697931	0.932357	0.444444	0.888677	0.111112	0	0	0
19	5079889	T	3_prime_UTR_variant	Tmem151a	4.53835	0.00366352	0.874992	0.714282	0.944444	0.710916	0.666262	0.055556	0	0
1	135443545	T	intron_variant	Nav1	4.53662	0.00367077	0.70833	0.745154	0	0.111236	0.055582	0	0	0
3	152449119	T	synonymous_variant	Zzz3	4.53538	0.00367077	0.666563	0.816508	0	0	0.055556	0	0	0
4	43691741	G	3_prime_UTR_variant	Tmem8b	4.53578	0.00367077	0.875	1	0.611111	0.666665	0.611111	0.166725	0.113143	0
4	126118280	G	5_prime_UTR_variant	Stk40	4.53544	0.00367077	0.816268	0.706373	0	0.055919	0.166672	5e-06	0.106449	0
7	6281585	T	3_prime_UTR_variant	Epp13	4.5364	0.00367077	0.786947	0.821301	0.5	0.444461	0.610973	0.033994	9e-06	0
7	135145456	C	synonymous_variant	Dock1	4.53556	0.00367077	0.749542	0.81465	0.111111	0.497428	0.166182	0.055591	0	0
14	121480496	C	intron_variant	Slc15a1	4.53652	0.00367077	0.875764	0.812368	0.833333	0.833215	0.070172	0.103181	0.111228	0
18	20583360	T	intron_variant	Dsg2	4.53547	0.00367077	0.749328	0.643746	0	0.053897	0.055556	0	0	0
18	20584336	A	intron_variant	Dsg2	4.53679	0.00367077	0.749726	0.633875	0	0	0.055556	0	0	0
13	56548500	A	5_prime_UTR_variant	Lect2	4.535	0.00367327	0.905789	0.601516	0.888889	0.330076	0.295719	5e-06	0.110097	0
18	20601621	A	synonymous_variant	Dsg2	4.53482	0.00367327	0.774855	0.67175	0	0.052952	0.055556	0	0.050374	0
13	33195751	T	intron_variant	Serpinb9d	4.53441	0.00367761	0.91385	0.678567	0.833333	0.812669	0.222222	0.111112	0.055556	0
10	123030308	A	intron_variant	Mon2	4.53295	0.00368484	0.67712	0.775397	0	0	0	0	0	0
11	61245112	T	3_prime_UTR_variant	Aldh3a2	4.53237	0.00369034	0.833193	0.607186	0.833333	0.277783	0.246448	0.055208	0	0
1	140100817	G	missense_variant	Cfh	4.53176	0.00369451	0.708332	0.823568	0	0.277778	0.23521	0	0	0.25
5	143264468	C	synonymous_variant	Zfp316	4.53165	0.00369451	0.876192	0.78569	0.277778	0.666667	0.555453	0.166667	0	0.416667
7	24261832	C	missense_variant	Zfp108	4.53186	0.00369451	0.957256	0.871924	0.277778	0.44017	0.388394	0.111111	0.240115	0.5
7	78902265	C	5_prime_UTR_variant	Aen	4.5316	0.00369451	0.792271	0.890385	0.611111	0.665319	0.221957	0.174484	0	0
17	66744742	A	synonymous_variant	Ptprm	4.53088	0.00370067	0.7498	0.714106	0.277778	0.223727	0	0.054258	1e-06	0
2	32456632	A	downstream_gene_variant	Naif1	4.53051	0.00370322	0.62306	0.949935	0.222222	0.048958	0	0.042339	0	0
13	97246717	C	synonymous_variant	Enc1	4.53054	0.00370322	0.822954	0.927886	0.388889	0.555479	0.502108	0.132041	0.055596	0
1	11933778	T	intron_variant	A830018L16Rik	4.52894	0.00372147	0.789369	0.830297	0	0.329784	0.056015	0.156804	0.036006	0
1	89888848	A	missense_variant	Agap1	4.52833	0.00372746	0.849156	0.712274	0.611111	0.944444	0.166667	0	0.055532	0
4	57197688	C	intron_variant	Ptpn3	4.52803	0.00372792	0.916664	0.857148	0.777778	0.888322	0.222222	0.277782	0.055692	0.0833333
10	77910116	T	3_prime_UTR_variant	Trpm2	4.52818	0.00372792	0.833333	0.964119	0.277778	0.166302	0.222223	0.333352	0.055571	0
10	111986970	A	3_prime_UTR_variant	Krr1	4.52801	0.00372792	0.957587	0.714286	0.388889	0.277778	0.166768	0.444444	0	0.916667
14	50847005	A	missense_variant	Tep1	4.52763	0.00372936	1	0.982767	0.944444	0.622879	0.94418	0.343687	0.110206	0
9	109438245	A	missense_variant	Fbxw16	4.52665	0.00373659	0.764894	0.856951	0.944444	0.379643	0.333333	0.111111	0	0
12	84362209	G	5_prime_UTR_variant	Coq6	4.52693	0.00373659	0.95846	1	1	0.944439	0.359484	0.334346	0.130147	0.916667
17	66136269	T	intron_variant	Ddx11	4.52655	0.00373659	0.791656	0.892022	0.777778	0.111112	0.222892	0.277778	0	0
18	20584339	T	intron_variant	Dsg2	4.52623	0.00373659	0.747156	0.633875	0	0	0.055556	0	0	0
19	53814058	G	missense_variant	Rbm20	4.5258	0.00374068	0.870759	0.811923	0.888889	0.94297	0.499999	0.055643	0.055752	0
7	100639791	T	3_prime_UTR_variant	Rab6a	4.52532	0.00374485	0.740012	0.964194	0.888889	0.609469	0.222432	0.05585	0.055715	0
5	137664342	A	synonymous_variant	Agfg2	4.52473	0.00374901	0.836014	0.714285	0.222222	0.15989	0.055556	0.237166	0	0
8	90274603	A	intron_variant	Tox3	4.52462	0.00374901	0.708257	0.926921	0.777778	0.166667	0.27784	0.111113	0	0
8	124688761	T	intron_variant	Ttc13	4.52429	0.00374999	0.708175	0.893164	0.833333	0.135701	0.388889	0.055556	0	0
13	56810672	A	intron_variant	Trpc7	4.52428	0.00374999	0.912127	0.777924	0	0.112273	0.166668	0.1668	0.166615	0.0833333
8	124638018	T	intron_variant	2310022B05Rik	4.52406	0.00375017	0.656488	0.959985	0.777778	0.112432	0.444442	0	0	0
13	12222218	A	synonymous_variant	Mtr	4.52372	0.00375298	0.83328	0.785405	0	0	0.333333	0.166667	0.055564	0
10	100492821	G	intron_variant	Cep290	4.52347	0.00375334	0.750004	0.833809	0	0.110997	0.389214	0.091584	0	0.166667
16	63612827	G	intron_variant	Epha3	4.52282	0.00375515	0.827871	0.674949	0.555556	0.055588	0.055561	0.106828	0.058313	0
8	117573451	A	intron_variant	Plcg2	4.52196	0.00376616	0.750159	0.750209	0.722222	0.408135	0	0	0.036801	0
5	143216897	A	3_prime_UTR_variant	Spdye4a	4.521	0.00377594	0.873214	0.465134	0.0555556	0.444355	0.166667	0	0	0
2	70523567	G	intron_variant	Erich2	4.52051	0.00378032	0.916665	0.678167	0.777778	0.609264	0.111122	0.279902	0	0.25
5	29323597	A	intron_variant	Lmbr1	4.52019	0.00378133	0.874926	0.678569	0.944444	0.357908	0.111112	0.056038	0.111112	0
8	22389792	C	intron_variant	Slc25a15	4.52016	0.00378133	0.960288	0.500331	0.666667	0.277778	0.05587	0.174691	0.06308	0
7	79406306	T	intron_variant	Fanci	4.51923	0.00379069	1	0.850797	0.444444	0.444499	0.446487	0.382395	0.111146	0
7	24416448	A	intron_variant	Smg9	4.51876	0.00379307	0.863497	0.664721	0.0555556	0	0.222222	0.055556	0.111114	0
15	96590285	A	intron_variant	Slc38a1	4.51802	0.00379613	0.79167	0.713403	0.444444	0.333336	0.499909	0	2e-06	0
1	155972682	A	intron_variant	Cep350	4.51685	0.00379926	0.787654	0.927112	0.944444	0.760868	0.333333	0.160384	1e-06	0.333333
5	114729794	C	3_prime_UTR_variant	Git2	4.51697	0.00379926	0.75	0.892857	0.666667	0.722222	0.333457	0.055556	5e-06	0
7	45420767	T	3_prime_UTR_variant	Lhb	4.51671	0.00379926	0.760464	0.785724	0	0.055556	0	0	0.111145	0
11	99627614	A	3_prime_UTR_variant	Krtap4-1	4.51666	0.00379926	0.708333	0.857143	0.333333	0.833333	0	0	0	0
17	25153749	T	synonymous_variant	Clcn7	4.51691	0.00379926	0.903604	0.678546	0.611111	0.777767	0.333333	0.166654	0	0
1	40019620	A	synonymous_variant	Map4k4	4.51638	0.00380111	0.74999	0.607143	0.222222	0	0	0	0	0
4	35192234	G	3_prime_UTR_variant	C9orf72	4.5156	0.00380706	1	0.857143	0.777778	0.726399	0.172772	0.500276	0.055557	0
5	31077110	C	synonymous_variant	Cad	4.51443	0.00381736	0.634193	0.896143	0	0.170776	0	0	0	0
2	165072896	G	downstream_gene_variant	Cd40	4.5125	0.0038415	0.877717	0.461908	0	0.111207	0.222225	0.055581	0	0
5	14790410	G	synonymous_variant	Pclo	4.51191	0.0038434	0.787881	0.733514	0.333333	0	0.166672	0.15989	0	0
9	103222884	G	intron_variant	Trf	4.51198	0.0038434	0.824287	0.999994	0.611111	0.388889	0.223309	0.223543	0.111135	0.916667
11	110118190	T	intron_variant	Abca9	4.51224	0.0038434	0.791632	0.749027	0.944444	0.309839	0.443369	0.055556	0	0
18	69940108	C	synonymous_variant	Ccdc68	4.51191	0.0038434	0.720014	0.711646	0.0555556	0.222719	0	0	0	0
19	10439451	T	intron_variant	Syt7	4.51201	0.0038434	0.832438	0.74787	0	0.148547	0.045228	0	0.166667	0
9	50775343	C	5_prime_UTR_variant	Alg9	4.51169	0.0038451	0.883301	0.928579	0.777778	0.718332	0.222222	0.222222	0.111107	0.333333
8	66470961	A	3_prime_UTR_variant	Marchf1	4.51099	0.00384761	0.958333	0.535725	0.333333	0.888889	0.443577	0	0.061455	0
9	123829611	T	missense_variant	Fyco1	4.51023	0.0038556	0.833218	0.852671	0.111111	0.277778	0.166671	0.111125	0.128178	0
2	60252176	T	3_prime_UTR_variant	Cd302	4.50962	0.00386219	0.910549	0.928571	0.388889	0.222679	0.333178	0.06937	0.277778	0.166667
1	40019629	A	synonymous_variant	Map4k4	4.50941	0.00386393	0.748318	0.607143	0.222222	0	0	0	0	0
1	37865340	C	5_prime_UTR_variant	Tsga10	4.50882	0.00386571	0.816291	0.464969	0	0.055557	0	0	0	0
1	81240884	C	missense_variant,splice_region_variant	Nyap2	4.50912	0.00386571	0.728059	0.892857	0.0555556	0.446782	0.222223	0	0.056184	0
2	34882365	G	missense_variant	Cutal	4.50891	0.00386571	0.787745	0.785662	0.611111	0.348086	0.523072	0.055561	1e-06	0.333333
8	80730285	T	intron_variant	Smarca5	4.50882	0.00386571	0.875	0.931776	1	0.72412	0.222297	0.277778	0.068108	0.75
9	105782072	C	missense_variant	Col6a6	4.50836	0.00386996	0.666955	0.785692	0	0	0	0	0	0
3	19574649	A	splice_polypyrimidine_tract_variant,intron_variant	Dnajc5b	4.50759	0.00387862	1	0.389656	0.944444	0.944428	0.166667	0.111111	0	0
8	125818704	G	synonymous_variant	Pcnx2	4.50637	0.00389397	0.699408	0.928047	1	0.888881	0.16645	0	0	0
5	92425908	T	intron_variant	Nup54	4.5045	0.00391226	0.779165	0.576455	0.111111	0.055562	0.111117	0	0	0
2	34894365	C	3_prime_UTR_variant	Phf19	4.50403	0.00391501	0.784723	0.819136	0.666667	0.378522	0.611136	0.055556	0	0.333333
9	103363924	A	intron_variant	Cdv3	4.50361	0.00391602	0.720537	0.964177	0.5	0.21748	0.215047	0.189945	0	0.166667
5	107108325	T	3_prime_UTR_variant	Tgfbr3	4.50332	0.00391764	0.666667	0.785717	0	0	0	0	0	0
5	29323747	T	intron_variant	Lmbr1	4.50309	0.00391836	0.874999	0.678571	0.944444	0.388889	0.111111	0.056038	0.112487	0
9	27063620	T	intron_variant	Ncapd3	4.50311	0.00391836	0.833222	0.89285	0.722222	0.499683	0.11126	0.335943	0	0.5
1	138841910	C	synonymous_variant	Lhx9	4.50284	0.00391876	0.915454	0.607143	1	0.863503	0.346488	0.111112	0	0.583333
5	150048733	G	intron_variant	Rxfp2	4.50272	0.00391876	0.831673	0.571361	0.333333	0.497836	0	0.055563	1e-06	0
10	100551503	G	missense_variant	Cep290	4.50283	0.00391876	0.75	0.749137	0	0	0.333333	0.055556	0	0.0833333
10	76717445	A	synonymous_variant	Col6a1	4.50225	0.00392201	0.958298	0.946525	0.722222	0.333336	0.532922	0.389978	0.111542	0.0833333
5	144191682	A	3_prime_UTR_variant	Bhlha15	4.5021	0.0039223	0.748525	0.925512	0.888889	0.111122	0.444428	0	0.105518	0
5	137831361	T	intron_variant	Pilra	4.50187	0.0039242	0.949239	0.969843	0.944444	0.944492	0.775281	0.220731	0.111185	0.0833333
7	24416390	T	intron_variant	Smg9	4.50168	0.0039242	0.870802	0.641281	0.0555556	0	0.222149	0.055556	0.111454	0
8	22284801	C	intron_variant	Tpte	4.50155	0.0039242	0.827717	0.5	0.111111	0.061481	0	0	0.035981	0
13	33202640	A	intron_variant	Serpinb9d	4.50143	0.0039242	0.958333	0.714289	0.833333	1	0.222222	0.220995	0.055824	0
11	120462213	T	intron_variant	Ccdc137	4.50094	0.00392881	0.833346	0.879248	0.555556	0.424729	0.77326	0.166686	0	0
11	89049803	G	intron_variant	Dgke	4.50078	0.00392985	1	1	0	0.88872	0.555897	0.333352	0.166806	0
11	120462212	G	intron_variant	Ccdc137	4.50058	0.00393149	0.833338	0.905157	0.555556	0.553519	0.777011	0.166671	0	0
15	91700730	T	intron_variant	Lrrk2	4.50035	0.00393358	0.955495	0.908754	0.111111	0.660786	0.277794	0.447974	0.056091	0.416667
9	107603301	G	missense_variant	Sema3b	4.49956	0.00394	0.625	0.965504	0	0	0.111111	0.055556	0	0
15	91700513	T	intron_variant	Lrrk2	4.49968	0.00394	0.875043	0.928567	0.166667	0.666665	0.268449	0.389422	2e-06	0.416667
5	144191727	G	3_prime_UTR_variant	Bhlha15	4.49867	0.00394824	0.746937	0.904038	0.833333	0.111111	0.389122	0	0.100478	0
10	111987016	T	3_prime_UTR_variant	Krr1	4.49861	0.00394824	0.958314	0.714286	0.388889	0.277778	0.222222	0.444443	0	0.916667
11	120457990	G	synonymous_variant	Oxld1	4.49886	0.00394824	0.842773	0.926916	0.5	0.38891	0.833308	0.22281	0	0
10	122943996	A	3_prime_UTR_variant	Ppm1h	4.49809	0.00395395	0.755445	0.796509	0	0	0	0.111111	0.055345	0.416667
9	124124836	A	missense_variant	Ccr5	4.49793	0.003955	1	0.964285	0.388889	0.285955	0.499997	0.333333	0.222222	0.416667
2	105701767	C	3_prime_UTR_variant	Elp4	4.49756	0.00395801	0.791667	0.964286	0.777778	0.556017	0.444444	0.222222	0	0.416667
17	29157031	G	3_prime_UTR_variant	Cpne5	4.49737	0.00395801	0.916667	0.928485	0	0.472851	0.333333	0.30548	0.116989	1
12	76038883	C	splice_region_variant,splice_polypyrimidine_tract_variant,intron_variant	Syne2	4.49677	0.00396569	0.875	0.892838	0.111111	0.542431	0.444444	0.334108	0	0.583333
2	69670154	A	5_prime_UTR_variant	Klhl41	4.49633	0.00396661	0.791667	0.678571	0.833333	0.222459	0.277779	0.055556	0	0
2	71730597	A	intron_variant,non_coding_transcript_variant	Platr26	4.4963	0.00396661	0.584629	0.963933	0	1e-06	0	0	0	0
2	134607343	A	intron_variant	Tmx4	4.49629	0.00396661	0.914251	0.683797	0.277778	0.549613	0.226296	0	0.166667	0
8	10506600	A	splice_donor_region_variant,intron_variant	Myo16	4.49626	0.00396661	0.705823	0.8878	0.777778	0.555567	0.111111	0.055556	0	0
12	51746004	T	intron_variant	Hectd1	4.49634	0.00396661	0.652539	0.869663	0.111111	0	0	0.053842	0	0
16	59530068	T	intron_variant	Crybg3	4.49502	0.00398126	0.704162	0.714087	0	0	0.055556	0	0	0
19	4871693	T	splice_polypyrimidine_tract_variant,intron_variant	Actn3	4.49482	0.00398293	0.875326	0.381328	0.0555556	0.333332	0	2e-06	0	0
11	120463767	C	3_prime_UTR_variant	Ccdc137	4.4946	0.00398491	0.827855	0.898687	0.5	0.474993	0.777621	0.166682	0	0
2	144270951	T	5_prime_UTR_variant	Mgme1	4.49417	0.0039878	0.712305	0.678571	0	0	0	1e-06	0	0
14	57856825	T	intron_variant	Zdhhc20	4.49378	0.00399161	0.625	1	0.555556	0.166674	0	0	0.055556	0
1	174028174	A	intron_variant	Ifi205	4.49311	0.00399799	1	0.714285	0.875	0.769193	0.166669	0.220285	0.146655	0
16	4976323	A	intron_variant,non_coding_transcript_variant	4930451G09Rik	4.49317	0.00399799	0.916591	0.964284	1	0.944554	0.222222	0.112904	0.222222	0.166667
1	153697160	A	3_prime_UTR_variant	Rgs8	4.49283	0.00399804	1	0.969057	0.388889	0.671084	0.447576	0.558126	0.055568	0.666667
7	45537828	A	synonymous_variant	Plekha4	4.49275	0.00399804	0.875	0.950308	0.833333	0.833333	0.444444	0.277778	0.037315	0.333333
3	152371586	A	intron_variant	Usp33	4.49121	0.00400943	0.958316	0.852451	0	0.111103	0.055565	0.111112	0.331509	0.25
8	124712481	A	intron_variant	Ttc13	4.49154	0.00400943	0.647007	0.965871	0.722222	0.111296	0.227153	0.057216	0	0
13	97246723	T	synonymous_variant	Enc1	4.49121	0.00400943	0.82754	0.927757	0.388889	0.555545	0.500053	0.161247	0.055603	0
1	58980179	T	intron_variant	Stradb	4.4903	0.00401904	0.708299	0.860954	0.777778	0.227872	0.055798	0.111281	1e-06	0
9	77793325	C	3_prime_UTR_variant	Gclc	4.49	0.00401954	1	0.964286	0.944444	0.904752	0.222222	0.389024	0.166674	0.583333
1	65311492	C	5_prime_UTR_variant	Pth2r	4.48901	0.00402262	0.708308	0.753118	0	0.272702	0.055556	0	0	0
8	125815866	G	intron_variant	Pcnx2	4.48954	0.00402262	0.708268	0.869678	1	0.888809	0.055556	0	0	0
9	35564968	G	missense_variant	Pus3	4.48941	0.00402262	0.87654	0.63397	0.277778	0.608858	0.055556	0	0.111117	0
9	113662181	A	intron_variant	Pdcd6ip	4.48922	0.00402262	0.791646	0.571423	0	0.055556	0.222222	0	0	0
15	101119816	A	3_prime_UTR_variant	Ankrd33	4.48933	0.00402262	0.822029	0.464323	0	0	0.111111	0	0	0
16	32027851	T	intron_variant	Pak2	4.48878	0.00402462	0.832127	0.886696	0.777778	0.759776	0.055591	0.236819	0.039379	0.25
1	64937765	G	missense_variant	Plekhm3	4.48792	0.00403587	0.791667	0.500009	0	0	0	0	0	0
3	152374564	G	intron_variant	Usp33	4.48769	0.00403587	0.956536	0.824801	0.0555556	0.11122	0.110914	0.166665	0.271353	0.25
2	113692916	G	intron_variant	Fmn1	4.48669	0.00404232	0.748703	0.927944	0.277778	0.447051	0.054787	0.222456	0	0.833333
3	152427447	A	synonymous_variant	Zzz3	4.48684	0.00404232	0.664804	0.795805	0	0	0.055556	0	0	0
11	32031955	G	3_prime_UTR_variant	Nsg2	4.48665	0.00404232	0.708323	0.789672	0.333333	0.555537	0	0	0	0
8	121907487	A	synonymous_variant	Slc7a5	4.48637	0.00404526	0.916662	0.294401	0	0	0.055556	0.05496	1e-06	0
1	59206614	A	intron_variant	Als2	4.48412	0.00406901	0.666664	0.927345	0.555556	0.333514	0.111111	0.055556	0	0
4	41516988	T	downstream_gene_variant	Fam219a	4.4842	0.00406901	0.961187	1	0.777778	0.639567	0.166676	0.495904	0.111928	0
15	91700727	C	intron_variant	Lrrk2	4.48403	0.00406903	0.952765	0.905766	0.111111	0.660785	0.27773	0.44791	0.055797	0.416667
3	93219914	G	synonymous_variant	Flg2	4.48319	0.00408064	0.954076	0.821404	0.555556	0.489819	0.388881	0.281852	0.111065	0.75
7	45571250	T	5_prime_UTR_variant	Bcat2	4.48281	0.00408244	0.73012	0.891257	0.833333	0.486783	0.38885	0.056601	0	0.25
3	152381977	T	intron_variant	Usp33	4.48169	0.0040957	0.903595	0.891874	0	0.109736	0.102754	0.111335	0.278978	0.25
8	124683665	A	intron_variant	Ttc13	4.4817	0.0040957	0.682082	0.927845	0.777778	0.125456	0.388786	0.05558	0	0
15	96586788	A	intron_variant	Slc38a1	4.48124	0.00410132	1	0.97419	0.5	0.332283	0.778767	0.270975	0.222423	0.0833333
10	84970127	G	intron_variant	Ric8b	4.4804	0.00410864	0.908236	0.822372	0.222222	0.272331	0.209266	5e-06	0.277956	0
8	36938244	T	synonymous_variant	Dlc1	4.47983	0.00411038	0.875231	1	0.111111	0.386963	0.277776	0.333336	0.111423	0.25
9	104228551	C	synonymous_variant	Dnajc13	4.47981	0.00411038	0.622383	0.872418	0	0	0	0	0	0
3	30689251	C	synonymous_variant	Lrrc31	4.47911	0.00411535	0.833142	0.640896	0.722222	0.533157	0.285111	0.055891	0	0.75
2	134501076	G	synonymous_variant	Hao1	4.47764	0.00412999	0.908654	0.633635	0.277778	0.266264	0.228443	0	0.166684	0
7	45438054	T	intron_variant	Gys1	4.47773	0.00412999	0.8536	0.932578	0.388889	0.394164	0.22227	0.055764	0.222299	0.25
7	35044607	A	3_prime_UTR_variant	Pepd	4.47734	0.00413207	0.647846	0.928399	0.444444	0.368214	0.166667	0	0	0
5	137297787	A	intron_variant	Srrt	4.4767	0.00413935	0.958519	0.499882	0.666667	0.390304	0.333333	0.111111	0.055556	0
8	77596534	A	synonymous_variant	Tmem184c	4.47615	0.00414266	0.790704	0.695554	0.222222	0.666175	0.055556	0.055556	0	0
11	34091400	A	3_prime_UTR_variant	Lcp2	4.47614	0.00414266	0.916658	0.357143	0	0.277778	0.111111	0.055556	0	0
2	153228914	T	3_prime_UTR_variant	Plagl2	4.47506	0.00415414	0.833333	0.554147	0.833333	0.223305	0.055556	0	0.055556	0
6	92777496	C	splice_polypyrimidine_tract_variant,intron_variant	Adamts9	4.47507	0.00415414	0.801818	0.571427	0.111111	0.222599	0	0.055556	0	0
11	53771477	T	intron_variant	Irf1	4.4747	0.00415679	0.831205	1	0.888889	0.572237	0.222265	0.030872	0.229257	0
16	31787924	G	intron_variant	Dlg1	4.47463	0.00415679	0.948911	0.857143	0.555556	0.666667	0.389192	0.120743	0.206674	0.833333
9	83594883	G	intron_variant	Sh3bgrl2	4.47444	0.00415705	0.999999	0.964275	0.833333	0.429343	0.56787	0.028895	0.388892	0.333333
5	137298698	A	intron_variant	Srrt	4.47401	0.00416108	0.958224	0.497106	0.666667	0.375433	0.33335	0.111991	0.055559	0
5	104089508	T	intron_variant	Sparcl1	4.47332	0.00417015	0.666666	0.785714	0	0	0.055557	9e-06	0	0
4	83464919	G	3_prime_UTR_variant	Snapc3	4.47288	0.00417204	0.874988	0.75	0.777778	0.333399	0.61947	0.111197	0.055556	0
5	88760074	G	downstream_gene_variant	Mob1b	4.47205	0.00417725	0.958333	0.607143	0.166667	0.665542	0.111111	0.222222	0.055964	0
7	6306790	A	3_prime_UTR_variant	Zfp667	4.47235	0.00417725	0.7524	0.713248	0	0.222257	0.334143	0	0	0
16	21761424	C	3_prime_UTR_variant	Ehhadh	4.47203	0.00417725	1	0.970988	0.944444	0.333108	0.444444	0.573245	0.091565	0.75
3	32335166	C	3_prime_UTR_variant	Zmat3	4.4704	0.00420031	0.999665	0.966676	0.75	0.64988	0.575795	0.444445	0.111095	0.5
5	137312150	T	synonymous_variant	Trip6	4.47029	0.00420037	0.83588	0.392871	0	0	0	0	0	0
7	45431395	A	intron_variant	Ruvbl2	4.47009	0.00420037	0.750368	0.821308	0.0555556	0.166668	0.055556	0	0.111112	0
16	4976221	T	non_coding_transcript_exon_variant	4930451G09Rik	4.47005	0.00420037	0.915791	0.962376	1	1	0.222222	0.111112	0.222445	0.166667
2	134530811	C	splice_polypyrimidine_tract_variant,intron_variant	Hao1	4.46899	0.00421447	0.745185	0.593704	0.0555556	0	0	0	0	0
9	113653742	A	3_prime_UTR_variant	Pdcd6ip	4.46865	0.00421713	0.791678	0.571582	0	0.111112	0.222602	1e-06	0	0.5
11	103931120	C	intron_variant	Nsf	4.46832	0.00421864	1	0.821315	0.222222	0.108204	0.39289	1e-06	0.388799	0.166667
15	48540157	C	intron_variant	Csmd3	4.46824	0.00421864	0.836393	0.92518	0.944444	0.883417	0.278651	0.277777	0	0
8	121554065	C	intron_variant	Fbxo31	4.46812	0.0042187	1	0.855614	0.944444	0.715292	0.774519	0.278034	0.111148	0.666667
4	155770273	C	3_prime_UTR_variant	Vwa1	4.46789	0.00421907	0.909846	0.927891	0.333333	0.222226	0.497321	0.499323	0	0.416667
8	124680086	T	splice_polypyrimidine_tract_variant,intron_variant	Ttc13	4.46767	0.00421907	0.785791	0.93422	0.944444	0.333333	0.5	0.22155	0	0.25
6	122075643	T	intron_variant	Mug2	4.4672	0.00422101	0.711062	0.785633	0.0555556	0.380528	0.168152	1.8e-05	0	0.0833333
11	103931122	C	intron_variant	Nsf	4.46726	0.00422101	1	0.821315	0.222222	0.111114	0.39282	1e-06	0.388801	0.166667
18	70498719	G	intron_variant	Stard6	4.46726	0.00422101	0.791264	1	0.333333	0.281675	0.055566	0.055713	0.222602	0.25
3	36015619	A	intron_variant	Ccdc144b	4.46675	0.00422545	0.791667	0.607912	0	0	0.222222	0.055456	0	0.0833333
8	124680135	T	intron_variant	Ttc13	4.46679	0.00422545	0.749352	0.952585	0.944444	0.332672	0.486276	0.166733	0	0.25
5	14790442	G	intron_variant	Pclo	4.46653	0.00422759	0.791279	0.708649	0.388889	0	0.166675	0.164867	0	0
1	174028166	G	intron_variant	Ifi205	4.46592	0.00423321	1	0.714284	0.875	0.774141	0.166667	0.200966	0.166012	0
11	102401719	G	3_prime_UTR_variant	Rundc3a	4.46565	0.00423479	1	0.892851	0.222222	0.222221	0.666586	0	0.375436	0.25
3	36180040	T	missense_variant	Qrfpr	4.46519	0.00423803	0.83329	0.787136	0.0555556	0.333334	0	0.222222	0.055556	0.666667
8	95020946	A	5_prime_UTR_variant	Adgrg3	4.46525	0.00423803	0.874715	0.713834	0.722222	0.611086	0.166734	0.055556	0.111111	0.166667
3	36180060	C	synonymous_variant	Qrfpr	4.4641	0.0042433	0.833331	0.785631	0	0.333351	0	0.222222	0.055556	0.666667
4	155655087	A	intron_variant	Mib2	4.46409	0.0042433	0.875	1	0.166667	0.055556	0.735816	0.464253	0	0.75
9	103266316	T	downstream_gene_variant	Gm31701	4.46471	0.0042433	0.710596	0.999883	0	0.084632	0.106893	1e-06	0.16662	0.666667
10	127336953	C	intron_variant	Gli1	4.46413	0.0042433	0.645724	0.842427	0	0.166917	0	0	0	0
19	33168540	A	intron_variant,non_coding_transcript_variant	Rnls	4.4643	0.0042433	0.828779	0.678176	0.444444	0.509065	0.222223	0.111147	5e-06	0.416667
17	29007970	G	5_prime_UTR_variant	Stk38	4.46399	0.00424353	0.875	0.357143	0.0555556	0.287095	0	0	0	0.25
4	43566272	G	intron_variant	Creb3	4.46366	0.00424471	0.666665	0.99998	0.611111	0.769462	0.165287	0	0.025874	1
7	45554117	T	3_prime_UTR_variant	Plekha4	4.4637	0.00424471	0.72695	0.826835	0.888889	0.312083	0.27821	0.058047	0	0.25
9	77794447	C	3_prime_UTR_variant	Gclc	4.46381	0.00424471	1	0.964286	0.944444	0.944444	0.244763	0.388889	0.166668	0.583333
16	63612901	T	synonymous_variant	Epha3	4.4629	0.00425279	0.831969	0.635285	0.555556	0.056835	0.055636	0.095752	0.065501	0
8	31946944	G	intron_variant	Nrg1	4.46275	0.00425383	0.832616	0.428584	0.277778	0.166667	0	0	0	0.5
1	82587465	T	intron_variant	Col4a3	4.46222	0.00425775	0.713319	0.786532	0.0714286	0.659256	0	0	0	0
5	44186383	T	intron_variant	Tapt1	4.46216	0.00425775	0.666459	0.959925	0.333333	0.309082	0.058423	0.113968	0	0.0833333
15	44558746	A	intron_variant	Pkhd1l1	4.46208	0.00425775	0.977408	0.812055	0.944444	0.944444	0.222281	0.111131	0.222225	0
7	45588066	A	intron_variant	Bcat2	4.46195	0.00425847	0.742436	0.856554	0.888889	0.507339	0.388889	0.055586	0	0.25
3	36165752	G	synonymous_variant	Zfp267	4.46158	0.00426168	0.833255	0.80016	0	0.333329	0	0.235576	0.055556	0.666667
11	102838470	A	intron_variant	Higd1b	4.46162	0.00426168	0.749857	0.64285	0	0.333335	0	0	0	0
16	64765691	C	3_prime_UTR_variant	4930453N24Rik	4.46122	0.0042661	0.833333	0.609757	0.555556	0.444444	0.055556	0.111111	0	0
2	28567165	A	3_prime_UTR_variant	Gtf3c5	4.46104	0.00426762	0.831705	0.928135	0.611111	0.773197	0.503279	0.054344	0.110468	0.333333
7	6316039	A	3_prime_UTR_variant	Zfp583	4.46067	0.00427084	0.74936	0.714289	0	0.222222	0.337709	0	0	0
2	164237074	C	synonymous_variant	Svs2	4.46002	0.00427898	0.833337	0.714289	0.111111	0.611215	0.114536	0.166667	0	0
3	138159504	C	3_prime_UTR_variant	Trmt10a	4.45991	0.00427898	1	0.977157	0.833333	0.994383	0.555555	0.221317	0.222273	0
14	68626821	C	missense_variant	Adam28	4.45999	0.00427898	0.708408	1	0.111111	0.443386	0.055556	0.219528	0	0.333333
7	45730093	T	synonymous_variant	Sult2b1	4.45948	0.00428318	0.708333	0.955294	0.888889	0.332814	0.388852	0.111122	0	0.25
7	45556255	A	intron_variant	Hsd17b14	4.45896	0.00428473	0.75851	0.857099	0.888889	0.499976	0.388837	0.059556	0.020231	0.25
7	78450875	G	intron_variant	Ntrk3	4.45887	0.00428482	0.844961	0.928571	0.166667	0.223381	0.333325	0.22693	0.111112	0.333333
1	40024464	T	intron_variant	Map4k4	4.45846	0.00428734	0.73719	0.60714	0.166667	0	0	0	1e-06	0
4	43567101	T	3_prime_UTR_variant	Gba2	4.45847	0.00428734	0.639558	1	0.611111	0.693864	0.1668	0	0	0
4	123248435	C	3_prime_UTR_variant	Heyl	4.45853	0.00428734	0.87325	0.605955	0.888889	0.888844	0.276706	0.055565	0	0.166667
13	33200751	A	missense_variant	Serpinb9d	4.4581	0.00429179	0.922766	0.714286	0.833333	1	0.222222	0.166667	0.055556	0
8	77606200	T	splice_region_variant,synonymous_variant	Tmem184c	4.45777	0.00429455	0.791667	0.668708	0.222222	0.666656	0	0.055556	0	0
19	25123251	A	intron_variant	Dock8	4.45754	0.00429674	0.838257	0.634987	0	0.111112	0	0.221497	2.1e-05	0
7	45571515	C	5_prime_UTR_variant	Bcat2	4.45742	0.00429732	0.727611	0.891021	1	0.444511	0.379236	0.07339	0	0.25
16	64770974	A	5_prime_UTR_variant	4930453N24Rik	4.45701	0.00430259	0.833333	0.607	0.555556	0.444444	0.055556	0.111111	0	0
2	128779765	T	intron_variant	Mertk	4.45562	0.00431419	0.874981	0.879024	0.111111	0.111113	0.333328	0.446175	0	0
5	137298687	T	intron_variant	Srrt	4.45571	0.00431419	0.977946	0.499734	0.666667	0.366745	0.333335	0.166541	0.055558	0
6	92092541	T	5_prime_UTR_variant	Nr2c2	4.45572	0.00431419	0.794528	0.749999	0.0555556	0.055556	0.055556	0.163952	0.043387	0
16	64764704	A	3_prime_UTR_variant	4930453N24Rik	4.45567	0.00431419	0.833333	0.606685	0.611111	0.444444	0.055556	0.111127	0	0
16	34172672	A	intron_variant	Kalrn	4.45486	0.00432107	0.624657	0.952658	0	0.037435	0.333334	5e-06	0	0
8	10506920	T	splice_region_variant,splice_polypyrimidine_tract_variant,intron_variant	Myo16	4.45449	0.00432572	0.749958	1	0.833333	0.881202	0.166701	0.111099	0.055431	0.25
6	91157604	C	intron_variant	Hdac11	4.4544	0.00432581	0.791654	0.821307	0.944444	0.542548	0.439746	0.111191	0	0.166667
9	62026780	A	5_prime_UTR_variant	Paqr5	4.45398	0.00432854	0.743051	0.927913	0.388889	0.282213	0.46447	0.055622	0.058328	0
7	29846263	T	intron_variant	Zfp940	4.45376	0.00432939	0.615021	0.964231	0.388889	0.388889	0.055563	0	0	0
11	119284338	A	intron_variant	Gaa	4.45383	0.00432939	0.708258	0.678841	0.0555556	0.055562	0	0	0	0.0833333
3	96898349	G	intron_variant	Gpr89	4.45175	0.00434851	1	0.92856	0.388889	0.778963	0.608568	0.385401	0.111843	1
17	66380035	T	synonymous_variant	Mtcl1	4.4518	0.00434851	0.842517	0.781709	0.166667	0.508206	0.388876	0.110819	0.055556	0
15	47881191	T	intron_variant	Csmd3	4.44925	0.00437767	0.958302	0.927521	0.111111	0.774614	0.389245	0.265657	0.166873	0
4	98469455	C	intron_variant	Patj	4.44895	0.00437799	1	1	1	0.777778	0.777021	0.444727	0.091798	0.333333
4	125623679	G	intron_variant	Grik3	4.44896	0.00437799	0.691141	1	0.611111	0.799486	0.32283	0.055734	0	0
6	34316529	T	intron_variant	Akr1b3	4.4486	0.00438238	0.866479	0.324944	0	0.055662	0	0	0	0
6	138141718	C	synonymous_variant	Mgst1	4.44821	0.004386	0.918122	0.476189	0.0555556	0.268171	0.055566	1e-06	0.123303	0.25
19	44039021	C	intron_variant	Erlin1	4.44758	0.00439232	0.863656	0.696379	0.722222	0.392167	0.465795	0.168135	0	0.583333
8	85922222	C	synonymous_variant	Phkb	4.44665	0.00440191	1	0.428149	0.333333	0.561981	0.055556	0.277531	0	0.75
4	104766384	A	5_prime_UTR_variant	C8b	4.44628	0.00440417	0.791608	0.571324	0	0	0	0	0.053897	0
8	40862728	C	5_prime_UTR_variant	Slc7a2	4.44542	0.00441429	0.874854	0.828172	1	0.889193	0.277777	0.277803	0	0.5
8	95020955	A	5_prime_UTR_variant	Adgrg3	4.44513	0.004417	0.874857	0.702176	0.722222	0.611087	0.1667	0.055566	0.111111	0.166667
11	53428876	T	3_prime_UTR_variant	Uqcrq	4.44509	0.004417	0.823176	0.572865	0.111111	0.366795	0	0	0.055556	0
12	86749097	T	synonymous_variant	Lrrc74a	4.44476	0.00441972	0.911151	0.866001	0.888889	0.611293	0.722148	0.221707	0.063158	0.333333
18	80222827	C	3_prime_UTR_variant	Txnl4a	4.44449	0.00442283	0.75	0.571414	0	0	0	0	0	0
5	69541030	G	intron_variant	Yipf7	4.44432	0.00442289	0.75	0.633789	0.833333	0.333334	0	0	0	0
12	51884550	T	intron_variant	Heatr5a	4.44378	0.00442873	0.830434	0.92848	0.166667	0.72531	0.052832	0.157267	0.128498	0.666667
18	20584454	G	intron_variant	Dsg2	4.44372	0.00442873	0.707998	0.678465	0	0	0.055556	0	0	0
2	125348108	C	splice_region_variant,synonymous_variant	Fbn1	4.44319	0.00443065	0.702778	0.685661	0.111111	0.055556	0	0	0	0
10	52045964	G	3_prime_UTR_variant	Ros1	4.4433	0.00443065	0.916712	0.642995	0.833333	0.60105	0.443843	0.111446	0.053069	0.5
3	51689254	T	3_prime_UTR_variant	Maml3	4.44279	0.00443472	0.82627	0.49681	0.555556	0.347821	0.111111	0	0	0
18	20584455	A	intron_variant	Dsg2	4.44228	0.00443892	0.707998	0.678465	0	0	0.055556	0	0	0
5	100792826	A	5_prime_UTR_variant	Helq	4.44211	0.00444037	0.664725	0.957785	0.333333	0.496077	0.388888	0	0	0
5	137663333	C	intron_variant	Agfg2	4.44185	0.00444136	0.781742	0.852782	0.277778	0.13828	0.055556	0.222334	0.04587	0
15	83892756	A	splice_region_variant,intron_variant	Efcab6	4.44082	0.00444399	0.791631	0.752657	0.555556	0.555232	0.197895	0.111121	0	0
19	37937748	G	intron_variant	Myof	4.44096	0.00444399	0.796931	0.999994	0.833333	0.167197	0.498688	0.166765	0.112622	0.166667
8	94778147	A	missense_variant,splice_region_variant	Cx3cl1	4.44042	0.00444579	0.751023	0.674971	0	0.078942	0	0	0.055555	0
11	103931048	A	intron_variant	Nsf	4.44041	0.00444579	1	0.807156	0.166667	0.110964	0.388909	0	0.388536	0
10	127336223	C	intron_variant	Gli1	4.44021	0.00444592	0.650403	0.820637	0	0.166669	0	0	0	0
8	70630002	T	synonymous_variant	Gdf15	4.43966	0.00445149	0.874831	0.576838	0	0.168337	0.333333	0.064717	0.055581	0.0833333
18	20585692	G	intron_variant	Dsg2	4.43963	0.00445149	0.707009	0.678535	0	0	0.055575	0	0	0
11	51576978	T	intron_variant	Col23a1	4.4387	0.00446293	0.811666	0.430875	0.0555556	0	0	0	0	0
13	33194786	A	intron_variant	Serpinb9d	4.43843	0.0044652	0.958333	0.720891	0.833333	1	0.222224	0.166669	0.111407	0
3	36180078	C	synonymous_variant	Qrfpr	4.43784	0.00447322	0.828423	0.785306	0	0.333338	0	0.222222	0.055557	0.666667
8	80699272	A	downstream_gene_variant	Smarca5	4.43768	0.00447453	0.875	0.999999	1	0.778783	0.222229	0.388885	0.055561	0.75
5	150048711	C	intron_variant	Rxfp2	4.4374	0.00447715	0.815973	0.57141	0.388889	0.497612	0	0.055572	0	0
11	120458000	T	missense_variant	Oxld1	4.43736	0.00447715	0.838533	0.928428	0.5	0.506634	0.833282	0.224175	0	0
7	79435510	G	intron_variant	Fanci	4.43717	0.00447896	0.81307	0.784227	0.0555556	0.170297	0.277561	0.055872	0.111112	0.0833333
2	150625184	G	intron_variant	Acss1	4.4367	0.00447998	0.874248	0.504224	0	0	0.110502	0.08518	0.054898	0
8	77596809	C	missense_variant	Tmem184c	4.43679	0.00447998	0.783987	0.665356	0.222222	0.611122	0	0.055556	0	0
10	85157044	C	intron_variant	Cry1	4.43697	0.00447998	0.916652	0.819244	0.166667	0.222222	0.166667	0.055607	0.277778	0
12	52937044	T	intron_variant	Akap6	4.43619	0.00448456	0.609625	0.963182	0.111111	0.444466	0	0	0	0.666667
1	179716729	C	synonymous_variant	Kif28	4.43559	0.00449177	0.789594	0.536241	0	0	0	0.055192	0	0
18	76302006	G	intron_variant	Smad2	4.43542	0.00449326	0.874997	1	0.888889	0.658702	0.558277	0.232445	0.111328	0.416667
3	92620191	G	3_prime_UTR_variant	Lce6a	4.43505	0.00449537	0.75	0.642857	0.777778	0.166727	0.166463	0	1.1e-05	0
7	138229776	A	intron_variant	Tcerg1l	4.43505	0.00449537	0.708231	0.906614	0.0555556	0.222223	0.056184	1e-06	0.111111	0
15	84341984	G	3_prime_UTR_variant	Parvg	4.43447	0.00449964	0.78415	0.964284	1	1	0.111088	0.242666	0	0
10	100512383	G	missense_variant	Cep290	4.43399	0.00450601	0.75	0.714286	0	0	0.333333	0.055556	0	0.0833333
10	100489524	C	intron_variant	Cep290	4.43368	0.00450886	0.791666	0.831942	0	0.109498	0.388896	0.222539	0	0.0833333
7	68749269	T	upstream_gene_variant	Arrdc4	4.4332	0.00451284	0.635256	0.875541	0.555556	0.055557	0.166733	0	0	0
12	51921480	C	intron_variant	Heatr5a	4.4332	0.00451284	0.788043	0.861711	0.166667	0.728589	0.056558	0.036099	0.110317	0.666667
1	65159259	C	3_prime_UTR_variant	Idh1	4.43292	0.00451567	0.791667	0.535714	0.0555556	0.333333	0	0	0	0
7	45554037	C	3_prime_UTR_variant	Plekha4	4.43287	0.00451567	0.708435	0.870705	0.777778	0.335672	0.333225	0.055578	0	0.25
9	119179728	A	intron_variant	Slc22a14	4.4324	0.00452087	0.791388	0.500017	0.277778	0.141668	0	0	0	0
8	94781795	A	3_prime_UTR_variant	Cx3cl1	4.4323	0.00452119	0.708279	0.678692	0	0.115675	0	0	0	0
7	45554096	A	3_prime_UTR_variant	Plekha4	4.43179	0.0045257	0.708323	0.845451	0.888889	0.278315	0.277744	0.058051	0	0.25
17	53990715	T	upstream_gene_variant	Sult1c1	4.43179	0.0045257	0.583333	1	0	0.104041	0.171765	0	0	0
2	120485445	C	intron_variant	Capn3	4.43168	0.00452619	0.823039	0.811287	0.944444	0.557831	0.26217	0.162151	0.036232	0
11	4939100	T	3_prime_UTR_variant	Nefh	4.43121	0.00453279	0.641474	0.8944	0.333333	0.165445	0	0.055559	0	0
15	90949071	A	intron_variant	Kif21a	4.43022	0.00454371	0.958265	0.641904	0.0555556	0	0.277778	0.166397	0.169355	0
5	146951677	C	3_prime_UTR_variant	Mtif3	4.42973	0.0045445	0.707904	0.656549	0	0	0	0	0	0
10	88125105	G	intron_variant	Parpbp	4.42971	0.0045445	0.958333	0.960238	0.777778	0.832248	0.055869	0.382238	0.166672	1
10	100572813	A	intron_variant	Cep290	4.42972	0.0045445	0.874993	0.866	0.833333	0.999999	0.549563	0.055713	0.10702	0.0833333
3	36180039	T	synonymous_variant	Qrfpr	4.42825	0.00454528	0.833299	0.820441	0.0555556	0.444447	0.111111	0.222222	0.055556	0.666667
3	129858583	A	intron_variant	Cfi	4.42939	0.00454528	0.710335	0.856524	0.5	0.277859	0	0.055558	0.055556	0
5	137835205	A	intron_variant	Pilra	4.42926	0.00454528	1	0.714702	0.888889	0.559199	0.515984	0.166895	0.166669	0
11	46756150	C	missense_variant	Havcr1	4.42837	0.00454528	1	1	1	0.888888	0.831178	0.389298	0.111125	0.666667
11	102397616	C	synonymous_variant	Rundc3a	4.4285	0.00454528	1	0.892857	0.166667	0.277776	0.610785	0	0.388889	0.333333
15	88699460	A	intron_variant	Brd1	4.42949	0.00454528	0.885301	0.963253	0.444444	0.62287	0.887547	0.276662	0.029949	0
1	65159311	G	3_prime_UTR_variant	Idh1	4.42716	0.00456181	0.790795	0.535714	0.0555556	0.333314	0	0	0	0
17	5902224	A	intron_variant	Snx9	4.42691	0.00456333	0.983013	0.535597	0.888889	0.5	0.332575	0.111115	0.111111	0.166667
5	52760758	T	intron_variant	Pi4k2b	4.42643	0.00456878	1	0.964062	0.944444	0.917084	0.665025	0.329219	0.149884	0.166667
10	111987256	A	3_prime_UTR_variant	Krr1	4.42614	0.00457237	0.958332	0.678571	0.388889	0.277778	0.221354	0.444521	0	0.916667
13	77270063	T	intron_variant	2210408I21Rik	4.42598	0.00457373	0.874988	1	0.722222	0.601102	0.334054	0.305361	0.111112	0.0833333
2	70523448	A	intron_variant	Erich2	4.42575	0.00457629	0.876742	0.392856	0	0.207695	0.055556	0.055556	0	0
16	59639031	T	5_prime_UTR_variant	Arl6	4.42548	0.00457954	0.784073	0.500543	0	0	0.055556	0	0	0
17	83823269	T	3_prime_UTR_variant	Mta3	4.42531	0.0045797	0.936153	0.78511	0.0555556	0.386891	0.503196	0.333351	0.045471	0.0833333
3	36087791	A	synonymous_variant	Acad9	4.4246	0.00458498	0.792095	0.724977	0	0.388633	0.112129	0.055575	0.055571	0
7	135145449	G	synonymous_variant	Dock1	4.4248	0.00458498	0.718279	0.814494	0.111111	0.497428	0.11313	0.055591	0	0
11	60943299	A	intron_variant	Map2k3	4.42452	0.00458498	0.870251	0.78541	0.888889	0.555554	0	0.277873	0.055571	0
9	119178481	A	synonymous_variant	Slc22a14	4.42417	0.00458824	0.791387	0.499984	0.277778	0.166586	0	0	0	0
7	6316069	T	3_prime_UTR_variant	Zfp583	4.42369	0.00459373	0.730576	0.75002	0	0.222222	0.385805	0	0	0
1	139063689	A	intron_variant	Dennd1b	4.42213	0.00460835	0.916133	0.571431	0.777778	0.222246	0.223212	0.174451	0.055752	0.583333
4	98497050	C	synonymous_variant	Patj	4.42212	0.00460835	0.915956	0.892837	1	0.777646	0.389182	0.428423	0	0.333333
8	66513240	G	synonymous_variant	Tktl2	4.42233	0.00460835	0.824396	0.864691	0.333333	0.106347	0.249152	0	0.222223	0
8	77596036	A	3_prime_UTR_variant	Tmem184c	4.42239	0.00460835	0.790994	0.641973	0.277778	0.610928	0	0.055556	0	0
11	53433393	A	5_prime_UTR_variant	Gdf9	4.42245	0.00460835	0.827672	0.571764	0.111111	0.444458	0	0	0.058194	0
16	94133084	C	synonymous_variant	Hlcs	4.42265	0.00460835	0.916848	0.321333	0.277778	0.222222	0.164741	0.043269	0	0
2	71730776	T	non_coding_transcript_exon_variant	Platr26	4.42142	0.00461285	0.583428	0.928552	0	0	0	0	0	0
5	69572169	A	3_prime_UTR_variant	Guf1	4.4213	0.00461285	0.74089	0.641027	0.888889	0.333333	0	0	0	0
15	55208834	A	synonymous_variant	Deptor	4.42155	0.00461285	0.958307	0.677825	0	0.055557	0	0	0.333323	0
18	12905469	A	intron_variant	Osbpl1a	4.42166	0.00461285	0.874933	0.606841	0.722222	1	0.500357	0	0	0
10	114399982	T	3_prime_UTR_variant	Trhde	4.42089	0.0046158	0.827645	0.861843	0	0.111864	0.05583	0.055547	0.222222	0.166667
16	59530091	A	intron_variant	Crybg3	4.42049	0.00461857	0.685687	0.71715	0	0	0.055556	0	0	0
1	125570641	T	intron_variant	Slc35f5	4.42014	0.00462325	0.791666	0.89333	0.0555556	0.222222	0.388889	0.111111	0.095698	0
17	67896278	C	splice_polypyrimidine_tract_variant,intron_variant	Arhgap28	4.41983	0.00462706	0.697476	0.737749	0.166667	0.333685	1.1e-05	0	0	0
2	68732125	T	synonymous_variant	4932414N04Rik	4.41925	0.00463176	0.873284	0.642846	0.611111	0.875625	0.280803	0.111111	0	0
2	121544959	A	downstream_gene_variant	Frmd5	4.41899	0.00463213	0.94928	1	0.666667	0.66672	0.166699	0.499998	0.111135	0.166667
3	152472859	T	synonymous_variant	Ak5	4.41857	0.00463665	0.749993	0.786243	0.555556	0.222217	0.333634	0	0.056185	0
19	8907372	A	missense_variant	Ganab	4.41862	0.00463665	0.786201	0.669919	0.611111	0.113329	0.415795	0.055588	0	0
2	128779829	G	synonymous_variant	Mertk	4.41818	0.00463722	0.875	0.85697	0.111111	0.111111	0.332653	0.444444	0	0
6	129405265	G	3_prime_UTR_variant	Clec1b	4.41837	0.00463722	0.666667	0.856865	0.111111	0.604354	0	0	0	0
8	121555275	G	synonymous_variant	Fbxo31	4.4184	0.00463722	1	0.799765	0.944444	0.722222	0.667021	0.275505	0.111111	0.666667
15	90942103	G	intron_variant	Kif21a	4.41817	0.00463722	0.875525	0.855958	0.0555556	0	0.249094	0.117478	0.22515	0
9	44807144	A	3_prime_UTR_variant	Kmt2a	4.41803	0.00463775	0.870921	0.321871	0	0.166977	0	0	0	0
5	143264224	C	intron_variant	Zfp316	4.41794	0.00463794	0.894016	0.785714	0.277778	0.666667	0.555555	0.166795	0.055572	0.416667
2	34891315	G	3_prime_UTR_variant	Cutal	4.41749	0.00464437	0.830297	0.754311	0.666667	0.441304	0.517321	0.063412	0.049745	0.333333
1	59206640	T	intron_variant	Als2	4.41674	0.00465189	0.666643	0.89324	0.555556	0.333462	0.110992	0.055556	0	0
2	128779908	T	intron_variant	Mertk	4.41596	0.00466409	0.875	0.856485	0.111111	0.111111	0.333293	0.445145	0	0
14	34398483	G	missense_variant	Mmrn2	4.41579	0.00466567	0.874539	0.447039	0.722222	0.88156	0	1e-06	0	0
4	65729282	A	intron_variant	Astn2	4.41536	0.00467041	0.750021	0.999972	0.944444	0.353503	0.200335	0.225949	0.050373	0.0833333
11	110127324	T	intron_variant	Abca9	4.41494	0.0046736	0.830283	0.713833	1	0.850915	0.425457	0.055595	0	0
13	33195845	C	splice_region_variant,splice_polypyrimidine_tract_variant,intron_variant	Serpinb9d	4.41503	0.0046736	0.872696	0.662808	0.833333	0.568447	0.219618	0.111111	0.055556	0
2	32455593	A	downstream_gene_variant	Naif1	4.41465	0.00467695	0.583311	0.925789	0.222222	4e-06	0	0	0	0
8	66469873	A	3_prime_UTR_variant	Marchf1	4.41459	0.00467695	0.958232	0.535714	0.111111	0.888889	0.444444	0.055556	0.055556	0
1	64937564	A	intron_variant	Plekhm3	4.41441	0.00467803	0.787018	0.500138	0	0	0	0	0.01551	0
10	76209559	T	intron_variant	Prmt2	4.41437	0.00467803	0.666632	0.745879	0	0	0	0.004692	0	0
11	51559817	G	intron_variant	Col23a1	4.41359	0.00468892	0.876932	0.284029	0	0.055569	0	0	0	0
17	28969465	C	3_prime_UTR_variant	Kctd20	4.4125	0.00470111	0.874791	0.356851	0	0.106757	0	0.055362	1e-06	0
5	137296989	G	intron_variant	Srrt	4.41182	0.0047089	0.934572	0.5	0.666667	0.438729	0.222594	0.111111	0.055562	0
4	136319533	G	intron_variant	Hnrnpr	4.41141	0.00471284	0.708306	0.753796	0	0	0.112773	0	0.044307	0
15	90942102	T	intron_variant	Kif21a	4.41136	0.00471284	0.875526	0.854935	0.0555556	0	0.258107	0.117479	0.225156	0
8	77606118	C	intron_variant	Tmem184c	4.41117	0.00471414	0.791667	0.645221	0.222222	0.666667	0	0.055584	0	0
5	137296928	C	synonymous_variant	Srrt	4.41033	0.0047158	0.948112	0.5	0.611111	0.444439	0.327234	0.111111	0.056039	0
5	139805075	A	3_prime_UTR_variant	Tmem184a	4.41048	0.0047158	0.792125	0.570919	0.777778	0.49971	0.055557	0	0	0
11	52282712	T	missense_variant,splice_region_variant	Tcf7	4.4107	0.0047158	0.833333	0.678616	0.222222	0.166667	0.111111	0.054891	0.111111	0.666667
11	120464310	T	3_prime_UTR_variant	Ccdc137	4.41034	0.0047158	0.791104	0.924438	0.5	0.372138	0.790383	0.168439	1e-06	0
16	20530782	A	missense_variant	Dvl3	4.41071	0.0047158	0.918308	0.527323	0.777778	0.556381	0.575699	1e-06	0.050374	0.666667
16	20338829	G	intron_variant	Abcc5	4.40998	0.00471776	0.842896	0.678369	0.333333	4e-06	0.166669	0	0.166668	0.5
17	84586193	C	intron_variant	Plekhh2	4.40946	0.00472554	0.699607	0.892052	0.222222	0.277778	0.388632	0.065406	0	0.416667
5	31077158	G	synonymous_variant	Cad	4.40929	0.00472716	0.606388	0.904398	0	0.166937	0	0	0	0
14	103560349	C	intron_variant	Scel	4.40713	0.0047515	0.714826	0.967966	0.277778	0.720208	0.055556	0.178136	0	0
16	93599166	A	intron_variant	Setd4	4.40674	0.00475426	0.747019	0.958544	0.444444	0.427899	0.39055	0.111999	0.055708	0.666667
4	154282917	A	splice_region_variant,splice_polypyrimidine_tract_variant,intron_variant	Arhgef16	4.40634	0.0047572	0.62488	0.845346	0.444444	0.08543	0	0	0	0.0833333
8	21992972	C	3_prime_UTR_variant	Atp7b	4.40637	0.0047572	0.958332	0.964273	0.222222	0.666995	0.195138	0	0.405739	0
12	76038906	A	synonymous_variant	Syne2	4.40483	0.00477988	0.875	0.89286	0.0555556	0.536063	0.444444	0.378636	0	0.583333
9	101938492	T	intron_variant	Ephb1	4.40442	0.00478441	0.791653	0.607125	0.444444	0.134723	0	0.117823	0	0.666667
5	66514648	T	non_coding_transcript_exon_variant	Gm52775	4.40413	0.00478819	0.875217	0.700077	0.833333	0.592744	0.222347	0.06151	0.111193	0
17	84586190	G	intron_variant	Plekhh2	4.40249	0.00480691	0.699607	0.89367	0.222222	0.277778	0.407628	0.065436	0	0.416667
8	120566466	T	synonymous_variant	Gse1	4.40237	0.00480713	0.881724	0.921277	0.833333	1	0.111122	0.333333	0.055556	0
12	103404876	A	3_prime_UTR_variant	Otub2	4.40143	0.0048184	0.747863	0.892755	0.277778	0.444444	0.277778	0.170144	0	0
10	100537582	A	synonymous_variant	Cep290	4.39982	0.00483794	0.916667	0.892348	0.888889	0.280035	0.611111	0.380546	0.055556	0.75
15	78773306	T	5_prime_UTR_variant	Mfng	4.39958	0.00483947	0.802189	0.853197	0	0.555556	0.166667	0.166668	0.055556	0.5
2	172249231	C	synonymous_variant	Mc3r	4.39871	0.00484651	1	0.963578	1	0.583876	0.228998	0.488058	0.167406	0.166667
3	129858686	A	intron_variant	Cfi	4.39876	0.00484651	0.708701	0.85602	0.444444	0.332524	0	0.055873	0.055556	0.0833333
4	122859000	G	3_prime_UTR_variant	Ppt1	4.39855	0.00484651	1	1	1	1	0.555555	0.278805	0.217597	0
11	107937080	G	3_prime_UTR_variant	Prkca	4.39863	0.00484651	0.833333	0.749874	0.5	0.833597	0.277778	0.055556	0.055556	0
1	40022746	A	synonymous_variant	Map4k4	4.39835	0.00484872	0.707336	0.642804	0.166667	0	0	0	0	0
4	43325014	T	intron_variant	Atp8b5	4.39742	0.00485071	0.666431	0.821406	0	0	0.111114	0.055556	0	0
5	146954520	G	3_prime_UTR_variant	Mtif3	4.39796	0.00485071	0.707832	0.691909	0	0.000992	0	0.048916	0	0
15	81772484	G	synonymous_variant	Zc3h7b	4.39707	0.00485509	1	0.660531	0.944444	0.500286	0.499832	0.227043	0.116784	0
3	9252098	C	intron_variant	Zbtb10	4.39661	0.00485982	0.96881	0.976037	1	0.897259	0.888857	0.389018	0.055646	0.25
16	64765791	T	3_prime_UTR_variant	4930453N24Rik	4.39619	0.00486404	0.833333	0.607392	0.555556	0.444444	0.166667	0.111111	0	0
10	119215951	C	intron_variant	Cand1	4.3958	0.00486625	0.916666	0.571402	0.944444	0.172714	0.499999	0.12577	0.055556	0
2	144280156	C	3_prime_UTR_variant	Mgme1	4.39539	0.00486877	0.70811	0.829415	0	0	0	0	0.111111	0
6	91013322	G	3_prime_UTR_variant	Nup210	4.39541	0.00486877	0.874671	0.999974	0.833333	0.500656	0.500433	0.112806	0.222223	0
9	80255072	A	intron_variant	Myo6	4.39545	0.00486877	0.958333	0.964286	0.722222	0.333323	0.388883	0.497272	0.11113	0.0833333
4	138744092	T	3_prime_UTR_variant	Pla2g2c	4.39481	0.00487789	0.621626	0.94916	0	0	0.222225	0.055556	0	0.333333
6	91116722	G	synonymous_variant	Nup210	4.39381	0.00488902	0.833364	0.95603	0.777778	0.555556	0.449338	0.168447	0.111111	0.0833333
4	126743726	A	downstream_gene_variant	Ncdn	4.3934	0.00489047	0.78709	0.461968	0	0	0	0	0	0
15	96586703	T	intron_variant	Slc38a1	4.39282	0.00489629	0.788114	0.707105	0.444444	0.349911	0.666668	0	0	0.0833333
7	119596118	T	3_prime_UTR_variant	Acsm2	4.39248	0.00489933	0.874998	0.892826	0.944444	0.277916	0.555663	0.222416	0.111196	0.5
5	69589590	A	intron_variant	Gnpda2	4.39239	0.00489958	0.75	0.606912	0.777778	0.333333	0	0	0	0
3	58864955	A	intron_variant	Clrn1	4.39187	0.00490627	0.824816	0.785712	0.611111	0.05556	0.185394	0.330717	0	0.75
5	34165889	T	intron_variant	Haus3	4.39141	0.00491047	0.707737	0.928499	0	0	0.499393	0.056988	0.055851	0
11	49686684	C	intron_variant	Cnot6	4.39124	0.00491218	0.875	0.78479	0.388889	0.778759	0	0.172933	0.110076	0.833333
5	137298135	T	intron_variant	Srrt	4.39097	0.00491432	0.959116	0.499964	0.666667	0.366782	0.277791	0.111112	0.092845	0
19	10218176	C	synonymous_variant	Myrf	4.39085	0.00491512	0.684173	0.81105	0.0555556	0.162802	0.333889	0	0	0
11	51814825	C	3_prime_UTR_variant	Jade2	4.39074	0.00491573	0.83494	0.365056	0.0555556	0.055556	0	0	0	0
1	179716695	G	intron_variant	Kif28	4.39044	0.00491861	0.750496	0.542882	0	0	0	2e-06	0	0
5	69572624	T	3_prime_UTR_variant	Guf1	4.39043	0.00491861	0.75	0.607074	0.722222	0.333333	0	0	0	0
3	15410213	C	intron_variant	Sirpb1a	4.38892	0.00494045	0.880223	0.872107	0	0.082352	0.382593	0.111544	0.222994	0.416667
14	59647905	C	synonymous_variant	Atp8a2	4.38839	0.00494621	0.666146	1	0.166667	0.381397	0.111114	0.16109	0	0.166667
10	100499286	T	intron_variant	Cep290	4.38815	0.00494782	0.748892	0.747473	0	0	0.334644	0.105642	0	0.0833333
17	67896279	A	splice_polypyrimidine_tract_variant,intron_variant	Arhgap28	4.38762	0.00495337	0.697476	0.722298	1	0.333756	1.1e-05	0	0	0
8	121821514	A	intron_variant	Klhdc4	4.3874	0.00495602	0.957179	0.279748	0.111111	0.499667	0.166667	0.055519	0	0
1	75391865	T	synonymous_variant	Speg	4.38732	0.00495609	0.958333	0.428571	0.555556	0.944444	0.277778	0	0.055554	0
10	85146339	C	splice_donor_5th_base_variant,intron_variant	Cry1	4.38614	0.00497083	0.916667	0.833808	0.222222	0.444444	0.377548	0	0.277778	0
4	122858993	C	3_prime_UTR_variant	Ppt1	4.38549	0.00497723	1	1	1	1	0.555553	0.279792	0.221902	0
6	12317211	C	3_prime_UTR_variant	Thsd7a	4.38561	0.00497723	0.875043	0.714286	1	0.666667	0.611109	0.059743	0.055914	1
9	118652631	T	intron_variant	Itga9	4.38558	0.00497723	0.612691	0.921015	0	0.070838	0	0	0.035956	0
16	64771068	A	5_prime_UTR_variant	4930453N24Rik	4.38555	0.00497723	0.833333	0.571813	0.555556	0.444444	0.055556	0.111111	0	0
10	111986161	C	3_prime_UTR_variant	Krr1	4.38476	0.00498512	0.875	0.714286	0.388889	0.277778	0.182636	0.333352	0	0.916667
11	95381625	G	3_prime_UTR_variant	Fam117a	4.38336	0.00500479	1	0.999995	1	0.833333	0.499962	0.596233	0.055798	0.166667
16	64771069	T	5_prime_UTR_variant	4930453N24Rik	4.38332	0.00500479	0.833333	0.571734	0.555556	0.444444	0.055556	0.111111	0	0
4	41519639	G	3_prime_UTR_variant	Fam219a	4.38314	0.00500559	0.964526	1	0.833333	0.663984	0.16655	0.547809	0.111711	0.0833333
8	67693907	T	3_prime_UTR_variant	Psd3	4.38305	0.00500559	0.873476	0.321429	0	0.055564	0.166691	0	0	0
8	77601490	G	synonymous_variant	Tmem184c	4.38307	0.00500559	0.791686	0.646	0.222222	0.663862	0.055815	0.055636	0	0
2	5833674	A	synonymous_variant	Cdc123	4.38272	0.00500684	0.708333	0.642763	0	0.055556	0	0	0	0
4	133252135	A	splice_region_variant,intron_variant	Map3k6	4.38286	0.00500684	0.625017	0.89232	0	0.091984	0	0.055559	0	0
10	85146337	C	splice_region_variant,intron_variant	Cry1	4.38242	0.00501026	0.916666	0.833808	0.222222	0.444444	0.38409	0	0.277778	0
7	128694456	A	missense_variant	Inpp5f	4.38229	0.00501128	0.672351	0.785704	0.277778	0.388889	0	0	0	0
1	38203781	A	intron_variant	Aff3	4.38218	0.00501181	0.822982	0.428595	0.777778	0.111111	0.111016	0	0	0
6	141671329	G	intron_variant	Slco1b2	4.38186	0.00501281	0.874981	0.321692	0	0	0.222224	0	0	0
15	88601039	G	synonymous_variant	Zdhhc25	4.38186	0.00501281	0.958311	0.785684	0.888889	0.500002	0.055636	0.388892	0.111111	0.5
4	137716035	A	intron_variant	Rap1gap	4.38163	0.00501512	0.791679	0.785106	0.388889	0.388758	0.276987	0.180682	0	0.333333
16	34723866	T	synonymous_variant	Ccdc14	4.38126	0.0050192	0.670756	0.714214	0	0	0	0	0	0
12	33373723	C	3_prime_UTR_variant	Atxn7l1	4.38036	0.0050297	0.874638	0.607091	0.944444	1	1e-06	0.056818	0.055559	0
7	4133045	C	intron_variant	Ttyh1	4.37935	0.00504078	0.73828	0.741883	0.222222	0.081471	0.166686	0.111741	5e-06	0
3	129858281	T	intron_variant	Cfi	4.37917	0.00504133	0.708333	0.850702	0.5	0.342004	0	0.055598	0.056822	0.0833333
7	79435460	A	intron_variant	Fanci	4.37918	0.00504133	0.826905	0.730347	0.0555556	0.213883	0.268465	0.056813	0.111111	0
2	71730832	C	non_coding_transcript_exon_variant	Platr26	4.37881	0.00504385	0.583381	0.928664	0	0.111065	0	0	1e-06	0
12	113307065	T	synonymous_variant	Ighg2b	4.37825	0.00505011	0.90501	0.857081	0.357143	0.444444	0.5	0.331997	0.055556	0.416667
7	141247211	T	splice_polypyrimidine_tract_variant,intron_variant	Phrf1	4.37756	0.00505835	0.814897	0.670703	0	0.498605	0.111115	0.055556	0.055596	0
2	33568965	A	intron_variant	Lmx1b	4.3767	0.00506689	0.958321	1	0.944444	1	0.330975	0.342535	0.167198	0.416667
13	33195805	T	intron_variant	Serpinb9d	4.37668	0.00506689	0.867009	0.68077	0.833333	0.691755	0.222222	0.111143	0.055556	0
3	92621097	A	intron_variant	Lce6a	4.37575	0.00507743	0.742659	0.633447	0.722222	0.220179	0.147786	0	0	0
11	51572022	G	intron_variant	Col23a1	4.37591	0.00507743	0.877623	0.516597	0.0555556	0	0.05557	0.056168	0.111115	0
15	84334464	A	intron_variant	Parvg	4.37587	0.00507743	0.749769	0.964281	1	0.951348	0.055556	0.222224	0	0
12	113307210	G	intron_variant	Ighg2b	4.37476	0.00508894	0.872117	0.856788	0	0.333333	0.522636	0.277811	0.055556	0.3
10	111986926	A	3_prime_UTR_variant	Krr1	4.37463	0.00508933	0.923492	0.714286	0.444444	0.277778	0.166673	0.444442	0	0.916667
1	40022645	T	intron_variant	Map4k4	4.37413	0.00509519	0.702052	0.641211	0.222222	1e-06	0	0	0	1
10	127336365	C	intron_variant	Gli1	4.37341	0.00510315	0.635618	0.82018	0	0.166966	0	0	0	0
2	164777379	G	intron_variant	Tnnc2	4.3722	0.00511373	0.749777	0.745034	0.611111	0.72222	0.055556	0.055556	0	0
11	76945920	C	intron_variant	Blmh	4.37255	0.00511373	0.874994	1	0.666667	0.94444	0.16469	0.22224	0.166657	0.583333
11	116837865	T	3_prime_UTR_variant	Jmjd6	4.3722	0.00511373	0.79008	0.547602	0.222222	0.222846	0.222199	0	0	0
12	30373350	G	5_prime_UTR_variant	Sntg2	4.37219	0.00511373	0.84612	0.474797	0	0	0	0.055556	0.056185	0
2	164778660	T	intron_variant	Tnnc2	4.37069	0.00513089	0.708342	0.77578	0.222222	0.221907	0.055557	0	0.054397	0
4	89274242	G	downstream_gene_variant	Cdkn2a	4.37068	0.00513089	1	0.963274	1	0.944434	0.888881	0.448767	0.05513	0
5	44184487	C	intron_variant	Tapt1	4.37076	0.00513089	0.663905	0.963727	0.333333	0.278781	5e-06	0.177328	0	0.0833333
2	68731035	C	intron_variant	4932414N04Rik	4.37015	0.00513492	0.875	0.642857	0.611111	0.944444	0.333333	0.111959	0	0
5	69589431	C	intron_variant	Gnpda2	4.36984	0.00513492	0.749996	0.59987	0.833333	0.358793	0	0	0	0
11	75307232	A	synonymous_variant	Rpa1	4.36999	0.00513492	0.670468	0.739787	0	0	0.111112	8e-06	0	0.416667
15	88988283	C	intron_variant	Mov10l1	4.3698	0.00513492	0.840981	1	0.944444	0.663628	0.609	0.33515	0.015933	0.5
18	76302542	C	intron_variant	Smad2	4.3698	0.00513492	0.916661	1	0.833333	0.722222	0.555828	0.329653	0.118765	0.333333
7	138213446	A	synonymous_variant	Tcerg1l	4.36951	0.00513902	0.703231	0.888774	0.0555556	0.232727	0.055556	1e-06	0.112577	0
3	58692236	T	5_prime_UTR_variant	Siah2	4.36943	0.00513914	0.958333	0.928569	0.944444	1	0.611111	0.388889	0.055556	0.25
7	119596397	T	3_prime_UTR_variant	Acsm2	4.36892	0.00514119	0.875	0.892857	0.944444	0.333099	0.555555	0.222222	0.111111	0.5
7	119596436	A	3_prime_UTR_variant	Acsm2	4.36887	0.00514119	0.875	0.892575	0.944444	0.333251	0.555523	0.222222	0.111111	0.5
8	10499241	G	intron_variant	Myo16	4.36894	0.00514119	0.686711	0.89265	0.722222	0.611109	0.166667	0.055556	0	0
16	16886702	T	synonymous_variant	Top3b	4.36873	0.00514119	0.900064	0.781948	0.611111	0.055556	0	0	0.333338	0.5
13	13637538	G	missense_variant	Lyst	4.36836	0.00514541	0.791667	0.92865	0	0.507761	0.161243	0.333333	0	0
10	123010485	T	intron_variant	Mon2	4.36772	0.00515415	0.707515	0.625706	0	0	0	0	0	0
14	50815184	G	intron_variant	Parp2	4.36752	0.00515514	0.958307	0.933037	0.888889	0.600215	0.889629	0.22223	0.160249	0.0833333
17	71000062	T	intron_variant	Myl12a	4.36705	0.00516194	0.791667	1	0.944444	0.944444	0.333477	0.277776	0	0.0833333
10	63076455	T	3_prime_UTR_variant	Pbld1	4.36693	0.00516282	0.66662	0.790391	0	0	0.055556	0.055804	0	0.333333
11	51694079	G	3_prime_UTR_variant	Sec24a	4.36663	0.00516566	0.832797	0.464282	0.0555556	0	0	0.110747	0	0
13	67293494	C	missense_variant	Zfp457	4.36657	0.00516566	0.916616	0.642886	0.555556	0.28586	0.798744	0.111623	0.055098	0
9	114430531	A	intron_variant	Glb1	4.36579	0.00517193	0.778763	0.52882	0.0555556	0	0.226088	0	0	0
6	91116680	A	synonymous_variant	Nup210	4.36548	0.00517505	0.838166	0.92727	0.833333	0.554349	0.445648	0.166673	0.111111	0.0833333
14	73568817	C	intron_variant	Sucla2	4.36537	0.00517574	0.875052	0.808156	0.5	0.551108	0.713521	0.111111	0.081506	0.333333
1	59169968	C	synonymous_variant	Als2	4.36527	0.00517625	0.666666	0.92464	0.944444	0.175234	0.22506	0.10958	0	0
11	53397716	A	intron_variant	Aff4	4.36513	0.00517752	0.791667	0.60714	0.777778	0.388891	0	0	0.05554	0
16	34212326	T	intron_variant	Kalrn	4.36497	0.00517918	0.665412	0.999428	0	5e-06	0.333344	1e-06	0.111321	0
1	154412202	C	3_prime_UTR_variant	Cacna1e	4.36401	0.00519188	0.801351	0.855354	0.222222	0.477315	0.152	0.058313	0.143356	0.333333
10	127277587	C	intron_variant	Dctn2	4.36394	0.00519188	0.749088	0.641039	0.166667	0	0.399932	0	0	0
3	92605034	G	3_prime_UTR_variant	Lce6a	4.36369	0.00519386	0.727433	0.657233	0.722222	0.166759	0.16671	2.1e-05	0	0
2	125350295	G	synonymous_variant	Fbn1	4.36291	0.00520745	0.791584	0.749036	0.111111	0.166669	0	0.058077	0.12796	0
1	91345761	A	missense_variant	Espnl	4.36231	0.00520841	0.876138	0.25	0	0	0	0	0	0
1	91346116	T	3_prime_UTR_variant	Espnl	4.36226	0.00520841	0.875607	0.25	0.0555556	0	0	0	0	0
3	152449074	A	synonymous_variant	Zzz3	4.36245	0.00520841	0.691543	0.827536	0	0	0.055556	0.055325	0.055556	0
9	110895312	T	synonymous_variant	Als2cl	4.36253	0.00520841	0.747857	0.663282	0.166667	0.240664	0.307551	0	0	0
3	145538745	T	intron_variant	Col24a1	4.36185	0.00520951	0.832138	0.892767	0.944444	0.886731	0.372552	0.055113	0.128548	0
9	118843531	T	synonymous_variant	Itga9	4.36195	0.00520951	0.957756	0.824125	0.111111	0.055566	0.277845	0.276081	0.222269	0.666667
17	25088636	T	intron_variant	Ift140	4.36165	0.00520953	0.834014	0.636426	0.611111	0.722214	0.224793	0	0.055599	0
5	150569131	C	missense_variant	Brca2	4.36095	0.00521981	0.71978	1	1	0.8943	0.3335	0.05561	0.04942	0.0833333
2	69670454	G	synonymous_variant	Klhl41	4.36056	0.00522452	0.791667	0.68026	0.833333	0.277778	0.277779	0.11099	0	0
7	30107275	C	3_prime_UTR_variant	Zfp260	4.36044	0.00522542	0.958333	0.964269	0.944444	0.61841	0.166669	0.6111	0.055636	0.416667
9	104127188	A	3_prime_UTR_variant	Acad11	4.36018	0.00522763	0.787722	0.964154	0.111111	0.555587	0.38539	0.111079	0.11246	0.166667
17	66117223	C	intron_variant	Washc1	4.35984	0.00523278	0.790357	0.856538	0	1.1e-05	0.248076	0.334185	0	0
11	53428866	A	3_prime_UTR_variant	Uqcrq	4.35953	0.00523455	0.802772	0.574211	0.111111	0.361992	0	0	0.055556	0
9	111253110	A	intron_variant	Mlh1	4.35928	0.00523797	0.832497	0.887191	0.888889	0.858174	0.276757	0.128122	0.099893	0
5	34752273	C	splice_donor_region_variant,intron_variant	Grk4	4.35894	0.00523988	0.746444	0.535714	0	0	0	0	0	0
13	77269987	T	intron_variant	2210408I21Rik	4.35908	0.00523988	0.875	0.968092	0.722222	0.555556	0.278671	0.330047	0.111111	0.166667
2	32455125	A	synonymous_variant	Naif1	4.35778	0.00525999	0.568087	0.931821	0.222222	0	0	0	0	0
13	56473409	A	downstream_gene_variant	Slc25a48	4.35755	0.00526304	0.881172	0.574711	0.944444	0.533343	0.665296	0.05536	0	0
7	44839501	T	intron_variant	Il4i1	4.35692	0.00527105	0.79161	0.711301	0.166667	0.333333	0.402171	0.099244	0	0.25
3	138123656	A	intron_variant	Mttp	4.3567	0.00527244	0.874133	0.499867	0	0	0.22411	0	0.109551	0
15	88700101	C	intron_variant	Brd1	4.35557	0.00528177	0.862654	1	0.444444	0.666599	0.884308	0.167559	0.106373	0
1	135363879	C	synonymous_variant	Lmod1	4.35433	0.00529465	0.75276	0.714089	0	0.055713	0	0.084586	0.055557	0
16	62814748	C	5_prime_UTR_variant	Stx19	4.35422	0.00529539	0.874997	0.548675	0.666667	0.055555	0	0.277778	3e-06	0
2	121024699	G	synonymous_variant	Epb42	4.35386	0.00530101	0.798691	0.999993	0.888889	0.657262	0.111251	0.277787	0.079794	0.25
10	100490219	T	intron_variant	Cep290	4.3535	0.00530664	0.791666	0.786973	0	0	0.444393	0.222222	0	0.0833333
4	119997083	G	intron_variant	Hivep3	4.35312	0.0053088	0.846152	0.917284	0.888889	0.504531	0.501073	0.272598	0.050757	0.583333
15	91700482	T	synonymous_variant	Lrrk2	4.3531	0.0053088	0.874992	0.92857	0.166667	0.627786	0.222222	0.388946	0.055548	0.416667
3	152358190	A	synonymous_variant	Usp33	4.35207	0.00531766	0.612744	0.838938	0	0.050373	0	0	0	0
11	102397717	T	intron_variant	Rundc3a	4.35211	0.00531766	1	0.857247	0.222222	0.277517	0.622076	0	0.388889	0.333333
17	84586235	T	intron_variant	Plekhh2	4.3523	0.00531766	0.710131	0.918919	0.222222	0.278297	0.370203	0.055557	0.054774	0.416667
5	105732159	T	intron_variant	Lrrc8d	4.35181	0.00531969	0.708373	0.785055	0.277778	0.27778	0	0.11083	0	0.75
7	45424271	T	intron_variant	Ruvbl2	4.35176	0.00531969	0.726155	0.777669	0	0.055557	0	0	0.11112	0
7	24261125	T	synonymous_variant	Zfp108	4.35111	0.00533002	0.861804	0.748442	0.333333	0.388888	0.335944	0.111111	0.111477	0.583333
2	134530818	C	intron_variant	Hao1	4.35029	0.00534087	0.727915	0.573147	0.0555556	0	0	0	0	0
11	51736106	T	intron_variant	Sec24a	4.35024	0.00534087	0.802552	0.464637	0.0555556	0	1e-06	0.055566	0	0
1	71577881	T	synonymous_variant	Atic	4.34944	0.0053499	0.749869	0.859422	0.111111	0.599993	0	0.120816	0.056186	0.5
5	92263394	A	intron_variant	Naaa	4.34935	0.0053499	0.875319	0.926228	1	0.581912	0.112001	0.333969	0.111197	0.25
6	38142760	A	synonymous_variant	D630045J12Rik	4.34937	0.0053499	0.727966	0.644691	0.111111	0.222222	0.111111	0	0	0
2	128610523	G	3_prime_UTR_variant	Anapc1	4.34922	0.00535104	0.958327	0.571429	0.833333	0.777778	0.055556	0.333333	0	0
3	32336780	A	3_prime_UTR_variant	Zmat3	4.34912	0.0053516	1	1	1	0.610893	0.666411	0.497095	0.124713	0.75
15	94285527	C	intron_variant	Adamts20	4.3489	0.00535224	0.920889	0.999992	0.944444	0.524626	0.49703	0.566627	0.015782	0.333333
1	58910240	C	missense_variant	Trak2	4.34834	0.00535279	0.710784	0.811911	0.611111	0.131294	0.222267	0.11139	0	0
2	62786240	T	intron_variant	Kcnh7	4.34865	0.00535279	0.787722	0.928444	0.277778	0.333344	0.333823	0.055595	0.161536	0
5	14778600	A	intron_variant	Pclo	4.34858	0.00535279	0.79138	0.74335	0.388889	0	0.166934	0.164107	0.05567	0
5	17479669	T	intron_variant	Speer4f1	4.34834	0.00535279	0.844895	0.790108	0	1e-06	0.333579	0.277932	0.055837	0.333333
7	64219254	A	intron_variant	Trpm1	4.34828	0.00535279	0.913678	0.289705	0	0.111111	0.055556	0	0.055556	0
15	96578358	G	intron_variant	Slc38a1	4.34827	0.00535279	1	1	0.444444	0.386759	0.823167	0.337913	0.222979	0.0833333
11	94124726	C	3_prime_UTR_variant	Spag9	4.34819	0.00535295	0.710131	0.785712	0	0	0	0.166667	0	0
4	126490069	G	3_prime_UTR_variant	Ago4	4.34803	0.00535401	0.709585	0.857142	0.833333	0.833332	0.321701	0	0	0
7	64219248	T	splice_donor_region_variant,intron_variant	Trpm1	4.34752	0.00535455	0.914488	0.289053	0	0.111111	0.055556	0	0.055556	0
10	128516078	A	intron_variant	Esyt1	4.34725	0.00535455	0.848854	0.389684	0.0555556	0.387454	0.055556	0	0	0
15	44537394	A	missense_variant	Pkhd1l1	4.34726	0.00535455	1	0.857143	1	0.944444	0.333335	0.166669	0.259819	0.5
5	142885577	G	synonymous_variant	Fbxl18	4.3466	0.00536315	0.875	1	0.888889	0.722225	0.777731	0.389027	0	0.583333
9	14548712	C	synonymous_variant	Amotl1	4.34596	0.00537013	0.956199	1	0.944444	0.389744	0.278572	0.27777	0.289558	0.666667
11	102397757	G	intron_variant	Rundc3a	4.34601	0.00537013	1	0.852959	0.222222	0.277808	0.615466	0	0.388885	0.333333
12	84346954	T	intron_variant	Fam161b	4.34593	0.00537013	0.999991	0.965853	0.944444	0.941931	0.497993	0.444409	0.128347	0.916667
7	141361766	C	non_coding_transcript_exon_variant	B230206H07Rik	4.34574	0.00537169	0.91666	0.712317	1	0.569571	0.111452	0.222222	0.111111	0
19	10997202	A	3_prime_UTR_variant	Ms4a18	4.34563	0.00537246	0.863661	0.392857	0.777778	0.333335	0.222222	0	0	0
18	80210197	C	intron_variant	Gm16286	4.34464	0.00538784	0.791655	0.71103	0.0555556	0.666681	0.222222	0	0.055556	0
8	124676319	T	intron_variant	Ttc13	4.34421	0.00539213	0.724096	0.999999	0.944444	0.333333	0.500333	0.212634	0	0.25
4	154985939	G	non_coding_transcript_exon_variant	Plch2	4.34398	0.00539528	0.809785	0.61218	0.666667	0.338416	0.591871	0	0	0
16	64764738	A	3_prime_UTR_variant	4930453N24Rik	4.34296	0.00540991	0.833544	0.605516	0.777778	0.444444	0.055556	0.163917	0	0
2	164777224	G	3_prime_UTR_variant	Tnnc2	4.34252	0.00541584	0.666666	0.760381	0.222222	0.222229	0.055556	0	0	0
7	118800422	A	splice_polypyrimidine_tract_variant,intron_variant	Vps35l	4.34236	0.00541759	0.827409	0.881859	0.944444	0.700165	0.2765	0.14923	0.099009	0.5
10	85629481	C	intron_variant	Btbd11	4.34221	0.00541777	0.708963	0.641579	0	0.166596	0	0	1.7e-05	0.666667
13	67813905	G	intron_variant	Zfp273	4.34201	0.00541892	0.791624	0.642719	0.444444	0.333333	0.34688	0.055635	0	0
18	20584373	G	intron_variant	Dsg2	4.3413	0.00542885	0.749915	0.534271	0	0	0.055556	0	0	0
3	30683048	C	intron_variant	Lrrc31	4.3402	0.0054466	0.823921	0.678581	0.777778	0.54204	0.288521	0.055579	0.049349	0.75
5	139813085	C	synonymous_variant	Tmem184a	4.33921	0.00546239	0.75	0.709449	0.833333	0.777778	0.166667	0	0	0
16	14475205	C	downstream_gene_variant	Abcc1	4.3392	0.00546239	0.967208	0.714284	0.944444	0.444438	0.333359	0.389617	0.055556	0.666667
5	29360950	G	intron_variant	Lmbr1	4.3391	0.00546298	0.87453	0.678571	0.944444	0.333333	0.111111	0.057126	0.165867	0
5	34109277	C	intron_variant	Poln	4.33886	0.00546351	0.784388	0.96357	0.111111	0.388939	0.555556	0.111111	0.105669	0.333333
13	77269986	G	intron_variant	2210408I21Rik	4.33851	0.0054669	0.875	0.972281	0.722222	0.555556	0.326031	0.331772	0.111111	0.166667
13	114900400	A	intron_variant	Itga2	4.33789	0.00547259	0.791663	0.607143	0.5	0	0.111053	0.055556	0.055556	0.333333
14	49036218	G	intron_variant	Exoc5	4.33766	0.00547259	0.958333	0.857142	0.222222	0.852568	0.722221	0.055557	0.224913	0
16	96608199	G	synonymous_variant	Dscam	4.33796	0.00547259	0.916522	0.963039	0.333333	0.944444	0.111111	0.397231	0.110885	0.75
9	114313858	A	intron_variant	4921528I07Rik	4.3366	0.00548341	0.7874	0.465296	0	0.168708	0	5e-06	0	0
11	118273743	C	intron_variant	Usp36	4.33646	0.00548379	0.830348	0.780106	0.888889	0.610914	0.49856	0	0.11178	0.416667
10	85184451	A	5_prime_UTR_variant	Cry1	4.33619	0.00548741	0.871665	0.824608	0.166667	0.222222	0.222149	0	0.277778	0
5	100804035	T	splice_donor_region_variant,intron_variant	Mrps18c	4.33582	0.00549204	0.706729	0.857029	0.444444	0.782567	0.180614	0.04524	0	0
1	65238598	T	intron_variant	Pikfyve	4.33528	0.00549603	0.75	0.535723	0	0.111111	0	0	0	0
2	181355682	A	synonymous_variant	Rtel1	4.33531	0.00549603	0.66606	0.712065	0	0.055556	0	0	0	0
5	69589559	A	intron_variant	Gnpda2	4.33525	0.00549603	0.738825	0.603795	0.777778	0.333333	0	0	0	0
7	24416397	A	intron_variant	Smg9	4.3352	0.00549603	0.834401	0.637582	0.0555556	0	0.222076	0.055556	0.111283	0
5	137297075	A	splice_donor_region_variant,intron_variant	Srrt	4.33473	0.00550126	0.935005	0.5	0.666667	0.388889	0.314602	0.132792	0.055556	0
19	11013376	T	missense_variant	Ms4a18	4.33456	0.00550328	0.874837	0.424196	0.777778	0.354363	0.222432	0.055576	0	0
4	126490288	C	3_prime_UTR_variant	Ago4	4.3344	0.00550509	0.708337	0.857143	0.944444	0.832892	0.333334	0	0	0
13	114900406	T	intron_variant	Itga2	4.33433	0.00550509	0.791664	0.607143	0.5	0	0.110885	0.055556	0.055556	0.333333
1	79435797	T	missense_variant	Scg2	4.33403	0.00550749	0.874962	0.321631	0.0555556	0.445118	0	0	0	0
17	66135947	A	intron_variant	Ddx11	4.33395	0.00550749	0.749963	0.889527	0	0	0.31747	0.274428	0	0
19	11279488	A	intron_variant	Ms4a5	4.33391	0.00550749	0.791663	0.75	0	0.166668	0	0.27773	0.002618	0.25
4	94652845	C	intron_variant	Ift74	4.33361	0.00551113	0.75	0.78496	0.611111	0.719462	0.277778	0.05575	0	0
2	104439197	T	intron_variant	Hipk3	4.33308	0.00551761	0.900825	0.964289	0.777778	0.572926	0.549163	0.502606	0	0.833333
11	53397780	T	intron_variant	Aff4	4.33309	0.00551761	0.708333	0.607141	0	0	0	9e-06	0	0
16	63568598	A	intron_variant	Epha3	4.33284	0.00552105	0.696059	0.714272	0.111111	0.166408	0.116482	0.015509	1.5e-05	0
5	103874414	T	intron_variant	Klhl8	4.33266	0.00552166	0.870682	0.964019	0.333333	0.497802	0.389235	0.222259	0.165277	0
15	80211417	G	synonymous_variant	Mgat3	4.33263	0.00552166	0.940683	0.618038	0	0.277778	0.337585	0.365285	1e-06	0.25
1	150444570	T	intron_variant	Tpr	4.3325	0.00552227	0.915353	0.844014	0.944444	0.555543	0.555927	0.394496	0.015572	0.333333
6	92242728	G	synonymous_variant	Trh	4.33239	0.00552267	0.708105	0.964275	0.777778	0.722185	0.457624	0	0.055711	0.0833333
8	124679922	G	intron_variant	Ttc13	4.33234	0.00552267	0.75	1	0.944444	0.332289	0.498008	0.22226	0.031294	0.25
5	69589583	C	intron_variant	Gnpda2	4.33212	0.00552389	0.75	0.577233	0.777778	0.333333	0	0	0	0
18	20579120	T	synonymous_variant	Dsg2	4.3322	0.00552389	0.744885	0.525331	0	0	0	0	0	0
15	98763362	G	upstream_gene_variant	Arf3	4.33176	0.00552876	0.835295	0.9284	0.555556	0.333333	0.277778	0.444444	0	0
8	10506341	T	intron_variant	Myo16	4.33125	0.00553385	0.708176	0.857132	0.777778	0.554372	0.111111	0.11097	1e-06	0
15	83933037	T	intron_variant	Efcab6	4.33133	0.00553385	0.95833	0.785635	1	0.888638	0.721712	0.170421	0.111123	0
15	83933062	C	intron_variant	Efcab6	4.33123	0.00553385	0.958333	0.785712	1	0.888717	0.721435	0.167648	0.113713	0
1	40021037	T	intron_variant	Map4k4	4.3311	0.00553507	0.708331	0.607131	0.166667	0	0	0	0	0
5	31076306	T	intron_variant	Cad	4.33068	0.00554077	0.582796	0.907512	0	0.118266	0	0	0	0
5	138311862	A	intron_variant	Stag3	4.3303	0.00554364	0.666045	0.818619	0.611111	0.389225	0.166665	0	0	0
5	38398866	T	missense_variant	Slc2a9	4.3301	0.00554548	0.803944	0.605328	0.777778	0.499999	0	0.11139	0	0.75
12	117928245	A	intron_variant	Dnah11	4.32952	0.00555445	0.958223	1	0.888889	0.214073	0.277841	0.333333	0.281488	0.416667
8	69112806	T	3_prime_UTR_variant	Atp6v1b2	4.32927	0.0055557	0.791641	0.879805	0.555556	0.941684	0.333333	0.091585	0.055617	0
18	20579240	T	intron_variant	Dsg2	4.32902	0.00555755	0.734329	0.678571	0	0.611111	0.055556	0	0	0
19	58392490	T	intron_variant	Gfra1	4.32884	0.0055598	0.916404	0.143238	0.777778	0	0	0	0	0.333333
1	11208651	T	synonymous_variant	Prex2	4.32834	0.00556819	0.749999	0.817253	1	0.555556	0.633249	0	0.015513	0.166667
3	32335173	T	3_prime_UTR_variant	Zmat3	4.32797	0.00557188	1	0.966669	1	0.639825	0.585598	0.444445	0.154304	0.666667
1	60006224	G	intron_variant	Ica1l	4.32761	0.00557214	1	0.839966	0.0555556	1	0.722197	0.382978	0.055602	0
1	71579335	G	3_prime_UTR_variant	Atic	4.32774	0.00557214	0.791667	0.857637	0.111111	0.688905	0	0.111595	0.111111	0.416667
3	36018030	C	intron_variant	Ccdc144b	4.3277	0.00557214	0.791667	0.678559	0	0.277778	0.333322	0.111197	0	0.0833333
10	85143628	G	intron_variant	Cry1	4.32716	0.00557992	0.89072	0.849489	0.222222	0.437999	0.33334	0	0.277842	0
1	82587575	G	intron_variant	Col4a3	4.32664	0.00558916	0.670137	0.821237	0.111111	0.614421	0.055595	0	0	0
3	36018028	G	intron_variant	Ccdc144b	4.32648	0.0055902	0.791667	0.678559	0	0.277778	0.333322	0.111282	0	0.0833333
18	70509652	T	synonymous_variant	Poli	4.32635	0.00559083	0.587001	1	0.333333	0.277778	0.055556	0.055556	0	0.25
6	8128838	C	intron_variant	Col28a1	4.32612	0.00559311	0.95813	0.850679	0.0555556	0.166668	0.055736	0.444574	0.168585	0
9	50635229	A	3_prime_UTR_variant	Dlat	4.3261	0.00559311	0.956862	0.790715	0.333333	0.484039	0.22377	0.388982	0.104193	0.666667
1	59211183	T	synonymous_variant	Als2	4.3253	0.005601	0.646583	0.889876	0.5	0.405145	0.05436	0.055719	5e-06	0
5	8664530	C	splice_polypyrimidine_tract_variant,intron_variant	Abcb1a	4.3254	0.005601	0.874808	0.321483	0.833333	0.388866	0.055556	0	0	0
5	29324039	G	intron_variant	Lmbr1	4.32534	0.005601	0.874934	0.644549	0.888889	0.390425	0.111118	0.109923	0.111613	0
2	134596343	C	3_prime_UTR_variant	Tmx4	4.32487	0.00560699	0.833333	0.642857	0	0.166667	0	0	0.166667	1
3	37348545	G	5_prime_UTR_variant	Fgf2	4.32453	0.00561074	0.957853	0.535707	1	0.745607	0.277694	0.166695	0.055556	0.666667
5	34109251	C	intron_variant	Poln	4.32448	0.00561074	0.790626	0.960538	0.111111	0.451821	0.55569	0.111115	0.109501	0.25
10	111984320	A	intron_variant	Krr1	4.3244	0.00561096	0.89695	0.714031	0.388889	0.277782	0.222175	0.398746	0	0.916667
5	137297092	G	synonymous_variant	Srrt	4.32408	0.00561186	0.943546	0.5	0.666667	0.388889	0.296738	0.162849	0.055556	0
8	22389806	C	splice_region_variant,intron_variant	Slc25a15	4.32416	0.00561186	0.877478	0.500005	0.666667	0.277778	0.055585	0.120509	0.046491	0
9	115309913	T	synonymous_variant	Stt3b	4.32416	0.00561186	0.958266	0.590253	0.222222	0.222261	0.498646	0.165528	0.111153	0
6	54863889	C	splice_polypyrimidine_tract_variant,intron_variant	Znrf2	4.32329	0.00562244	0.791633	0.490772	0	0.389052	0	0	0	0
18	84208302	C	3_prime_UTR_variant	Zfp407	4.32311	0.00562454	0.875	0.678571	0.722222	0.333333	0.55541	0.22222	0	0
9	41980608	T	intron_variant	Sorl1	4.32281	0.00562664	0.75	0.607388	0.0555556	0.441777	0.055556	0	0	0
1	136093371	G	intron_variant	Cacna1s	4.32239	0.00562709	0.666666	0.80015	0.111111	0.398	0.111116	0	0	0
2	164777339	G	splice_region_variant,splice_polypyrimidine_tract_variant,intron_variant	Tnnc2	4.32208	0.00562709	0.705762	0.653699	0.222222	0.167759	0.055556	0	0	0
4	86289765	G	5_prime_UTR_variant	Adamtsl1	4.32248	0.00562709	0.86556	0.733497	1	0.611014	0.499993	0.219731	0	0
6	54889294	T	3_prime_UTR_variant	Znrf2	4.32216	0.00562709	0.791667	0.499875	0	0.444444	0	0	0	0
15	94282690	G	synonymous_variant	Adamts20	4.32234	0.00562709	0.916649	1	0.888889	0.555965	0.5	0.500779	0.055572	0.333333
18	12762856	T	intron_variant	Osbpl1a	4.32217	0.00562709	0.842231	0.716172	0.5	0.719271	0.444885	0.055246	0.05587	0
[truncated: 7,601 more rows]

## Sheet: SouthAmerica_MAT
Chromosome	Position	Alternative	Modification	Gene	Z-score	qvalue	Manaus	Porto_Velho	Brasilia	Maringa	Uruguaiana	Tandil	Gaiman	Ushuaia
1	6859185	A	3_prime_UTR_variant	St18	5.45171	0.000728558	0.958333	0.945752	0.0555556	0.222223	0.5	0.055556	1e-06	0
2	118112983	C	synonymous_variant	Thbs1	5.43537	0.000728558	0.915499	0.785544	0.222222	0.166671	0.666246	0	0	0
2	118113409	T	synonymous_variant	Thbs1	5.42952	0.000728558	0.875133	0.780838	0.222222	0.157751	0.776268	0	0	0
8	72667339	T	missense_variant	Nwd1	5.43464	0.000728558	0.958305	0.821307	0.777778	0.256277	0.833333	0.055571	0.055556	0
11	69853619	T	synonymous_variant	Tnk1	5.4132	0.000728558	1	0.927855	0.611111	0.112331	0.724192	0.222429	0.055591	1
11	69855585	C	synonymous_variant	Tnk1	5.54427	0.000728558	0.999667	0.928565	0.555556	0.111111	0.83333	0.222242	0.058899	0
11	69858737	A	non_coding_transcript_exon_variant	Gm32708	5.55344	0.000728558	1	0.928571	0.555556	0.111111	0.833333	0.222222	0.055571	0
16	20603981	A	missense_variant	Vwa5b2	5.57199	0.000728558	1	0.783326	0.277778	0.055556	0.38909	0	0	0.583333
18	20031614	T	3_prime_UTR_variant	Dsc2	5.54017	0.000728558	0.9583	0.999996	0.555556	0.110076	0.221679	0	0	0.0833333
1	11975085	C	3_prime_UTR_variant	A830018L16Rik	5.37262	0.000762633	0.958319	0.892649	0	0	0.111111	0	0	0
1	11975165	G	3_prime_UTR_variant	A830018L16Rik	5.23018	0.000762633	0.934891	0.864713	0	0	0.111111	0	0	0
2	58133491	C	3_prime_UTR_variant	Cytip	5.13197	0.000762633	1	0.964286	0	0.333333	0.611111	0.222228	0	0.5
2	118118423	G	intron_variant	Thbs1	5.29359	0.000762633	0.833084	0.782133	0.5	0.166736	0.799628	0	0	1
2	118120043	C	splice_region_variant,intron_variant	Thbs1	5.27231	0.000762633	0.874962	0.785695	0.277778	0.166667	0.779156	0.055621	0	0
2	118120071	T	intron_variant	Thbs1	5.24052	0.000762633	0.874962	0.785555	0.222222	0.168862	0.777812	0.063642	0	0
2	118120181	T	intron_variant	Thbs1	5.05572	0.000762633	0.833425	0.785353	0.222222	0.16668	0.777779	0.055556	0.024652	0
2	128158359	T	3_prime_UTR_variant	Bcl2l11	5.11062	0.000762633	0.912486	0.928559	0	0.277778	0.333333	0	0	0
3	14650741	T	synonymous_variant	Car13	5.33236	0.000762633	1	0.96298	0.833333	0.168457	0.389721	0.055323	0.102339	0.416667
3	18057522	A	downstream_gene_variant	Bhlhe22	5.13304	0.000762633	0.791349	0.999976	0.111111	0.110335	0.512141	0.055763	0	0.416667
4	82939840	G	intron_variant	Frem1	5.05122	0.000762633	0.961512	1	0.5	0.222225	0.444444	0.055797	0.180737	0
4	156203554	C	5_prime_UTR_variant	Perm1	5.05391	0.000762633	0.911184	0.891274	0.388889	0.095373	0.333335	0.045279	0.056352	0
5	64339749	C	intron_variant	Tbc1d1	5.13786	0.000762633	0.958153	0.895655	0.666667	0.407607	0.666473	0	0.116213	0
6	8158033	C	intron_variant	Col28a1	5.17248	0.000762633	0.914626	0.908829	0.0555556	0	0.055556	0	0	0
6	8162099	C	intron_variant	Col28a1	5.17805	0.000762633	1	0.821422	0.0555556	0	0.055556	0	0.055556	0
6	8162139	C	intron_variant	Col28a1	5.17987	0.000762633	1	0.821428	0.0555556	0	0.055556	0	0.055556	0
6	8162396	G	intron_variant	Col28a1	5.18157	0.000762633	1	0.821428	0.0555556	1e-06	0.055556	0	0.055556	0
6	8162407	A	intron_variant	Col28a1	5.18184	0.000762633	1	0.821426	0.0555556	1e-05	0.055556	0	0.055556	0
6	34746559	A	missense_variant	Cald1	5.18283	0.000762633	0.924997	1	0	0.163946	0.225203	0.055057	1e-06	0.0833333
6	34774705	T	3_prime_UTR_variant	Cald1	5.13431	0.000762633	0.874973	0.927984	0	0	0.111111	0	0	0
6	34828328	T	intron_variant	Agbl3	5.20477	0.000762633	0.874985	0.965078	0	0	0.111111	0	0	0
6	34857797	G	missense_variant	Agbl3	5.07517	0.000762633	0.821693	1	0	0	0.111111	0	0	0
6	34877730	G	5_prime_UTR_variant	Cyren	5.07567	0.000762633	0.833327	0.977165	0	0	0.111111	0	0	0
7	44536031	C	splice_region_variant,splice_polypyrimidine_tract_variant,intron_variant	Pold1	5.24838	0.000762633	0.948731	0.678191	0.388889	0.055559	0.444336	0	0	0
7	68738456	T	3_prime_UTR_variant	Arrdc4	5.31919	0.000762633	0.875	1	0.611111	0.222222	0.429596	0	0	0
10	100518571	A	intron_variant	Cep290	5.10311	0.000762633	0.833333	0.928567	0	0	0.333333	0.055556	0	0.0833333
10	100518587	T	intron_variant	Cep290	5.10202	0.000762633	0.833333	0.928567	0	0	0.333333	0.055556	0	0.0833333
10	123127824	G	synonymous_variant	Usp15	5.11508	0.000762633	0.958315	0.784791	0.111111	0.277778	0.775002	0.119522	0.040146	0.0833333
11	69497970	T	synonymous_variant	Dnah2	5.1089	0.000762633	0.831365	0.821425	0	8e-06	0.383879	0	0	1
11	69524457	G	intron_variant	Dnah2	5.34662	0.000762633	0.874702	0.821015	0	0	0.451563	0	0	0
11	69837457	A	5_prime_UTR_variant	Nlgn2	5.07407	0.000762633	1	0.857141	0.555556	0.055556	0	0.055556	0	0
11	69849988	A	3_prime_UTR_variant	Plscr3	5.07698	0.000762633	0.994874	0.822759	0	0	0	0.055558	0	0
11	69856901	G	intron_variant	Tnk1	5.10648	0.000762633	0.957589	0.928518	0.555556	0.166667	0.77625	0.175166	0.163267	0
12	73585049	C	missense_variant	LOC115488016	5.17872	0.000762633	0.949318	0.964286	0.333333	0	0.721349	0.277778	0.111111	0.25
13	93041382	G	synonymous_variant	Cmya5	5.16083	0.000762633	0.955313	0.963798	0	0.121064	0.609999	0.167069	0.120951	0.25
14	50837421	A	missense_variant	Tep1	5.04482	0.000762633	1	1	1	0.611108	0.83761	0.222238	0.000106	0
14	50841571	A	synonymous_variant	Tep1	5.2	0.000762633	1	1	1	0.554236	0.778803	0.168892	0.005361	0
14	50854457	A	intron_variant	Tep1	5.08854	0.000762633	0.999956	1	0.944444	0.666522	0.944395	0.222994	0	0
15	89005234	A	intron_variant	Mov10l1	5.2108	0.000762633	0.968119	0.786936	0.111111	0.111114	0.635858	0.166667	0	0
15	89053437	A	synonymous_variant	Mov10l1	5.17701	0.000762633	1	0.678571	0.111111	0.111111	0.555556	0.111111	0	0
15	90968579	A	splice_region_variant,splice_polypyrimidine_tract_variant,intron_variant	Kif21a	5.10788	0.000762633	0.916667	0.907149	0	0	0	0	0	0
15	90970990	A	intron_variant	Kif21a	5.06832	0.000762633	1	0.854155	0.666667	0.064114	0.036021	0.066334	0	0
15	90971345	C	intron_variant	Kif21a	5.08617	0.000762633	0.906298	0.928276	0	0.05559	0.050758	0	0	0
15	100714286	C	intron_variant	Galnt6	5.1341	0.000762633	0.957782	0.892188	0.388889	0.167267	0.28427	0.065177	2.1e-05	0
16	20606644	A	intron_variant	Alg3	5.20653	0.000762633	0.927911	0.750417	0.277778	0.106488	0.424182	0	0	0.5
16	20742418	T	downstream_gene_variant	Chrd	5.04649	0.000762633	0.791667	0.964286	0.888889	0.388889	0.722222	0	0	0.583333
17	56303448	T	5_prime_UTR_variant	Uhrf1	5.07875	0.000762633	0.916641	0.838004	0.444444	0.166672	0.418975	0.055556	0	0
18	12689898	A	intron_variant	Ttc39c	5.11378	0.000762633	0.971143	0.785512	0.111111	0.106946	0.277929	2.2e-05	0.055698	0
18	20031630	A	3_prime_UTR_variant	Dsc2	5.22295	0.000762633	0.957797	0.934229	0.0555556	0.055557	0	0	0	0
18	76994549	A	intron_variant	Katnal2	5.11911	0.000762633	0.913776	0.65039	0	0.11141	0.558198	0	0	0
19	10199960	T	synonymous_variant	Fen1	5.31609	0.000762633	0.916662	0.855246	0.166667	0.055381	0.444444	0.055556	0	0.0833333
19	10200368	A	synonymous_variant	Fen1	5.19632	0.000762633	0.957985	0.855811	0.166667	0.058115	0.829141	0.22622	0.108577	0.666667
19	10200455	G	synonymous_variant	Fen1	5.28975	0.000762633	0.95833	0.856571	0.166667	0.05747	0.785529	0.221647	0.055598	0.666667
19	15984761	T	missense_variant	Cep78	5.0852	0.000762633	0.833231	0.857195	0	0.111111	0.444357	0	0	0
19	23558936	A	synonymous_variant	1700028P14Rik	5.10292	0.000762633	0.748026	0.9418	0.833333	0.109848	0.607013	0	0.015505	0
14	50819902	T	intron_variant	Parp2	5.0422	0.000765789	0.958333	0.963268	0.888889	0.555559	0.944202	0.222223	0	0
11	51789381	A	intron_variant	Sar1b	5.03754	0.000776742	0.908806	0.928013	0.0555556	0	0	0	0.032986	0
5	14255299	C	3_prime_UTR_variant	Sema3e	5.01602	0.000777887	1	0.714199	0.833333	0.167043	0.634032	0.055718	0.159891	0
7	78782979	T	missense_variant	Mrpl46	5.01519	0.000777887	0.832843	0.964285	0.166667	0.11112	0.224548	0	0	0
7	127134026	T	3_prime_UTR_variant	Spn	5.01546	0.000777887	0.785741	0.957967	0	0	0.333332	0	0.051151	0
9	45753020	T	synonymous_variant	Dscaml1	5.02384	0.000777887	0.916667	1	0.666667	0.166667	0	0	0	0
12	75308240	C	upstream_gene_variant	Rhoj	5.01605	0.000777887	0.823243	0.821427	0	0	0.333098	0	0	0
15	44533748	C	missense_variant	Pkhd1l1	5.0183	0.000777887	0.958333	0.705174	0.611111	0.111132	0.337652	0.034849	0	0
18	14757346	G	missense_variant	Psma8	5.02656	0.000777887	0.94932	0.785767	0.0555556	0.111111	0.294021	0.055499	0	0
19	15981478	G	5_prime_UTR_variant	Cep78	5.01689	0.000777887	0.833321	0.821478	0	0.111111	0.446733	0	0	0
7	127135332	A	3_prime_UTR_variant	Spn	4.99179	0.000808691	0.760483	0.928221	0	0	0.333323	0	0	0
2	6188897	G	3_prime_UTR_variant	Echdc3	4.95261	0.000813855	0.958333	0.928565	0.555556	0.222222	0	0	0	0
2	34890775	T	3_prime_UTR_variant	Cutal	4.96128	0.000813855	0.833333	0.783939	0.666667	0.22224	0.601684	0	0	0.333333
2	113748966	G	3_prime_UTR_variant	Grem1	4.97299	0.000813855	0.916667	0.928562	0	0.111111	0	0	0	0
3	22192352	C	intron_variant	Tbl1xr1	4.9548	0.000813855	0.958333	0.928612	0.444444	0.615571	0.49992	0	0	0
4	135320464	T	downstream_gene_variant	Srrm1	4.97119	0.000813855	1	0.928571	0.833333	0.5	0.841857	0.166636	0.111111	0.416667
7	119712829	C	splice_polypyrimidine_tract_variant,intron_variant	Acsm4	4.95684	0.000813855	0.985402	0.964283	0.777778	0.444427	0.620025	0.111154	0.111113	0
9	82903036	C	intron_variant	Phip	4.96382	0.000813855	0.789829	0.795622	0	0.055644	0.635883	0.05838	0	0
10	114444671	C	splice_region_variant,intron_variant	Trhde	4.97107	0.000813855	0.957982	1	0	0.230384	0.388995	0	0.240187	0.166667
11	51813606	A	3_prime_UTR_variant	Jade2	4.95381	0.000813855	0.95833	0.748661	0.111111	1e-06	0	0	0	0
13	42183529	A	synonymous_variant	Hivep1	4.96236	0.000813855	0.897254	0.774812	0.0555556	0.055556	0.435514	0.096876	0	0
14	50815082	A	intron_variant	Parp2	4.96664	0.000813855	0.958333	0.928487	0.888889	0.555482	0.937512	0.222222	0	0
15	88698996	T	intron_variant	Brd1	4.95325	0.000813855	0.916667	1	0.388889	0.66006	0.944432	0.166667	0	0
16	21608185	A	synonymous_variant	Vps8	4.9561	0.000813855	0.91665	0.964272	0.833333	0.111111	0.055556	0.055556	0	0
16	21608208	T	missense_variant	Vps8	4.95118	0.000813855	0.916667	0.963444	0.833333	0.111111	0.055556	0.055556	0	0
19	15981505	T	5_prime_UTR_variant	Cep78	4.95122	0.000813855	0.83313	0.82145	0	0.111111	0.395934	1e-06	1e-06	0
19	23559040	A	splice_region_variant,splice_polypyrimidine_tract_variant,intron_variant	1700028P14Rik	4.97002	0.000813855	0.7496	0.894801	0.833333	0.111043	0.54193	0	0	0
10	100529997	G	intron_variant	Cep290	4.94498	0.000817491	0.833326	0.857072	0	0	0.317085	0.055704	0	0.0833333
11	102401719	G	3_prime_UTR_variant	Rundc3a	4.94114	0.000817491	1	0.892851	0.222222	0.222221	0.666586	0	0.375436	0.25
15	75216651	A	intron_variant	Ly6g2	4.93736	0.0008285	1	0.85707	0.944444	0.264912	0.500006	0.111324	0.11112	0.666667
7	127218536	C	5_prime_UTR_variant	Septin1	4.92896	0.000852665	0.786659	0.928691	0	0.045385	0.388906	0.055564	0	0.166667
7	127215686	G	synonymous_variant	Septin1	4.92468	0.000853386	0.789605	0.928928	0	0.055557	0.388889	0.055557	0	0.583333
6	34814600	A	intron_variant	Agbl3	4.92324	0.000854726	0.87498	0.909098	0	0.111111	0.111111	0	0	0
7	127134415	T	3_prime_UTR_variant	Spn	4.91285	0.000877029	0.791533	0.939212	0	0	0.289562	0.055556	0	0
15	88699151	T	intron_variant	Brd1	4.91265	0.000877029	0.916667	1	0.388889	0.555556	0.884861	0.166667	0.054084	0
2	113749225	G	3_prime_UTR_variant	Grem1	4.90155	0.000897999	0.915531	0.893139	0	0.111112	0	0	0	0
13	6555570	C	synonymous_variant	Pitrm1	4.89938	0.000903114	0.916667	1	0.277778	0.499954	0.444444	0.055556	0	0
13	6555573	A	synonymous_variant	Pitrm1	4.89705	0.000907249	0.916667	1	0.277778	0.5	0.444444	0.055558	0	0
19	15981332	C	intron_variant	Cep78	4.89375	0.000914599	0.819032	0.786215	0	0.111116	0.444949	1e-06	0	0
6	34872668	A	missense_variant	Tmem140	4.89175	0.000919058	0.850845	0.92888	0	0	0.111111	0.055557	0	0.0833333
7	49806447	A	intron_variant	Prmt3	4.88255	0.000937015	0.958333	0.964279	0.555556	0.324981	0.611093	0.222222	0.044898	0
15	99583085	T	intron_variant,non_coding_transcript_variant	Gm34765	4.88331	0.000937015	1	1	0.777778	0.444716	0.612466	0.232729	0.047068	0.333333
2	128162053	A	3_prime_UTR_variant	Bcl2l11	4.87507	0.000943048	0.83334	0.958171	0	0.277778	0.333333	0	0	0
3	18057558	A	downstream_gene_variant	Bhlhe22	4.87653	0.000943048	0.737464	0.9564	0	0.01552	0.500543	0.05576	0.045914	1
10	114400102	G	3_prime_UTR_variant	Trhde	4.8746	0.000943048	0.902834	1	0	0.166692	0.389116	0.013594	0.222222	0.166667
15	98708966	T	intron_variant	Ccdc65	4.86791	0.000968438	0.957673	0.704797	0	1e-06	1e-06	0	0	0
5	34166361	A	intron_variant	Poln	4.85905	0.000973932	0.75	0.928407	0	0	0.499484	0.057469	0.055557	0
11	62589773	C	synonymous_variant	Trpv2	4.86137	0.000973932	0.916707	0.832604	0.0555556	0.11124	0.277778	0	0.111117	0
7	141598660	A	intron_variant	Ap2a2	4.85654	0.000977553	1	0.892	0.111111	0.555801	0.388889	0	0.055098	0.333333
10	100529971	C	intron_variant	Cep290	4.85267	0.000977944	0.833254	0.838265	0	0	0.279012	0.057851	0	0.0833333
11	69850134	A	synonymous_variant	Plscr3	4.84962	0.000977944	0.91562	0.85688	0	0	0	0.055556	0	0
15	75216777	G	intron_variant	Ly6g2	4.85398	0.000977944	0.960763	0.857143	0.944444	0.247039	0.529299	0.111111	0.1119	0.666667
15	88819856	A	intron_variant	Creld2	4.85019	0.000977944	0.875	0.908848	0.277778	0.222222	0.444444	0.111111	0	0
5	144192820	G	3_prime_UTR_variant	Bhlha15	4.84851	0.000978763	0.916661	1	0.888889	0.111111	0.444602	0	0.333335	0
7	118623203	T	missense_variant	Tmc5	4.84588	0.000978763	1	0.964283	0.222222	0.668869	0.41339	0	0.055552	0
17	55868239	C	intron_variant	Zfp119a	4.84373	0.000978763	0.999997	0.928152	0.277778	0.617512	0.418015	0.055965	0	0
3	116565769	T	5_prime_UTR_variant	Lrrc39	4.83983	0.000987145	0.867065	0.821657	0.166667	0.125153	0.222217	0	0	0
15	75217857	A	intron_variant	Ly6g2	4.83896	0.000987183	0.954466	0.850395	0.944444	0.166671	0.555025	0.112118	0.166668	0.583333
5	146896155	C	non_coding_transcript_exon_variant	Gm10858	4.83435	0.00100326	0.864577	0.857142	0.0555556	0.111111	0.277778	0.055556	0	0
7	17034174	G	3_prime_UTR_variant	Hif3a	4.83328	0.00100326	0.999992	0.942677	1	0.442909	0.388896	0.057489	0.111295	0.0833333
15	96590421	G	splice_region_variant,synonymous_variant	Slc38a1	4.83319	0.00100326	1	1	0.444444	0.333333	0.66266	0.220717	0.177856	0.0833333
1	40022717	T	synonymous_variant	Map4k4	4.82885	0.00100938	0.866874	0.856597	0.166667	0	0	0	0	0.0833333
6	139855270	T	splice_region_variant,synonymous_variant	Pik3c2g	4.83011	0.00100938	0.915685	0.898751	0.444444	0.165073	0	0	0	0
7	127133562	A	3_prime_UTR_variant	Spn	4.8286	0.00100938	0.73996	0.963514	0	0.055112	0.277794	0	0	0
19	15981603	T	intron_variant	Cep78	4.82981	0.00100938	0.833304	0.823965	0	0.125601	0.389007	0.034849	0	0
1	154633533	A	intron_variant	Cacna1e	4.80485	0.00103964	0.957362	0.892701	0.0555556	0.160613	0.333713	0.111112	0.111111	0.0833333
2	60284268	T	5_prime_UTR_variant	Cd302	4.79713	0.00103964	0.916667	0.964285	0.5	0.399027	0.388872	1.5e-05	0.111111	0
3	97590684	T	intron_variant	Chd1l	4.81247	0.00103964	0.845388	0.799761	0	0.054013	0.444442	0.056185	0.055542	0
5	34187547	A	synonymous_variant	Mxd4	4.7999	0.00103964	0.75	0.9284	0	0	0.444471	0.055556	0.055556	0
6	34793947	T	missense_variant	Agbl3	4.80325	0.00103964	0.875	0.964286	0	0.055556	0.111111	0.111111	0	0
6	34798372	A	intron_variant	Agbl3	4.81804	0.00103964	0.875	0.920972	0	0.111113	0.111111	0.045539	0	0
6	34799418	A	3_prime_UTR_variant	Agbl3	4.79697	0.00103964	0.833236	0.945692	0	0.111116	0.111111	0.015327	0	0
9	106241277	G	synonymous_variant	Alas1	4.79596	0.00103964	0.902831	0.962779	0.666667	0.223413	0.665746	0.250829	0.055556	0
10	100514663	C	intron_variant	Cep290	4.80876	0.00103964	0.82868	0.78571	0	0	0.333333	0.055556	0	0.0833333
14	50843323	C	intron_variant	Tep1	4.80121	0.00103964	0.924297	0.964073	0.888889	0.464896	0.609383	0.167147	0	0
17	55865200	C	3_prime_UTR_variant	Zfp119a	4.79889	0.00103964	1	0.963455	0.277778	0.66671	0.388889	0.055556	0	0
19	3265229	T	synonymous_variant	Ighmbp2	4.79555	0.00103964	0.880695	0.786855	0.555556	0.055566	0.111111	0	0	0
19	15969019	A	intron_variant	Cep78	4.81433	0.00103964	0.789648	0.846346	0	0.166699	0.444279	1e-06	0	0
1	91152297	G	missense_variant	Rbm44	4.79451	0.00103983	0.874827	0.642857	0	0	0.388889	0	0.055564	0
1	91152249	G	missense_variant	Rbm44	4.79274	0.00104526	0.87519	0.642857	1	0	0.388889	0	0.055651	0
7	127198030	A	3_prime_UTR_variant	Tbc1d10b	4.78916	0.0010564	0.785939	0.889541	0	0	0.388886	0.055568	0.055673	0
10	114444572	A	intron_variant	Trhde	4.78688	0.00106081	0.927104	0.999995	0.0555556	0.231517	0.40821	1e-06	0.277777	0.25
3	116565831	T	synonymous_variant	Lrrc39	4.78613	0.001061	0.846202	0.821429	0.166667	0.111143	0.222222	0	0	0
7	6316413	G	synonymous_variant	Zfp583	4.7848	0.00106243	0.874988	0.786297	0	0.267348	0.388772	0	0	0.0833333
19	15974909	A	synonymous_variant	Cep78	4.78202	0.00107143	0.804203	0.843582	0	0.166667	0.381353	0	0	0
1	40021212	G	intron_variant	Map4k4	4.77328	0.00107448	0.833351	0.89246	0.166667	0	0	0	0	0.0833333
5	14255623	C	3_prime_UTR_variant	Sema3e	4.77606	0.00107448	0.999993	0.434634	0.777778	0.277581	0.572302	0	0	0
7	6315659	G	3_prime_UTR_variant	Zfp583	4.7775	0.00107448	0.875	0.781599	0.0555556	0.222222	0.333333	0	0	0
14	50847581	T	intron_variant	Tep1	4.77527	0.00107448	0.960632	0.928753	0.944444	0.610973	0.880724	0.22223	0.016861	0
15	88698783	A	intron_variant	Brd1	4.7737	0.00107448	0.916667	0.963458	0.444444	0.560491	0.879199	0.166667	0.075633	0
17	55866575	G	5_prime_UTR_variant	Zfp119a	4.77657	0.00107448	1	0.961463	0.388889	0.67911	0.388909	0.055561	0	0
5	14255624	C	3_prime_UTR_variant	Sema3e	4.76783	0.0010756	0.999993	0.43123	0.777778	0.279473	0.572302	0	0	0
9	26999476	G	5_prime_UTR_variant	Acad8	4.7702	0.0010756	0.918744	0.928528	0.111111	0.333489	0.111114	0	0	0
15	90679097	C	intron_variant	Cpne8	4.7675	0.0010756	0.948358	0.600327	0.222222	0.222485	0.388879	0	5e-06	0
18	12698101	T	intron_variant	Ttc39c	4.76752	0.0010756	0.916634	0.740626	0	0.055975	0.166757	0	0.055605	0
9	26999472	G	5_prime_UTR_variant	Acad8	4.76566	0.00107955	0.917943	0.928527	0.111111	0.333489	0.111114	0	0	0
1	91152217	T	synonymous_variant	Rbm44	4.74085	0.00108019	0.860538	0.642857	0	2e-06	0.388889	0	0.055631	0
1	185357915	C	downstream_gene_variant	Bpnt1	4.74561	0.00108019	1	0.928525	1	0.777761	0.777696	0.111111	0.055569	0.0833333
1	185357919	C	downstream_gene_variant	Bpnt1	4.74711	0.00108019	1	0.928523	0.944444	0.777747	0.777697	0.111111	0.055568	0.0833333
1	185357932	T	downstream_gene_variant	Bpnt1	4.73739	0.00108019	1	0.923181	1	0.777737	0.777778	0.111111	0.055559	0.0833333
2	113749837	T	synonymous_variant	Grem1	4.75042	0.00108019	0.874663	0.892661	0	0.110982	0	0	0	0
2	113749960	A	synonymous_variant	Grem1	4.75247	0.00108019	0.876367	0.890151	0	0.110529	0	0	0	0
2	128159366	C	3_prime_UTR_variant	Bcl2l11	4.75077	0.00108019	0.916574	0.991885	0.833333	0.67113	0.666602	0.056106	0.055607	0
3	97590773	T	intron_variant	Chd1l	4.76189	0.00108019	0.825115	0.678696	0	5e-06	0.347633	1e-06	1e-06	0
3	152228067	A	intron_variant	Fubp1	4.73177	0.00108019	0.958333	0.88978	0.444444	0.164706	0.5	0.111111	0.222222	0.25
5	101861425	T	synonymous_variant	Wdfy3	4.7446	0.00108019	0.915944	0.965277	0.888889	0.278042	0.333521	0.11114	0.055547	0.666667
5	115961126	A	intron_variant	Cit	4.76154	0.00108019	1	1	0.833333	0.832841	0.507173	0.052677	0	0
5	115961212	C	intron_variant	Cit	4.73588	0.00108019	1	1	0.777778	0.833197	0.499644	0.059252	0	0
5	137299739	A	intron_variant	Srrt	4.75224	0.00108019	0.887205	0.779316	0	0	0	0	0	0
5	146896236	A	splice_polypyrimidine_tract_variant,intron_variant,non_coding_transcript_variant	Gm10858	4.76003	0.00108019	0.820518	0.856778	0.0555556	0.055748	0.277778	0.055566	0	0
6	34780354	G	upstream_gene_variant	Agbl3	4.75002	0.00108019	0.79012	0.964069	0.8	0	0.111111	0.050292	0	0
6	34798368	T	intron_variant	Agbl3	4.76267	0.00108019	0.875	0.894944	0	0.111113	0.111111	0.047723	0	0
7	6315671	G	3_prime_UTR_variant	Zfp583	4.73255	0.00108019	0.875	0.759071	0.0555556	0.222222	0.333333	0	0	0
7	6317709	G	synonymous_variant	Zfp583	4.7535	0.00108019	0.838152	0.803185	0	0.222243	0.388945	0	0	0
7	78827614	A	3_prime_UTR_variant	Det1	4.74266	0.00108019	0.830958	0.927817	0.166667	0.167036	0.222218	0	0.042408	0
9	106241331	A	synonymous_variant	Alas1	4.73324	0.00108019	0.871586	0.95831	0.666667	0.236985	0.664209	0.222626	0.055559	0
10	100510766	C	intron_variant	Cep290	4.74789	0.00108019	0.833131	0.761545	0	1e-06	0.307559	0.055559	0	0
10	100512300	T	synonymous_variant	Cep290	4.75218	0.00108019	0.833333	0.74826	0	0	0.333333	0.055556	0	0.0833333
11	102397616	C	synonymous_variant	Rundc3a	4.75237	0.00108019	1	0.892857	0.166667	0.277776	0.610785	0	0.388889	0.333333
13	42159087	T	missense_variant	Hivep1	4.73578	0.00108019	0.915067	0.785687	0.0555556	0.05556	0.342703	0.166874	0	0
13	42167464	A	intron_variant	Hivep1	4.74427	0.00108019	0.852345	0.785713	0.0555556	0.055556	0.401153	0.108498	0	0
15	88700213	G	intron_variant	Brd1	4.73676	0.00108019	0.87073	1	0.388889	0.617652	0.845755	0.163761	0	0
17	47469512	T	3_prime_UTR_variant	AI661453	4.74586	0.00108019	0.87408	0.928337	0.111111	0.111111	0.193028	0.111111	0	0
17	55865266	C	missense_variant	Zfp119a	4.73121	0.00108019	1	0.928241	0.333333	0.666786	0.388889	0.055556	0	0
17	55868638	T	5_prime_UTR_variant	Zfp119a	4.73137	0.00108019	1	0.928572	0.277778	0.666671	0.388889	0.055556	0	0
17	55868714	G	intron_variant	Zfp119a	4.75521	0.00108019	1	0.936572	0.277778	0.662565	0.388889	0.055556	0	0
19	15984632	C	5_prime_UTR_variant	Cep78	4.73634	0.00108019	0.833318	0.902973	0.111111	0.388889	0.444441	0	0	0
19	37937841	A	intron_variant	Myof	4.73459	0.00108019	0.916585	1	0.833333	0.166667	0.5	0.226242	0.111231	0.0833333
19	37983104	T	synonymous_variant	Myof	4.74468	0.00108019	1	0.892857	0.833333	0.222223	0.222222	0.201759	0	0.0833333
7	16810727	A	synonymous_variant	Fkrp	4.72733	0.00109073	0.833335	0.962919	0.0555556	0.222222	0.260751	0.055559	0	0.0833333
10	120363103	C	3_prime_UTR_variant	Hmga2	4.72687	0.00109073	0.875	0.964288	0.0555556	0.346703	0.166667	0	0	0
5	4051176	T	intron_variant	Akap9	4.72366	0.00110274	0.916667	0.707634	0.833333	0.166667	0.211846	0	0	0
6	34780805	A	5_prime_UTR_variant	Agbl3	4.71963	0.00110409	0.833109	1	0	0.055556	0.111111	0.111111	0	0
9	45787556	G	intron_variant	Cep164	4.71866	0.00110409	0.876777	1	0.666667	0.160356	0	0.060565	0	0.666667
11	103930931	T	intron_variant	Nsf	4.72093	0.00110409	1	0.784558	0.166667	0.116163	0.439116	0	0.333978	0
15	88819327	A	upstream_gene_variant	Alg12	4.72014	0.00110409	0.999999	0.788286	0.277778	0.22894	0.277778	0.111162	0.055526	0
5	146896227	G	splice_region_variant,splice_polypyrimidine_tract_variant,intron_variant,non_coding_transcript_variant	Gm10858	4.71718	0.00110531	0.808501	0.857027	0.0555556	0.055909	0.277778	0.055575	0	0
2	24420485	T	downstream_gene_variant	Pax8	4.7152	0.00111027	0.875	0.927917	0.0555556	0.055556	0.222222	0.166667	0	0
11	51831532	T	intron_variant	Jade2	4.71525	0.00111027	0.958333	0.821266	0.0555556	0.111265	0.055531	0	0.111112	0
17	55818516	A	intron_variant	Adgre4	4.71225	0.00111619	1	0.921125	0.333333	0.557372	0.34021	0.058077	0.045229	0
17	55866452	C	5_prime_UTR_variant	Zfp119a	4.71256	0.00111619	1	0.964286	0.388889	0.722222	0.388889	0.055684	0	0
17	66436290	A	intron_variant	Mtcl1	4.71092	0.00111619	0.832462	1	0.166667	0.224963	0.341532	0.120801	0	0
19	3282953	A	5_prime_UTR_variant	Ighmbp2	4.71095	0.00111619	0.87776	0.821296	0.111111	0.056001	0	0	0	0
5	34165889	T	intron_variant	Haus3	4.70724	0.0011307	0.707737	0.928499	0	0	0.499393	0.056988	0.055851	0
12	75394111	A	intron_variant	Rhoj	4.70636	0.00113267	0.833333	0.821429	0	0	0.055556	0	0	0
3	123464870	C	synonymous_variant	Prss12	4.69673	0.00114613	0.999666	0.968732	0.888889	0.782644	0.446002	0.055764	5e-06	0.0833333
6	12408862	A	synonymous_variant	Thsd7a	4.69999	0.00114613	0.915926	0.71423	0.722222	0.337212	0.777778	0.166687	9e-06	0
11	102397717	T	intron_variant	Rundc3a	4.69881	0.00114613	1	0.857247	0.222222	0.277517	0.622076	0	0.388889	0.333333
13	42181529	C	synonymous_variant	Hivep1	4.69679	0.00114613	0.904082	0.785714	0.5	0.166667	0.609429	0.222133	1.1e-05	0
15	99583044	T	intron_variant	Aqp2	4.70152	0.00114613	1	1	0.777778	0.446525	0.561557	0.250472	0.073843	0.333333
19	15981815	C	splice_polypyrimidine_tract_variant,intron_variant	Cep78	4.69552	0.00115005	0.831919	0.799864	0	0.116238	0.443378	0	0.106824	0
15	88956061	T	3_prime_UTR_variant	Mlc1	4.69394	0.00115046	0.9285	0.647336	0.277778	0.111201	0.555551	0.166586	0	0
13	67293494	C	missense_variant	Zfp457	4.6927	0.00115205	0.916616	0.642886	0.555556	0.28586	0.798744	0.111623	0.055098	0
16	59632437	A	5_prime_UTR_variant	Arl6	4.69266	0.00115205	0.915844	0.999526	0.333333	0.222224	0.438619	0.230936	0.055592	0.5
8	124639388	C	synonymous_variant	2310022B05Rik	4.69135	0.0011566	0.708305	0.962664	0.777778	0.111111	0.333333	0	0	0
12	80168460	T	synonymous_variant	Actn1	4.68407	0.0011755	1	0.666512	0.444444	0.055556	0.236255	0.166667	0	0.5
11	102397757	G	intron_variant	Rundc3a	4.68215	0.00118374	1	0.852959	0.222222	0.277808	0.615466	0	0.388885	0.333333
12	101021743	C	intron_variant	Ccdc88c	4.67737	0.00118702	0.868364	0.820422	0	0	0	1e-06	0.034849	0.416667
15	96586788	A	intron_variant	Slc38a1	4.67954	0.00118702	1	0.97419	0.5	0.332283	0.778767	0.270975	0.222423	0.0833333
19	7483234	T	5_prime_UTR_variant	Rtn3	4.67858	0.00118702	0.916667	0.999996	0.111111	0.444444	0.666667	0.111125	0.172296	0.166667
7	35334170	A	upstream_gene_variant	Rhpn2	4.67435	0.00119597	0.916655	0.78239	0.111111	0.166681	0.27692	0	0.111532	0.333333
11	120457990	G	synonymous_variant	Oxld1	4.67378	0.00119597	0.842773	0.926916	0.5	0.38891	0.833308	0.22281	0	0
17	55865631	T	missense_variant	Zfp119a	4.67295	0.00119807	1	0.964025	0.333333	0.593656	0.388828	0.110725	0.035132	0
7	127203303	T	intron_variant	Tbc1d10b	4.67228	0.00119916	0.750352	0.929722	0	0	0.333383	0.055896	0.051799	0
7	6316356	C	synonymous_variant	Zfp583	4.67127	0.00119954	0.828798	0.778258	0	0.222246	0.389831	0	0	0
5	64156725	A	intron_variant	Tbc1d1	4.67009	0.00120369	0.709093	0.888568	0.111111	0.055557	0.358695	0	0	0
17	55866081	G	missense_variant	Zfp119a	4.66691	0.00121252	1	0.928588	0.277778	0.701363	0.388889	0.058911	0	0
19	3282640	G	intron_variant	Ighmbp2	4.66625	0.00121252	0.869356	0.812337	0.111111	0.055556	0	4e-06	0	0
17	55866635	A	5_prime_UTR_variant	Zfp119a	4.66551	0.00121418	0.966412	0.964265	0.333333	0.675661	0.389521	0.055875	0	0
5	146896213	G	non_coding_transcript_exon_variant	Gm10858	4.6626	0.00122594	0.816313	0.857106	0.0555556	0.107139	0.277778	0.055575	0	0
7	78775372	A	3_prime_UTR_variant	Mrpl46	4.66028	0.00123433	0.768717	0.902979	0.166667	0.111127	0.222272	0	3e-05	0
13	50432334	A	synonymous_variant	Fbxw17	4.65752	0.00124541	0.749847	0.892794	0.444444	0.055586	0.222234	4e-06	0	0
4	155655087	A	intron_variant	Mib2	4.65568	0.00125376	0.875	1	0.166667	0.055556	0.735816	0.464253	0	0.75
10	100494864	C	intron_variant	Cep290	4.65518	0.00125402	0.791639	0.785717	0.0555556	0.055459	0.389311	0.055576	0	0.0833333
2	128159173	A	3_prime_UTR_variant	Bcl2l11	4.65041	0.00126653	0.875	0.913558	0	0.278841	0.222223	0.055361	0	0
17	55868528	T	intron_variant	Zfp119a	4.64865	0.00126784	1	0.928577	0.222222	0.719381	0.388889	0.055556	0	0
17	55868534	T	intron_variant	Zfp119a	4.64892	0.00126784	0.999999	0.928597	0.222222	0.718837	0.388889	0.055556	0	0
5	144191682	A	3_prime_UTR_variant	Bhlha15	4.64691	0.00127092	0.748525	0.925512	0.888889	0.111122	0.444428	0	0.105518	0
7	127211855	G	intron_variant	Mylpf	4.64731	0.00127092	0.751461	0.928536	0	0	0.335729	0.111182	0	0
9	106241205	G	synonymous_variant	Alas1	4.64475	0.00127285	0.916667	0.928691	0.611111	0.222232	0.555559	0.251889	0.055622	0
17	55866030	A	missense_variant	Zfp119a	4.64423	0.00127285	1	0.928572	0.222222	0.722206	0.388889	0.055556	0	0
17	55866253	G	missense_variant	Zfp119a	4.64552	0.00127285	1	0.928517	0.388889	0.722139	0.388889	0.055556	0	0
6	34803506	C	synonymous_variant	Agbl3	4.64218	0.0012816	0.874066	0.928155	0	0.111111	0.111111	0.111111	0	0
2	112514494	C	synonymous_variant	Aven	4.64119	0.00128499	1	0.504212	0.833333	0.333344	0.695488	0.070165	0.055654	0
3	79481248	T	synonymous_variant	Fnip2	4.63701	0.00129698	0.627882	0.890396	0.0555556	0	0.498669	0	0	0
7	16811976	T	splice_region_variant,5_prime_UTR_variant	Fkrp	4.6381	0.00129698	0.831828	0.962283	0.0555556	0.222223	0.333322	0.116139	0	0.0833333
16	20618878	A	intron_variant	Eef1akmt4-ece2	4.63635	0.00129698	0.966275	0.785708	0.888889	0.640958	0.599726	0.055814	0	0.583333
18	61307248	T	synonymous_variant	Ppargc1b	4.63791	0.00129698	0.875914	0.6785	0.611111	0.055556	0.166667	0	0	0
8	124638018	T	intron_variant	2310022B05Rik	4.63334	0.00130428	0.656488	0.959985	0.777778	0.112432	0.444442	0	0	0
12	80168469	C	synonymous_variant	Actn1	4.63387	0.00130428	1	0.64723	0.444444	0.055556	0.223353	0.166667	0	0.5
13	42156721	C	synonymous_variant	Hivep1	4.63356	0.00130428	0.824881	0.785715	0.555556	0.222265	0.611112	0.111111	0	0
5	135854624	G	intron_variant	Srrm3	4.63265	0.0013059	0.869378	0.904655	0.277778	0.165474	0	0.013569	0	0
7	6305217	T	missense_variant	Zfp667	4.63201	0.00130724	0.833333	0.856512	0	0.22224	0.222218	0	0	0
11	56026016	T	3_prime_UTR_variant	Nmur2	4.6301	0.00131396	0.874881	0.750169	0.277778	0.055894	0.055556	0	0	0
14	52266317	T	splice_polypyrimidine_tract_variant,intron_variant	Rab2b	4.62871	0.00131735	0.916665	0.820997	0.555556	0.555551	0.721544	0.119003	5e-06	0.416667
1	40021264	A	intron_variant	Map4k4	4.62822	0.00131777	0.833321	0.817953	0.166667	0	0	0	0	0.0833333
16	17626936	T	5_prime_UTR_variant	Smpd4	4.62648	0.00132354	0.81382	0.898252	0.611111	0.055556	0	0	0	0
18	61307278	A	synonymous_variant	Ppargc1b	4.62679	0.00132354	0.873258	0.678587	0.666667	0.055556	0.166667	0	0	0
5	34122493	T	intron_variant	Poln	4.62462	0.00132787	0.727956	0.915608	0	0	0.499555	0.058101	0.108738	0
10	100510805	A	intron_variant	Cep290	4.62395	0.00132893	0.808622	0.729068	0	5e-06	0.332004	0.055588	0	0
12	101022342	A	synonymous_variant	Ccdc88c	4.6215	0.00133935	0.916953	0.78906	0	0.034851	0.049287	0	0.108764	0.416667
7	45537678	C	synonymous_variant	Plekha4	4.62087	0.00134069	0.791661	0.891883	0	0	0	0	0	0
15	80359023	T	synonymous_variant	Cacna1i	4.62043	0.00134085	0.790812	0.892339	0	0	0	0	0	0
7	6317774	C	missense_variant	Zfp583	4.61949	0.00134156	0.830818	0.75063	0	0.222241	0.384877	0	0	0
3	97561007	A	3_prime_UTR_variant	Chd1l	4.61778	0.00134543	0.833027	0.772134	0	0.065175	0.338775	0.08553	0	0
4	19650202	A	synonymous_variant	Wwp1	4.61702	0.00134543	0.91589	1	0.111111	0.166741	0.555556	0.388889	0	0.5
9	50861557	A	synonymous_variant	Ppp2r1b	4.61837	0.00134543	1	0.685502	0.166667	0.22232	0.111132	0.055556	0	0
15	80359066	T	missense_variant	Cacna1i	4.61683	0.00134543	0.791667	0.889904	0	0	0	0	0	0
1	82672675	G	missense_variant	Col4a3	4.6151	0.00134866	0.826018	0.963868	0.0555556	0.389756	0.278588	0	0	0
7	6316809	G	synonymous_variant	Zfp583	4.61438	0.00135072	0.834111	0.855944	0	0.277573	0.388864	1e-06	0.056088	0
6	34803804	C	intron_variant	Agbl3	4.61137	0.00135405	0.874929	0.929301	0	0.211825	0.111111	0.067929	0	0
11	103931120	C	intron_variant	Nsf	4.61156	0.00135405	1	0.821315	0.222222	0.108204	0.39289	1e-06	0.388799	0.166667
19	37983081	C	splice_region_variant,intron_variant	Myof	4.6125	0.00135405	0.970768	0.89221	0.833333	0.222223	0.222222	0.210124	0	0.0833333
15	90497300	C	intron_variant	Cpne8	4.60567	0.00138146	1	0.639205	0	0	0	0.102565	0	0
2	113750056	G	synonymous_variant	Grem1	4.5899	0.00138362	0.852634	0.890134	0	0.160099	0	0	0	0
3	97672803	T	3_prime_UTR_variant	Prkab2	4.59032	0.00138362	0.791624	0.678389	0	0.111111	0.666666	0	0.111111	0
4	43650226	C	synonymous_variant	Npr2	4.59995	0.00138362	0.916657	0.934069	0.555556	0.444444	0.599516	0.166781	0.055556	0
7	6316470	A	synonymous_variant	Zfp583	4.60015	0.00138362	0.809296	0.788128	0	0.277778	0.444417	0	0	0.0833333
7	17032459	A	3_prime_UTR_variant	Hif3a	4.6017	0.00138362	0.959427	0.923759	0.166667	0.388594	0.38889	0.055556	0.166668	0.0833333
10	123124497	T	intron_variant	Usp15	4.59237	0.00138362	0.916561	0.784889	0	0	0	0.085429	0.015556	0
11	103931122	C	intron_variant	Nsf	4.60442	0.00138362	1	0.821315	0.222222	0.111114	0.39282	1e-06	0.388801	0.166667
11	120464310	T	3_prime_UTR_variant	Ccdc137	4.60328	0.00138362	0.791104	0.924438	0.5	0.372138	0.790383	0.168439	1e-06	0
12	101021839	A	intron_variant	Ccdc88c	4.59663	0.00138362	0.828521	0.808859	0	0	0	0	0	0.416667
14	73568916	T	synonymous_variant	Sucla2	4.60023	0.00138362	0.914857	0.821428	0.5	0.499446	0.722222	0.111111	0.055556	0.333333
14	73569070	G	intron_variant	Sucla2	4.59835	0.00138362	0.916611	0.818598	0.555556	0.499329	0.721196	0.111113	0.0558	0.333333
15	55307844	G	5_prime_UTR_variant	Col14a1	4.60222	0.00138362	0.833327	0.962425	0.833333	0.165814	0.684119	0.22215	0.111112	0.25
15	75217659	G	intron_variant	Ly6g2	4.59765	0.00138362	0.957521	0.837997	1	0.166669	0.500091	0.128434	0.213331	0.666667
15	80358843	C	synonymous_variant	Cacna1i	4.5948	0.00138362	0.790612	0.880402	0	0	0	0	0	0
15	88819393	G	upstream_gene_variant	Alg12	4.59644	0.00138362	0.970073	0.823041	0.277778	0.277995	0.277778	0.111978	0.05556	0
16	10422099	A	3_prime_UTR_variant	Tvp23a	4.59119	0.00138362	0.791663	1	0.833333	0.77274	0.786436	0	0	0.25
17	73827166	C	synonymous_variant	Ehd3	4.58993	0.00138362	0.791667	0.999999	0.111111	0.722222	0.722217	0	0	0
18	77010888	C	intron_variant	Katnal2	4.59703	0.00138362	0.85328	0.605988	0	0.111162	0.607757	0.050381	0.055647	0
19	15975029	A	intron_variant	Cep78	4.59225	0.00138362	0.815916	0.790391	0	0.166734	0.388894	0.050381	1e-06	0
10	100514076	T	intron_variant	Cep290	4.58838	0.00138724	0.791667	0.742128	0	0	0.333331	0.055556	0	0.0833333
15	99604351	T	3_prime_UTR_variant	Aqp6	4.5888	0.00138724	1	0.892823	0.888889	0.44444	0.549367	0.277819	0	0
2	34890897	T	3_prime_UTR_variant	Cutal	4.58711	0.00138873	0.833333	0.821429	0.666667	0.38327	0.568973	0.055557	0	0.333333
7	127215479	T	intron_variant	Septin1	4.5869	0.00138873	0.710417	0.941496	0	0.056813	0.332711	0.055556	0	0.583333
2	28570626	A	synonymous_variant	Gtf3c5	4.5862	0.00139094	0.874427	0.963917	0.611111	0.722224	0.533325	0	0	0.416667
1	40021280	G	intron_variant	Map4k4	4.58465	0.00139395	0.833249	0.794229	0.166667	0	0	0	0	0.0833333
15	96578631	C	splice_region_variant,splice_polypyrimidine_tract_variant,intron_variant	Slc38a1	4.58474	0.00139395	0.87433	0.714286	0.5	0.333359	0.676979	0.111111	0	0.0833333
4	83451256	T	3_prime_UTR_variant	Snapc3	4.58155	0.00140734	0.875	0.749747	0.777778	0.277779	0.775196	0.163795	0.055556	0
5	142875870	C	intron_variant	Fbxl18	4.58073	0.00140796	0.791667	0.938824	0.833333	0.388654	0.388915	0	0	0
10	114408757	A	intron_variant	Trhde	4.57946	0.00141159	0.95815	0.892857	0	0.11133	0.055556	0	0.222222	0.166667
16	20619339	A	3_prime_UTR_variant	Camk2n2	4.57826	0.00141732	1	0.750813	0.888889	0.722216	0.611111	0.055558	0	0.583333
5	101888092	G	synonymous_variant	Wdfy3	4.57732	0.00142121	0.916483	1	0.944444	0.277782	0.393768	0.270691	0	0.916667
1	140163052	A	missense_variant	Cfh	4.57341	0.00142385	0.833333	0.892856	0.277778	0.611111	0.611111	0	3e-06	0.333333
2	35019423	C	intron_variant	Hc	4.57052	0.00142385	0.916613	0.999995	0.166667	0.258701	0.333333	0.111043	0.1667	0
4	135686455	A	upstream_gene_variant	Ifnlr1	4.57268	0.00142385	1	0.857143	0.777778	0.777778	0.888889	0.222222	0	0.416667
5	4046235	T	missense_variant	Akap9	4.57054	0.00142385	0.87496	0.717879	0.833333	0.168759	0.197919	1e-06	0	0
5	137835418	A	missense_variant	Pilra	4.57111	0.00142385	1	0.928487	0.888889	0.61111	0.661285	0.166667	0.111111	0
7	6316119	A	3_prime_UTR_variant	Zfp583	4.57627	0.00142385	0.811192	0.762697	0	0.222222	0.388891	0	0	0
7	90041109	A	non_coding_transcript_exon_variant	E230029C05Rik	4.57594	0.00142385	0.916667	0.963562	0.166667	0.136119	0.222222	0.055567	0.222222	0
10	114408751	G	intron_variant	Trhde	4.57337	0.00142385	0.957971	0.892856	0	0.115038	0.055556	0	0.222222	0.166667
11	103931048	A	intron_variant	Nsf	4.57273	0.00142385	1	0.807156	0.166667	0.110964	0.388909	0	0.388536	0
11	120462213	T	intron_variant	Ccdc137	4.57075	0.00142385	0.833346	0.879248	0.555556	0.424729	0.77326	0.166686	0	0
4	135686371	A	upstream_gene_variant	Ifnlr1	4.56938	0.0014268	1	0.857115	0.777778	0.777778	0.885803	0.222221	0	0.416667
6	34832419	A	intron_variant	Agbl3	4.56886	0.00142796	0.795163	0.866644	0	0	0.112219	0.055675	0	0
4	135686372	A	upstream_gene_variant	Ifnlr1	4.5678	0.00143288	1	0.857142	0.777778	0.777778	0.885804	0.222222	0	0.416667
9	27006399	C	3_prime_UTR_variant	Vps26b	4.56715	0.00143488	0.876626	0.887122	0.111111	0.306775	0.101134	0	0	0
11	56026279	A	3_prime_UTR_variant	Nmur2	4.56454	0.00144807	0.83246	0.75001	0.277778	2.1e-05	0.055569	0	0	0
13	56472775	T	downstream_gene_variant	Slc25a48	4.5641	0.00144867	0.916477	0.606586	0.944444	0.502199	0.666667	0	0	0
1	11160220	G	synonymous_variant	Prex2	4.56257	0.00145349	0.786283	0.759729	0.944444	0.036607	0.222222	0	0	0
15	55149497	T	synonymous_variant	Deptor	4.56043	0.00146221	0.958333	0.627962	0.111111	0.27785	0.222223	0	1e-06	0
5	135874124	A	3_prime_UTR_variant	Srrm3	4.55633	0.00147647	0.7917	0.903194	0	0.055459	0	0	0	0
8	124639544	A	synonymous_variant	2310022B05Rik	4.55734	0.00147647	0.706527	0.964037	0.777778	0.111445	0.333354	0	0.052954	0
11	34695338	A	intron_variant	Dock2	4.55733	0.00147647	0.784406	1	0.166667	0.055561	0	0.055596	0	0.5
4	98380582	C	intron_variant	Tm2d1	4.55457	0.0014841	1	1	1	0.777778	0.777778	0.277778	0	0.25
10	59083653	C	intron_variant	Sh3rf3	4.55385	0.00148578	0.884711	0.769349	0	0	0.110941	0.056841	0.060596	0
11	120457877	C	missense_variant	Oxld1	4.55331	0.00148578	0.873413	0.89694	0.5	0.5	0.833333	0.222221	8e-06	0
2	34895800	C	synonymous_variant	Phf19	4.55168	0.00149497	0.833025	0.821308	0.666667	0.436689	0.611111	0.055556	0	0.333333
7	6315852	G	3_prime_UTR_variant	Zfp583	4.55112	0.00149651	0.823114	0.762497	0	0.222222	0.333333	0	0	0
1	10027228	T	synonymous_variant	Cops5	4.54918	0.00150554	0.822563	0.897773	0.111111	0.168821	0.222224	0.060626	0.01551	0.0833333
5	149187689	A	intron_variant	Uspl1	4.54945	0.00150554	0.833008	0.821429	0	0.055556	0	0	0	0
12	76045882	T	intron_variant	Syne2	4.54655	0.00152199	0.794814	0.892965	0	0.055586	0	0	0	0
7	6317124	C	synonymous_variant	Zfp583	4.54582	0.00152317	0.791896	0.852979	0	0.225179	0.419442	0.059631	0	0
5	144191727	G	3_prime_UTR_variant	Bhlha15	4.543	0.00152862	0.746937	0.904038	0.833333	0.111111	0.389122	0	0.100478	0
16	58732478	T	intron_variant	Cldnd1	4.54155	0.00152862	0.791673	0.895792	0	0.055399	0	0	0	0
11	110100956	G	3_prime_UTR_variant	Abca9	4.54097	0.00152869	0.958333	0.965892	0.944444	1	0.722167	0.055556	0	0.0833333
1	139503974	A	intron_variant	F13b	4.53848	0.00153368	0.833328	1	0.333333	0.547008	0.336663	0	0	0.333333
15	88819831	T	synonymous_variant	Creld2	4.53831	0.00153368	0.875	0.854956	0.277778	0.222222	0.277778	0.111111	0	0
15	99946253	T	synonymous_variant	Fam186a	4.53833	0.00153368	0.825618	0.713421	0	0	0.111132	0	0	0
1	180651847	A	splice_polypyrimidine_tract_variant,intron_variant	Lin9	4.53758	0.00153621	0.916667	0.821429	0.666667	0.277778	0.277813	0.111019	0	0
2	113748550	G	downstream_gene_variant	Grem1	4.53418	0.0015499	0.876949	0.820794	0	0.165899	5e-06	0	0	0
6	34858577	G	3_prime_UTR_variant	Agbl3	4.53414	0.0015499	0.874985	0.955028	0	0.166667	0.111111	0.137771	0	0
15	88698717	C	intron_variant	Brd1	4.53486	0.0015499	0.916667	0.962445	0.5	0.623904	0.831591	0.174357	0.098418	0
18	20107886	A	intron_variant	Dsc1	4.53111	0.00155534	0.853951	0.772698	0.277778	0.055655	1e-06	0	0	0
19	18772309	A	splice_polypyrimidine_tract_variant,intron_variant	Trpm6	4.53142	0.00155534	0.791667	0.821429	0.333333	0.277778	0.388889	0	0	0
10	100508693	T	synonymous_variant	Cep290	4.52777	0.00156146	0.833332	0.743492	0	0.055373	0.333333	0.055557	0.053329	0.0833333
15	96586703	T	intron_variant	Slc38a1	4.5279	0.00156146	0.788114	0.707105	0.444444	0.349911	0.666668	0	0	0.0833333
2	5988344	G	intron_variant	Upf2	4.52602	0.00156151	0.916666	0.605019	0	0	0	0	0	0
6	93745780	G	synonymous_variant	Magi1	4.52587	0.00156151	0.958333	0.892853	0	0.222245	0.333333	0.274427	9e-06	0
7	17027687	A	splice_donor_region_variant,intron_variant	Ppp5c	4.52635	0.00156151	0.940492	0.927943	0.166667	0.388903	0.388856	0.060505	0.166508	0.0833333
11	34695362	A	intron_variant	Dock2	4.52734	0.00156151	0.78971	0.928399	0	0	0	0.056188	0	0
12	75951115	T	intron_variant	Syne2	4.52669	0.00156151	0.916665	0.89031	0.277778	0.61109	0.333334	0	0	0
17	55868433	A	intron_variant	Zfp119a	4.52524	0.00156385	0.980101	0.894186	0.277778	0.666697	0.333743	0.055556	0	0
3	103981897	T	5_prime_UTR_variant	Phtf1	4.52405	0.00157034	0.708274	1	1	0	0	0	0	0
1	40022651	T	intron_variant	Map4k4	4.5229	0.00157427	0.831086	0.819939	0.222222	0.065411	0	0	0	0.166667
2	164950928	T	missense_variant	Mmp9	4.52222	0.0015765	0.887556	0.607809	0.722222	0.111448	0.222222	0	0	0
17	73830468	A	3_prime_UTR_variant	Ehd3	4.52084	0.00157794	0.791404	0.955667	0.166667	0.667521	0.666666	0	0	0
10	114398870	G	3_prime_UTR_variant	Trhde	4.51936	0.00158672	0.958333	0.861377	0	0.111079	0.055556	0	0.222222	0.166667
9	83594883	G	intron_variant	Sh3bgrl2	4.51726	0.00159476	0.999999	0.964275	0.833333	0.429343	0.56787	0.028895	0.388892	0.333333
11	120463767	C	3_prime_UTR_variant	Ccdc137	4.51735	0.00159476	0.827855	0.898687	0.5	0.474993	0.777621	0.166682	0	0
9	105243738	T	intron_variant	Nek11	4.51494	0.00159911	0.833309	0.813826	0.333333	0.111111	0.055556	0	0	0
10	100499242	T	intron_variant	Cep290	4.51513	0.00159911	0.749997	0.784393	0	0	0.333995	0.05632	0	0.0833333
14	50847005	A	missense_variant	Tep1	4.51541	0.00159911	1	0.982767	0.944444	0.622879	0.94418	0.343687	0.110206	0
7	78844120	A	synonymous_variant	Det1	4.51438	0.00160099	0.795289	0.89279	0.166667	0.166235	0.222194	0	0.055182	0
7	6306934	T	3_prime_UTR_variant	Zfp667	4.5131	0.00160609	0.792195	0.80213	0.166667	0.222322	0.333904	0	0	0
7	17027744	C	missense_variant	Ppp5c	4.51054	0.00161991	0.915456	0.962682	0.166667	0.392077	0.38889	0.055556	0.166668	0.0833333
8	66680810	G	synonymous_variant	Npy5r	4.51073	0.00161991	0.843571	0.928295	0.0555556	0.277781	0.055556	0	0	0
4	154287036	T	synonymous_variant	Arhgef16	4.51	0.00162037	0.791278	0.82086	0.5	0.116167	0.170741	0	0	0
15	96578358	G	intron_variant	Slc38a1	4.50808	0.00162815	1	1	0.444444	0.386759	0.823167	0.337913	0.222979	0.0833333
7	78844081	T	synonymous_variant	Det1	4.50711	0.00163325	0.791925	0.892835	0.222222	0.16498	0.222222	0	0.054013	0
16	34212326	T	intron_variant	Kalrn	4.50542	0.00163931	0.665412	0.999428	0	5e-06	0.333344	1e-06	0.111321	0
15	88819840	A	splice_donor_region_variant,intron_variant	Creld2	4.50494	0.00164073	0.875	0.837728	0.277778	0.222222	0.277778	0.111111	0	0
17	73830379	A	synonymous_variant	Ehd3	4.5042	0.00164185	0.791264	1	0.111111	0.693292	0.721423	0	0.052291	0
6	34780370	A	upstream_gene_variant	Agbl3	4.50236	0.0016445	0.793244	0.964275	0	0.055556	0.111111	0.111865	0	0
5	144191800	A	3_prime_UTR_variant	Bhlha15	4.50138	0.00164745	0.881343	0.994787	0.888889	0.111112	0.389085	0	0.388602	0
16	59760194	G	intron_variant	Epha6	4.49515	0.0016708	0.906905	0.678571	0	0	0	0	0.055556	0
3	92135531	T	synonymous_variant	Lelp1	4.49397	0.00167782	0.832685	0.749845	0	0.002255	0	1e-06	0	0
2	128162130	T	3_prime_UTR_variant	Bcl2l11	4.49324	0.00167875	0.877316	0.928578	0.833333	0.666673	0.666671	0.055713	0.055556	0
15	88819371	C	upstream_gene_variant	Alg12	4.4921	0.00167875	0.959536	0.789101	0.277778	0.27842	0.277778	0.11224	0.055556	0
15	90935616	T	intron_variant	Kif21a	4.49241	0.00167875	0.885184	0.646514	0	0	0	0	0	0
6	34785504	A	3_prime_UTR_variant	Agbl3	4.49003	0.00168877	0.875	0.892857	0	0.166667	0.111111	0.111111	0	0
6	34785518	T	3_prime_UTR_variant	Agbl3	4.48968	0.00168877	0.875	0.892857	0	0.166667	0.111111	0.111111	0	0
7	17034193	T	3_prime_UTR_variant	Hif3a	4.48973	0.00168877	0.928956	0.895866	0.277778	0.441466	0.388902	0.055556	0.111295	0.0833333
2	34891812	G	3_prime_UTR_variant	Cutal	4.48787	0.00169853	0.833175	0.802424	0.666667	0.388833	0.535985	0.059361	0	0.333333
1	140162491	A	intron_variant	Cfh	4.48532	0.00170973	0.824875	0.892596	0.222222	0.605244	0.560775	0	0	0.333333
3	97204035	A	3_prime_UTR_variant	Bcl9	4.48268	0.00171178	0.791673	0.821427	0.111111	0	0	0	0	0
9	50857809	A	intron_variant	Ppp2r1b	4.4825	0.00171178	0.966343	0.679003	0.166667	0.22232	0.111111	0.055556	0	0
12	76005194	A	intron_variant	Syne2	4.48275	0.00171178	0.796335	0.892553	0.0555556	0.055228	0.058095	0.050812	0	0.0833333
16	34172672	A	intron_variant	Kalrn	4.48377	0.00171178	0.624657	0.952658	0	0.037435	0.333334	5e-06	0	0
19	8911547	A	intron_variant	Ganab	4.4839	0.00171178	0.874887	0.616359	0.611111	0.166667	0.409218	0.055556	0	0.0833333
15	99604328	T	3_prime_UTR_variant	Aqp6	4.48074	0.00172139	1	0.89282	0.888889	0.435514	0.554293	0.277805	0.052051	0
4	154989717	T	intron_variant	Plch2	4.48036	0.00172158	0.863675	0.605947	0.611111	0.388889	0.611101	1e-06	0	0
2	34894543	C	3_prime_UTR_variant	Phf19	4.47743	0.00172846	0.791671	0.813434	0.666667	0.333345	0.555124	0.055556	0	0.333333
7	24261674	A	synonymous_variant	Zfp108	4.47759	0.00172846	0.949955	0.892686	0.277778	0.389036	0.388864	0.111111	0.114982	0.583333
10	127277587	C	intron_variant	Dctn2	4.47859	0.00172846	0.749088	0.641039	0.166667	0	0.399932	0	0	0
10	128368149	A	synonymous_variant	Coq10a	4.47816	0.00172846	0.780173	0.84919	0.944444	0.055563	0.055556	0	0	0
12	76158581	G	intron_variant	Esr2	4.4781	0.00172846	0.79005	0.912321	0	0.111134	1e-06	0	0	0
2	28552698	C	3_prime_UTR_variant	Ralgds	4.47571	0.00173711	0.874562	0.964279	0.611111	0.777778	0.511883	0	0	0.416667
7	6281762	T	3_prime_UTR_variant	Epp13	4.47406	0.00174602	0.791665	0.785002	0.444444	0.444444	0.611089	0	0	0
2	28570553	A	intron_variant	Gtf3c5	4.47212	0.00175736	0.863676	0.938721	0.611111	0.713376	0.499724	0	0	0.333333
11	120458000	T	missense_variant	Oxld1	4.47239	0.00175736	0.838533	0.928428	0.5	0.506634	0.833282	0.224175	0	0
2	128669030	T	synonymous_variant	Anapc1	4.47171	0.00175841	0.957838	0.499997	0	0	0	0	0	0
10	114400822	C	3_prime_UTR_variant	Trhde	4.46897	0.00177652	0.927739	0.892857	0	0.111114	0.055556	0	0.222222	0.166667
6	7041038	A	downstream_gene_variant	Sdhaf3	4.46767	0.00178048	0.874515	0.737924	0.111111	0.100057	0	0	0	0
9	50861623	C	synonymous_variant	Ppp2r1b	4.46657	0.0017866	0.962802	0.678522	0.166667	0.222225	0.111112	0.055556	0	0
2	52157460	A	intron_variant	Neb	4.46497	0.00179609	0.791665	1	0.0555556	0.277779	0.388889	0	0.166667	0
17	73827466	C	synonymous_variant	Ehd3	4.46338	0.0018067	0.791667	1	0.111111	0.722194	0.722222	0	0.051824	0
2	34894365	C	3_prime_UTR_variant	Phf19	4.4624	0.00180989	0.784723	0.819136	0.666667	0.378522	0.611136	0.055556	0	0.333333
9	72742780	T	intron_variant	Nedd4	4.46223	0.00180989	0.749997	0.964278	0.666667	0.333327	0.555555	0.111122	0	0.416667
3	152455999	T	intron_variant	Zzz3	4.46181	0.00181112	0.749876	0.852449	0	0	0.055556	0	0	0
5	3893631	A	intron_variant	Mterf1a	4.46018	0.0018182	0.831233	0.679945	0	0.111111	0.222195	0	0	0
7	24261669	A	missense_variant	Zfp108	4.45977	0.0018182	0.942952	0.892564	0.277778	0.388809	0.388788	0.111111	0.112717	0.583333
8	124671292	G	downstream_gene_variant	Ttc13	4.45934	0.0018182	0.791659	0.999997	0.944444	0.333181	0.5	0.166693	0	0.25
19	37937748	G	intron_variant	Myof	4.45798	0.00182524	0.796931	0.999994	0.833333	0.167197	0.498688	0.166765	0.112622	0.166667
15	90487449	A	downstream_gene_variant	Cpne8	4.45648	0.00183338	1	0.977024	0.666667	0.637732	0.055557	0.055556	0	0.333333
2	34894513	G	3_prime_UTR_variant	Phf19	4.45558	0.00183646	0.79142	0.820697	0.666667	0.382978	0.58887	0.055556	0	0.333333
16	59760331	T	intron_variant	Epha6	4.45476	0.00183717	0.912969	0.646173	0	0	0	0	0.055556	0
17	5899432	C	synonymous_variant	Snx9	4.45469	0.00183717	0.916667	0.428571	0.111111	0.388889	0.833333	0.055556	0	0.166667
7	6305065	A	missense_variant	Zfp667	4.45432	0.00183809	0.833247	0.765237	0	0.222222	0.222077	0	0	0
15	90488032	A	3_prime_UTR_variant	Cpne8	4.4532	0.0018454	1	1	0.666667	0.666359	0.055575	0.055564	0	0.333333
11	51650402	C	intron_variant	N4bp3	4.4513	0.00185372	0.951928	0.499909	0.0555556	0	0	0	0	0
14	50815184	G	intron_variant	Parp2	4.45116	0.00185372	0.958307	0.933037	0.888889	0.600215	0.889629	0.22223	0.160249	0.0833333
15	72033942	C	5_prime_UTR_variant	Col22a1	4.45139	0.00185372	0.666665	0.934522	0	0	0.166667	0	0	0
4	83464919	G	3_prime_UTR_variant	Snapc3	4.45038	0.00185585	0.874988	0.75	0.777778	0.333399	0.61947	0.111197	0.055556	0
10	100551503	G	missense_variant	Cep290	4.44939	0.00186212	0.75	0.749137	0	0	0.333333	0.055556	0	0.0833333
17	73827526	A	synonymous_variant	Ehd3	4.4482	0.00186788	0.789631	0.999999	0.111111	0.722218	0.721441	0	0.055179	0
15	99672910	A	synonymous_variant	Asic1	4.44716	0.00187232	1	0.742721	0.388889	0.333616	0.277778	0.166667	0	0
1	180651713	A	intron_variant	Lin9	4.44259	0.00189537	0.916623	0.820629	0.666667	0.277778	0.224118	0.120721	0	0
10	100575610	G	3_prime_UTR_variant	Cep290	4.44281	0.00189537	0.82993	0.89128	0.833333	0.496913	0.502021	0.056069	0	0.25
19	18772312	C	splice_polypyrimidine_tract_variant,intron_variant	Trpm6	4.44215	0.00189537	0.791667	0.821428	0.5	0.333333	0.388889	0	0	0
10	123124754	G	intron_variant	Usp15	4.44165	0.00189657	0.956193	0.821428	0.222222	0.556399	1	0.333333	0.029907	1
19	23214266	T	intron_variant	Smc5	4.44149	0.00189657	0.916643	0.928783	1	0.334013	0.777655	0.111174	0.341505	0.166667
19	15974378	T	synonymous_variant	Cep78	4.44116	0.00189718	0.768769	0.824958	0	0.166667	0.344274	0	0.053992	0
11	110118141	G	synonymous_variant	Abca9	4.4401	0.00190343	0.833324	0.749997	0.888889	0.286102	0.441532	0.055556	0	0
12	38438791	T	intron_variant	Dgkb	4.43956	0.00190445	0.868672	0.816143	0.166667	0.055748	0.166965	0.154787	0	0.25
16	95369368	C	synonymous_variant	Erg	4.43783	0.00191413	0.784237	0.908841	0	0	0.22502	0.166618	0	0
5	146896061	G	non_coding_transcript_exon_variant	Gm10858	4.43483	0.00192805	0.791595	0.857143	0.0555556	0.111456	0.277778	0.05557	0.054053	0
1	86276414	G	3_prime_UTR_variant	Armc9	4.43426	0.00193084	1	0.963875	0.5	0.777631	0.111111	0	0	0.5
5	99724598	T	intron_variant,non_coding_transcript_variant	A930011G23Rik	4.43278	0.00193266	0.956859	0.606074	0.222222	0.166676	0.483759	0.157345	0.05554	0.833333
6	34794050	A	intron_variant	Agbl3	4.43302	0.00193266	0.755127	1	0	0.055556	0.111111	0.111111	0	0
7	6281585	T	3_prime_UTR_variant	Epp13	4.43109	0.00193266	0.786947	0.821301	0.5	0.444461	0.610973	0.033994	9e-06	0
7	141070780	A	splice_region_variant,splice_polypyrimidine_tract_variant,intron_variant	B4galnt4	4.43134	0.00193266	0.909687	0.966739	0	0.402513	0.333578	0.145376	0.055748	0
8	124688761	T	intron_variant	Ttc13	4.43099	0.00193266	0.708175	0.893164	0.833333	0.135701	0.388889	0.055556	0	0
11	56025881	A	3_prime_UTR_variant	Nmur2	4.43105	0.00193266	0.838192	0.693114	0.277778	0.028888	0.055556	0	0	0
16	4648966	G	missense_variant	Vasn	4.43135	0.00193266	0.707889	0.927714	0	0.055556	0.111111	0	0	0
16	20509704	A	downstream_gene_variant	Eif2b5	4.42912	0.00194258	0.916663	0.642329	0.777778	0.503362	0.611111	0	0.055138	0.5
1	40020979	A	intron_variant	Map4k4	4.4256	0.00194947	0.79172	0.791289	0.166667	0	0	0	0	0.0833333
7	44850400	A	5_prime_UTR_variant	Akt1s1	4.42629	0.00194947	0.749834	0.746365	0.0555556	0	0.444445	0.111112	0	0.25
5	34176825	A	3_prime_UTR_variant	Mxd4	4.42392	0.00195614	0.666665	0.928555	0	0	0.5	0.055556	0.111095	0
7	44858725	A	5_prime_UTR_variant	Pnkp	4.42323	0.00195614	0.750456	0.748859	0	0	0.444444	0.115075	0	0.166667
10	108249442	C	missense_variant	Ppp1r12a	4.42316	0.00195614	1	0.821459	0	0.611111	0.111111	0	0	0
10	114399373	A	3_prime_UTR_variant	Trhde	4.42403	0.00195614	0.999994	0.963935	0.166667	0.661063	0.444177	0	0.24728	0.166667
11	120462212	G	intron_variant	Ccdc137	4.4245	0.00195614	0.833338	0.905157	0.555556	0.553519	0.777011	0.166671	0	0
6	128984486	A	3_prime_UTR_variant	Clec2g	4.42102	0.00196833	0.666452	0.92784	0	0.055561	0.222223	0	0	0.0833333
15	80355892	C	intron_variant	Cacna1i	4.42059	0.00196999	0.746775	0.886333	0	0.015527	0	0	5e-06	0
15	80356131	A	splice_region_variant,synonymous_variant	Cacna1i	4.41991	0.00197394	0.734638	0.896412	0	0	1e-06	1e-06	0	0
15	93500675	A	synonymous_variant	Prickle1	4.4184	0.00198328	0.916583	0.820075	0	0	0.555282	0.333377	0.111111	0.166667
8	124683665	A	intron_variant	Ttc13	4.41722	0.00199182	0.682082	0.927845	0.777778	0.125456	0.388786	0.05558	0	0
5	146896220	G	non_coding_transcript_exon_variant	Gm10858	4.41606	0.0020002	0.764382	0.785655	0.0555556	0.056942	0.277778	0.055595	0	0
11	69492103	A	intron_variant	Dnah2	4.41507	0.00200709	0.791655	0.785702	0	0	0	0	0	0
5	146959174	C	synonymous_variant	Mtif3	4.41232	0.00202824	0.791159	0.748882	0.111111	0.000992	0.055634	0	0	0.0833333
13	65304193	A	3_prime_UTR_variant	Zfp369	4.41251	0.00202824	0.890188	0.892988	0.444444	0.222222	0.277778	0.055556	0.166666	0.333333
6	40366708	G	intron_variant	Agk	4.40923	0.00204805	0.874952	0.357143	0.5	0.111111	0.555556	0	0	0
10	114400112	C	3_prime_UTR_variant	Trhde	4.40885	0.00204896	1	1	0.222222	0.631243	0.388946	0.045346	0.222234	0.166667
4	154275286	A	3_prime_UTR_variant	Megf6	4.40805	0.00205111	0.797224	0.815543	0.444444	0.056119	0	0	0	0
10	100492821	G	intron_variant	Cep290	4.40793	0.00205111	0.750004	0.833809	0	0.110997	0.389214	0.091584	0	0.166667
15	88700101	C	intron_variant	Brd1	4.40645	0.00205941	0.862654	1	0.444444	0.666599	0.884308	0.167559	0.106373	0
15	93501101	C	synonymous_variant	Prickle1	4.40632	0.00205941	0.916666	0.857136	0	0	0.555555	0.333404	0.144997	0.166667
8	124688908	C	5_prime_UTR_variant	Ttc13	4.40468	0.00207282	0.749981	0.999954	0.944444	0.321701	0.444576	0.113024	0	0.25
2	28552487	G	3_prime_UTR_variant	Ralgds	4.40361	0.00207672	0.833384	0.938591	0.611111	0.773694	0.611111	0	0	0.333333
15	80355841	A	intron_variant	Cacna1i	4.4038	0.00207672	0.751183	0.856598	0	0	0	0	2.1e-05	0
8	124675240	A	synonymous_variant	Ttc13	4.40292	0.00207808	0.752487	0.964378	0.944444	0.333333	0.500489	0.111112	0	0.25
12	51999615	A	missense_variant	Dtd2	4.40264	0.00207815	0.750009	0.856729	0	0	0	0	0	0
19	37938008	A	intron_variant	Myof	4.40175	0.00207996	0.874327	1	0.833333	0.167486	0.444251	0.265194	0.111148	0.0833333
2	70477588	A	3_prime_UTR_variant	Sp5	4.39903	0.00210066	0.916667	0.821428	0.722222	0.388569	0.055556	0	0	0
4	43690669	G	3_prime_UTR_variant	Tmem8b	4.39604	0.00211901	0.915093	0.964291	0.611111	0.611129	0.611111	0.168779	0.056819	0
19	3282898	T	5_prime_UTR_variant	Ighmbp2	4.39571	0.0021199	0.927666	0.857111	1	0.722222	0.388807	0	0	0
10	108234170	A	intron_variant	Ppp1r12a	4.39504	0.00212271	0.959546	0.884396	0	0.611111	0.111111	0	0	0
10	114398718	C	downstream_gene_variant	Trhde	4.39443	0.00212287	1	0.928571	0.277778	0.676837	0.44444	0	0.222222	0.166667
18	84207824	C	3_prime_UTR_variant	Zfp407	4.39421	0.00212287	0.875001	0.7134	0.722222	0.333333	0.845508	0.166668	0.100908	0
7	79929419	A	intron_variant	Arpin	4.39313	0.00212889	0.837002	0.892153	0.0555556	0.168195	0.277722	0.137286	0.035988	0
3	15410213	C	intron_variant	Sirpb1a	4.39248	0.0021329	0.880223	0.872107	0	0.082352	0.382593	0.111544	0.222994	0.416667
2	118126501	T	3_prime_UTR_variant	Thbs1	4.39068	0.00214363	0.861771	0.784945	0.277778	0.166667	0.111111	0.055556	0	0
7	13292266	G	intron_variant	Lig1	4.39009	0.00214717	0.958087	0.321449	0	0.166667	0.670987	0.111111	0	0
3	152218083	A	intron_variant	Fubp1	4.38901	0.00215091	0.797286	0.854946	0.444444	0.105999	0.494218	0.11111	0.128449	0.25
1	90949361	C	3_prime_UTR_variant	Mlph	4.38819	0.00215093	1	0.92816	0.5	0.166671	0.929805	0.501992	0.222247	0.833333
6	135116419	T	synonymous_variant	Gprc5d	4.38852	0.00215093	0.833329	0.785676	0.833333	0.333333	0.277778	1e-06	0	0
15	94282597	C	intron_variant	Adamts20	4.38714	0.0021554	0.958311	1	0.944444	0.555555	0.499964	0.220171	0.073371	0.333333
2	28571114	A	splice_region_variant,synonymous_variant	Gtf3c5	4.38434	0.0021578	0.861408	0.898242	0.611111	0.74227	0.534843	0	0	0.416667
4	96348257	T	intron_variant	Cyp2j11	4.38495	0.0021578	0.830187	0.892755	0.0555556	0.240426	0	0	0	0
7	68738346	T	3_prime_UTR_variant	Arrdc4	4.38646	0.0021578	0.791667	0.844417	0.5	0.222222	0.166667	0	0	0
9	44822041	A	synonymous_variant	Kmt2a	4.38621	0.0021578	1	0.820687	0.444444	0.277787	0.166668	0.223637	0	0
10	100512383	G	missense_variant	Cep290	4.38525	0.0021578	0.75	0.714286	0	0	0.333333	0.055556	0	0.0833333
9	105244222	A	intron_variant	Nek11	4.38108	0.00217191	0.79382	0.819879	0.388889	0.111111	0.055556	0	0	0
15	88985776	G	intron_variant	Mov10l1	4.38126	0.00217191	1	1	1	0.611058	0.553047	0.332909	1.5e-05	0.5
11	69684017	A	intron_variant	Tnfsf13	4.38058	0.00217461	0.78334	0.783472	0	0	0	0	0	0
13	12222218	A	synonymous_variant	Mtr	4.37915	0.00218199	0.83328	0.785405	0	0	0.333333	0.166667	0.055564	0
11	53813175	C	intron_variant,non_coding_transcript_variant	Gm12216	4.37833	0.00218505	0.875075	0.983273	0.166667	0.48791	0.167595	0.057503	0	0
1	90949360	T	3_prime_UTR_variant	Mlph	4.3734	0.00220789	1	0.92816	0.5	0.166669	0.919224	0.502655	0.22223	0.833333
11	113702565	T	intron_variant	Cpsf4l	4.37348	0.00220789	1	0.85981	0.944444	0.277872	0.219731	0.278749	0	0.666667
12	40034973	T	3_prime_UTR_variant	Arl4a	4.37419	0.00220789	1	0.966766	0.222222	0.166667	0.833333	0.556043	0.147547	0.916667
7	44538866	G	synonymous_variant	Pold1	4.37172	0.00221468	0.954564	0.497883	0.388889	0.055556	0	0	0	0
15	88699460	A	intron_variant	Brd1	4.37216	0.00221468	0.885301	0.963253	0.444444	0.62287	0.887547	0.276662	0.029949	0
15	96590285	A	intron_variant	Slc38a1	4.37206	0.00221468	0.79167	0.713403	0.444444	0.333336	0.499909	0	2e-06	0
3	92135474	A	synonymous_variant	Lelp1	4.36874	0.00223587	0.826728	0.693656	0	0	0	0	0	0
5	146959176	T	missense_variant	Mtif3	4.36768	0.00223712	0.791149	0.749546	0.111111	0.02838	0.055634	0	0	0.0833333
9	87038622	C	intron_variant	Cyb5r4	4.36805	0.00223712	0.958333	0.857141	1	0.608999	0.499892	0.115056	0.055623	0
12	76015727	T	intron_variant	Syne2	4.36762	0.00223712	0.916406	0.856277	0	3e-06	0.111113	0.277651	0	0.583333
4	43643509	A	intron_variant	Npr2	4.36359	0.00223939	0.833308	0.858199	0.277778	0.101847	0.342573	0.168753	0.055585	0
5	34226791	A	intron_variant	Zfyve28	4.36447	0.00223939	0.708316	0.91754	0	0	0	0	0	0
6	128984530	C	3_prime_UTR_variant	Clec2g	4.36447	0.00223939	0.66061	0.9123	0	0.056326	0.222252	0	0	0.0833333
7	90048641	T	intron_variant,non_coding_transcript_variant	E230029C05Rik	4.36473	0.00223939	0.899616	0.886805	0.166667	0.111166	0.222227	0.070628	0.222473	0
7	90048730	G	non_coding_transcript_exon_variant	E230029C05Rik	4.36402	0.00223939	0.884921	0.894043	0.166667	0.111121	0.222247	0.055559	0.222225	0
8	25983097	G	missense_variant	Pomk	4.36465	0.00223939	0.916665	0.856422	0	0.111642	0	0.166692	0	0
11	51650400	A	intron_variant	N4bp3	4.36353	0.00223939	0.927247	0.499909	0.0555556	0	0	0	0	0
17	84586265	G	intron_variant	Plekhh2	4.36587	0.00223939	0.735316	0.924618	0.222222	0.277844	0.388842	0.055556	1.1e-05	0.416667
16	52047072	G	intron_variant	Cblb	4.36308	0.00224068	0.833332	0.678531	0	2e-06	0	0	0	0
2	143989706	T	synonymous_variant	Rrbp1	4.36228	0.00224456	0.833333	0.678571	0	0	0	0	0	0
4	6272623	T	missense_variant	Cyp7a1	4.36222	0.00224456	0.663965	0.714023	0.833333	0.118854	0.722209	0.055556	0	0
4	155860688	G	missense_variant	Tas1r3	4.3617	0.00224456	0.682921	0.598983	0	0	0.567535	0	0	0
11	102401335	G	3_prime_UTR_variant	Rundc3a	4.36085	0.00224456	0.958339	0.893922	0.166667	0.274365	0.559862	0.064777	0.388916	0.333333
19	39309684	T	synonymous_variant	Cyp2c29	4.36052	0.00224456	0.833333	0.642857	0	0	0.055556	0	0	0
3	154579158	A	3_prime_UTR_variant	Tyw3	4.36021	0.00224557	0.58946	1	0.111111	0	0.438747	0	0.111111	0
5	137299934	G	intron_variant	Srrt	4.3597	0.0022476	0.952891	0.822267	0.611111	0.429524	0.329143	0.111112	0.055858	0
16	63566629	C	synonymous_variant	Epha3	4.35679	0.0022608	0.916998	0.749982	0.833333	0.499359	0.380528	0	0.055575	0
5	138312095	G	3_prime_UTR_variant	Stag3	4.35515	0.00226895	0.958339	0.819403	0.666667	0.498932	0.166667	0.055553	0	0
9	87038683	G	intron_variant	Cyb5r4	4.35278	0.00227241	0.958333	0.857143	1	0.611111	0.488022	0.113428	0.055556	0
11	32226241	T	upstream_gene_variant	Mpg	4.3533	0.00227241	0.79144	0.857526	0.555556	0.158355	0.526963	0.166667	0.055556	0.416667
11	110118119	C	missense_variant	Abca9	4.35322	0.00227241	0.833299	0.749999	0.833333	0.311244	0.400554	0.055556	0	0
12	75939975	T	missense_variant	Syne2	4.35306	0.00227241	0.833333	0.928553	0.277778	0.277778	0.333291	0.166667	0	0
19	8907372	A	missense_variant	Ganab	4.35247	0.00227241	0.786201	0.669919	0.611111	0.113329	0.415795	0.055588	0	0
2	28558044	T	synonymous_variant	Cel	4.34973	0.00227877	0.874963	0.963606	0.611111	0.777386	0.556815	0.065176	0	0.333333
4	154985939	G	non_coding_transcript_exon_variant	Plch2	4.34983	0.00227877	0.809785	0.61218	0.666667	0.338416	0.591871	0	0	0
12	76015502	G	synonymous_variant	Syne2	4.34995	0.00227877	0.916594	0.892756	0	0	0.166666	0.333243	0	0.583333
14	54241172	A	3_prime_UTR_variant	Dad1	4.35048	0.00227877	0.785509	0.828949	0	0.333464	0.322046	0	0	0.5
16	20368329	A	intron_variant	Abcc5	4.35043	0.00227877	0.915439	0.435402	0.277778	1e-06	0.240062	0.050935	0	0.583333
17	78942246	A	missense_variant	Ndufaf7	4.35047	0.00227877	0.833303	0.856858	0.222222	0.5	0.835376	0.069843	0.166667	0.416667
2	34882365	G	missense_variant	Cutal	4.34901	0.00227987	0.787745	0.785662	0.611111	0.348086	0.523072	0.055561	1e-06	0.333333
2	28569256	C	intron_variant	Gtf3c5	4.34636	0.0022988	0.836551	0.932223	0.611111	0.72195	0.500978	0	0	0.416667
10	100577114	C	downstream_gene_variant	Cep290	4.34654	0.0022988	0.791864	0.928161	0.833333	0.558024	0.555148	0.055585	0	0.0833333
16	33624736	G	synonymous_variant	Slc12a8	4.34652	0.0022988	0.999994	0.963857	0.111111	0.222227	0.277813	0.3358	0.09259	0
1	15818809	G	intron_variant	Terf1	4.34506	0.00229904	1	1	0.888889	0.388115	0.775437	0.27754	0.333509	1
2	134597517	T	3_prime_UTR_variant	Tmx4	4.34354	0.00229904	0.956522	0.785324	0.277778	0.353142	0.562526	0.04252	0.283954	0.166667
9	62026780	A	5_prime_UTR_variant	Paqr5	4.34398	0.00229904	0.743051	0.927913	0.388889	0.282213	0.46447	0.055622	0.058328	0
10	100490219	T	intron_variant	Cep290	4.34427	0.00229904	0.791666	0.786973	0	0	0.444393	0.222222	0	0.0833333
14	54240997	A	3_prime_UTR_variant	Dad1	4.34344	0.00229904	0.791667	0.856906	0	0.277786	0.222223	0	0.02037	0.5
15	88985785	G	intron_variant	Mov10l1	4.34518	0.00229904	1	1	1	0.611006	0.552816	0.333333	0.014236	0.5
3	96598354	A	synonymous_variant	Ankrd34a	4.3415	0.0023051	0.70833	0.854715	0.611111	0.111111	0.722222	0.222258	0	0
7	68738420	T	3_prime_UTR_variant	Arrdc4	4.34205	0.0023051	0.791667	0.822272	0.555556	0.222222	0.166667	0	0	0
15	90487932	C	3_prime_UTR_variant	Cpne8	4.34157	0.0023051	1	1	0.666667	0.666608	0.055557	0.055557	0.04649	0.333333
19	37974929	A	splice_region_variant,splice_polypyrimidine_tract_variant,intron_variant	Myof	4.34122	0.0023051	0.961454	0.857143	0.833333	0.222223	0.222222	0.222254	0.055556	0.583333
2	102449987	A	3_prime_UTR_variant	Fjx1	4.34063	0.00230909	0.908016	0.571274	0	0.055556	0	0	0	0
4	154280974	C	synonymous_variant	Arhgef16	4.33917	0.00232243	0.691358	0.785439	0.555556	0.111154	0.499647	0.055608	0	0
4	32317325	G	intron_variant	Bach2	4.33641	0.00234741	0.833464	0.932833	0.722222	0.289085	0.333565	0.168084	0	0
2	76022820	A	intron_variant	Pde11a	4.33577	0.00235201	0.878638	0.965045	0.833333	0.276955	0.805177	0.270851	0.222222	0.166667
7	64830015	G	intron_variant	Fam189a1	4.33509	0.00235706	0.90796	0.817043	0.722222	0.27781	0.11121	0.09526	1e-06	0.416667
3	123528604	G	3_prime_UTR_variant	Ndst3	4.33326	0.0023746	0.958333	1	1	1	0.501632	0.055556	0	0.0833333
7	79094226	G	synonymous_variant	Acan	4.33042	0.00239313	0.754007	0.893798	0	0.086811	0.111111	0.055556	0	0
18	65299952	A	intron_variant	Alpk2	4.33033	0.00239313	0.91588	0.999993	0.388889	0.681538	0.222863	0.055638	0	0
2	104429025	G	3_prime_UTR_variant	Hipk3	4.32979	0.00239623	0.874999	1	0.5	0.492666	0.23145	0.11242	1e-06	0.166667
2	128675772	T	synonymous_variant	Anapc1	4.32859	0.00239623	0.917958	0.5	0	0	0	1e-06	0	0
6	57522875	G	intron_variant	Ppm1k	4.32855	0.00239623	0.918156	0.965087	0.777778	0.929989	0.833317	0.166727	0	0.583333
8	64956383	T	splice_region_variant,splice_polypyrimidine_tract_variant,intron_variant	Tmem192	4.3287	0.00239623	0.749761	0.821197	0	0	0	0	0	0
8	117556040	A	missense_variant	Plcg2	4.32843	0.00239623	0.792685	0.74998	0.444444	0.057576	0.055556	0	0	0.416667
11	115989124	G	non_coding_transcript_exon_variant	B230344G16Rik	4.32853	0.00239623	1	0.680002	0.0555556	0.222626	0.389478	0.277862	0	0.916667
6	34780493	C	5_prime_UTR_variant	Agbl3	4.32734	0.00240154	0.792798	0.963779	0	0.166667	0.111111	0.111111	0	0
3	154578105	C	3_prime_UTR_variant	Tyw3	4.32653	0.00240819	0.596702	0.964068	0	0	0.444444	0	0.111111	0
6	119215277	A	missense_variant	Dcp1b	4.32596	0.00241004	0.791623	0.498396	0	0.055556	0.444444	0	0	0
10	114398834	G	3_prime_UTR_variant	Trhde	4.32576	0.00241004	1	0.928571	0.277778	0.721744	0.444424	0	0.222222	0.166667
5	146954299	C	3_prime_UTR_variant	Mtif3	4.32522	0.00241147	0.82292	0.644357	0	0	0.05557	0	0	0
17	84586276	C	intron_variant	Plekhh2	4.32503	0.00241147	0.724189	0.928573	0.222222	0.277786	0.382626	0.055556	0	0.416667
5	14788366	T	intron_variant	Pclo	4.32425	0.00241564	0.833333	0.714389	0.333333	0	0.166667	0.111111	0	0
15	88993783	A	intron_variant	Mov10l1	4.32271	0.00242813	1	1	1	0.611107	0.500162	0.330535	0	0.5
4	108520220	G	synonymous_variant	Tut4	4.3213	0.00243206	0.958333	1	0.888889	0.777778	0.44451	0.111115	0.055556	0.333333
11	110118039	T	intron_variant	Abca9	4.32187	0.00243206	0.81883	0.749997	0.888889	0.282679	0.388994	0.055556	0.002631	0
19	22901886	C	intron_variant	Trpm3	4.32172	0.00243206	0.707429	0.675842	0	0.16805	0.555507	0	0	0.0833333
16	20331234	C	downstream_gene_variant	Abcc5	4.31968	0.002442	0.894032	0.464283	0.277778	0	0.219673	0.044903	0	0.5
10	100501398	T	intron_variant	Cep290	4.31912	0.00244596	0.70552	0.73603	0	1e-06	0.377161	0.055652	0	0.166667
1	15812941	A	intron_variant	Terf1	4.31836	0.00244854	0.999999	0.999999	1	0.331314	0.777778	0.222994	0.444461	1
5	7305003	A	synonymous_variant	Tex47	4.3186	0.00244854	0.874923	0.93042	0.944444	0.444412	0.388866	0.165558	0	0.333333
10	114398862	A	3_prime_UTR_variant	Trhde	4.31829	0.00244854	1	0.928249	0.277778	0.72222	0.44037	0	0.222225	0.166667
10	119215951	C	intron_variant	Cand1	4.3181	0.00244854	0.916666	0.571402	0.944444	0.172714	0.499999	0.12577	0.055556	0
6	34783701	G	intron_variant	Agbl3	4.31714	0.00245484	0.874976	0.986984	0	0.16667	0.111111	0.222164	0.017203	0
6	138143106	C	intron_variant	Mgst1	4.31647	0.00245636	0.916754	0.963921	0.722222	0.447199	0.276158	0.095063	0.1109	0.75
7	17034457	A	3_prime_UTR_variant	Hif3a	4.31642	0.00245636	0.87464	0.963169	0.222222	0.499815	0.387269	0.055568	0.116398	0.0833333
1	90949377	C	3_prime_UTR_variant	Mlph	4.3148	0.00246536	1	0.928361	0.5	0.166669	0.865719	0.50034	0.222242	1
5	137300157	G	splice_region_variant,splice_polypyrimidine_tract_variant,intron_variant	Srrt	4.31355	0.0024709	0.89714	0.53294	0	0	0	0	0	0
11	34698710	T	intron_variant	Dock2	4.31323	0.00247225	0.750253	0.892681	0	0	0	0.055556	0	0
2	60252176	T	3_prime_UTR_variant	Cd302	4.31247	0.0024787	0.910549	0.928571	0.388889	0.222679	0.333178	0.06937	0.277778	0.166667
17	83820509	C	3_prime_UTR_variant	Mta3	4.3095	0.00250112	0.99999	0.794207	0.0555556	0.333332	0.555905	0.327913	0.053352	0
1	15813036	G	splice_region_variant,splice_polypyrimidine_tract_variant,intron_variant	Terf1	4.30762	0.00251811	1	1	1	0.338953	0.777778	0.222222	0.444444	1
3	97051874	T	3_prime_UTR_variant	Gja5	4.30654	0.0025235	0.82699	0.892357	0.722222	0.665181	0.611111	0.055556	0	0
11	51645801	A	intron_variant	N4bp3	4.30673	0.0025235	0.931379	0.464366	0.0555556	0	0	0	0	0
2	128130125	G	3_prime_UTR_variant	Bcl2l11	4.30389	0.00253498	1	0.607131	0	0.444444	0.386407	0.111577	1e-06	0
5	139018683	A	synonymous_variant	Prkar1b	4.30302	0.00253498	0.958312	0.857137	0.777778	0.611512	0.333333	0.111111	0	0
8	124673586	T	intron_variant	Ttc13	4.30308	0.00253498	0.785465	1	0.944444	0.332824	0.502013	0.213895	0	0.25
9	106212223	C	intron_variant	Twf2	4.30356	0.00253498	0.79157	0.9181	0.611111	0.166933	0.166641	0.111217	0	0
11	11800157	G	downstream_gene_variant	Fignl1	4.30342	0.00253498	0.944852	0.607141	0.777778	0.222296	0.943482	0.117775	0.333394	0
10	100499286	T	intron_variant	Cep290	4.30217	0.00253875	0.748892	0.747473	0	0	0.334644	0.105642	0	0.0833333
4	6272417	G	synonymous_variant	Cyp7a1	4.29828	0.00256832	0.625016	0.714292	0.833333	0.111117	0.774195	0.055556	0	0
13	97246666	G	synonymous_variant	Enc1	4.29846	0.00256832	0.832541	0.92808	0.388889	0.507801	0.527165	0.092194	0.055989	0
10	108267495	T	intron_variant	Ppp1r12a	4.29769	0.00257112	1	0.892857	0.722222	0.777563	0.111111	0	0	0
9	118871902	G	missense_variant	Itga9	4.29674	0.00257511	0.958798	0.928563	0.611111	0.49638	0.148545	0	0.166667	0
4	96345042	G	intron_variant	Cyp2j11	4.29456	0.00259398	0.833333	0.825804	0.111111	0.222222	0	0	0	0
17	84586386	A	synonymous_variant	Plekhh2	4.2946	0.00259398	0.723122	0.946309	0.222222	0.277778	0.388881	0.080324	0	0.416667
2	102450449	T	synonymous_variant	Fjx1	4.29357	0.00259452	0.943488	0.557908	0	0.055556	0	0.053763	0	0
2	120464034	T	synonymous_variant	Capn3	4.29369	0.00259452	0.786684	0.857265	0	0.111114	0.073377	0.055556	0	0
14	14853955	T	synonymous_variant	Nek10	4.29359	0.00259452	0.912188	0.492936	0	0	0	0	0	0
15	90942102	T	intron_variant	Kif21a	4.29422	0.00259452	0.875526	0.854935	0.0555556	0	0.258107	0.117479	0.225156	0
7	24416448	A	intron_variant	Smg9	4.2923	0.00260025	0.863497	0.664721	0.0555556	0	0.222222	0.055556	0.111114	0
10	128352739	G	synonymous_variant	Cs	4.29215	0.00260025	0.914934	0.857494	0.944444	0.16665	0.277778	0.186167	0.111111	0.583333
7	44538239	C	intron_variant	Pold1	4.29195	0.00260035	0.916605	0.529748	0.333333	0.05587	1.6e-05	0	0	0
7	79094223	T	synonymous_variant	Acan	4.29116	0.00260311	0.749106	0.893311	0	0.099414	0.111111	0.055556	0	0
19	39186796	G	downstream_gene_variant	Cyp2c66	4.29096	0.00260327	0.833331	0.607126	0	1.5e-05	0.055556	0	0	0
4	135920042	C	3_prime_UTR_variant	Cnr2	4.28937	0.00260758	1	1	1	1	0.722181	0.222222	2.1e-05	0
5	149215307	A	3_prime_UTR_variant	Uspl1	4.28967	0.00260758	0.79166	0.882465	0	0.111089	0	0	0.055556	0
9	104184540	G	intron_variant	Dnajc13	4.28937	0.00260758	0.833038	0.864528	0.0555556	0.262771	0.333334	0.055636	0.111121	0.166667
7	35299336	A	intron_variant	Gpatch1	4.28888	0.00260818	1	0.749981	0.888889	0.610839	0.333333	0	0.111129	0.333333
8	117556177	C	intron_variant	Plcg2	4.28869	0.00260818	0.796866	0.746577	0.388889	0.110454	0.163996	0.036241	0	0.416667
11	32225829	C	upstream_gene_variant	Mpg	4.28793	0.00261277	0.770951	0.823631	0.555556	0.177851	0.611111	0.166675	0.055907	0.416667
14	14853760	C	intron_variant	Nek10	4.28801	0.00261277	0.916667	0.481992	0	0	0	0	0	0
4	89274533	A	3_prime_UTR_variant	Cdkn2a	4.28546	0.00263324	0.958315	0.932232	0.944444	0.671358	0.659077	0.279125	0	0
6	122059947	T	intron_variant	Mug2	4.28558	0.00263324	0.791644	0.751787	0	0.17189	0.166667	0	0	0
2	39034350	A	intron_variant	Golga1	4.28409	0.00263516	0.711997	0.920494	0.0555556	0	0.388898	0.109514	0.11201	0
8	66513240	G	synonymous_variant	Tktl2	4.28424	0.00263516	0.824396	0.864691	0.333333	0.106347	0.249152	0	0.222223	0
8	124683226	T	missense_variant	Ttc13	4.28435	0.00263516	0.632016	0.927888	0.833333	0.111454	0.444122	0.07021	0	0
15	90942103	G	intron_variant	Kif21a	4.28495	0.00263516	0.875525	0.855958	0.0555556	0	0.249094	0.117478	0.22515	0
17	47649704	C	intron_variant	Gm20517	4.28452	0.00263516	0.7914	0.924652	0	0.111133	0.055556	0.055558	0.055556	0
5	146951728	C	3_prime_UTR_variant	Mtif3	4.28329	0.00264148	0.791649	0.644125	0	0	0.111111	0	0	0
18	70496094	A	intron_variant	Stard6	4.28294	0.00264148	0.791656	0.954996	0.333333	0.277778	0.109937	0.055556	0	0.25
5	137831000	C	intron_variant	Pilra	4.28187	0.00264333	1	1	0.944444	0.668219	0.609149	0.22147	0.160308	0
7	119596118	T	3_prime_UTR_variant	Acsm2	4.28191	0.00264333	0.874998	0.892826	0.944444	0.277916	0.555663	0.222416	0.111196	0.5
9	90054458	G	5_prime_UTR_variant	Ctsh	4.28167	0.00264333	0.829342	0.476452	0.222222	0.223719	0.774816	0	0.116395	1
4	154281303	C	intron_variant	Arhgef16	4.27927	0.00266352	0.665402	0.754806	0.5	0.095811	0.555164	0.055681	1.6e-05	0
18	86460963	C	intron_variant	Neto1	4.27872	0.00266577	0.8749	0.857089	0	0	0	0	0.235941	0
3	152393369	A	3_prime_UTR_variant	Usp33	4.27773	0.00267331	0.958333	0.897609	0	0.111111	0.055556	0.111111	0.222222	0.25
11	32226580	T	missense_variant	Mpg	4.27722	0.00267721	0.767234	0.861741	0.555556	0.222851	0.613015	0.166667	0.055556	0.333333
7	78843147	A	non_coding_transcript_exon_variant	Det1	4.27508	0.00270093	0.721285	0.881226	0.277778	0.217987	0.222244	0	0	0
7	79449778	C	3_prime_UTR_variant	Fanci	4.27484	0.00270172	0.871818	0.784306	0.0555556	0.222224	0.277774	0.055556	0.111111	0
3	152396558	G	5_prime_UTR_variant	Zzz3	4.27353	0.00270237	0.958333	0.895725	0	0.111054	0.055556	0.11122	0.222222	0.25
5	137290501	T	synonymous_variant	Ache	4.27335	0.00270237	0.917152	0.473085	0	0	0	0	0	0
7	90048689	C	non_coding_transcript_exon_variant	E230029C05Rik	4.27384	0.00270237	0.89971	0.871225	0.166667	0.165921	0.222224	0.060724	0.222228	0
10	114398911	A	3_prime_UTR_variant	Trhde	4.27334	0.00270237	1	0.932596	0.277778	0.722215	0.444444	0	0.246051	0.166667
11	120458684	G	5_prime_UTR_variant	Ccdc137	4.27364	0.00270237	0.874857	0.92857	0.5	0.500021	0.772856	0.222057	0.109995	0
16	95369311	T	intron_variant	Erg	4.27355	0.00270237	0.791327	0.883783	0.666667	0	0.112543	0.166671	0	0.666667
2	134596170	T	3_prime_UTR_variant	Tmx4	4.27293	0.00270312	0.958326	0.821417	0.444444	0.555736	0.370477	0	0.166667	0
4	139420480	G	synonymous_variant	Ubr4	4.27292	0.00270312	0.958318	0.929003	0.388889	0.222043	0.944418	0.444466	0.245757	0.416667
7	24416390	T	intron_variant	Smg9	4.27177	0.00270999	0.870802	0.641281	0.0555556	0	0.222149	0.055556	0.111454	0
5	27718363	G	intron_variant	Dpp6	4.27014	0.0027257	0.884365	0.878151	0.611111	0.227446	0.443431	0	0.349237	0
6	137478633	G	3_prime_UTR_variant	Eps8	4.27	0.0027257	0.715181	0.75	0.0555556	0.055556	0.463218	0	0.116703	0
4	109363111	A	intron_variant	Eps15	4.26893	0.00273074	0.916667	0.928382	1	0.728181	0.611111	0.175168	1e-06	0
14	73568817	C	intron_variant	Sucla2	4.26923	0.00273074	0.875052	0.808156	0.5	0.551108	0.713521	0.111111	0.081506	0.333333
9	106213133	A	intron_variant	Twf2	4.26851	0.00273089	0.789841	0.860771	0.555556	0.167728	0.111414	0.05603	0	0
13	97246667	C	synonymous_variant	Enc1	4.26722	0.00274237	0.832541	0.928484	0.388889	0.507801	0.502148	0.092194	0.055798	0
3	152335360	A	synonymous_variant	Miga1	4.26673	0.00274404	0.841019	0.862808	0	0.111074	0.555522	0.111111	0.277751	0.25
10	114412563	T	synonymous_variant	Trhde	4.26647	0.00274501	0.916321	0.865342	0	0.166604	0.056814	0	0.23088	0.166667
12	51800670	T	intron_variant	Hectd1	4.26523	0.00275606	0.699295	0.884177	0.111111	0	0	0	0	0
7	44859785	C	5_prime_UTR_variant	Pnkp	4.26502	0.00275635	0.709029	0.739446	0.0555556	0	0.444444	0.111138	0	0.25
5	137298599	T	intron_variant	Srrt	4.26466	0.00275657	0.916168	0.471047	0	0	0	0	0	0
5	17478630	T	splice_region_variant,splice_polypyrimidine_tract_variant,intron_variant	Speer4f1	4.26431	0.00275766	0.874707	0.75129	0	0.055713	0.500727	0.277778	0.058216	0.25
19	39069479	A	missense_variant	Cyp2c65	4.26395	0.00275877	0.807112	0.642544	0	0	0.055556	0	0	0
6	122071918	C	intron_variant	Mug2	4.26331	0.00276135	0.781276	0.796243	0.0555556	0.174565	0.111112	0	0	0
11	32745966	G	3_prime_UTR_variant	Fbxw11	4.26295	0.0027624	0.875	1	0.5	0.499662	0.558297	0.222222	0.063251	0.416667
7	141241037	T	intron_variant	Phrf1	4.26107	0.00277884	0.84206	0.678168	0	0.116144	0.166724	0.055556	0	0
8	36147891	T	downstream_gene_variant	Prag1	4.2603	0.00278457	0.853733	0.964255	0.444444	0.113656	0.888907	0.418171	0.193958	0.833333
7	17033845	G	3_prime_UTR_variant	Hif3a	4.25999	0.00278577	0.871534	0.978406	0.222222	0.33471	0.333841	0.058083	0.221881	0.166667
5	146954482	C	3_prime_UTR_variant	Mtif3	4.25797	0.00280057	0.828801	0.678564	0	1e-06	0.055556	0.055423	1e-06	0
11	120460064	A	5_prime_UTR_variant	Ccdc137	4.25743	0.00280336	0.834436	0.928502	0.5	0.561656	0.833197	0.170139	0.105483	0
3	152370633	A	intron_variant	Usp33	4.25692	0.00280714	0.958019	0.891326	0	0.111111	0.055556	0.111111	0.225242	0.25
1	11933628	G	intron_variant	A830018L16Rik	4.25582	0.0028082	0.916684	0.795319	0	0.333377	0.166667	0.113712	0	0
10	120362838	C	3_prime_UTR_variant	Hmga2	4.25568	0.0028082	0.855725	0.928684	0.222222	0.503282	0.224313	0.055574	0	0
12	51621763	T	intron_variant	Strn3	4.25563	0.0028082	0.750203	0.873884	0.111111	0.112466	0	0	0	0
10	83230781	A	downstream_gene_variant	Slc41a2	4.25455	0.00281588	0.916559	0.357143	0	0	0.168753	0	0	0
17	83820908	T	3_prime_UTR_variant	Mta3	4.25433	0.00281588	0.964606	0.818655	0.0555556	0.38889	0.555535	0.333336	5e-06	0
11	51645668	T	synonymous_variant	N4bp3	4.25265	0.00283274	0.916417	0.464206	0.0555556	0	0	0	0	0
7	6316069	T	3_prime_UTR_variant	Zfp583	4.25223	0.00283542	0.730576	0.75002	0	0.222222	0.385805	0	0	0
11	110118190	T	intron_variant	Abca9	4.25209	0.00283542	0.791632	0.749027	0.944444	0.309839	0.443369	0.055556	0	0
2	58287667	G	intron_variant	Acvr1c	4.2513	0.0028411	0.874991	0.944034	0	0.166457	0.555555	0.330921	0.111111	0.333333
8	86624084	A	5_prime_UTR_variant	Lonp2	4.25012	0.00284751	0.916667	0.429011	0	0.166667	0.5	0.055556	0.055556	0.75
5	137653881	G	synonymous_variant	Agfg2	4.24969	0.00285074	0.874987	0.821902	0	0.11313	0.166663	0.056833	0.166668	0
11	51736355	T	synonymous_variant	Sec24a	4.24824	0.00286706	0.958296	0.464286	0.0555556	0	0	0.055556	0	0
2	28572222	G	synonymous_variant	Gtf3c5	4.24782	0.00287032	0.833401	0.926299	0.611111	0.759003	0.483879	0	0	0.416667
5	115971239	T	splice_region_variant,splice_polypyrimidine_tract_variant,intron_variant	Cit	4.24707	0.00287114	0.914719	0.741572	0.833333	0.719506	0.482416	0	1e-06	0
9	72577101	C	intron_variant	Rfx7	4.24733	0.00287114	0.660919	0.75	0.388889	0	0.555514	0.111111	0	0.166667
11	34698622	C	intron_variant	Dock2	4.24719	0.00287114	0.75072	0.857433	0	0	0	0.055556	0	0
11	51817092	T	missense_variant	Jade2	4.24726	0.00287114	0.999945	0.42878	0.0555556	0.069096	0.833333	0.222224	0.222222	0.666667
11	51645917	A	intron_variant	N4bp3	4.24587	0.00288224	0.933488	0.428608	0.0555556	0	0	0	0	0
12	108539076	T	3_prime_UTR_variant	Eml1	4.24455	0.00289481	0.699867	0.818534	0.0555556	0.055714	0.499046	0.056185	0.111117	0.166667
1	128351697	A	splice_polypyrimidine_tract_variant,intron_variant	Mcm6	4.24358	0.00290296	0.916665	1	0.944444	0.775054	0.833333	0.111153	0.222241	0
3	123528022	T	3_prime_UTR_variant	Ndst3	4.24299	0.00290496	0.95829	1	0.944444	1	0.544542	0.058045	0.05522	0.0833333
12	76015738	A	intron_variant	Syne2	4.24162	0.00291409	0.904982	0.856112	0	0.052952	0.111119	0.277084	0	0.5
14	54241341	A	3_prime_UTR_variant	Dad1	4.24139	0.00291409	0.791666	0.857142	0	0.382376	0.23361	0	0	0.5
6	119206586	C	synonymous_variant	Dcp1b	4.24033	0.00291986	0.791346	0.499999	0	0.05556	0.500023	0.055556	0	0
11	120463739	C	3_prime_UTR_variant	Ccdc137	4.24008	0.00291986	0.822893	0.886672	0.5	0.514522	0.777748	0.166934	0.070292	0
1	8677163	A	intron_variant	Sntg1	4.23991	0.00292002	0.666667	0.892507	0.111111	0	0.720813	0	0.333333	0.666667
14	54235642	A	3_prime_UTR_variant	Dad1	4.23947	0.00292344	0.750126	0.794424	0	0.333311	0.388888	0	0	0.5
5	34109277	C	intron_variant	Poln	4.23855	0.00293113	0.784388	0.96357	0.111111	0.388939	0.555556	0.111111	0.105669	0.333333
4	98405379	G	intron_variant	Patj	4.23595	0.00295637	1	0.964286	1	0.777778	0.722223	0.341925	0	0.25
16	59653601	T	3_prime_UTR_variant	Epha6	4.23602	0.00295637	0.874766	0.5	0	0	0.055556	0	0	0
3	103885980	C	synonymous_variant	Ptpn22	4.23567	0.00295671	0.708329	0.931475	0	0	0	0.055556	0	0
4	6272372	A	synonymous_variant	Cyp7a1	4.23426	0.00295671	0.624984	0.714286	0.833333	0.111154	0.722222	0.055556	0	0
5	14788265	A	intron_variant	Pclo	4.23517	0.00295671	0.833173	0.72067	0.333333	0.055555	0.166667	0.116211	1e-06	0
16	21220514	C	synonymous_variant	Ephb3	4.23451	0.00295671	0.874991	0.855274	0.111111	0.189593	0.553089	0.165073	0.221864	0.583333
16	63610927	G	intron_variant	Epha3	4.23469	0.00295671	0.893024	0.64275	0.611111	0.055595	0.111091	0.055556	0.070174	0
2	120702803	C	synonymous_variant	Stard9	4.23263	0.00296952	0.791643	0.816342	0	0	0.055556	0.111121	0	0
19	43912293	G	synonymous_variant	Dnmbp	4.23201	0.00297335	0.875	0.872058	1	0.666668	0.442791	0.055575	0	0.5
19	10218176	C	synonymous_variant	Myrf	4.23001	0.00298462	0.684173	0.81105	0.0555556	0.162802	0.333889	0	0	0
10	100514057	T	intron_variant	Cep290	4.22968	0.00298669	0.708302	0.714284	0	0	0.333333	0.055556	0	0.0833333
1	10024807	C	3_prime_UTR_variant	Cops5	4.2295	0.00298703	0.747449	0.883733	0.111111	0.111111	0.222222	0.11111	0	0.0833333
3	103886003	C	missense_variant	Ptpn22	4.22861	0.00299226	0.708318	0.928483	0.111111	3e-06	0	0.055556	0	0
11	32225748	A	upstream_gene_variant	Mpg	4.22787	0.0029978	0.738261	0.842267	0.555556	0.166735	0.613187	0.166668	0.053914	0.416667
5	140906727	A	synonymous_variant	Card11	4.22685	0.0030048	0.708333	0.857141	0.722222	0.055556	0.055556	0	0	0
2	24187690	C	splice_polypyrimidine_tract_variant,intron_variant	Il1f9	4.22386	0.00300857	0.958333	1	1	0.151053	0.888825	0.643502	0.111099	0.916667
2	28552174	A	synonymous_variant	Ralgds	4.22367	0.00300857	0.874969	0.962208	0.611111	0.776273	0.561502	0.100173	0.013747	0.333333
2	134497293	A	downstream_gene_variant	Hao1	4.2248	0.00300857	0.833333	0.607142	0	0	0	0	0	0
3	152526682	C	intron_variant	Ak5	4.22473	0.00300857	0.91642	0.899703	0.166667	0.238406	0.388899	0.055604	0.333435	0
4	138744092	T	3_prime_UTR_variant	Pla2g2c	4.22605	0.00300857	0.621626	0.94916	0	0	0.222225	0.055556	0	0.333333
4	154280463	G	intron_variant	Arhgef16	4.2253	0.00300857	0.66755	0.779393	0.5	0.113579	0.491383	0.055903	0	0
5	140906886	C	synonymous_variant	Card11	4.22367	0.00300857	0.708327	0.853475	0.722222	0.055556	0.055556	0	0	0
8	45763205	G	intron_variant	Sorbs2	4.22552	0.00300857	0.958311	0.754372	0.611111	0.666665	0.499917	0.111137	1e-06	0
10	114412367	A	intron_variant	Trhde	4.22476	0.00300857	0.873818	0.858433	0	0.09886	0.055633	0	0.222497	0.0833333
10	114412368	A	intron_variant	Trhde	4.22365	0.00300857	0.874108	0.858433	0	0.098865	0.055659	0	0.22241	0.0833333
11	102770114	G	splice_region_variant,splice_polypyrimidine_tract_variant,intron_variant	Adam11	4.22516	0.00300857	0.791472	0.615946	0.0555556	0	0.111111	0	1e-06	0.333333
11	120463740	A	3_prime_UTR_variant	Ccdc137	4.22413	0.00300857	0.822893	0.885272	0.5	0.524027	0.777748	0.166934	0.070262	0
18	19988422	A	intron_variant	Dsc3	4.22318	0.0030127	0.874994	0.674026	0.555556	0.393832	0.276237	0	0.002622	0
3	154578788	G	3_prime_UTR_variant	Tyw3	4.21805	0.00304627	0.812338	0.785716	0.111111	0	0	0	0.111111	0
10	100492847	T	intron_variant	Cep290	4.21889	0.00304627	0.71097	0.821965	0	0.111082	0.414183	0.110337	0	0.166667
15	55308102	C	intron_variant	Col14a1	4.21852	0.00304627	0.835596	0.940449	0.777778	0.209452	0.622735	0.20336	0.215238	0.25
11	101972607	A	3_prime_UTR_variant	Dusp3	4.21695	0.00305246	0.900078	0.505136	0.111111	0.166663	0.166667	0	0	0
10	119200306	G	3_prime_UTR_variant	Cand1	4.21631	0.0030556	0.875001	0.53569	1	0.166622	0.554431	0.110778	0.05559	0
7	24275231	T	missense_variant	Zfp93	4.21466	0.00306716	0.833331	0.819214	0.222222	0.166701	0	0.055621	0	0
12	75939882	A	intron_variant	Syne2	4.21306	0.00307818	0.83014	0.892713	0.222222	0.27882	0.301453	0.172808	0	0
7	119596182	G	3_prime_UTR_variant	Acsm2	4.21256	0.00307854	0.875	0.857129	0.944444	0.277836	0.554985	0.22227	0.111114	0.5
4	126118280	G	5_prime_UTR_variant	Stk40	4.21136	0.00308582	0.816268	0.706373	0	0.055919	0.166672	5e-06	0.106449	0
5	9121041	C	intron_variant	Dmtf1	4.21124	0.00308582	0.914698	0.892641	0.5	0.49588	0.116213	0.056188	0.026765	0
15	78671418	T	3_prime_UTR_variant	Elfn2	4.21143	0.00308582	1	0.900425	0.111111	0.499979	0.555554	0	0.444431	0.25
13	42159833	T	missense_variant	Hivep1	4.21073	0.00309058	0.875507	0.749994	0.555556	0.279281	0.833333	0.223358	0.166667	0
1	125570641	T	intron_variant	Slc35f5	4.2105	0.00309165	0.791666	0.89333	0.0555556	0.222222	0.388889	0.111111	0.095698	0
15	90949071	A	intron_variant	Kif21a	4.20967	0.00309664	0.958265	0.641904	0.0555556	0	0.277778	0.166397	0.169355	0
9	124124836	A	missense_variant	Ccr5	4.20932	0.0030971	1	0.964285	0.388889	0.285955	0.499997	0.333333	0.222222	0.416667
11	109572700	A	3_prime_UTR_variant	Arsg	4.20885	0.0030971	0.74993	0.68425	0.222222	0	0.333333	0	0.111111	0
3	30683679	A	intron_variant	Lrrc31	4.2084	0.0031012	0.916662	0.673062	0.722222	0.543221	0.326979	0	0	0.75
12	38427341	A	intron_variant	Dgkb	4.20764	0.00310515	0.836937	0.785151	0.277778	0.147561	0.178797	0.128819	0	0.166667
4	154281425	G	synonymous_variant	Arhgef16	4.20739	0.00310651	0.664429	0.746097	0.555556	0.05603	0.497465	0.055871	0.015884	0.166667
11	69560241	A	intron_variant	Efnb3	4.20613	0.00311765	0.753322	0.749999	0	0	0	0	0	0
1	91115352	T	missense_variant	Lrrfip1	4.20571	0.00312109	1	0.392671	0.333333	0.305837	0.388889	0.07724	0	0
10	108230477	C	synonymous_variant	Ppp1r12a	4.20551	0.00312164	0.971463	0.864385	0	0.524733	0.11112	0.107659	0.012305	0
9	48474992	A	intron_variant	Rexo2	4.20479	0.00312523	0.91666	0.535693	0.833333	0.611127	0.625055	0	0	0
1	176261461	C	intron_variant	Pld5	4.20271	0.00314458	0.78841	0.928498	0.388889	0.30762	0.375293	0.162993	0	0
2	134597553	T	3_prime_UTR_variant	Tmx4	4.20209	0.00314458	0.958066	0.821137	0.277778	0.499988	0.245036	0	0.166667	0
7	44540752	G	intron_variant	Pold1	4.20208	0.00314458	0.914537	0.494798	0.388889	0.065353	0	0	1e-06	0
7	64822331	A	intron_variant	Fam189a1	4.20249	0.00314458	0.915216	0.749964	0.722222	0.280591	0.111113	0.104021	0	0.333333
7	78847273	A	5_prime_UTR_variant	Det1	4.20244	0.00314458	0.852908	0.96142	0.611111	0.666622	0.222222	0	0.000137	0
15	51786675	C	3_prime_UTR_variant	Eif3h	4.20184	0.00314458	1	0.749816	0.944444	0.777334	0.584633	0.055583	0.103511	0
16	63610989	G	synonymous_variant	Epha3	4.20186	0.00314458	0.914401	0.649273	0.611111	0.055558	0.098286	0.055556	0.1129	0.0833333
19	9087939	A	5_prime_UTR_variant	Scgb1a1	4.20284	0.00314458	0.916668	0.964287	0.666667	0.444459	0.663517	0.207288	0.22739	0.833333
8	13972535	T	intron_variant	Tdrp	4.20136	0.00314533	0.958333	0.857081	0.111111	0.611159	0.222222	0.055558	0.04935	0
11	56024949	G	intron_variant,non_coding_transcript_variant	LOC115485826	4.20086	0.00314973	1	0.964286	1	0.889663	0.444417	0.167859	0	0.333333
9	109441108	C	missense_variant	Fbxw16	4.2001	0.00315612	0.791667	0.856858	0.944444	0.277831	0.332672	0.116178	0	0
2	165073000	C	downstream_gene_variant	Cd40	4.19842	0.00317022	0.899523	0.496912	0	0.111664	0.222222	0.055556	0	0
10	100575648	G	3_prime_UTR_variant	Cep290	4.19856	0.00317022	0.832167	0.868174	0.833333	0.51382	0.475674	0.109177	0	0.166667
15	88730100	G	synonymous_variant	Brd1	4.19846	0.00317022	0.920404	0.886773	0.388889	0.657426	0.498026	0.166678	1e-06	0
17	47688286	C	5_prime_UTR_variant	Tomm6	4.19832	0.00317022	0.804559	0.89096	0	0.384877	0.111111	0	0	0
16	42145201	T	intron_variant	Lsamp	4.19735	0.0031796	0.833333	0.712956	0	0.277778	0.666653	0.222222	0	0
2	94157667	A	intron_variant	Hsd17b12	4.19667	0.00318266	0.996709	1	0.888889	0.833007	0.553977	0.149478	0.139029	0.666667
2	118120320	T	synonymous_variant	Thbs1	4.19672	0.00318266	0.833994	0.784501	0.222222	0.222287	0.111111	0.056722	0	0
7	6306790	A	3_prime_UTR_variant	Zfp667	4.19667	0.00318266	0.7524	0.713248	0	0.222257	0.334143	0	0	0
1	11208651	T	synonymous_variant	Prex2	4.19584	0.0031882	0.749999	0.817253	1	0.555556	0.633249	0	0.015513	0.166667
2	143849068	A	intron_variant	Bfsp1	4.1957	0.0031882	0.784851	0.908167	0.666667	0.180705	0	0.051647	1.5e-05	0
7	119596397	T	3_prime_UTR_variant	Acsm2	4.19552	0.0031882	0.875	0.892857	0.944444	0.333099	0.555555	0.222222	0.111111	0.5
11	34514414	C	intron_variant	Dock2	4.19592	0.0031882	0.748868	0.753365	0	0	0	1.5e-05	0	0.0833333
12	91817349	G	splice_region_variant,splice_polypyrimidine_tract_variant,intron_variant	Sel1l	4.1956	0.0031882	0.878637	1	0.944444	0.944342	0.554566	0.055635	0	0.0833333
7	24261410	A	synonymous_variant	Zfp108	4.19524	0.00319	0.958193	0.856227	0.333333	0.446542	0.388883	0.113693	0.17348	0.583333
7	119596436	A	3_prime_UTR_variant	Acsm2	4.19503	0.00319068	0.875	0.892575	0.944444	0.333251	0.555523	0.222222	0.111111	0.5
16	20338829	G	intron_variant	Abcc5	4.19452	0.00319528	0.842896	0.678369	0.333333	4e-06	0.166669	0	0.166668	0.5
7	141647809	G	intron_variant	Muc6	4.19398	0.00319537	0.968791	0.860521	0	0.166697	0.27704	0.389728	0	0.583333
8	124680135	T	intron_variant	Ttc13	4.19423	0.00319537	0.749352	0.952585	0.944444	0.332672	0.486276	0.166733	0	0.25
2	156938684	A	intron_variant	Ndrg3	4.19207	0.00319835	0.958322	0.60715	0.722222	0.387382	0.222223	0.055676	0	0
3	36015619	A	intron_variant	Ccdc144b	4.19353	0.00319835	0.791667	0.607912	0	0	0.222222	0.055456	0	0.0833333
3	97692266	T	intron_variant	Pde4dip	4.19285	0.00319835	0.733615	0.677542	0.0555556	0.110932	0.646291	0.055555	0.111159	0
3	152472859	T	synonymous_variant	Ak5	4.19214	0.00319835	0.749993	0.786243	0.555556	0.222217	0.333634	0	0.056185	0
4	154280942	G	missense_variant	Arhgef16	4.19304	0.00319835	0.683627	0.764258	0.555556	0.115077	0.445065	0.055607	0	0
5	8740519	C	synonymous_variant	Abcb1a	4.19334	0.00319835	0.870532	0.892855	0.888889	0.499508	0.055556	0	0	0
5	139112598	C	intron_variant	Prkar1b	4.19212	0.00319835	0.91632	0.914762	0.777778	0.473801	0.334563	0.164459	0.055254	0
9	113662181	A	intron_variant	Pdcd6ip	4.19254	0.00319835	0.791646	0.571423	0	0.055556	0.222222	0	0	0
7	6316039	A	3_prime_UTR_variant	Zfp583	4.19111	0.00320979	0.74936	0.714289	0	0.222222	0.337709	0	0	0
5	105814930	T	3_prime_UTR_variant	Lrrc8d	4.18939	0.00321142	0.704618	0.968476	0.277778	0.166667	0	0	0	0
7	64842011	C	intron_variant	Fam189a1	4.18933	0.00321142	0.916667	0.746621	0.722222	0.277823	0.222222	0.111111	0.055556	0.333333
9	75056601	G	intron_variant	Arpp19	4.19003	0.00321142	0.7499	0.92753	0.0555556	0.111437	0	0.060601	0	0
10	100489524	C	intron_variant	Cep290	4.18968	0.00321142	0.791666	0.831942	0	0.109498	0.388896	0.222539	0	0.0833333
10	100537582	A	synonymous_variant	Cep290	4.1894	0.00321142	0.916667	0.892348	0.888889	0.280035	0.611111	0.380546	0.055556	0.75
12	118198712	A	missense_variant	Dnah11	4.18947	0.00321142	0.623808	0.618825	0.0555556	0.055558	0.888883	0.109329	0	0.25
12	76015655	G	synonymous_variant	Syne2	4.18803	0.00322203	0.916618	0.857909	0	0.055429	0.15989	0.332438	0	0.583333
12	111730162	C	intron_variant	Coa8	4.18713	0.00323038	0.999993	0.744162	0	0.491794	0.721866	0.222087	0.167498	0
7	44540514	T	intron_variant	Pold1	4.18539	0.00325083	0.906784	0.492698	0.388889	0.055891	0	0	0	0
16	42168324	G	intron_variant	Lsamp	4.18468	0.00325675	0.870093	0.705221	0.0555556	0.251285	0.613346	0.258724	0	0
11	53813593	C	non_coding_transcript_exon_variant	Gm12216	4.18446	0.00325785	0.834852	0.920815	0.111111	0.444444	0.166757	0.055561	0	0
8	94780010	G	synonymous_variant	Cx3cl1	4.18403	0.00326008	0.791648	0.710808	0	0.055558	0	0	1e-06	0
1	128349586	A	intron_variant	Mcm6	4.18334	0.00326377	0.916651	0.928646	0.944444	0.811761	0.382235	0.058047	0	0
2	134597027	T	3_prime_UTR_variant	Tmx4	4.18316	0.00326377	0.958284	0.822235	0.5	0.671905	0.444441	0	0.166668	0
4	135920097	G	3_prime_UTR_variant	Cnr2	4.1825	0.00326686	1	1	1	1	0.717185	0.222222	0.041801	0
9	109030939	A	3_prime_UTR_variant	Pfkfb4	4.18206	0.00326686	0.833328	1	0.944444	0.231547	0.944444	0.523135	0.055559	0.583333
14	55883890	T	intron_variant	Cbln3	4.18219	0.00326686	0.750213	0.925762	0	0	0.388895	0.054116	0.27836	0
5	14790346	G	splice_polypyrimidine_tract_variant,intron_variant	Pclo	4.18138	0.00327234	0.777266	0.750119	0.333333	0	0.166668	0.113723	1e-06	0
7	16995140	T	missense_variant	Ccdc8	4.18065	0.00327863	0.708352	0.750739	0.166667	0.388886	0.603135	0	0	0.0833333
1	83183352	C	synonymous_variant	Daw1	4.17997	0.00328005	1	1	0.555556	0.710092	0.722208	0.326646	0.111232	0
3	138221632	C	intron_variant	Adh7	4.18029	0.00328005	0.916655	0.752175	0.611111	0.333649	0.277764	0.111111	0.055556	0
9	115309913	T	synonymous_variant	Stt3b	4.18011	0.00328005	0.958266	0.590253	0.222222	0.222261	0.498646	0.165528	0.111153	0
5	137831071	C	intron_variant	Pilra	4.17917	0.00328956	1	0.964353	0.944444	0.722193	0.5562	0.222221	0.111111	0
2	125344116	A	intron_variant	Fbn1	4.17868	0.00329454	0.8039	0.749763	0.111111	0.055556	0	0.000992	0.04927	0
1	58908662	T	synonymous_variant	Trak2	4.17814	0.0032983	0.747454	0.857096	0.555556	0.113213	0.222222	0.111115	0	0
8	124712481	A	intron_variant	Ttc13	4.17769	0.0032983	0.647007	0.965871	0.722222	0.111296	0.227153	0.057216	0	0
12	91817336	C	synonymous_variant	Sel1l	4.17788	0.0032983	0.875047	1	0.944444	0.944208	0.555282	0.057299	0	0.166667
1	44144042	T	3_prime_UTR_variant	Bivm	4.17704	0.00330219	0.708352	0.956193	0.166667	0.16538	0	0	0	0
16	33726454	T	missense_variant	Heg1	4.17722	0.00330219	0.791667	0.999997	0.111111	0.278855	0.833372	0.444493	0	0
15	80368871	T	intron_variant	Cacna1i	4.17645	0.00330573	0.676169	0.880479	0	0	0	0	0	0
3	138123656	A	intron_variant	Mttp	4.17586	0.00331001	0.874133	0.499867	0	0	0.22411	0	0.109551	0
3	127820894	T	intron_variant	Ap1ar	4.17555	0.00331022	0.54203	1	0	0	0.334806	0.055556	0	0.166667
11	99837804	C	missense_variant	2300003K06Rik	4.17486	0.003314	0.788838	1	0.388889	0.111077	0.351407	0.166667	0.178333	0.916667
18	73928354	G	downstream_gene_variant	Mapk4	4.17497	0.003314	0.49223	0.963711	0.444444	0.056978	0.609459	0.055557	0	0
14	84446988	C	synonymous_variant	Pcdh17	4.17403	0.0033213	0.744873	0.535216	0	0	0.333333	0	0	0
2	118114528	T	intron_variant	Thbs1	4.17343	0.00332642	0.874999	0.785712	0.222222	0.166675	0.777872	0.444444	0	0
6	119215216	C	synonymous_variant	Dcp1b	4.17204	0.00333361	0.749965	0.49661	0	0.055559	0.444444	0	0	0
6	131284777	C	intron_variant	Magohb	4.17253	0.00333361	0.791667	0.963878	0.5	0.222222	0.611111	0.111111	0.277778	0.75
9	109847613	G	intron_variant	Camp	4.17178	0.00333361	0.958333	0.607143	0.388889	0.444444	0.388876	0.055559	0.055556	0
11	107183433	T	intron_variant	Nol11	4.17204	0.00333361	0.874999	0.50108	0	0	0	0	0	0
17	84586190	G	intron_variant	Plekhh2	4.1719	0.00333361	0.699607	0.89367	0.222222	0.277778	0.407628	0.065436	0	0.416667
6	119215227	T	missense_variant	Dcp1b	4.17153	0.00333408	0.750537	0.496389	0	0.055559	0.444444	0	1e-06	0
3	123528194	C	3_prime_UTR_variant	Ndst3	4.17056	0.00334365	0.958333	1	1	1	0.607843	0.159388	0	0.0833333
13	56473409	A	downstream_gene_variant	Slc25a48	4.17021	0.00334617	0.881172	0.574711	0.944444	0.533343	0.665296	0.05536	0	0
3	96670087	T	upstream_gene_variant	Ankrd35	4.16997	0.00334681	0.708332	0.855445	0.611111	0.166667	0.652828	0.222224	0	0
10	62464558	T	intron_variant	Vps26a	4.16955	0.00334948	0.958333	0.928572	0.722222	0.277778	0.444317	0.444448	0	0.166667
4	13866007	A	synonymous_variant	Runx1t1	4.16814	0.00336399	0.666662	0.643276	0	0	0.388889	0	0	0
13	41148709	A	intron_variant	Sycp2l	4.16747	0.00336959	0.810956	0.857161	0.666667	0.333333	0.055556	0	0	1
1	39545457	G	3_prime_UTR_variant	Cnot11	4.16707	0.0033734	0.708333	0.675491	0.111111	0.055556	0.775503	0.166692	0.056066	0.166667
3	79945025	A	3_prime_UTR_variant	Gask1b	4.16545	0.00338301	0.875014	0.9322	0.888889	0.277778	0.666446	0.388889	0.055556	0
4	13866010	A	synonymous_variant	Runx1t1	4.16528	0.00338301	0.666662	0.643277	0	0	0.388889	0	0	0
4	40812672	G	intron_variant	B4galt1	4.16554	0.00338301	0.583333	0.928572	0.333333	0.111111	0.333337	0	0	0
7	78896162	A	5_prime_UTR_variant	Aen	4.16542	0.00338301	0.827175	0.898285	0.5	0.555556	0.222222	0	0	0
8	66512217	G	synonymous_variant	Tktl2	4.16559	0.00338301	0.880504	0.924009	0.888889	0.165848	0.333227	0.11112	0.277784	0.833333
12	86749097	T	synonymous_variant	Lrrc74a	4.16514	0.00338301	0.911151	0.866001	0.888889	0.611293	0.722148	0.221707	0.063158	0.333333
13	50423511	T	intron_variant	Fbxw17	4.16615	0.00338301	0.788662	0.859762	0.666667	0.332071	0.222405	0	0.055654	0
10	108249300	A	intron_variant	Ppp1r12a	4.16212	0.00342169	1	0.821412	0.722222	0.777718	0.11178	0	0	0
7	68207595	A	intron_variant	Igf1r	4.16195	0.00342226	0.708202	0.911456	0.166667	0	0.333334	0.166837	0.055702	0
7	79094229	T	synonymous_variant	Acan	4.15979	0.00344608	0.70719	0.893349	0	0.086811	0.111111	0.055556	0	0
2	165073030	A	downstream_gene_variant	Cd40	4.15907	0.00344887	0.903833	0.50419	0	0.154701	0.222222	0.055558	0	0
19	3268848	C	splice_region_variant,splice_polypyrimidine_tract_variant,intron_variant	Ighmbp2	4.15871	0.00345187	0.958719	0.858561	1	0.891632	0.444428	0.05573	0	0
10	100499905	A	intron_variant	Cep290	4.1583	0.00345586	0.685008	0.748049	0	0	0.334643	0.073853	0	0.0833333
3	152223328	A	synonymous_variant	Fubp1	4.15809	0.00345691	0.903121	0.823086	0.444444	0	0.055558	0.111782	0.200606	0.25
3	154577240	A	3_prime_UTR_variant	Tyw3	4.15777	0.00345931	0.583333	0.907023	0.111111	0	0.439663	0	0.111623	0
5	140906916	T	synonymous_variant	Card11	4.15765	0.00345931	0.708331	0.819794	0.666667	0.055556	0.055556	0	0	0
4	43689581	C	splice_region_variant,intron_variant	Tmem8b	4.15731	0.0034602	0.875001	1	0.611111	0.666667	0.556436	0.170727	0.056813	0
4	108189511	G	intron_variant	Zyg11a	4.15738	0.0034602	0.833333	0.357143	0.0555556	0	0.333333	0	0	0.25
4	108189592	T	missense_variant	Zyg11a	4.15639	0.00347042	0.833333	0.357143	0.0555556	0	0.333333	0	0	0.25
5	89234944	T	intron_variant	Slc4a4	4.15635	0.00347042	0.916667	0.892814	0.388889	0.277935	0.833325	0.444754	0.111114	0.75
6	135116948	T	splice_region_variant,5_prime_UTR_variant	Gprc5d	4.15595	0.0034742	0.808504	0.748483	0.833333	0.333333	0.222222	0	0	0
9	109436208	T	synonymous_variant	Fbxw16	4.15564	0.0034742	0.791666	0.85713	0.944444	0.277789	0.281198	0.110452	0	0
14	54241997	T	3_prime_UTR_variant	Dad1	4.15555	0.0034742	0.751518	0.816964	0	0.280014	0.332023	0.051038	0	0.5
8	124680086	T	splice_polypyrimidine_tract_variant,intron_variant	Ttc13	4.15494	0.00347648	0.785791	0.93422	0.944444	0.333333	0.5	0.22155	0	0.25
11	51816643	G	3_prime_UTR_variant	Jade2	4.15484	0.00347648	1	0.428571	0.0555556	0.055556	0.833333	0.262018	0.222222	0.666667
14	54241999	T	3_prime_UTR_variant	Dad1	4.15491	0.00347648	0.751519	0.81712	0	0.282245	0.332023	0.050906	0	0.5
11	52253308	A	3_prime_UTR_variant	Tcf7	4.15433	0.00347992	0.791881	0.714277	0	0.166668	0.111114	0	0	0
3	30684216	T	intron_variant	Lrrc31	4.15392	0.00348403	0.916238	0.696882	0.722222	0.611111	0.333281	0	0	0.75
9	114430531	A	intron_variant	Glb1	4.15364	0.00348413	0.778763	0.52882	0.0555556	0	0.226088	0	0	0
8	90274603	A	intron_variant	Tox3	4.15329	0.00348582	0.708257	0.926921	0.777778	0.166667	0.27784	0.111113	0	0
11	51650436	T	intron_variant	N4bp3	4.15262	0.00349316	0.870688	0.49992	0.0555556	0	0	0	0	0
13	67294062	G	missense_variant	Zfp457	4.15094	0.00351044	0.902576	0.651482	0.555556	0.443736	0.833199	0.217686	0.055534	0
4	154280320	C	splice_polypyrimidine_tract_variant,intron_variant	Arhgef16	4.14973	0.00351246	0.6571	0.821256	0.5	0.111111	0.393821	0.055618	0	0
8	70630002	T	synonymous_variant	Gdf15	4.15001	0.00351246	0.874831	0.576838	0	0.168337	0.333333	0.064717	0.055581	0.0833333
10	120783029	T	3_prime_UTR_variant	Msrb3	4.15034	0.00351246	0.900112	0.785711	0.611111	0.222223	0	0.111281	0	0
13	41155772	T	intron_variant	Sycp2l	4.1505	0.00351246	0.83291	0.643801	0	0.054273	0.056414	0.046176	0	0
8	66512229	A	synonymous_variant	Tktl2	4.14949	0.00351313	0.878546	0.923973	0.888889	0.172983	0.333335	0.11084	0.277669	0.916667
5	72699115	T	synonymous_variant	Txk	4.14912	0.00351507	0.833333	0.642798	0.444444	0.222222	0.166667	0	0	0
6	48063979	A	synonymous_variant	Zfp746	4.14855	0.00351771	0.789837	0.535446	1	0.166667	0.5	0	0.055556	0.0833333
9	109436304	T	splice_polypyrimidine_tract_variant,intron_variant	Fbxw16	4.14876	0.00351771	0.791666	0.857143	0.944444	0.277778	0.278431	0.111614	1e-06	0
12	112658624	T	synonymous_variant	Akt1	4.14853	0.00351771	0.624996	0.964282	0	0	0	0	0	0
12	110868567	G	missense_variant	Zfp839	4.14743	0.00352458	0.80895	0.74963	0.5	0.166668	0	0	0	0
15	94558371	T	splice_region_variant,intron_variant	Irak4	4.14756	0.00352458	0.957455	0.961641	0.833333	0.334421	0.168843	0.222931	0.109603	0
1	15816051	A	intron_variant	Terf1	4.14436	0.00353462	1	1	1	0.443482	0.777778	0.222231	0.444446	1
2	34891315	G	3_prime_UTR_variant	Cutal	4.14388	0.00353462	0.830297	0.754311	0.666667	0.441304	0.517321	0.063412	0.049745	0.333333
2	134596296	T	3_prime_UTR_variant	Tmx4	4.14396	0.00353462	0.958333	0.821429	0.444444	0.6107	0.336382	0	0.166667	0
4	62332349	C	intron_variant	Fkbp15	4.14535	0.00353462	0.78428	0.774358	0.166667	0.198232	0.073838	0	1.5e-05	0
4	135922979	A	synonymous_variant	Fuca1	4.14542	0.00353462	1	1	1	1	0.72208	0.22503	0.055594	0.0833333
5	34109251	C	intron_variant	Poln	4.14431	0.00353462	0.790626	0.960538	0.111111	0.451821	0.55569	0.111115	0.109501	0.25
7	128696015	C	3_prime_UTR_variant	Inpp5f	4.14492	0.00353462	0.791659	0.964158	0.611111	0.388889	0	0	0	0.5
11	51281557	G	3_prime_UTR_variant	Clk4	4.14424	0.00353462	0.671934	0.92914	0.0555556	0.113262	0.055556	0	0	0
12	7979188	C	intron_variant	Apob	4.14527	0.00353462	0.884583	0.674019	0.388889	0.111547	0.668701	0.276589	0.110952	0.166667
12	118198716	T	synonymous_variant	Dnah11	4.14602	0.00353462	0.623809	0.598828	0.0555556	0.055556	0.888874	0.110399	0	0.25
17	84586193	C	intron_variant	Plekhh2	4.14435	0.00353462	0.699607	0.892052	0.222222	0.277778	0.388632	0.065406	0	0.416667
9	42442792	C	intron_variant	Tbcel	4.14302	0.00353619	0.958152	0.454871	1	0.220172	0.333338	0.111116	0	0.333333
11	53072311	A	intron_variant	Fstl4	4.14327	0.00353619	0.916312	0.714323	0	0.277909	0.111323	0.055566	0.055556	0
18	20583678	C	intron_variant	Dsg2	4.14072	0.00356249	0.753996	0.67846	0	0	0.055582	0	0	0
8	124683744	A	intron_variant	Ttc13	4.13927	0.00357238	0.672095	0.89445	0.833333	0.148546	0.40008	0.110338	0	0
10	119199207	G	3_prime_UTR_variant	Cand1	4.13903	0.0035741	0.874926	0.535713	1	0.166701	0.5	0.111643	0.058044	0
7	79435510	G	intron_variant	Fanci	4.13805	0.00358162	0.81307	0.784227	0.0555556	0.170297	0.277561	0.055872	0.111112	0.0833333
5	64284582	T	intron_variant	Tbc1d1	4.137	0.00359111	0.625	0.92857	0	0.055556	0.367374	0.111111	1e-06	0
3	97692408	A	intron_variant	Pde4dip	4.1365	0.00359296	0.710953	0.677807	0	0.111128	0.666665	0.055386	0.11128	0
6	135116936	T	5_prime_UTR_variant	Gprc5d	4.13648	0.00359296	0.801734	0.749488	0.833333	0.333333	0.222222	0	0	0
7	68749269	T	upstream_gene_variant	Arrdc4	4.1356	0.00359744	0.635256	0.875541	0.555556	0.055557	0.166733	0	0	0
11	61245503	T	3_prime_UTR_variant	Aldh3a2	4.13553	0.00359744	0.833259	0.642608	0.777778	0.274992	0.222332	0	0	0
14	103070390	T	synonymous_variant	Cln5	4.13589	0.00359744	0.669697	0.962735	0	0.11116	0	2.2e-05	0	0
9	118871760	G	intron_variant	Itga9	4.13436	0.00360944	0.934586	0.928497	0.611111	0.502407	0.111199	0.004813	0.167733	0.166667
19	5079889	T	3_prime_UTR_variant	Tmem151a	4.13441	0.00360944	0.874992	0.714282	0.944444	0.710916	0.666262	0.055556	0	0
7	24416397	A	intron_variant	Smg9	4.13368	0.00361176	0.834401	0.637582	0.0555556	0	0.222076	0.055556	0.111283	0
9	107603301	G	missense_variant	Sema3b	4.13375	0.00361176	0.625	0.965504	0	0	0.111111	0.055556	0	0
15	79824840	C	3_prime_UTR_variant	Cbx6	4.13286	0.0036174	1	0.928571	0.944444	0.611111	0.166667	0.055556	0.166695	0
9	31096627	G	intron_variant	St14	4.13084	0.00363559	0.797581	0.851426	0.611111	0.277779	0.556364	0.183614	0.068658	0.166667
2	125343875	G	synonymous_variant	Fbn1	4.12923	0.00365067	0.739587	0.78135	0.111111	0.055556	0	0	0	0
11	51571019	A	intron_variant	Col23a1	4.12897	0.0036527	0.874817	0.480735	0	0	0	0	5e-06	0
11	116738665	A	non_coding_transcript_exon_variant	Gm11735	4.1279	0.00366343	0.798624	0.535714	0.222222	0.055556	0.333333	0.055556	0	0
17	56564569	T	missense_variant	Safb2	4.12791	0.00366343	0.875018	0.963578	1	1	0.890912	0.166667	0	0.0833333
10	116341039	T	synonymous_variant	Ptprb	4.12751	0.00366537	0.791246	0.785695	1	0.443813	0.333332	0	0	0.166667
13	60784799	G	intron_variant	BC051665	4.12702	0.00366914	0.958333	0.321557	0.111111	0.277778	0.349048	0	0	0.416667
6	8166580	C	intron_variant	Col28a1	4.12683	0.00366998	0.75	0.678558	0	0	0.055556	0	0	0
11	51576731	C	intron_variant	Col23a1	4.1267	0.00366998	0.881509	0.464409	0.0555556	0	0	0	0	0
18	20585553	C	intron_variant	Dsg2	4.12592	0.00368026	0.749989	0.678571	0	0	0.055556	0	0	0
1	58908566	C	synonymous_variant	Trak2	4.12579	0.00368032	0.732239	0.85714	0.555556	0.111113	0.222222	0.111111	0	0
5	149287808	A	3_prime_UTR_variant	Alox5ap	4.12562	0.00368084	0.828082	0.606878	0	0.223909	0.222222	0	0	0
10	122782146	A	intron_variant	Ppm1h	4.12549	0.00368084	0.749995	0.931379	0.111111	0.166667	0	0.055556	0	0.416667
12	69926111	C	synonymous_variant	Atl1	4.12345	0.00369749	0.830989	0.928557	0	0.333333	0.722214	0.289196	0.111143	0
2	59874140	G	intron_variant	Wdsub1	4.12249	0.00369754	0.832343	0.822195	0.0555556	0.153793	0	0.052429	0.049909	0
2	118125593	C	3_prime_UTR_variant	Thbs1	4.12287	0.00369754	0.792237	0.779058	0.277778	0.167722	0.111112	0.05556	0	0
9	103266316	T	downstream_gene_variant	Gm31701	4.12263	0.00369754	0.710596	0.999883	0	0.084632	0.106893	1e-06	0.16662	0.666667
10	122782126	T	intron_variant	Ppm1h	4.12272	0.00369754	0.749997	0.930288	0.111111	0.166666	0	0.055556	0	0.416667
11	32017846	A	intron_variant	Nsg2	4.12268	0.00369754	0.958333	1	0.5	0.777778	0.666683	0.279265	0.055557	1
11	56025085	G	3_prime_UTR_variant	Nmur2	4.1219	0.003703	1	0.966247	1	0.944437	0.444444	0.166674	2e-06	0.333333
7	45555910	A	intron_variant	Hsd17b14	4.12033	0.00371978	0.787688	0.776335	0	0.166669	0	0	0	0
18	12695165	G	intron_variant	Ttc39c	4.11691	0.00376279	1	0.788223	0.111111	0.285164	0.225946	0.222309	0.111072	1
15	93501233	T	synonymous_variant	Prickle1	4.11627	0.00376477	0.831354	0.856841	0	0.05555	0.555462	0.324057	0.111714	0.166667
1	87044934	T	intron_variant	Dis3l2	4.11587	0.00376678	0.875328	0.571632	0.166667	0.166676	0.055557	0	0	0.0833333
5	17479669	T	intron_variant	Speer4f1	4.11578	0.00376678	0.844895	0.790108	0	1e-06	0.333579	0.277932	0.055837	0.333333
2	134548277	G	missense_variant	Hao1	4.11498	0.00376997	0.827088	0.606953	0	0.053995	0	0	0	0
17	53990715	T	upstream_gene_variant	Sult1c1	4.1147	0.00376997	0.583333	1	0	0.104041	0.171765	0	0	0
3	79458453	G	3_prime_UTR_variant	Fnip2	4.11375	0.00377567	0.62475	0.947761	0.0555556	2e-06	0.499999	0.222222	0	0
5	101855667	C	intron_variant	Wdfy3	4.11376	0.00377567	0.919177	0.964084	0.888889	0.277803	0.391876	0.369379	0.049666	0.666667
15	98737990	C	3_prime_UTR_variant	Arf3	4.11225	0.00378785	1	0.785672	0.722222	0.388998	0.113212	0.166077	0.052192	0
11	116738648	T	non_coding_transcript_exon_variant	Gm11735	4.11183	0.00379125	0.793662	0.535714	0.222222	0.055556	0.333333	0.055556	0	0
4	43647382	A	intron_variant	Npr2	4.11151	0.0037945	0.916666	0.857138	0.388889	0.333339	0.295809	0.166879	0.111105	0
6	128984560	C	3_prime_UTR_variant	Clec2g	4.11137	0.00379462	0.583901	0.927508	0	0.059508	0.22272	0	0	0.0833333
10	100496672	A	splice_polypyrimidine_tract_variant,intron_variant	Cep290	4.1104	0.00380319	0.749998	0.715781	0	0	0.111111	0.055556	0	0.0833333
10	115079332	G	3_prime_UTR_variant	Tph2	4.11034	0.00380319	0.708333	0.856033	0.555556	0	0	0	0.05555	0
16	59666692	T	synonymous_variant	Epha6	4.11052	0.00380319	0.821481	0.535701	0	0	0.055556	0	0	0
3	96652119	A	missense_variant	Itga10	4.11002	0.00380636	0.625517	0.892815	0.611111	0.112432	0.722214	0.222225	0	0
14	99079060	T	intron_variant	Dis3	4.1089	0.00381282	0.75	0.535714	0.611111	0.055556	0.333328	0	0	0
16	42168333	G	intron_variant	Lsamp	4.10925	0.00381282	0.871767	0.711791	0.0555556	0.277716	0.612518	0.277773	0	0
16	59529091	G	intron_variant	Crybg3	4.10874	0.00381282	0.708333	0.749881	0	0	0.055556	0	0	0
12	86679041	T	5_prime_UTR_variant	Vash1	4.10833	0.0038175	0.751086	0.785563	0.833333	5e-06	0	0.055581	0	0
7	44839838	T	synonymous_variant	Il4i1	4.10768	0.00382242	0.709637	0.709219	0.0555556	0.043272	0.419443	0.111232	0	0.25
12	111730170	C	intron_variant	Coa8	4.10751	0.00382242	0.999993	0.742735	0	0.452461	0.718338	0.222758	0.220617	0
9	113653742	A	3_prime_UTR_variant	Pdcd6ip	4.10677	0.00382859	0.791678	0.571582	0	0.111112	0.222602	1e-06	0	0.5
2	144011171	G	5_prime_UTR_variant	Rrbp1	4.1056	0.00384609	0.750236	0.703703	0	0	0	4e-06	0	0
1	140102842	A	missense_variant	Cfh	4.104	0.00384751	0.750077	0.821393	0	0.2831	0.246448	0.030778	0	0.25
2	134597016	C	3_prime_UTR_variant	Tmx4	4.10436	0.00384751	0.9583	0.82294	0.5	0.722025	0.444443	1e-06	0.166667	0
5	149185600	T	5_prime_UTR_variant	Uspl1	4.10494	0.00384751	0.753597	0.786839	0	0.109931	0	0	0	0
6	91013322	G	3_prime_UTR_variant	Nup210	4.1044	0.00384751	0.874671	0.999974	0.833333	0.500656	0.500433	0.112806	0.222223	0
10	76717445	A	synonymous_variant	Col6a1	4.10417	0.00384751	0.958298	0.946525	0.722222	0.333336	0.532922	0.389978	0.111542	0.0833333
17	84586235	T	intron_variant	Plekhh2	4.10417	0.00384751	0.710131	0.918919	0.222222	0.278297	0.370203	0.055557	0.054774	0.416667
1	89070517	G	5_prime_UTR_variant	Sh3bp4	4.10313	0.00385257	0.7873	0.631801	0	0	0	0	0	0
2	128612444	A	3_prime_UTR_variant	Anapc1	4.10304	0.00385257	0.85937	0.497365	0.333333	0	0	0	0	0
6	141671329	G	intron_variant	Slco1b2	4.10313	0.00385257	0.874981	0.321692	0	0	0.222224	0	0	0
9	109847441	C	synonymous_variant	Camp	4.1034	0.00385257	0.958333	0.607143	0.388889	0.444444	0.333333	0.055603	0.055556	0
9	109847437	G	stop_lost	Camp	4.1021	0.00385359	0.958333	0.607143	0.388889	0.444444	0.333333	0.056086	0.055556	0
4	109363134	G	intron_variant	Eps15	4.10169	0.00385685	0.916664	0.928571	1	0.827138	0.611111	0.179083	0	0
7	119596205	G	3_prime_UTR_variant	Acsm2	4.10142	0.00385936	0.875	0.830852	0.944444	0.277779	0.506889	0.222222	0.111112	0.5
14	54240166	T	3_prime_UTR_variant	Dad1	4.10079	0.0038645	0.75	0.786642	0	0.279823	0.222222	0	0	0.5
15	79739105	A	intron_variant	Sun2	4.09963	0.00387881	0.834716	0.928211	0.833333	0.666702	0.810049	0.056309	0.222841	0
1	91115366	A	missense_variant	Lrrfip1	4.09949	0.00387908	1	0.359502	0.277778	0.33332	0.388889	0.07724	0	0
3	152396548	A	5_prime_UTR_variant	Zzz3	4.09872	0.00388775	0.958333	0.894797	0	0.220499	0.055556	0.111328	0.222222	0.25
18	20585163	T	intron_variant	Dsg2	4.09877	0.00388775	0.745168	0.674426	0	0	0.055556	0	0	0
9	31100315	C	intron_variant	St14	4.09828	0.00389249	0.793628	0.810965	0.666667	0.277779	0.555617	0.222222	0	0.0833333
9	109439759	G	intron_variant	Fbxw16	4.09819	0.00389249	0.785741	0.853457	0.944444	0.333485	0.329415	0.111031	0	0
4	43691741	G	3_prime_UTR_variant	Tmem8b	4.09746	0.00389629	0.875	1	0.611111	0.666665	0.611111	0.166725	0.113143	0
10	100573115	A	3_prime_UTR_variant	Cep290	4.09732	0.00389629	0.875	0.928571	0.888889	1	0.666666	0.055556	0	0.0833333
15	99318358	A	missense_variant	Fmnl3	4.09724	0.00389629	0.958331	0.857029	0.777778	0.277778	0	0.223211	0	0.666667
16	20530782	A	missense_variant	Dvl3	4.09698	0.00389629	0.918308	0.527323	0.777778	0.556381	0.575699	1e-06	0.050374	0.666667
8	124695479	G	intron_variant	Ttc13	4.09663	0.00389803	0.749555	0.964095	0.944444	0.331094	0.390549	0.167571	0	0.333333
4	154961903	T	3_prime_UTR_variant	Hes5	4.09499	0.0039079	0.874847	0.574291	0.611111	0.444437	0.673444	0.05568	0.080092	0
5	64159836	T	5_prime_UTR_variant	Tbc1d1	4.09481	0.0039079	0.666213	0.678493	0	0	0.277778	0	0	0
5	64159863	T	5_prime_UTR_variant	Tbc1d1	4.09488	0.0039079	0.666667	0.678571	0	0	0.277778	0	0	0
5	110791602	G	splice_region_variant,synonymous_variant	Ulk1	4.09523	0.0039079	0.875151	1	0.611111	0.610787	0.558126	0.225177	0.056171	0.166667
8	121554065	C	intron_variant	Fbxo31	4.095	0.0039079	1	0.855614	0.944444	0.715292	0.774519	0.278034	0.111148	0.666667
14	54241399	A	3_prime_UTR_variant	Dad1	4.09499	0.0039079	0.791667	0.821382	0	0.423855	0.223356	0	0	0.5
15	74851950	A	intron_variant	Cyp11b2	4.09462	0.00390857	0.91775	0.891109	0.888889	0.120761	0.641179	0.128434	0.500674	0.583333
10	61849079	G	intron_variant	Col13a1	4.09322	0.00391829	0.874917	0.762487	0.222222	0.586158	0.508547	0.055733	0.055361	0
11	120462378	A	synonymous_variant	Ccdc137	4.09338	0.00391829	0.875	0.892646	0.5	0.502371	0.833325	0.225242	0.180633	0
7	141636871	A	missense_variant	Muc6	4.09298	0.0039202	0.708333	0.821444	0	0.055556	0	0	0	0
14	12528352	C	intron_variant	Cadps	4.09269	0.00392106	0.784294	0.677648	0	0.055652	0	0	5e-06	0
9	109439619	A	synonymous_variant	Fbxw16	4.09222	0.00392704	0.791667	0.857143	0.944444	0.388885	0.332653	0.093272	0	0
5	64159910	A	5_prime_UTR_variant	Tbc1d1	4.09035	0.00395251	0.666618	0.674963	0	0	0.277778	0	0	0
7	45571204	C	5_prime_UTR_variant	Bcat2	4.0901	0.0039545	0.755534	0.890352	0.888889	0.45912	0.388527	0.055557	0	0.25
5	137831057	G	intron_variant	Pilra	4.08788	0.00398236	1	0.964291	0.944444	1	0.833333	0.22221	0.111111	0
15	96579440	T	splice_region_variant,splice_polypyrimidine_tract_variant,intron_variant	Slc38a1	4.08749	0.00398688	0.321299	0.142857	0.444444	0	0	0	0	0.166667
9	90054141	A	upstream_gene_variant	Ctsh	4.08718	0.00399013	0.833121	0.464309	0.222222	0.222232	0.611752	0	0.111112	0
6	112287888	T	intron_variant	Lmcd1	4.08674	0.00399569	0.791667	0.645662	0.777778	0.311371	0.473271	0.05556	0	0
18	20688730	G	intron_variant	B4galt6	4.08627	0.00399944	0.783744	0.629785	0	5e-06	0	0	1e-06	0
9	109847194	T	downstream_gene_variant	Camp	4.08595	0.00400295	0.958333	0.594956	0.388889	0.444444	0.338537	0.055556	0.055556	0
7	45730093	T	synonymous_variant	Sult2b1	4.08517	0.00401014	0.708333	0.955294	0.888889	0.332814	0.388852	0.111122	0	0.25
15	74851676	A	intron_variant	Cyp11b2	4.08518	0.00401014	0.943543	0.927891	1	0.173816	0.659306	0.11882	0.559009	0.666667
5	137831061	C	intron_variant	Pilra	4.08502	0.00401056	1	0.96429	0.944444	1	0.833333	0.22221	0.111111	0
1	15819628	C	intron_variant	Terf1	4.08453	0.00401276	1	1	1	0.44422	0.726677	0.222222	0.441881	1
17	55897768	T	synonymous_variant	Zfp959	4.08467	0.00401276	0.934229	0.62596	0.222222	0.511099	0.33482	0.055559	0	0
13	60784780	G	intron_variant	BC051665	4.08401	0.00401975	0.958333	0.321458	0.111111	0.277792	0.313941	0	0	0.416667
17	66135947	A	intron_variant	Ddx11	4.08361	0.00402459	0.749963	0.889527	0	0	0.31747	0.274428	0	0
3	152449119	T	synonymous_variant	Zzz3	4.08334	0.00402709	0.666563	0.816508	0	0	0.055556	0	0	0
2	28559564	T	intron_variant	Cel	4.08226	0.00404175	0.794588	0.964275	0.611111	0.777778	0.556001	0.055045	0	0.333333
2	134607793	G	intron_variant	Tmx4	4.08166	0.00404772	0.942668	0.821429	0.222222	0.610405	0.333296	0	0.166667	0
4	136319533	G	intron_variant	Hnrnpr	4.08071	0.00405408	0.708306	0.753796	0	0	0.112773	0	0.044307	0
8	124676319	T	intron_variant	Ttc13	4.08034	0.00405634	0.724096	0.999999	0.944444	0.333333	0.500333	0.212634	0	0.25
2	136014395	T	3_prime_UTR_variant	Plcb4	4.08005	0.004058	0.75	1	0.833333	0.277778	0	0.055556	0	0
14	8518579	G	intron_variant	Cfap20dc	4.07956	0.00406124	0.8328	0.892774	0.5	0.387756	0.170257	0.053213	0.059018	0
9	90017164	T	intron_variant	Rasgrf1	4.07843	0.00406889	0.876876	0.577829	0.777778	0.444491	0.612137	1.5e-05	0.125005	0
7	24261832	C	missense_variant	Zfp108	4.07632	0.00409947	0.957256	0.871924	0.277778	0.44017	0.388394	0.111111	0.240115	0.5
2	165072990	T	downstream_gene_variant	Cd40	4.07592	0.00410232	0.899602	0.472205	0	0.160152	0.222222	0.055556	0	0
3	79458475	C	3_prime_UTR_variant	Fnip2	4.07513	0.00411215	0.625	0.964187	0.0555556	0.044513	0.5	0.222222	0	0
3	30684166	G	intron_variant	Lrrc31	4.07492	0.00411375	0.91281	0.714087	0.777778	0.611195	0.25334	0	0	0.75
18	70522078	T	intron_variant	Poli	4.0747	0.00411554	0.789614	0.893478	0.388889	0.330354	0.111163	0.055575	0	0.25
2	143942024	T	intron_variant	Dstn	4.0743	0.00411841	0.792225	0.678274	0	0	0	0	0.054896	0
7	79451783	A	intron_variant	Polg	4.07381	0.00412507	0.737376	0.783401	0.0555556	0.075288	0.111111	0.055607	0	0
11	120282313	A	intron_variant	Bahcc1	4.07097	0.00416542	0.930868	0.888501	0.333333	0.250384	0.16177	0.261262	0.050796	0
13	45546243	T	3_prime_UTR_variant	Gmpr	4.07095	0.00416542	0.870678	0.78436	0.833333	0.222231	0.115548	0.054958	0.110512	0.166667
8	124679922	G	intron_variant	Ttc13	4.07066	0.00416762	0.75	1	0.944444	0.332289	0.498008	0.22226	0.031294	0.25
9	109847165	G	downstream_gene_variant	Camp	4.07015	0.00417116	0.95554	0.594863	0.388889	0.444418	0.333365	0.055556	0.055556	0
9	72809502	A	missense_variant	Prtg	4.06987	0.00417415	0.791265	0.96427	0.611111	0.331825	0.666656	0.111141	0.277786	0.416667
19	60851139	T	non_coding_transcript_exon_variant	Sfxn4	4.06915	0.0041824	0.863172	0.857689	0	0.055185	0.222223	0.333328	0	0.166667
2	31434754	G	synonymous_variant	Hmcn2	4.06785	0.00419142	0.874377	0.625747	0.611111	0.33831	0.499331	0.115552	0.042922	0
11	61245504	T	3_prime_UTR_variant	Aldh3a2	4.06784	0.00419142	0.833324	0.607387	0.777778	0.274992	0.222332	0	0	0
9	50857029	C	synonymous_variant	Ppp2r1b	4.06768	0.00419218	0.999999	0.678794	0.222222	0.22227	0.12847	0.080772	0.198815	0.25
13	73514293	G	intron_variant	Lpcat1	4.06717	0.00419721	0.758028	0.714205	0.166667	0	0.055556	0.055634	0	0
3	30683920	C	intron_variant	Lrrc31	4.06675	0.00420058	0.916192	0.641749	0.777778	0.555108	0.278675	0	0	0.75
13	98317018	C	upstream_gene_variant	Btf3	4.0667	0.00420058	1	1	0.944444	1	0.666667	0.277778	0	0
19	38072005	T	non_coding_transcript_exon_variant	Gm23300	4.06493	0.00421635	0.827675	0.89239	0.388889	0.167719	0.222331	0.214557	0.039161	0.0833333
4	83435205	G	synonymous_variant	Snapc3	4.06442	0.00422143	0.83747	0.436844	0	0.055646	0.446796	0.111208	1e-06	0
10	114399939	A	3_prime_UTR_variant	Trhde	4.06446	0.00422143	0.884149	0.890909	0	0.166471	0.055556	0.055312	0.222225	0
10	85146337	C	splice_region_variant,intron_variant	Cry1	4.06396	0.00422534	0.916666	0.833808	0.222222	0.444444	0.38409	0	0.277778	0
3	152382699	T	intron_variant	Usp33	4.06382	0.00422576	0.913623	0.83279	0	0.055557	0.055558	0.111949	0.226331	0.25
5	150736435	A	intron_variant	Pds5b	4.06316	0.0042343	0.916667	0.749963	0.0555556	0.602799	0.166667	0	0	0
9	75056593	A	intron_variant	Arpp19	4.06312	0.0042343	0.714017	0.928308	1	0.111296	0	0.059588	0	0
2	134595453	T	3_prime_UTR_variant	Tmx4	4.06191	0.00424366	0.916666	0.821615	0.444444	0.610958	0.393741	0	0.166672	0
7	19702790	T	intron_variant	Tomm40	4.06191	0.00424366	0.750738	0.851794	0.666667	0.335746	0.611128	0.166755	0.038522	1
10	84970127	G	intron_variant	Ric8b	4.06192	0.00424366	0.908236	0.822372	0.222222	0.272331	0.209266	5e-06	0.277956	0
10	62429551	G	synonymous_variant	Supv3l1	4.06133	0.00424777	0.958321	0.964279	0.777778	0.388889	0.444444	0.444444	0	0.166667
5	14790410	G	synonymous_variant	Pclo	4.05994	0.00426223	0.787881	0.733514	0.333333	0	0.166672	0.15989	0	0
10	100501087	A	splice_polypyrimidine_tract_variant,intron_variant	Cep290	4.05996	0.00426223	0.666755	0.749999	0	0.055571	0.333345	0.055556	0	0.0833333
2	118114637	T	splice_polypyrimidine_tract_variant,intron_variant	Thbs1	4.05964	0.00426367	0.867265	0.785714	0.222222	0.166667	0.832738	0.499984	0	0
10	62411899	T	intron_variant	Hkdc1	4.05903	0.00426991	0.958333	0.964286	0.777778	0.388889	0.444444	0.44463	0	0.166667
1	91115378	G	missense_variant	Lrrfip1	4.0581	0.00428127	1	0.363847	0.277778	0.33056	0.388892	0.096214	0	0
7	46771747	C	missense_variant	Hps5	4.05749	0.00428127	1	0.928571	1	0.666667	1	0.333365	0.266137	0.75
9	114450732	G	non_coding_transcript_exon_variant	Gm30254	4.05734	0.00428127	0.875	0.922763	0.222222	0.60914	0.27782	0.111111	0	0
10	115080076	A	synonymous_variant	Tph2	4.05762	0.00428127	0.65636	0.857138	0.555556	0	0	0	0	0
11	36171309	A	intron_variant	Tenm2	4.05785	0.00428127	0.958261	0.915652	0.888889	1	0.664876	0.167565	0	0.333333
19	59263168	T	missense_variant	Slc18a2	4.05793	0.00428127	0.956418	0.918728	0.111111	0.283597	0.827082	0.445332	0.222626	0.0833333
7	46851824	T	intron_variant	Ldha	4.05578	0.00429724	0.564174	0.856774	0.666667	0	0.388889	0	0.059367	0
10	85146339	C	splice_donor_5th_base_variant,intron_variant	Cry1	4.05534	0.00429724	0.916667	0.833808	0.222222	0.444444	0.377548	0	0.277778	0
10	122942331	A	3_prime_UTR_variant	Ppm1h	4.05595	0.00429724	0.790866	0.76228	0	0	0	0.111111	0	0.416667
12	113307210	G	intron_variant	Ighg2b	4.05548	0.00429724	0.872117	0.856788	0	0.333333	0.522636	0.277811	0.055556	0.3
13	56548500	A	5_prime_UTR_variant	Lect2	4.05597	0.00429724	0.905789	0.601516	0.888889	0.330076	0.295719	5e-06	0.110097	0
15	79788080	T	3_prime_UTR_variant	Npcd	4.05575	0.00429724	0.831456	0.927439	0.833333	0.722219	0.809938	0.055628	0.200417	0
18	20583495	G	intron_variant	Dsg2	4.05525	0.00429724	0.749644	0.642801	0	0	0.055569	0	0	0
19	6976841	A	splice_polypyrimidine_tract_variant,intron_variant	Ppp1r14b	4.0551	0.00429724	0.791666	0.571429	0.833333	0.055556	0.111111	0	0	0
9	42461240	T	intron_variant	Tbcel	4.05484	0.0042989	0.954073	0.496769	0.857143	0.11124	0.055578	0.05556	0.055556	0.333333
18	84208302	C	3_prime_UTR_variant	Zfp407	4.0545	0.00430296	0.875	0.678571	0.722222	0.333333	0.55541	0.22222	0	0
6	132438520	G	downstream_gene_variant	Gm5154	4.05311	0.00432447	0.833333	1	0.444444	0.722222	0.277778	0	0.055559	0
18	20602544	G	3_prime_UTR_variant	Dsg2	4.05299	0.00432457	0.771691	0.637824	0	0	0.055556	0	0.030065	0
12	80191192	C	intron_variant	Actn1	4.05274	0.00432708	0.91003	0.783357	0.5	0.058044	0.500239	0.334534	0.155407	0.5
2	134597706	A	3_prime_UTR_variant	Tmx4	4.05238	0.00432924	0.948989	0.821286	0.222222	0.555755	0.222547	1.6e-05	0.166667	0
5	140908420	G	intron_variant	Card11	4.05232	0.00432924	0.707977	0.812534	0.722222	0.111278	0.055559	0	0	0
8	66512004	T	synonymous_variant	Tktl2	4.05228	0.00432924	0.830316	0.533411	0	0.055556	0.055556	0	0	0
19	56547082	T	5_prime_UTR_variant	Dclre1a	4.05115	0.00434596	0.833333	0.571429	0	0	0.277778	0.111111	0.055556	0
2	165072896	G	downstream_gene_variant	Cd40	4.05032	0.00435724	0.877717	0.461908	0	0.111207	0.222225	0.055581	0	0
2	69670154	A	5_prime_UTR_variant	Klhl41	4.04972	0.00436058	0.791667	0.678571	0.833333	0.222459	0.277779	0.055556	0	0
7	35334120	G	upstream_gene_variant	Rhpn2	4.04987	0.00436058	1	0.856405	0.5	0.518624	0.332683	0.112131	0.221642	0.333333
7	119662310	A	missense_variant	Acsm1	4.04993	0.00436058	0.66666	0.989173	0.777778	0.388889	0.722222	0.111112	0.11137	0.5
12	52887261	A	missense_variant	Akap6	4.04968	0.00436058	0.831769	0.968408	0.111111	0.160171	0.055556	0	0.277779	0.666667
4	108189747	C	splice_polypyrimidine_tract_variant,intron_variant	Zyg11a	4.04922	0.00436067	0.823062	0.321456	0.0555556	0	0.3335	1e-06	0	0.25
6	92158545	A	intron_variant	Nr2c2	4.04852	0.00437029	0.789679	0.69366	0.0555556	0.055556	0.055557	0.058075	0	0
16	64762819	T	3_prime_UTR_variant	4930453N24Rik	4.04826	0.00437029	0.916667	0.822439	0.944444	0.501743	0.166667	0.111111	0	0
2	5988331	C	intron_variant	Upf2	4.04788	0.00437075	0.791667	0.594956	0	0	0	0	0	0
5	150722458	T	intron_variant	Pds5b	4.04795	0.00437075	0.916667	0.749942	0.0555556	0.611111	0.166667	0	0	0
16	79035291	T	intron_variant	Tmprss15	4.04794	0.00437075	0.708332	0.537606	0	0	0.333333	0	0	0.25
14	54920242	A	missense_variant	Efs	4.04739	0.00437798	0.791625	0.642811	0	0.055556	0	0	0	0
15	79788148	A	3_prime_UTR_variant	Npcd	4.04714	0.00438044	0.835334	0.928246	0.944444	0.666664	0.824942	0.111379	0.189954	0
13	97246717	C	synonymous_variant	Enc1	4.04627	0.00438816	0.822954	0.927886	0.388889	0.555479	0.502108	0.132041	0.055596	0
15	101119816	A	3_prime_UTR_variant	Ankrd33	4.04547	0.004397	0.822029	0.464323	0	0	0.111111	0	0	0
4	135920173	T	3_prime_UTR_variant	Cnr2	4.04446	0.00440816	1	1	0.944444	1	0.66409	0.254435	0.034854	0
15	99427768	T	missense_variant	Nckap5l	4.04416	0.00440871	0.999578	0.962313	0	0.282054	0	0.333718	0.036122	0
3	30683753	G	intron_variant	Lrrc31	4.04363	0.00441191	0.870757	0.714146	0.777778	0.555363	0.283597	0	1e-06	0.666667
6	131284626	A	3_prime_UTR_variant	Magohb	4.04366	0.00441191	0.833333	1	0.555556	0.277778	0.505665	0.120529	0.321125	0.75
9	109441235	G	missense_variant	Fbxw16	4.04383	0.00441191	0.77501	0.839779	0.888889	0.326443	0.331162	0.111163	0	0.0833333
4	155000082	A	synonymous_variant	Plch2	4.04329	0.0044146	0.874284	0.607143	0.888889	0.333894	0.500624	0.055589	0.111529	0.166667
11	99415700	C	3_prime_UTR_variant	Krt12	4.04309	0.00441621	0.915515	0.678545	0.388889	0.225731	0.665654	0	0.444444	0.333333
16	55934811	T	5_prime_UTR_variant	Cep97	4.04228	0.00441842	0.628685	0.714284	0	0.055551	0.486777	0.055559	0	0.583333
2	164949439	C	splice_region_variant,intron_variant	Mmp9	4.0419	0.00441976	0.708326	0.60661	0.333333	0	0.222222	0	0	0
3	152427447	A	synonymous_variant	Zzz3	4.04146	0.00441998	0.664804	0.795805	0	0	0.055556	0	0	0
1	140100817	G	missense_variant	Cfh	4.0397	0.00444062	0.708332	0.823568	0	0.277778	0.23521	0	0	0.25
2	164949394	G	synonymous_variant	Mmp9	4.03927	0.00444417	0.708196	0.605018	0.333333	0	0.222417	0	0	0
6	119214790	A	synonymous_variant	Dcp1b	4.03909	0.00444528	0.749968	0.499998	0	0.055616	0.333352	0	0	0
2	164949370	G	synonymous_variant	Mmp9	4.03789	0.00445549	0.708315	0.605019	0.333333	0	0.22232	0	0	0
11	51261863	G	intron_variant	BC049762	4.03797	0.00445549	0.708262	0.894325	0.166667	0.222238	0.055556	0	0	0
13	56529135	T	intron_variant	Fbxl21	4.03803	0.00445549	0.916667	0.607143	0.888889	0.444443	0.277778	0	0.055556	0
2	118114545	G	intron_variant	Thbs1	4.03754	0.00445793	0.874994	0.785713	0.222222	0.166669	0.792105	0.5	0	0
7	78450875	G	intron_variant	Ntrk3	4.0376	0.00445793	0.844961	0.928571	0.166667	0.223381	0.333325	0.22693	0.111112	0.333333
18	20584336	A	intron_variant	Dsg2	4.03735	0.00445828	0.749726	0.633875	0	0	0.055556	0	0	0
2	125344168	C	intron_variant	Fbn1	4.03657	0.00447015	0.74999	0.713674	0.111111	0.055598	1e-06	0	0	0
12	91815128	G	synonymous_variant	Sel1l	4.03645	0.00447024	0.874922	1	0.944444	1	0.509411	0.055597	0	0
3	36016553	C	intron_variant	Ccdc144b	4.03605	0.00447364	0.707799	0.603682	0	0	0.222412	0	0	0
7	45571434	T	5_prime_UTR_variant	Bcat2	4.03552	0.004478	0.749715	0.892742	1	0.445568	0.343391	0.055624	0	0.25
11	51261714	A	intron_variant	BC049762	4.03448	0.00449028	0.708293	0.89227	0.111111	0.222222	0.055556	0	0	0
17	55897769	G	missense_variant	Zfp959	4.03461	0.00449028	0.931871	0.612249	0.222222	0.519918	0.334088	0.055559	0	0
11	52282849	A	intron_variant	Tcf7	4.03399	0.00449191	0.833333	0.714286	0.222222	0.166667	0.111111	0	0.111111	0.666667
9	118843531	T	synonymous_variant	Itga9	4.03308	0.00450301	0.957756	0.824125	0.111111	0.055566	0.277845	0.276081	0.222269	0.666667
19	16766431	A	intron_variant	Vps13a	4.03314	0.00450301	0.833333	0.571428	0	0.111111	0.111111	0.030638	0	0
11	61245355	A	3_prime_UTR_variant	Aldh3a2	4.03283	0.0045033	0.806663	0.642277	0.777778	0.277778	0.22308	0	0	0
7	46786446	A	intron_variant	Hps5	4.03254	0.00450503	0.749981	0.859227	0.777778	0.492427	0.691445	0.10967	0.06057	0
4	34755721	T	intron_variant	Gm136	4.03201	0.00450975	1	0.926118	0	0	0.382234	0.333343	0.388837	1
7	68741981	C	intron_variant	Arrdc4	4.03196	0.00450975	1	0.964286	1	0.956715	0.499984	0.166667	0.055616	1
7	79093927	T	intron_variant	Acan	4.03168	0.00451302	0.747304	0.887883	0	0.16082	0.111957	0.107791	0	0
10	123059044	A	intron_variant	Mon2	4.03082	0.00452324	0.668284	0.820403	0	0	0	0	0	0
1	92439030	C	downstream_gene_variant	Ndufa10	4.03058	0.00452528	0.837029	0.785047	0.111111	0.11146	0.388884	0.158765	0.166679	0
4	34755728	T	intron_variant	Gm136	4.0305	0.00452528	1	0.926967	0	0	0.381818	0.333354	0.388785	1
6	34785824	T	intron_variant	Agbl3	4.0298	0.00453667	0.764285	0.946183	0	0.166734	0.111789	0.167302	0	0
2	85518683	A	synonymous_variant	Fads2b	4.02935	0.00454057	0.583333	0.964256	0	0.055483	0.222222	0.055556	0	0.0833333
17	55897638	C	missense_variant	Zfp959	4.02926	0.00454057	0.958333	0.642853	0.333333	0.665574	0.388889	0.056039	0	0
2	142392890	T	3_prime_UTR_variant	Macrod2	4.02799	0.00455201	0.835033	0.719512	0.111111	0.111111	0.055556	0.111111	0	0.333333
7	79438316	C	synonymous_variant	Fanci	4.02804	0.00455201	0.799785	0.894115	0.0555556	0.275066	0.222266	0.063197	0.118853	0
10	85184451	A	5_prime_UTR_variant	Cry1	4.02815	0.00455201	0.871665	0.824608	0.166667	0.222222	0.222149	0	0.277778	0
11	51261851	A	intron_variant	BC049762	4.02791	0.00455201	0.705227	0.894342	0.166667	0.222224	0.055556	0	0	0
16	59530068	T	intron_variant	Crybg3	4.02821	0.00455201	0.704162	0.714087	0	0	0.055556	0	0	0
18	20584339	T	intron_variant	Dsg2	4.02823	0.00455201	0.747156	0.633875	0	0	0.055556	0	0	0
5	104089508	T	intron_variant	Sparcl1	4.02747	0.00455833	0.666666	0.785714	0	0	0.055557	9e-06	0	0
9	109849159	G	intron_variant	Camp	4.02722	0.00455898	0.958321	0.608248	0.388889	0.444445	0.390347	0.108874	0.05582	0
10	115079902	C	intron_variant	Tph2	4.02719	0.00455898	0.666667	0.821579	0.555556	0	0	0	0	0
18	67854262	T	intron_variant	Cep192	4.02712	0.00455898	0.999999	0.999992	0.222222	0.388977	0.358146	0.056181	0.504406	0
5	104092960	T	missense_variant	Sparcl1	4.02672	0.00456304	0.749833	0.928008	0.388889	0.166743	0.555547	0.333338	0	0.833333
11	21689551	C	splice_polypyrimidine_tract_variant,intron_variant	Wdpcp	4.02658	0.00456304	0.854066	0.640951	0.777778	0.111111	0.499989	0.055557	0.256678	0
16	63610890	C	intron_variant	Epha3	4.02665	0.00456304	0.872886	0.556036	0.611111	0.055716	0.110806	0.055561	0.05566	0
17	55897645	A	synonymous_variant	Zfp959	4.02644	0.00456374	0.958333	0.642855	0.222222	0.666887	0.388889	0.055748	0	0
19	9088018	C	upstream_gene_variant	Scgb1a1	4.02578	0.00457426	0.916647	0.964069	0.666667	0.444436	0.606596	0.166909	0.316917	0.75
4	104774221	G	intron_variant	C8b	4.02508	0.00458578	0.791578	0.547264	0	0	0.055557	1e-06	0	0
1	25067341	T	downstream_gene_variant	Adgrb3	4.02391	0.00460439	0.875	0.857143	0.0555556	0.275768	0.055556	0.166667	0	0.5
11	75307232	A	synonymous_variant	Rpa1	4.02297	0.00462088	0.670468	0.739787	0	0	0.111112	8e-06	0	0.416667
8	124564315	A	synonymous_variant	Agt	4.02182	0.00463412	0.708996	0.963623	0.888889	0.332094	0.444457	0.11621	0.055597	0.25
9	110895312	T	synonymous_variant	Als2cl	4.02188	0.00463412	0.747857	0.663282	0.166667	0.240664	0.307551	0	0	0
11	98850963	A	intron_variant	Rapgefl1	4.02179	0.00463412	0.91121	0.607143	0.0555556	0.111463	0	0.111154	0	0.0833333
15	99802096	A	intron_variant	Lima1	4.02175	0.00463412	0.713167	0.925736	0.111111	0.045708	0.111118	0.156763	0	0.0833333
3	123527985	C	3_prime_UTR_variant	Ndst3	4.02102	0.00464008	0.958159	1	0.944444	1	0.501439	0.16649	0	0.0833333
10	85133185	T	intron_variant	Cry1	4.02002	0.00464882	0.864009	0.820863	0.222222	0.334732	0.386811	1e-06	0.277842	0
15	79727443	A	intron_variant	Sun2	4.01992	0.00464882	0.797336	0.925088	0.888889	0.666625	0.752229	0.057525	0.1667	0.0833333
2	134608455	C	intron_variant	Tmx4	4.0196	0.00465311	0.958333	0.785714	0.785714	0.611101	0.293548	0	0.166668	0.5
2	125343890	G	synonymous_variant	Fbn1	4.01814	0.0046679	0.714311	0.772751	0.111111	0.055556	0	0	0	0
6	144999625	A	3_prime_UTR_variant	Bcat1	4.01776	0.00467241	0.819036	0.607142	0	0	0	0.055556	0	0
1	9561164	A	intron_variant	Adhfe1	4.01596	0.0046914	0.666667	0.809202	0	0.111112	0.388889	0.05556	0.056617	0
1	180661682	T	intron_variant	Lin9	4.0159	0.0046914	0.75	0.821334	0.111111	0.277778	0.222222	0.055556	0	0.416667
9	105780989	A	missense_variant	Col6a6	4.01586	0.0046914	0.708398	0.78269	0	0	0	0	0.036019	0
15	77786643	T	synonymous_variant	Myh9	4.01617	0.0046914	0.583031	0.892857	0.333333	0.055556	0.777864	0.111111	0.166667	0.0833333
5	92425908	T	intron_variant	Nup54	4.01553	0.00469544	0.779165	0.576455	0.111111	0.055562	0.111117	0	0	0
2	62786240	T	intron_variant	Kcnh7	4.01526	0.00469879	0.787722	0.928444	0.277778	0.333344	0.333823	0.055595	0.161536	0
1	164443388	C	intron_variant	Atp1b1	4.0148	0.00469902	0.66724	0.821235	0.222222	0	0.444444	0.055571	0.1667	0
4	154263825	G	intron_variant	Megf6	4.01485	0.00469902	0.708333	0.781636	0	0.054869	0	0	0	0
7	44538842	G	synonymous_variant	Pold1	4.01471	0.00469902	0.860272	0.492689	0.388889	0.055556	0	0	0	0
10	62447568	G	intron_variant	Supv3l1	4.01494	0.00469902	0.958333	0.96405	0.722222	0.389248	0.499617	0.432488	0.059824	0.166667
2	165072902	C	downstream_gene_variant	Cd40	4.01459	0.00469906	0.886883	0.4605	0	0.153749	0.222207	0.055581	0	0
17	56297792	T	intron_variant	Arrdc5	4.01321	0.00471853	0.796791	0.897919	0.444444	0.472646	0.338104	0.111118	0.000992	0
10	119199618	C	3_prime_UTR_variant	Cand1	4.01239	0.00473049	0.837371	0.535714	1	0.1662	0.500148	0.111123	0.055556	0
9	109439537	C	splice_donor_region_variant,intron_variant	Fbxw16	4.01136	0.00474263	0.791667	0.857143	0.944444	0.389517	0.30762	0.110739	0	0
11	98083928	A	3_prime_UTR_variant	Fbxl20	4.01091	0.00474741	0.874595	0.464158	0	0.055566	0	0	0	0
1	176261470	G	intron_variant	Pld5	4.00971	0.00476732	0.760109	0.928418	0.388889	0.333167	0.347657	0.16827	0	0
7	78908509	T	3_prime_UTR_variant	Aen	4.00937	0.00476787	0.834002	0.894992	0.5	0.666667	0.222223	0	0	0
10	88124613	A	intron_variant	Parpbp	4.00957	0.00476787	1	1	0.722222	0.583366	0.101826	0.280623	0	0.5
14	49036218	G	intron_variant	Exoc5	4.0094	0.00476787	0.958333	0.857142	0.222222	0.852568	0.722221	0.055557	0.224913	0
5	17694578	T	intron_variant	Sema3c	4.0091	0.00476915	0.667785	0.543651	0.388889	0.111571	0.555521	0	0	0
5	14790442	G	intron_variant	Pclo	4.00887	0.00477156	0.791279	0.708649	0.388889	0	0.166675	0.164867	0	0
2	134501076	G	synonymous_variant	Hao1	4.00838	0.00477566	0.908654	0.633635	0.277778	0.266264	0.228443	0	0.166684	0
5	140906592	T	intron_variant	Card11	4.00856	0.00477566	0.708333	0.812706	0.722222	0.055565	0.055557	0.049116	0	0
4	43325014	T	intron_variant	Atp8b5	4.00794	0.00478182	0.666431	0.821406	0	0	0.111114	0.055556	0	0
18	73928780	T	3_prime_UTR_variant	Mapk4	4.00769	0.00478475	0.488062	0.964254	0.444444	0.111202	0.555555	0.055889	0	0
8	36937479	A	intron_variant	Dlc1	4.00714	0.00478735	0.916692	0.915624	0.166667	0.379241	0.319016	0.277638	0.055621	0.25
5	64284885	C	intron_variant	Tbc1d1	4.00531	0.00481812	0.625004	0.928475	0	0.111098	0.333334	0.111111	0	0
7	45571290	A	5_prime_UTR_variant	Bcat2	4.00293	0.00485605	0.749969	0.891257	0.888889	0.49995	0.384877	0.055566	0	0.25
7	68207890	A	intron_variant	Igf1r	4.00274	0.0048577	0.698013	0.749453	0	0	0	0	0	0
8	22371134	C	splice_region_variant,splice_polypyrimidine_tract_variant,intron_variant	Tpte	4.00254	0.00485965	0.791689	0.571161	0	5e-06	0	0	0	0
7	45554037	C	3_prime_UTR_variant	Plekha4	4.00225	0.00486345	0.708435	0.870705	0.777778	0.335672	0.333225	0.055578	0	0.25
7	79435460	A	intron_variant	Fanci	4.00164	0.00486963	0.826905	0.730347	0.0555556	0.213883	0.268465	0.056813	0.111111	0
3	152376195	A	intron_variant	Usp33	4.00084	0.00487532	0.958254	0.869139	0.111111	0.160993	0.05557	0.111782	0.27977	0.25
10	60132163	G	3_prime_UTR_variant	Spock2	4.00071	0.00487585	0.958333	0.571428	0.277778	0.333269	0.056808	0.056525	0	0
6	131293139	C	5_prime_UTR_variant	Magohb	3.99934	0.0048954	0.820011	1	0.555556	0.389062	0.556758	0.111111	0.285597	0.75
2	71730597	A	intron_variant,non_coding_transcript_variant	Platr26	3.99867	0.00490279	0.584629	0.963933	0	1e-06	0	0	0	0
13	98309858	G	downstream_gene_variant	Btf3	3.99817	0.00490308	1	1	0.944444	1	0.611109	0.277995	0	0
13	98309865	C	downstream_gene_variant	Btf3	3.99819	0.00490308	1	1	0.944444	1	0.611109	0.277833	0	0
18	20601621	A	synonymous_variant	Dsg2	3.99782	0.00490766	0.774855	0.67175	0	0.052952	0.055556	0	0.050374	0
14	29055907	A	synonymous_variant	Cacna2d3	3.99731	0.00491548	0.708299	0.496266	0.666667	0.111455	0.499579	0	5e-06	0
4	155602059	T	5_prime_UTR_variant	Slc35e2	3.99664	0.00492342	0.958333	0.607156	0.722222	0.611111	0.222222	0	0	0
1	91125822	C	intron_variant	Lrrfip1	3.99518	0.00493865	0.874846	0.241378	0	0	0.388889	0.055596	0	0
1	180668794	G	missense_variant	Lin9	3.99561	0.00493865	0.929371	0.8928	0.666667	0.777778	0.277877	0.089855	0	0
5	64160002	A	5_prime_UTR_variant	Tbc1d1	3.99519	0.00493865	0.639137	0.67857	0	0	0.277755	0	0	0
9	109848379	A	intron_variant	Camp	3.99534	0.00493865	0.95533	0.610239	0.333333	0.457803	0.375753	0.09879	0.060876	0
12	70201877	C	missense_variant	Pygl	3.99511	0.00493865	0.879573	0.904068	0.277778	0.847058	0.29214	0	0	0
19	44039021	C	intron_variant	Erlin1	3.99459	0.00494063	0.863656	0.696379	0.722222	0.392167	0.465795	0.168135	0	0.583333
19	22904488	G	intron_variant	Trpm3	3.99375	0.00495569	0.704463	0.678443	0.0555556	0.228868	0.499323	0.055565	0	0
4	86243779	A	intron_variant	Adamtsl1	3.99318	0.00496013	0.583469	0.890092	0.777778	0.196456	0.61111	0.111114	0	0
13	56810672	A	intron_variant	Trpc7	3.99323	0.00496013	0.912127	0.777924	0	0.112273	0.166668	0.1668	0.166615	0.0833333
3	152371891	T	intron_variant	Usp33	3.99253	0.004966	0.91608	0.876098	0	0.167175	0.055556	0.111154	0.223447	0.25
7	45635179	A	intron_variant	Rasip1	3.99087	0.00499047	0.791065	0.875697	0.111111	0.333333	0	0.025679	0	0.0833333
8	80784850	T	synonymous_variant	Gab1	3.99099	0.00499047	0.624793	0.928617	0.277778	0.055556	0	0	0	0
11	98850500	T	intron_variant	Rapgefl1	3.99112	0.00499047	0.875004	0.579485	0.5	0.111841	0	0.05598	0	0.0833333
18	14730930	G	intron_variant	Psma8	3.98968	0.00499996	1	0.93205	0.0555556	0.722222	0.611111	0.388889	0	0.583333
2	39068738	T	3_prime_UTR_variant	Scai	3.98868	0.0050123	0.75	0.858456	0.0555556	0	0.388889	0.222249	0.111112	0
3	152381977	T	intron_variant	Usp33	3.98891	0.0050123	0.903595	0.891874	0	0.109736	0.102754	0.111335	0.278978	0.25
15	93510680	A	synonymous_variant	Prickle1	3.98875	0.0050123	0.833377	0.892653	0	0	0.445162	0.333333	0.163218	0.166667
4	155770273	C	3_prime_UTR_variant	Vwa1	3.98833	0.00501775	0.909846	0.927891	0.333333	0.222226	0.497321	0.499323	0	0.416667
10	93248642	C	3_prime_UTR_variant	Elk3	3.98778	0.00502712	0.791666	0.784991	0.0555556	0	0.333342	0.056808	0.277778	0.416667
6	12317211	C	3_prime_UTR_variant	Thsd7a	3.98758	0.00502755	0.875043	0.714286	1	0.666667	0.611109	0.059743	0.055914	1
3	79481833	G	synonymous_variant	Fnip2	3.98741	0.00502835	0.592587	0.902593	0.0555556	1e-06	0.448567	0.171129	0	0
7	79450086	G	3_prime_UTR_variant	Fanci	3.98722	0.00503031	0.746214	0.821586	0	0.111111	0	0.055556	0	0
5	100792826	A	5_prime_UTR_variant	Helq	3.98628	0.00504376	0.664725	0.957785	0.333333	0.496077	0.388888	0	0	0
18	73933820	T	intron_variant	Mapk4	3.98498	0.00506927	0.764667	1	0.444444	0.471692	0.565112	0.120906	0.149099	0
8	87780658	A	synonymous_variant	Zfp423	3.98407	0.00508335	0.74967	0.678427	0	0.045228	0	0	0	0
16	10422227	C	3_prime_UTR_variant	Tvp23a	3.98403	0.00508335	0.791667	1	0.833333	0.833326	0.832972	0.055556	0.168277	0.25
2	134598383	A	3_prime_UTR_variant	Tmx4	3.98365	0.0050868	0.94535	0.805209	0.444444	0.650424	0.444503	0.053797	0.16692	0
3	30672117	G	intron_variant	Lrriq4	3.98273	0.00510216	0.916663	0.608297	0.777778	0.56786	0.277777	0	0	0.75
1	179679411	A	intron_variant	Sccpdh	3.98259	0.00510226	0.791308	0.607332	0	0.05525	0	0	0	0
11	51261783	C	intron_variant	BC049762	3.98245	0.00510226	0.708079	0.864587	0.111111	0.222222	0.055556	0	0	0
11	51281604	T	3_prime_UTR_variant	Clk4	3.98242	0.00510226	0.693068	0.963854	0.111111	0.222222	0.055556	0	0.055069	0
7	78461313	T	intron_variant	Ntrk3	3.98185	0.00510796	0.800702	0.543667	0.0555556	0	0	0	0	0
19	25119430	T	synonymous_variant	Dock8	3.98055	0.00512556	0.958333	0.658707	0	0.111112	0	0.222222	0	0
3	123528008	A	3_prime_UTR_variant	Ndst3	3.97969	0.0051391	0.95829	1	0.944444	1	0.505411	0.134661	0.055479	0.0833333
6	144999777	A	3_prime_UTR_variant	Bcat1	3.979	0.0051494	0.799829	0.588504	0	0	0.055556	0.055634	0	0
7	17158231	A	missense_variant	Ceacam3	3.97894	0.0051494	0.708333	0.501498	0.166667	0	0.444236	0	0.055566	0
13	97246723	T	synonymous_variant	Enc1	3.97892	0.0051494	0.82754	0.927757	0.388889	0.555545	0.500053	0.161247	0.055603	0
6	7556663	A	intron_variant	Tac1	3.97831	0.00516022	0.742972	0.752424	0.0555556	0.111158	0.111111	0.055677	0	0
4	108196102	A	intron_variant	Zyg11a	3.97787	0.00516548	0.791667	0.343719	0.0555556	0	0.333338	0	0	0.25
1	150756635	A	splice_polypyrimidine_tract_variant,intron_variant	Hmcn1	3.9777	0.00516687	0.913459	0.603133	0	0.333334	0.222662	0.101354	1e-06	0
6	138141668	A	5_prime_UTR_variant	Mgst1	3.97756	0.00516772	0.958157	0.465827	0.0555556	0.222657	0.055713	0	0.060587	0.25
10	123030308	A	intron_variant	Mon2	3.97632	0.00518393	0.67712	0.775397	0	0	0	0	0	0
11	53770320	A	intron_variant	Irf1	3.97535	0.00519619	0.857268	1	0.944444	0.611111	0.222222	0	0.166667	0
19	25122443	C	synonymous_variant	Dock8	3.97563	0.00519619	0.947177	0.671254	0	0.113887	0	0.167213	0.056868	0
6	132700230	C	missense_variant	Tas2r121	3.97496	0.00520042	0.791654	0.928561	0.333333	0.499956	0.166667	0	0.055556	0
6	132600732	C	downstream_gene_variant	Prp2	3.9746	0.00520344	0.791667	0.96425	0.333333	0.500001	0.111112	0	0.055556	0
6	40404795	G	3_prime_UTR_variant	Dennd11	3.97352	0.00521423	0.816641	0.619038	0.888889	0.055636	0.277778	0.166667	0	0.416667
1	91120333	A	intron_variant	Lrrfip1	3.97268	0.0052268	0.872727	0.268743	0	1e-06	0.334061	0.055776	0	0
2	168706129	C	intron_variant	Atp9a	3.97229	0.0052268	0.822937	0.926109	0	0.109912	0.166672	0.224984	0.093448	0
2	179416369	T	intron_variant	4930591A17Rik	3.97185	0.0052268	0.538217	0.89264	0	0	0.223739	0	0	0
12	91817376	G	intron_variant	Sel1l	3.97186	0.0052268	0.833995	1	0.944444	0.944365	0.508201	0.055655	0	0.166667
15	21587449	T	3_prime_UTR_variant	Cdh12	3.97207	0.0052268	0.916667	0.822546	0	0	0.443161	0.444444	0.111111	0
18	20583360	T	intron_variant	Dsg2	3.97192	0.0052268	0.749328	0.643746	0	0.053897	0.055556	0	0	0
18	20584454	G	intron_variant	Dsg2	3.97244	0.0052268	0.707998	0.678465	0	0	0.055556	0	0	0
19	18703192	T	intron_variant	Carnmt1	3.97206	0.0052268	0.999993	0.896704	0.555556	0.388902	0.720299	0.21772	0.443977	0.0833333
19	36057113	A	5_prime_UTR_variant	Htr7	3.97239	0.0052268	0.749958	0.428535	0.111111	0.055556	0.38974	0	0	0.416667
4	34755732	A	intron_variant	Gm136	3.97092	0.00524055	1	0.892844	0	0	0.3814	0.333334	0.387339	1
2	5988227	C	intron_variant	Upf2	3.97059	0.00524561	0.790477	0.600476	0	0.052873	0	0	0	0
7	45554096	A	3_prime_UTR_variant	Plekha4	3.97043	0.00524694	0.708323	0.845451	0.888889	0.278315	0.277744	0.058051	0	0.25
18	20584455	A	intron_variant	Dsg2	3.97004	0.00525125	0.707998	0.678465	0	0	0.055556	0	0	0
7	143883837	G	5_prime_UTR_variant	Acte1	3.96964	0.00525765	0.58318	0.964289	0.111111	0.388889	0.722238	0.111113	0	0
18	20585692	G	intron_variant	Dsg2	3.9693	0.00526109	0.707009	0.678535	0	0	0.055575	0	0	0
9	50764683	A	intron_variant	1110032A03Rik	3.96905	0.00526303	1	1	0.722222	0.722222	0.222222	0.22225	0.055741	0.333333
9	111252811	A	intron_variant	Mlh1	3.96875	0.00526303	1	0.821429	1	0.944443	0.166762	0	0	0
11	51756139	C	missense_variant	Sec24a	3.96882	0.00526303	0.881352	0.464526	0.0555556	0	0	0.055556	0	0
11	99415723	A	3_prime_UTR_variant	Krt12	3.96896	0.00526303	0.893356	0.678565	0.388889	0.222468	0.666651	0	0.444445	0.333333
2	39034163	A	synonymous_variant	Golga1	3.96778	0.00527701	0.713951	0.915925	0.0555556	0	0.388889	0.222224	0.111111	0
4	83221531	A	3_prime_UTR_variant	Ttc39b	3.9674	0.00528312	1	0.762774	0.777778	0.773756	0.277778	0.055677	0.055545	0
9	113652679	A	3_prime_UTR_variant	Pdcd6ip	3.96645	0.00529748	0.749671	0.579594	0	0.111447	0.222317	0	0	0.416667
7	44839501	T	intron_variant	Il4i1	3.96596	0.00530057	0.79161	0.711301	0.166667	0.333333	0.402171	0.099244	0	0.25
8	123822847	A	intron_variant	Rab4a	3.96618	0.00530057	0.749762	0.892887	0.111111	0.055553	0.33472	0.191724	0.118746	0.666667
2	120476963	T	5_prime_UTR_variant	Capn3	3.96518	0.00531483	0.860365	0.892011	0.888889	0.50962	0.166737	0.111217	0	0
16	59530091	A	intron_variant	Crybg3	3.96489	0.00531689	0.685687	0.71715	0	0	0.055556	0	0	0
9	37255662	T	5_prime_UTR_variant	Slc37a2	3.96471	0.0053187	0.875	0.214286	0	0	0.277778	0	0	0.25
5	143217017	T	3_prime_UTR_variant	Spdye4a	3.96406	0.00533111	0.859017	0.498447	0	0.223374	0.166667	0	0	0
2	102452094	T	upstream_gene_variant	Fjx1	3.96368	0.00533656	0.875	0.392926	0	0	0	0	0	0
5	137831353	A	intron_variant	Pilra	3.9634	0.00533682	0.956752	0.970552	0.944444	0.944467	0.775496	0.219295	0.111131	0.0833333
9	104228551	C	synonymous_variant	Dnajc13	3.9629	0.00534161	0.622383	0.872418	0	0	0	0	0	0
9	89998539	G	intron_variant	Rasgrf1	3.96276	0.00534254	0.883975	0.570361	0.888889	0.447928	0.609308	0.054247	0.11246	0
3	146014459	A	intron_variant	Syde2	3.96234	0.00534742	0.833328	0.713929	0.888889	0.644119	0.66098	0.054392	0.04942	0
13	42159617	C	missense_variant	Hivep1	3.96155	0.00535676	0.91025	0.958554	0.5	0.611144	0.382216	0.163901	0.111445	0.583333
14	56487091	A	intron_variant	Rnf17	3.96115	0.0053632	0.875	0.962288	0.777778	0.5	0.5	0.332448	8e-06	0.583333
13	50432328	C	synonymous_variant	Fbxw17	3.96039	0.00537576	0.74984	0.892724	0.666667	0.390172	0.222236	1e-06	0.070276	0
11	102398215	T	synonymous_variant	Rundc3a	3.9602	0.00537794	0.841821	0.890304	0.166667	0.266828	0.666343	0.105438	0.388887	0.416667
13	56527630	T	intron_variant	Fbxl21	3.95969	0.00538711	0.916667	0.57143	0.833333	0.451656	0.277778	0	0.055556	0
5	139274906	G	intron_variant	Adap1	3.95922	0.00539363	0.956916	1	0.944444	0.610576	0.944153	0.309382	0.333373	1
9	102001760	A	synonymous_variant	Ephb1	3.9592	0.00539363	0.74603	0.636425	0.5	0	0	0	0	0.166667
11	53770809	A	intron_variant	Irf1	3.95907	0.00539435	0.8871	0.999999	0.944444	0.611111	0.222224	0	0.217134	0
1	128366835	G	intron_variant	Dars	3.95874	0.00539465	0.916667	1	0.944444	0.887279	0.833317	0.149891	0.222247	0
9	105782072	C	missense_variant	Col6a6	3.95876	0.00539465	0.666955	0.785692	0	0	0	0	0	0
9	109438245	A	missense_variant	Fbxw16	3.95867	0.00539465	0.764894	0.856951	0.944444	0.379643	0.333333	0.111111	0	0
5	107108325	T	3_prime_UTR_variant	Tgfbr3	3.95797	0.0054018	0.666667	0.785717	0	0	0	0	0	0
16	52047110	A	intron_variant	Cblb	3.95786	0.0054018	0.833491	0.714286	0.277778	0.38891	0.111111	0	0	0
2	165078597	G	downstream_gene_variant	1700025C18Rik	3.95695	0.00541163	0.922647	0.888325	0.666667	0.557814	0.27799	0.214945	1.5e-05	0
3	96783545	C	intron_variant	Rnf115	3.95668	0.00541163	0.830004	0.915548	0.0555556	0.111495	0.607855	0.418147	0.103136	0
7	141645716	A	intron_variant	Muc6	3.95704	0.00541163	1	0.928625	1	0.3283	0.27762	0.400642	0.081834	0.5
9	109439479	T	intron_variant	Fbxw16	3.95665	0.00541163	0.791665	0.857199	0.944444	0.405726	0.279037	0.108498	0	0
2	120476962	T	5_prime_UTR_variant	Capn3	3.95582	0.00541605	0.854687	0.891188	0.888889	0.501107	0.166282	0.111241	0	0
6	89108133	T	non_coding_transcript_exon_variant	4933427D06Rik	3.95541	0.00541605	0.958333	0.963828	0.111111	0.202394	0.88863	0.055557	0.832519	0
10	85157044	C	intron_variant	Cry1	3.95625	0.00541605	0.916652	0.819244	0.166667	0.222222	0.166667	0.055607	0.277778	0
11	51600134	A	3_prime_UTR_variant	Hnrnpab	3.95611	0.00541605	0.83543	0.464283	0.0555556	0	0	0	0	0.3
11	120462315	T	synonymous_variant	Ccdc137	3.95524	0.00541605	0.874563	0.892792	0.5	0.452069	0.833231	0.26604	0.222955	0
19	25430396	A	intron_variant	Kank1	3.9551	0.00541605	0.791601	0.854763	0.611111	0.391159	0.269546	0.111113	0	0
8	122269716	A	missense_variant	Zfp469	3.95465	0.00542406	0.628299	0.642231	0.277778	0	0.333333	0	0	0
7	17158360	G	missense_variant	Ceacam3	3.95385	0.00543981	0.708333	0.499999	0.166667	0	0.444444	0	0.063881	0
6	132657652	C	synonymous_variant	Tas2r120	3.95349	0.00544382	0.816162	0.909382	0.333333	0.500506	0.111132	0	0.056868	0
15	99470510	C	missense_variant	Bcdin3d	3.95349	0.00544382	0.959896	0.893927	0.0555556	0.168852	0.055556	0.388167	0	0
10	60131766	C	3_prime_UTR_variant	Spock2	3.95323	0.00544511	0.958087	0.572883	0.277778	0.365115	0.055556	0.055556	0	0
11	53072573	T	intron_variant	Fstl4	3.95324	0.00544511	0.831644	0.747422	0	0.28517	0.166666	0.055572	0.055566	0
16	79075997	A	intron_variant	Tmprss15	3.95201	0.00546412	0.684125	0.570461	0	0	0.278076	0	0	0.25
17	55896211	G	intron_variant	Zfp959	3.95189	0.00546477	0.916645	0.65679	0.222222	0.665523	0.427286	0.056085	0	0
1	87207510	T	synonymous_variant	Chrng	3.95173	0.00546622	0.624133	0.756652	0	0	0.165428	0	0	0
9	109849148	G	intron_variant	Camp	3.95153	0.0054687	0.958309	0.572809	0.388889	0.44444	0.391648	0.110043	0.05776	0
6	128984204	T	3_prime_UTR_variant	Clec2g	3.95124	0.00547301	0.58737	0.835035	0	0.055559	0.222227	0	0	0.0833333
7	45571250	T	5_prime_UTR_variant	Bcat2	3.95084	0.00547998	0.73012	0.891257	0.833333	0.486783	0.38885	0.056601	0	0.25
11	115584047	A	downstream_gene_variant	Gga3	3.95065	0.00547998	0.541667	0.885035	0	0	0.333326	0.055556	0	0
17	73830759	T	3_prime_UTR_variant	Ehd3	3.95055	0.00547998	0.541859	0.733066	0	0	0.444505	0	0	0
1	9941247	A	3_prime_UTR_variant	Mcmdc2	3.95013	0.00548328	0.858734	0.929812	0.166667	0.111114	0.634348	0.277803	0.334033	0.0833333
2	163858777	A	missense_variant	Kcnk15	3.94961	0.00548328	0.916076	0.67844	0.0555556	0.682955	0.777417	0.166667	0.055556	0
3	96655728	T	intron_variant	Itga10	3.94971	0.00548328	0.708358	0.857546	0.611111	0.111111	0.777775	0.277778	0.1256	0
4	86232686	G	5_prime_UTR_variant	Adamtsl1	3.94961	0.00548328	0.791625	1	0	1e-06	0.171121	0.388889	0	0
5	14791880	C	intron_variant	Pclo	3.94944	0.00548328	0.722774	0.749708	0.388889	1e-06	0.166613	0.111149	0.015793	0
17	55898112	G	missense_variant	Zfp959	3.94944	0.00548328	0.874901	0.678698	0.277778	0.666667	0.388889	0	0	0
7	45571515	C	5_prime_UTR_variant	Bcat2	3.94923	0.00548553	0.727611	0.891021	1	0.444511	0.379236	0.07339	0	0.25
6	128984021	G	3_prime_UTR_variant	Clec2g	3.94889	0.0054879	0.595795	0.819686	0	0.055557	0.222222	5e-06	0	0.0833333
1	44144315	A	3_prime_UTR_variant	Bivm	3.94808	0.0054991	0.70841	0.928569	0.166667	0.277781	0	0	0	0
7	45554117	T	3_prime_UTR_variant	Plekha4	3.94793	0.00550046	0.72695	0.826835	0.888889	0.312083	0.27821	0.058047	0	0.25
6	89108158	C	non_coding_transcript_exon_variant	4933427D06Rik	3.9473	0.00550835	0.958333	0.963975	0.111111	0.202417	0.884675	0.055561	0.833333	0
7	98122923	A	3_prime_UTR_variant	Capn5	3.94699	0.00550864	0.911138	0.785544	0.111111	0.20191	0	0.111971	0.111237	0.166667
9	114438002	G	intron_variant	Glb1	3.9469	0.00550864	0.833333	0.964054	0.166667	0.681326	0.448801	0.111135	0.055617	0
10	85157319	C	intron_variant	Cry1	3.947	0.00550864	0.875384	0.844105	0.222222	0.341676	0.387846	0	0.338127	0
3	88747910	G	synonymous_variant	Syt11	3.94657	0.00551185	0.906188	0.928617	0.888889	0.826622	0.111116	0	0	0
11	69479610	T	synonymous_variant	Dnah2	3.94637	0.0055123	0.822955	0.754904	0	0.054575	0	0.156289	0	0
1	107525002	T	3_prime_UTR_variant	Serpinb2	3.94504	0.0055223	1	0.356877	0.166667	0.5	0.666666	0.111111	0.05556	0.5
16	93599166	A	intron_variant	Setd4	3.94519	0.0055223	0.747019	0.958544	0.444444	0.427899	0.39055	0.111999	0.055708	0.666667
10	85143628	G	intron_variant	Cry1	3.94478	0.00552346	0.89072	0.849489	0.222222	0.437999	0.33334	0	0.277842	0
17	66136269	T	intron_variant	Ddx11	3.94448	0.00552716	0.791656	0.892022	0.777778	0.111112	0.222892	0.277778	0	0
3	103853484	A	3_prime_UTR_variant	Bcl2l15	3.94395	0.00553513	0.66661	0.936901	0.0555556	0.108304	0	0	0.054206	0
15	99321218	G	intron_variant	Fmnl3	3.94336	0.00554382	0.958332	0.856389	0.444444	0.277778	0	0.277743	0	0.666667
10	116341121	T	synonymous_variant	Ptprb	3.94242	0.00555359	0.791649	0.749997	1	0.389053	0.166667	0	0	0.166667
3	89520453	C	5_prime_UTR_variant	Kcnn3	3.94159	0.0055695	0.975701	0.999993	0.277778	0.780242	0.388889	0	0.333333	0
7	45420767	T	3_prime_UTR_variant	Lhb	3.94124	0.0055736	0.760464	0.785724	0	0.055556	0	0	0.111145	0
14	56205530	C	splice_polypyrimidine_tract_variant,intron_variant	Gzmf	3.94116	0.0055736	0.835067	0.749998	0.222222	0.39122	0.166681	0.055556	0	0.0833333
5	14778600	A	intron_variant	Pclo	3.94095	0.00557388	0.79138	0.74335	0.388889	0	0.166934	0.164107	0.05567	0
16	90894553	T	intron_variant	Eva1c	3.94086	0.00557388	0.708354	0.964273	0.388889	0.055556	0.222227	0.055556	0.222228	0.25
8	67693907	T	3_prime_UTR_variant	Psd3	3.93982	0.00558712	0.873476	0.321429	0	0.055564	0.166691	0	0	0
2	134530568	A	synonymous_variant	Hao1	3.93934	0.00559254	0.757228	0.603987	0	0	0	0	0	0
2	22574215	T	splice_polypyrimidine_tract_variant,intron_variant	Myo3a	3.93871	0.00559883	0.705235	0.857136	0.555556	0.055556	0.333359	0.22221	0	0.333333
2	22574201	A	intron_variant	Myo3a	3.93798	0.00560813	0.705235	0.857027	0.611111	0.055556	0.333453	0.22221	0	0.333333
2	150625184	G	intron_variant	Acss1	3.93812	0.00560813	0.874248	0.504224	0	0	0.110502	0.08518	0.054898	0
16	14474688	G	3_prime_UTR_variant	Abcc1	3.93798	0.00560813	0.894462	0.676503	0.888889	0.222222	0	0.055803	0.055556	0
4	108194130	C	intron_variant	Zyg11a	3.93763	0.00560849	0.787619	0.330485	0.0555556	0	0.333418	0	0	0.25
5	146845978	A	intron_variant	Rasl11a	3.93739	0.00560867	0.749323	0.538673	0.0555556	0.032986	0.166689	0	0	0
7	128695806	G	3_prime_UTR_variant	Inpp5f	3.93746	0.00560867	0.75	0.933887	0.277778	0.388891	0	2e-06	0	0.5
5	139274600	C	intron_variant	Adap1	3.937	0.00561147	0.958311	1	0.944444	0.611093	0.944434	0.316134	0.335623	0.916667
19	22901945	C	intron_variant	Trpm3	3.93682	0.00561326	0.583277	0.710843	0	0.166677	0.555555	0	0	0
11	61245112	T	3_prime_UTR_variant	Aldh3a2	3.93662	0.00561598	0.833193	0.607186	0.833333	0.277783	0.246448	0.055208	0	0
1	91120241	C	intron_variant	Lrrfip1	3.93607	0.00562656	0.873416	0.214323	0	0	0.387853	0.056826	0	0
13	98309754	C	downstream_gene_variant	Btf3	3.93497	0.00564757	0.958563	0.959762	0.944444	0.888855	0.60535	0.277786	0	0
14	56205527	A	splice_polypyrimidine_tract_variant,intron_variant	Gzmf	3.93452	0.00565028	0.832889	0.749998	0.222222	0.389367	0.166674	0.055556	0	0.0833333
5	139150268	A	missense_variant	Dnaaf5	3.93399	0.00566009	0.665686	0.642818	0	0	0.333333	0.055556	0	0
9	90004922	T	intron_variant	Rasgrf1	3.93381	0.00566214	0.749827	0.538138	0.833333	0.38886	0.611117	0	0	0
3	92620191	G	3_prime_UTR_variant	Lce6a	3.93277	0.00568218	0.75	0.642857	0.777778	0.166727	0.166463	0	1.1e-05	0
7	30056330	A	synonymous_variant	Zfp82	3.93282	0.00568218	0.624997	0.856642	0.333333	0.222977	0.276037	0	0	0
2	173703161	T	downstream_gene_variant	Rab22a	3.93235	0.00568795	0.958327	0.785705	0.111111	0.115123	0.116161	0.222222	0.175503	1
12	91809880	A	missense_variant	Sel1l	3.93243	0.00568795	0.874963	0.78062	0.944444	0.833332	0.555518	0.055556	0	0
1	179716717	G	synonymous_variant	Kif28	3.93201	0.00569361	0.791125	0.536774	0	0	0	7e-06	0	0
11	118273743	C	intron_variant	Usp36	3.93192	0.00569361	0.830348	0.780106	0.888889	0.610914	0.49856	0	0.11178	0.416667
5	137831361	T	intron_variant	Pilra	3.93089	0.00571364	0.949239	0.969843	0.944444	0.944492	0.775281	0.220731	0.111185	0.0833333
1	128353438	C	intron_variant	Mcm6	3.93014	0.0057273	0.916666	1	0.888889	0.887568	0.833062	0.11114	0.277785	0
5	115979674	C	intron_variant	Cit	3.93013	0.0057273	0.877193	0.783209	0.333333	0.499997	0.332781	0.055413	0.107497	0
1	128353439	C	intron_variant	Mcm6	3.92977	0.00573134	0.916666	1	0.888889	0.887568	0.832795	0.111127	0.277785	0
3	45384256	C	intron_variant	Pcdh10	3.92888	0.00574828	0.95393	0.852003	0	0.166755	0.055768	0.166716	0.222453	0
2	153320410	C	intron_variant	Kif3b	3.92876	0.00574881	0.869954	0.692903	0.888889	0.33348	0.055558	1.5e-05	0.05587	0
2	71730776	T	non_coding_transcript_exon_variant	Platr26	3.92808	0.00576088	0.583428	0.928552	0	0	0	0	0	0
4	125090020	G	intron_variant	Meaf6	3.92656	0.00577725	0.791667	0.642852	0.222222	0.333364	0.611005	0.110588	0.055556	0
5	139393209	G	synonymous_variant	Gpr146	3.92676	0.00577725	0.947254	1	0.944444	0.333334	0.718666	0.444789	0.240419	0.916667
7	45286385	T	intron_variant	Slc6a21	3.92675	0.00577725	0.748938	0.784044	0.388889	0.166653	0.056198	0	0.055602	0.916667
15	91516564	T	intron_variant	Slc2a13	3.92668	0.00577725	0.89953	0.892305	0.0555556	0.499274	0	0.060576	0.054599	0
1	58910240	C	missense_variant	Trak2	3.92602	0.00578651	0.710784	0.811911	0.611111	0.131294	0.222267	0.11139	0	0
1	135443545	T	intron_variant	Nav1	3.92543	0.00578651	0.70833	0.745154	0	0.111236	0.055582	0	0	0
4	154275245	T	3_prime_UTR_variant	Megf6	3.92569	0.00578651	0.697928	0.784825	0.444444	0.092721	0	0	0	0
5	137835205	A	intron_variant	Pilra	3.9257	0.00578651	1	0.714702	0.888889	0.559199	0.515984	0.166895	0.166669	0
18	20108611	G	intron_variant	Dsc1	3.9256	0.00578651	0.712944	0.79329	0.277778	0.137968	0	1e-06	0	0
17	66593240	T	synonymous_variant	Themis3	3.92515	0.0057891	0.574112	0.735014	0.166667	0	0.451173	0.055559	0	0
9	104127265	C	3_prime_UTR_variant	Acad11	3.92477	0.00579442	0.833608	0.929732	0.111111	0.555781	0.342143	0.055717	0.128472	0.166667
1	58908446	G	intron_variant	Trak2	3.92442	0.00580003	0.677521	0.856563	0.555556	0.111101	0.222222	0.111123	0	0
3	152371586	A	intron_variant	Usp33	3.92389	0.00580592	0.958316	0.852451	0	0.111103	0.055565	0.111112	0.331509	0.25
9	41968202	A	3_prime_UTR_variant	Sorl1	3.92396	0.00580592	0.958328	0.61196	0.0555556	0.444443	0.055556	0	0.055539	0
16	97450287	T	intron_variant,non_coding_transcript_variant	Mx1	3.92378	0.00580648	0.58259	0.724369	0	0.055589	0.386018	0	0	0
3	152374564	G	intron_variant	Usp33	3.92351	0.00580853	0.956536	0.824801	0.0555556	0.11122	0.110914	0.166665	0.271353	0.25
1	91120242	A	intron_variant	Lrrfip1	3.92317	0.00581134	0.870463	0.214345	0	0	0.386848	0.056837	0	0
15	77786640	G	synonymous_variant	Myh9	3.923	0.00581203	0.557352	0.892857	0.333333	0.055556	0.77786	0.111111	0.166667	0.0833333
5	144833249	A	intron_variant	Trrap	3.92259	0.00581931	0.902575	0.678567	0	0.111268	0.666667	0.42927	0.055615	0.166667
15	99316196	T	intron_variant	Prpf40b	3.92252	0.00581931	0.958333	0.846044	0.777778	0.27804	5e-06	0.277777	0	0.666667
1	37855408	G	intron_variant	Tsga10	3.92143	0.00583462	0.868692	0.428571	0	0.055556	0	0	0	0
2	32455593	A	downstream_gene_variant	Naif1	3.92157	0.00583462	0.583311	0.925789	0.222222	4e-06	0	0	0	0
16	55934709	T	intron_variant	Cep97	3.92076	0.00584409	0.625183	0.680047	0	0	0.495904	0.105518	0	0.583333
11	46770557	T	intron_variant	Havcr1	3.92054	0.00584721	0.916663	0.892817	1	0.444444	0.736257	0.392199	0.111112	0.666667
5	34109589	T	intron_variant	Poln	3.92042	0.00584803	0.790631	0.927758	0	0.555636	0.55555	0.111115	0.110066	0.333333
2	134596756	C	3_prime_UTR_variant	Tmx4	3.91992	0.00585574	0.916667	0.821978	0.222222	0.611111	0.277778	0	0.166667	0
2	144280156	C	3_prime_UTR_variant	Mgme1	3.91973	0.00585593	0.70811	0.829415	0	0	0	0	0.111111	0
2	32456632	A	downstream_gene_variant	Naif1	3.9195	0.00585697	0.62306	0.949935	0.222222	0.048958	0	0.042339	0	0
1	59169968	C	synonymous_variant	Als2	3.91921	0.0058571	0.666666	0.92464	0.944444	0.175234	0.22506	0.10958	0	0
12	51746004	T	intron_variant	Hectd1	3.91904	0.0058571	0.652539	0.869663	0.111111	0	0	0.053842	0	0
19	37998136	T	non_coding_transcript_exon_variant	Gm52397	3.91894	0.0058572	1	1	0.777778	0.390152	0.619094	0.26396	0.442465	0.0833333
1	40019620	A	synonymous_variant	Map4k4	3.91882	0.00585803	0.74999	0.607143	0.222222	0	0	0	0	0
1	92439002	T	downstream_gene_variant	Ndufa10	3.91827	0.00585913	0.833869	0.785528	0.111111	0.166586	0.379462	0.161362	0.166705	0
2	120698145	A	missense_variant	Stard9	3.91848	0.00585913	0.731969	0.849941	0	0	0.055556	0.166667	0	0
2	125344159	G	intron_variant	Fbn1	3.91826	0.00585913	0.749995	0.718838	0.111111	0.055565	0	0	0.052952	0
10	122453161	T	3_prime_UTR_variant	Avpr1a	3.91823	0.00585913	0.811525	0.908033	0.0555556	0.512642	0	0	0	0
2	144270951	T	5_prime_UTR_variant	Mgme1	3.91761	0.00587201	0.712305	0.678571	0	0	0	1e-06	0	0
13	93662400	C	synonymous_variant	Bhmt2	3.91658	0.00589259	0.749999	0.928566	0.777778	0.555555	0.777778	0.166667	0.099683	0.333333
13	114900406	T	intron_variant	Itga2	3.91615	0.00589584	0.791664	0.607143	0.5	0	0.110885	0.055556	0.055556	0.333333
13	114900400	A	intron_variant	Itga2	3.91587	0.00589692	0.791663	0.607143	0.5	0	0.111053	0.055556	0.055556	0.333333
2	134596754	C	3_prime_UTR_variant	Tmx4	3.91544	0.00590511	0.916667	0.821462	0.277778	0.611111	0.277778	0	0.166667	0
1	107524947	A	3_prime_UTR_variant	Serpinb2	3.91532	0.00590584	1	0.356694	0.166667	0.5	0.644981	0.111111	0.055572	0.5
17	66117223	C	intron_variant	Washc1	3.91494	0.00591293	0.790357	0.856538	0	1.1e-05	0.248076	0.334185	0	0
5	16357729	C	intron_variant	Cacna2d1	3.91388	0.00592725	0.70832	0.821438	0.388889	0.166734	0.47443	0.113724	0.11139	0.666667
10	85146245	G	intron_variant	Cry1	3.91395	0.00592725	0.891118	0.847817	0.222222	0.446516	0.400613	0.034951	0.277907	0
10	128390337	A	intron_variant	Ankrd52	3.91382	0.00592725	0.779865	0.99993	0.777778	0.138763	0.610966	0.452986	0.056219	0.166667
9	50770742	A	missense_variant	Fdxacb1	3.91371	0.00592774	1	0.970497	0.777778	0.72195	0.223379	0.222221	0.055564	0.333333
12	87223126	A	missense_variant	Noxred1	3.91353	0.0059297	0.866112	0.92911	1	2e-06	0.689903	0.533198	0.166703	0.333333
1	107515635	A	missense_variant	Serpinb2	3.91282	0.00594089	0.791142	0.607074	0	0	1e-06	0.055634	0	0.25
15	79826302	A	3_prime_UTR_variant	Cbx6	3.91281	0.00594089	0.958046	0.892847	0.888889	0.611108	0.166667	0.055063	0.166803	0
15	99304169	A	synonymous_variant	Prpf40b	3.91264	0.00594274	0.916662	0.857143	0.722222	0.222294	0	0.26614	0	0.666667
1	40019629	A	synonymous_variant	Map4k4	3.91102	0.00596794	0.748318	0.607143	0.222222	0	0	0	0	0
1	154425800	T	intron_variant	Cacna1e	3.91081	0.00596794	0.95673	0.822247	0.222222	0.389279	0	0.055595	0.166661	0.333333
2	118114910	C	intron_variant	Thbs1	3.91098	0.00596794	0.874998	0.785712	0.444444	0.277749	0.833333	0.5	0	0
3	123485553	A	synonymous_variant	Prss12	3.91085	0.00596794	0.897116	0.893015	0.166667	1	0.388719	0.002618	0	0.0833333
15	55208834	A	synonymous_variant	Deptor	3.9101	0.00597897	0.958307	0.677825	0	0.055557	0	0	0.333323	0
7	45556255	A	intron_variant	Hsd17b14	3.9096	0.00598914	0.75851	0.857099	0.888889	0.499976	0.388837	0.059556	0.020231	0.25
10	122453434	A	3_prime_UTR_variant	Avpr1a	3.90919	0.00599696	0.833161	0.890387	0.0555556	0.546049	0	0	0	0
11	119281298	T	intron_variant	Gaa	3.90907	0.00599797	0.71002	0.724314	0.0555556	0.055576	0	5e-06	0	0.0833333
11	43491435	G	3_prime_UTR_variant	C1qtnf2	3.90887	0.00600059	0.8162	0.75288	0.0555556	0.05587	0.388892	0.281671	0.055556	0
9	50621916	T	intron_variant	Pih1d2	3.90851	0.00600274	1	0.82296	0.333333	0.333333	0.222222	0.388896	0	0.666667
16	59639031	T	5_prime_UTR_variant	Arl6	3.90858	0.00600274	0.784073	0.500543	0	0	0.055556	0	0	0
17	83823269	T	3_prime_UTR_variant	Mta3	3.90855	0.00600274	0.936153	0.78511	0.0555556	0.386891	0.503196	0.333351	0.045471	0.0833333
15	99306304	T	intron_variant	Prpf40b	3.90808	0.00600898	0.93193	0.856748	0.722222	0.335903	0	0.223704	0	0.666667
7	13102545	T	missense_variant	Vmn1r86	3.9074	0.00602159	0.832342	0.535817	0	0.111111	0	0	0	0
1	82668826	A	intron_variant	Col4a3	3.90691	0.0060264	0.761886	0.737538	0	0.148545	0	0	0.02991	0
10	52045783	C	3_prime_UTR_variant	Ros1	3.90658	0.00602869	0.957614	0.642822	0.777778	0.605421	0.444444	0.111776	0.052424	0.5
5	99024498	T	synonymous_variant	Prkg2	3.90599	0.00603897	0.75	0.321504	0.5	0.053789	0.499997	0	0	0
15	34388726	A	missense_variant,splice_region_variant	Matn2	3.90563	0.00604141	0.749672	0.89279	0.111111	0.279306	0.388889	0.166668	0.055556	0
3	152449074	A	synonymous_variant	Zzz3	3.90514	0.00604712	0.691543	0.827536	0	0	0.055556	0.055325	0.055556	0
4	154979646	G	intron_variant	Pank4	3.90513	0.00604712	0.771705	0.642767	0.666667	0.5	0.611115	0	0.054622	0
15	88964064	T	intron_variant	Mlc1	3.90458	0.00605854	0.708333	0.411678	0	0.111114	0.555552	0	0	0
19	10439451	T	intron_variant	Syt7	3.90384	0.00607499	0.832438	0.74787	0	0.148547	0.045228	0	0.166667	0
11	32822049	A	intron_variant	Smim23	3.90319	0.00608923	0.791405	0.928495	0.5	0.444455	0.055561	0.055556	0	0
19	17511500	A	synonymous_variant	Pcsk5	3.90284	0.00609121	0.791535	0.892686	0.222222	0.499236	0.055556	0	0	0
9	50770635	T	synonymous_variant	Fdxacb1	3.90183	0.00610785	0.949342	0.963732	0.722222	0.609522	0.230583	0.222229	0.055557	0.333333
1	37879524	A	intron_variant	Mitd1	3.90135	0.00611314	0.792363	0.644955	0	0.070017	0	0	0.055558	0
1	124045291	G	5_prime_UTR_variant	Dpp10	3.90104	0.00611426	1	0.849497	0.944444	0.944444	0.666667	0.166667	0.111112	0
7	45588066	A	intron_variant	Bcat2	3.90051	0.00611426	0.742436	0.856554	0.888889	0.507339	0.388889	0.055586	0	0.25
9	111241268	A	missense_variant	Mlh1	3.90055	0.00611426	1	0.749989	1	0.944444	0.221537	0	0	0.0833333
15	94540588	C	synonymous_variant	Pus7l	3.90098	0.00611426	0.876202	0.892178	0.833333	0.444444	0.111143	0.1667	0	0
16	56033586	C	downstream_gene_variant	Trmt10c	3.90065	0.00611426	0.75	0.678598	0	0	0	0.055556	0	0
9	92491995	A	3_prime_UTR_variant	Plscr4	3.90008	0.00611831	0.749999	0.642857	0.222222	0.055556	0	0	0	0
9	92493181	T	3_prime_UTR_variant	Plscr4	3.90014	0.00611831	0.749997	0.642844	0.333333	0.056039	0	0	0	0
4	148252671	T	intron_variant	Disp3	3.89985	0.00612215	0.785619	0.446984	0	0.130363	0.375387	0	0.041124	1
11	63094971	C	intron_variant,non_coding_transcript_variant	Gm36926	3.89969	0.00612384	1	0.684274	0.111111	0.11235	0.333341	0.167064	0.345928	0.666667
7	4133045	C	intron_variant	Ttyh1	3.89938	0.00612958	0.73828	0.741883	0.222222	0.081471	0.166686	0.111741	5e-06	0
16	16886702	T	synonymous_variant	Top3b	3.89913	0.00613343	0.900064	0.781948	0.611111	0.055556	0	0	0.333338	0.5
16	42168408	G	intron_variant	Lsamp	3.89868	0.00614037	0.847672	0.646419	0	0.299942	0.644224	0.27795	0	0
17	78381449	G	intron_variant	Fez2	3.89812	0.00615235	0.661468	0.895643	0.0555556	0.555607	0.499907	0	0	0
5	143264468	C	synonymous_variant	Zfp316	3.89648	0.00618541	0.876192	0.78569	0.277778	0.666667	0.555453	0.166667	0	0.416667
4	104816028	T	3_prime_UTR_variant	C8a	3.89633	0.00618687	0.874402	0.749996	0	2e-06	0.220204	0.105513	0.297514	0.0833333
3	97562682	T	missense_variant	Chd1l	3.89574	0.00619983	0.712186	0.535699	0	0	0.389921	0.055543	0.03022	0
3	9252098	C	intron_variant	Zbtb10	3.89492	0.00621408	0.96881	0.976037	1	0.897259	0.888857	0.389018	0.055646	0.25
7	140882197	C	5_prime_UTR_variant	Sirt3	3.89423	0.00622941	0.666472	0.928529	0.444444	0.555556	0.666669	0.055556	0.055556	0.333333
3	116545954	T	intron_variant	Dbt	3.89385	0.00623242	0.916667	0.965567	0.166667	0.222276	0.618339	0.595267	0.028473	0
11	99837717	C	missense_variant	2300003K06Rik	3.89247	0.00626236	0.958327	1	0.888889	0.111241	0.277603	0.222222	0.444444	0
15	79761972	T	3_prime_UTR_variant	Dnal4	3.89166	0.00627308	0.874988	0.96428	1	0.845825	0.833066	0.166684	0.166976	0.75
9	41991276	G	intron_variant	Sorl1	3.89143	0.00627437	0.882481	0.642986	0.722222	0.72234	0.445494	0	0	0
11	46524242	A	upstream_gene_variant	Gm12169	3.89098	0.00627988	0.839504	0.678538	0.111111	0.223179	0.388889	0.222221	0	0.166667
13	67813905	G	intron_variant	Zfp273	3.89039	0.00628773	0.791624	0.642719	0.444444	0.333333	0.34688	0.055635	0	0
2	168710725	G	intron_variant	Atp9a	3.89	0.00629345	0.791601	0.568008	0	0	0.16683	0.111112	0	0
9	103363924	A	intron_variant	Cdv3	3.89008	0.00629345	0.720537	0.964177	0.5	0.21748	0.215047	0.189945	0	0.166667
3	36088686	A	intron_variant	Acad9	3.88976	0.00629515	0.833333	0.817801	0	0.336902	0.111112	0.074922	0.055556	0
1	128366804	A	intron_variant	Dars	3.88918	0.00630795	0.916667	1	0.944444	0.888791	0.783279	0.151508	0.222223	0
5	137653913	A	intron_variant	Agfg2	3.88877	0.00631434	0.874944	0.636417	0	0.115078	0.166678	0.056817	0.16667	0
10	62444933	A	intron_variant	Supv3l1	3.88876	0.00631434	0.958333	0.964268	0.722222	0.388889	0.432457	0.499733	0	0.166667
7	17160140	T	intron_variant	Ceacam3	3.88739	0.00633884	0.690745	0.523064	0.222222	0	0.389336	0	0.055672	0
7	141243938	T	intron_variant	Phrf1	3.88678	0.00634796	0.899554	0.67646	0	0.443618	0.111111	0.055557	0	0
10	114399982	T	3_prime_UTR_variant	Trhde	3.88612	0.00635588	0.827645	0.861843	0	0.111864	0.05583	0.055547	0.222222	0.166667
1	140163169	G	intron_variant	Cfh	3.88577	0.00635794	0.666676	0.892854	0	0.222222	0.055556	0	0	0
5	137297749	A	intron_variant	Srrt	3.88544	0.00635794	1	0.450313	0.666667	0.388363	0.333333	0.111111	0.055556	0
8	25982869	T	3_prime_UTR_variant	Pomk	3.88545	0.00635794	0.875791	0.783933	0	0.055756	0	0.265047	0	0
10	119216034	C	intron_variant	Cand1	3.88549	0.00635794	0.75	0.428571	0.0555556	0	0.5	0.111111	0	0
13	14165773	A	intron_variant	Arid4b	3.88545	0.00635794	0.793172	0.751074	0.166667	2e-06	0	0.166598	0	0
16	64855611	C	synonymous_variant	Cggbp1	3.8855	0.00635794	0.811037	0.721176	0.722222	0.38888	0.111111	0.000992	0	0
18	20873868	T	intron_variant	Trappc8	3.88397	0.00638969	1	0.927768	0.722222	0.22427	0.055556	0.11121	0.396186	0
2	128779765	T	intron_variant	Mertk	3.88353	0.00639148	0.874981	0.879024	0.111111	0.111113	0.333328	0.446175	0	0
11	110117139	A	synonymous_variant	Abca9	3.88358	0.00639148	0.793327	0.678696	0.944444	0.33342	0.384927	0.055556	0.052619	0
5	149046836	A	3_prime_UTR_variant	Hmgb1	3.88317	0.0063971	0.958045	0.964286	1	0.719637	0.722387	0.444456	0	1
12	75972031	G	intron_variant	Syne2	3.88191	0.00642591	0.916666	0.922641	0.388889	0.88882	0.617797	0.166843	0.062219	0
10	119216060	A	intron_variant	Cand1	3.88152	0.00643153	0.75	0.428571	0.0555556	0	0.5	0.111111	0	0
5	16299982	C	5_prime_UTR_variant	Cacna2d1	3.88097	0.00643469	0.742694	0.827042	0.333333	0.166676	0.222856	0.111114	0.055798	0.666667
1	59215245	T	missense_variant	Als2	3.88087	0.00643519	0.666221	0.963863	0.5	0.166667	0	0.055556	0	0
18	58103912	T	intron_variant	Fbn2	3.88007	0.00644846	0.913817	0.964006	0.666667	0.666202	0.946915	0.419432	0.111161	0.166667
2	32455125	A	synonymous_variant	Naif1	3.87974	0.00644905	0.568087	0.931821	0.222222	0	0	0	0	0
10	63076455	T	3_prime_UTR_variant	Pbld1	3.87976	0.00644905	0.66662	0.790391	0	0	0.055556	0.055804	0	0.333333
7	45438054	T	intron_variant	Gys1	3.87932	0.00645563	0.8536	0.932578	0.388889	0.394164	0.22227	0.055764	0.222299	0.25
9	105243904	A	intron_variant	Nek11	3.87916	0.00645747	0.915682	0.964286	0.444444	0.166667	0.444473	0.333333	0.279427	0.916667
15	78671378	A	3_prime_UTR_variant	Elfn2	3.87834	0.00647015	0.916665	0.678571	0.111111	0.5	0	0	0	0
7	17158589	A	intron_variant	Ceacam3	3.87811	0.00647184	0.707616	0.472014	0.166667	0	0.472613	0	0.085313	0
1	21961709	G	5_prime_UTR_variant	Kcnq5	3.87682	0.00648191	1	0.892362	0	0.379986	0.820997	0.55549	0.149874	0.916667
2	134530811	C	splice_polypyrimidine_tract_variant,intron_variant	Hao1	3.87646	0.00648191	0.745185	0.593704	0.0555556	0	0	0	0	0
3	92605034	G	3_prime_UTR_variant	Lce6a	3.87723	0.00648191	0.727433	0.657233	0.722222	0.166759	0.16671	2.1e-05	0	0
6	137477411	A	3_prime_UTR_variant	Eps8	3.87665	0.00648191	0.711016	0.619705	0	0.166667	0.272769	0	0	0
11	51821257	A	intron_variant	Jade2	3.87659	0.00648191	0.916655	0.358347	0.0555556	0.108941	0	0	0	0
15	99305037	T	intron_variant	Prpf40b	3.87629	0.00648191	0.958158	0.821985	0.777778	0.277694	0	0.277776	0	0.666667
5	143373208	T	synonymous_variant	Grid2ip	3.87588	0.0064895	0.958269	0.464883	0	0.16584	0.222223	0	0.222222	0
11	116837865	T	3_prime_UTR_variant	Jmjd6	3.87513	0.00649603	0.79008	0.547602	0.222222	0.222846	0.222199	0	0	0
9	119149723	C	missense_variant	Acaa1b	3.8742	0.00651473	0.916431	0.963289	0.166667	0.427697	0.832797	0.169465	0.499998	0.666667
3	36018028	G	intron_variant	Ccdc144b	3.87328	0.00653069	0.791667	0.678559	0	0.277778	0.333322	0.111282	0	0.0833333
3	36018030	C	intron_variant	Ccdc144b	3.87312	0.00653069	0.791667	0.678559	0	0.277778	0.333322	0.111197	0	0.0833333
16	63612827	G	intron_variant	Epha3	3.87314	0.00653069	0.827871	0.674949	0.555556	0.055588	0.055561	0.106828	0.058313	0
17	55897819	G	synonymous_variant	Zfp959	3.87271	0.00653634	0.958282	0.642827	0.222222	0.721068	0.33335	0.055563	0	0
[truncated: 5,965 more rows]

## Sheet: SouthAmerica_PDM
Chromosome	Position	Alternative	Modification	Gene	Z-score	qvalue	Manaus	Porto_Velho	Brasilia	Maringa	Uruguaiana	Tandil	Gaiman	Ushuaia
[truncated: 1,007 more rows]

[truncated: 3 more sheets: SNPs_shared_MAT_LAT, SNPs_shared_MAT_LAT_PDM, 100_Top_Candidates_Genes]
