# Supplementary material for: Across two continents: The genomic basis of environmental adaptation in house mice (Mus musculus domesticus) from the Americas
Source: PLoS Genet. 2024 Jul 5;20(7):e1011036. doi: 10.1371/journal.pgen.1011036 (PMC11253941; doi:10.1371/journal.pgen.1011036)
Supplement: S7 Table — (XLSX) [file pgen.1011036.s007.xlsx]

## Sheet: Table_S7
Supplementary Table 7. The distribution of candidate SNPs identified in LFMM analyses of South American populations and all SNPs included in the analyses across predicted functional consequence category
Variable		Missense, Stop	UTR	Synonymous	Non-coding	Intronic or Splice	Dowstream-Upstream	Intergenic	Total
Latitude	Count	822	2527	1527	140	4341	278	68	9703
	Total	0.0847161	0.260435	0.157374	0.0144285	0.447387	0.0286509	0.00700814
MAT	Count	652	1930	1204	121	3390	213	61	7510
	Total	0.0868176	0.256991	0.16032	0.0161119	0.451398	0.0283622	0.0081225
PDM	Count	173	530	357	32	905	58	4	2059
	Total	0.0840214	0.257407	0.173385	0.0155415	0.439534	0.028169	0.00194269
All surveyed SNPs	Count	22704	57444	38328	36413	93706	7886	1939	257790
	Total	0.0880717	0.222833	0.148679	0.141251	0.363497	0.0305908	0.00752163
Variable		Genes that contain a missense, STOP candidate SNP	Genes that contain a candidate SNP
Latitude	Count	600	3406
	Total	0.0618365
MAT	Count	485	2865
	Total	0.0645806
PDM	Count	59	505
	Total	0.0286547
