# Supplementary material for: Across two continents: The genomic basis of environmental adaptation in house mice (Mus musculus domesticus) from the Americas
Source: PLoS Genet. 2024 Jul 5;20(7):e1011036. doi: 10.1371/journal.pgen.1011036 (PMC11253941; doi:10.1371/journal.pgen.1011036)
Supplement: S8 Table — (XLSX) [file pgen.1011036.s008.xlsx]

## Sheet: SUMMARY
Supplementary Table 8. The results of enrichment and functional analyses for candidates identified using LFMM of South American populations. For GO analyses, any and all significant terms are listed for each of the three analysis modes implemented, "LD-pruned SNP", "SNP", and "gene."
Tab	Description
Latitude_GO	Significantly enriched GO terms for latitude
MAT_GO	Significantly enriched GO terms for MAT
PDM_GO	Significantly enriched GO terms for PDM
Shared_LAT_MAT_GO	Significantly enriched GO terms for (MAT LAT)
SNPs	Number of candidate SNPs used in LD-pruned analyses vs the full set
MGI_MP_LAT_100	Phenotypes associated with the genes annotated to the top 100 SNPs for latitude
MGI_MP_MAT_100	Phenotypes associated with the genes annotated to the top 100 SNPs for MAT
MGI_MP_PDM_100	Phenotypes associated with the genes annotated to the top 100 SNPs for PDM
MGI_MP_MAT_LAT_SHARED	Phenotypes associated with the genes annotated to the top 100 SNPs both for latitude and MAT

## Sheet: Latitude_GO
GO.ID	Mode	Number gene per simulation	Number of gene	p-value	FDR	GO Term
GO:0019048	LD-pruned SNP	1.135	7	0.0001	0.0264412	modulation by virus of host morphology or physiology
GO:0051321	LD-pruned SNP	3.921	17	0.0001	0.0264412	meiotic cell cycle
GO:0051348	LD-pruned SNP	10.04	23	0.0001	0.0264412	negative regulation of transferase activity
GO:0016070	LD-pruned SNP	88.231	123	0.0001	0.0264412	RNA metabolic process
GO:0006469	LD-pruned SNP	7.868	22	0.0001	0.0264412	negative regulation of protein kinase activity
GO:0070242	LD-pruned SNP	0.301	5	0.0001	0.0264412	thymocyte apoptotic process
GO:0008301	LD-pruned SNP	0.312	4	0.0001	0.0264412	DNA binding, bending
GO:0052433	LD-pruned SNP	0.386	5	0.0001	0.0264412	modulation by organism of apoptotic process in other organism involved in symbiotic interaction
GO:0052040	LD-pruned SNP	0.386	5	0.0001	0.0264412	modulation by symbiont of host programmed cell death
GO:0097136	LD-pruned SNP	0.251	4	0.0001	0.0264412	Bcl-2 family protein complex
GO:0052248	LD-pruned SNP	0.386	5	0.0001	0.0264412	modulation of programmed cell death in other organism involved in symbiotic interaction
GO:0052150	LD-pruned SNP	0.357	5	0.0001	0.0264412	modulation by symbiont of host apoptotic process
GO:0044531	LD-pruned SNP	0.386	5	0.0001	0.0264412	modulation of programmed cell death in other organism
GO:0044532	LD-pruned SNP	0.386	5	0.0001	0.0264412	modulation of apoptotic process in other organism
GO:0008047	LD-pruned SNP	15.79	32	0.0001	0.0264412	enzyme activator activity
GO:1902686	LD-pruned SNP	0.496	5	0.0001	0.0264412	mitochondrial outer membrane permeabilization involved in programmed cell death
GO:0033673	LD-pruned SNP	8.306	22	0.0001	0.0264412	negative regulation of kinase activity
GO:0030879	LD-pruned SNP	1.895	10	0.0002	0.036656	mammary gland development
GO:0043029	LD-pruned SNP	1.407	8	0.0002	0.036656	T cell homeostasis
GO:0001783	LD-pruned SNP	0.316	4	0.0003	0.036656	B cell apoptotic process
GO:0004930	LD-pruned SNP	15.335	30	0.0003	0.036656	G-protein coupled receptor activity
GO:0006351	LD-pruned SNP	67.632	95	0.0003	0.036656	transcription, DNA-templated
GO:0051709	LD-pruned SNP	0.615	5	0.0003	0.036656	regulation of killing of cells of other organism
GO:0051712	LD-pruned SNP	0.611	5	0.0003	0.036656	positive regulation of killing of cells of other organism
GO:0090200	LD-pruned SNP	0.902	6	0.0003	0.036656	positive regulation of release of cytochrome c from mitochondria
GO:0050793	SNP	457.55	570	0.0001	0.00104772	regulation of developmental process
GO:0050794	SNP	1582.31	1869	0.0001	0.00104772	regulation of cellular process
GO:0098734	SNP	1.357	9	0.0001	0.00104772	macromolecule depalmitoylation
GO:0050790	SNP	304.932	372	0.0001	0.00104772	regulation of catalytic activity
GO:2000112	SNP	525.24	604	0.0001	0.00104772	regulation of cellular macromolecule biosynthetic process
GO:0006605	SNP	18.388	43	0.0001	0.00104772	protein targeting
GO:1902589	SNP	276.39	343	0.0001	0.00104772	single-organism organelle organization
GO:2000145	SNP	160.504	219	0.0001	0.00104772	regulation of cell motility
GO:2000147	SNP	94.732	143	0.0001	0.00104772	positive regulation of cell motility
GO:0050769	SNP	97.252	133	0.0001	0.00104772	positive regulation of neurogenesis
GO:2000181	SNP	18.295	57	0.0001	0.00104772	negative regulation of blood vessel morphogenesis
GO:2000192	SNP	1.447	14	0.0001	0.00104772	negative regulation of fatty acid transport
GO:1902547	SNP	4.022	18	0.0001	0.00104772	regulation of cellular response to vascular endothelial growth factor stimulus
GO:0050789	SNP	1654.09	1981	0.0001	0.00104772	regulation of biological process
GO:0030308	SNP	30.601	68	0.0001	0.00104772	negative regulation of cell growth
GO:0006699	SNP	1.747	12	0.0001	0.00104772	bile acid biosynthetic process
GO:0004028	SNP	1.458	8	0.0001	0.00104772	3-chloroallyl aldehyde dehydrogenase activity
GO:0004003	SNP	4.544	17	0.0001	0.00104772	ATP-dependent DNA helicase activity
GO:0043652	SNP	1.853	14	0.0001	0.00104772	engulfment of apoptotic cell
GO:0016042	SNP	39.251	66	0.0001	0.00104772	lipid catabolic process
GO:0016043	SNP	802.014	946	0.0001	0.00104772	cellular component organization
GO:0030334	SNP	156.068	214	0.0001	0.00104772	regulation of cell migration
GO:0030335	SNP	92.799	140	0.0001	0.00104772	positive regulation of cell migration
GO:0032981	SNP	3.085	18	0.0001	0.00104772	mitochondrial respiratory chain complex I assembly
GO:0030324	SNP	22.178	44	0.0001	0.00104772	lung development
GO:0016020	SNP	1376.68	1559	0.0001	0.00104772	membrane
GO:0016023	SNP	111.302	150	0.0001	0.00104772	cytoplasmic membrane-bounded vesicle
GO:0030250	SNP	0.461	6	0.0001	0.00104772	guanylate cyclase activator activity
GO:0030249	SNP	0.608	6	0.0001	0.00104772	guanylate cyclase regulator activity
GO:0031572	SNP	4.523	17	0.0001	0.00104772	G2 DNA damage checkpoint
GO:0031579	SNP	3.5	14	0.0001	0.00104772	membrane raft organization
GO:0030234	SNP	137.731	193	0.0001	0.00104772	enzyme regulator activity
GO:0030296	SNP	2.192	12	0.0001	0.00104772	protein tyrosine kinase activator activity
GO:0043583	SNP	3.722	13	0.0001	0.00104772	ear development
GO:0001763	SNP	40.91	69	0.0001	0.00104772	morphogenesis of a branching structure
GO:0001783	SNP	1.303	9	0.0001	0.00104772	B cell apoptotic process
GO:0050709	SNP	23.602	43	0.0001	0.00104772	negative regulation of protein secretion
GO:0006725	SNP	574.696	677	0.0001	0.00104772	cellular aromatic compound metabolic process
GO:0060255	SNP	844.691	963	0.0001	0.00104772	regulation of macromolecule metabolic process
GO:0006707	SNP	1.248	10	0.0001	0.00104772	cholesterol catabolic process
GO:2000026	SNP	350.277	455	0.0001	0.00104772	regulation of multicellular organismal development
GO:0050890	SNP	53.372	93	0.0001	0.00104772	cognition
GO:0050896	SNP	736.227	846	0.0001	0.00104772	response to stimulus
GO:0005488	SNP	2105.61	2451	0.0001	0.00104772	binding
GO:0016127	SNP	1.248	10	0.0001	0.00104772	sterol catabolic process
GO:0060292	SNP	3.73	16	0.0001	0.00104772	long term synaptic depression
GO:0016151	SNP	2.004	13	0.0001	0.00104772	nickel cation binding
GO:0042406	SNP	1.373	12	0.0001	0.00104772	extrinsic component of endoplasmic reticulum membrane
GO:0004177	SNP	4.698	22	0.0001	0.00104772	aminopeptidase activity
GO:0065007	SNP	1727.58	2066	0.0001	0.00104772	biological regulation
GO:0065008	SNP	468.177	574	0.0001	0.00104772	regulation of biological quality
GO:0065009	SNP	406.516	504	0.0001	0.00104772	regulation of molecular function
GO:0042330	SNP	45.061	73	0.0001	0.00104772	taxis
GO:0001881	SNP	1.66	9	0.0001	0.00104772	receptor recycling
GO:0048519	SNP	806.537	968	0.0001	0.00104772	negative regulation of biological process
GO:0048518	SNP	933.287	1104	0.0001	0.00104772	positive regulation of biological process
GO:0048522	SNP	850.637	1003	0.0001	0.00104772	positive regulation of cellular process
GO:0048523	SNP	752.191	901	0.0001	0.00104772	negative regulation of cellular process
GO:0048548	SNP	2.187	10	0.0001	0.00104772	regulation of pinocytosis
GO:0090027	SNP	0.656	5	0.0001	0.00104772	negative regulation of monocyte chemotaxis
GO:0050805	SNP	13.424	35	0.0001	0.00104772	negative regulation of synaptic transmission
GO:0050803	SNP	27.537	51	0.0001	0.00104772	regulation of synapse structure or activity
GO:0050804	SNP	61.133	94	0.0001	0.00104772	modulation of synaptic transmission
GO:0050810	SNP	11.503	32	0.0001	0.00104772	regulation of steroid biosynthetic process
GO:0061213	SNP	3.034	12	0.0001	0.00104772	positive regulation of mesonephros development
GO:0061217	SNP	3.307	12	0.0001	0.00104772	regulation of mesonephros development
GO:2000353	SNP	3.258	15	0.0001	0.00104772	positive regulation of endothelial cell apoptotic process
GO:0048259	SNP	17.976	35	0.0001	0.00104772	regulation of receptor-mediated endocytosis
GO:0048266	SNP	5.666	24	0.0001	0.00104772	behavioral response to pain
GO:0048273	SNP	1.234	8	0.0001	0.00104772	mitogen-activated protein kinase p38 binding
GO:0044710	SNP	587.227	708	0.0001	0.00104772	single-organism metabolic process
GO:0032713	SNP	0.419	5	0.0001	0.00104772	negative regulation of interleukin-4 production
GO:0019725	SNP	109.169	152	0.0001	0.00104772	cellular homeostasis
GO:0043412	SNP	389.596	474	0.0001	0.00104772	macromolecule modification
GO:0005102	SNP	236.128	302	0.0001	0.00104772	receptor binding
GO:0032769	SNP	2.44	11	0.0001	0.00104772	negative regulation of monooxygenase activity
GO:0031420	SNP	5.123	18	0.0001	0.00104772	alkali metal ion binding
GO:0017134	SNP	3.508	17	0.0001	0.00104772	fibroblast growth factor binding
GO:0006464	SNP	371.018	453	0.0001	0.00104772	cellular protein modification process
GO:0031410	SNP	203.224	267	0.0001	0.00104772	cytoplasmic vesicle
GO:0044708	SNP	94.034	150	0.0001	0.00104772	single-organism behavior
GO:0017111	SNP	132.734	178	0.0001	0.00104772	nucleoside-triphosphatase activity
GO:0031402	SNP	3.871	18	0.0001	0.00104772	sodium ion binding
GO:0042030	SNP	1.627	9	0.0001	0.00104772	ATPase inhibitor activity
GO:0030011	SNP	1.648	9	0.0001	0.00104772	maintenance of cell polarity
GO:0044699	SNP	1867.49	2183	0.0001	0.00104772	single-organism process
GO:0017046	SNP	7.474	24	0.0001	0.00104772	peptide hormone binding
GO:0019692	SNP	2.115	12	0.0001	0.00104772	deoxyribose phosphate metabolic process
GO:0031325	SNP	480.464	556	0.0001	0.00104772	positive regulation of cellular metabolic process
GO:0031326	SNP	563.132	664	0.0001	0.00104772	regulation of cellular biosynthetic process
GO:0031323	SNP	850.257	1014	0.0001	0.00104772	regulation of cellular metabolic process
GO:0097159	SNP	819.176	950	0.0001	0.00104772	organic cyclic compound binding
GO:0032695	SNP	2.971	15	0.0001	0.00104772	negative regulation of interleukin-12 production
GO:0001558	SNP	71.349	115	0.0001	0.00104772	regulation of cell growth
GO:0001525	SNP	54.783	135	0.0001	0.00104772	angiogenesis
GO:0002865	SNP	1.18	7	0.0001	0.00104772	negative regulation of acute inflammatory response to antigenic stimulus
GO:0036211	SNP	371.018	453	0.0001	0.00104772	protein modification process
GO:0042060	SNP	17	45	0.0001	0.00104772	wound healing
GO:0000271	SNP	4.394	15	0.0001	0.00104772	polysaccharide biosynthetic process
GO:0001569	SNP	10.107	34	0.0001	0.00104772	patterning of blood vessels
GO:1903522	SNP	37.756	63	0.0001	0.00104772	regulation of blood circulation
GO:1903531	SNP	34.902	63	0.0001	0.00104772	negative regulation of secretion by cell
GO:0023051	SNP	515.848	596	0.0001	0.00104772	regulation of signaling
GO:2000249	SNP	5.889	26	0.0001	0.00104772	regulation of actin cytoskeleton reorganization
GO:0051962	SNP	110.853	154	0.0001	0.00104772	positive regulation of nervous system development
GO:0006515	SNP	1.288	8	0.0001	0.00104772	misfolded or incompletely synthesized protein catabolic process
GO:1903506	SNP	465.059	548	0.0001	0.00104772	regulation of nucleic acid-templated transcription
GO:0043537	SNP	4.059	18	0.0001	0.00104772	negative regulation of blood vessel endothelial cell migration
GO:0043536	SNP	6.659	28	0.0001	0.00104772	positive regulation of blood vessel endothelial cell migration
GO:0043535	SNP	11.249	31	0.0001	0.00104772	regulation of blood vessel endothelial cell migration
GO:0035090	SNP	0.957	9	0.0001	0.00104772	maintenance of apical/basal cell polarity
GO:0032890	SNP	11.071	25	0.0001	0.00104772	regulation of organic acid transport
GO:0032891	SNP	4.15	17	0.0001	0.00104772	negative regulation of organic acid transport
GO:0030223	SNP	0.599	6	0.0001	0.00104772	neutrophil differentiation
GO:0044802	SNP	102.523	155	0.0001	0.00104772	single-organism membrane organization
GO:0032879	SNP	486.166	574	0.0001	0.00104772	regulation of localization
GO:0030215	SNP	3.533	24	0.0001	0.00104772	semaphorin receptor binding
GO:0044818	SNP	5.77	17	0.0001	0.00104772	mitotic G2/M transition checkpoint
GO:1902262	SNP	0.634	6	0.0001	0.00104772	apoptotic process involved in patterning of blood vessels
GO:0019898	SNP	32.134	57	0.0001	0.00104772	extrinsic component of membrane
GO:0043473	SNP	12.933	30	0.0001	0.00104772	pigmentation
GO:0030141	SNP	41.724	80	0.0001	0.00104772	secretory granule
GO:0042147	SNP	9.456	30	0.0001	0.00104772	retrograde transport, endosome to Golgi
GO:0032790	SNP	1.686	11	0.0001	0.00104772	ribosome disassembly
GO:0005178	SNP	29.124	54	0.0001	0.00104772	integrin binding
GO:0042108	SNP	11.462	28	0.0001	0.00104772	positive regulation of cytokine biosynthetic process
GO:0044763	SNP	1537.02	1826	0.0001	0.00104772	single-organism cellular process
GO:0000302	SNP	24.269	51	0.0001	0.00104772	response to reactive oxygen species
GO:0044767	SNP	829.097	978	0.0001	0.00104772	single-organism developmental process
GO:0098599	SNP	1.174	9	0.0001	0.00104772	palmitoyl hydrolase activity
GO:0002934	SNP	2.535	13	0.0001	0.00104772	desmosome organization
GO:0030169	SNP	4.523	15	0.0001	0.00104772	low-density lipoprotein particle binding
GO:0030155	SNP	131.109	178	0.0001	0.00104772	regulation of cell adhesion
GO:0000338	SNP	0.72	7	0.0001	0.00104772	protein deneddylation
GO:0001653	SNP	18.325	42	0.0001	0.00104772	peptide receptor activity
GO:0036314	SNP	3.013	13	0.0001	0.00104772	response to sterol
GO:2000323	SNP	1.049	7	0.0001	0.00104772	negative regulation of glucocorticoid receptor signaling pathway
GO:0051918	SNP	1.418	13	0.0001	0.00104772	negative regulation of fibrinolysis
GO:2000351	SNP	7.641	20	0.0001	0.00104772	regulation of endothelial cell apoptotic process
GO:0051917	SNP	1.938	13	0.0001	0.00104772	regulation of fibrinolysis
GO:0060590	SNP	5.02	17	0.0001	0.00104772	ATPase regulator activity
GO:0005737	SNP	1041.6	1176	0.0001	0.00104772	cytoplasm
GO:0005739	SNP	254.119	365	0.0001	0.00104772	mitochondrion
GO:0060561	SNP	2.681	20	0.0001	0.00104772	apoptotic process involved in morphogenesis
GO:0060589	SNP	48.919	77	0.0001	0.00104772	nucleoside-triphosphatase regulator activity
GO:2001026	SNP	4.136	21	0.0001	0.00104772	regulation of endothelial cell chemotaxis
GO:0005777	SNP	21.173	44	0.0001	0.00104772	peroxisome
GO:0003151	SNP	8.87	27	0.0001	0.00104772	outflow tract morphogenesis
GO:0016477	SNP	138.208	213	0.0001	0.00104772	cell migration
GO:0015198	SNP	1.689	9	0.0001	0.00104772	oligopeptide transporter activity
GO:0003197	SNP	2.455	27	0.0001	0.00104772	endocardial cushion development
GO:0042754	SNP	2.297	12	0.0001	0.00104772	negative regulation of circadian rhythm
GO:0030799	SNP	17.347	40	0.0001	0.00104772	regulation of cyclic nucleotide metabolic process
GO:0009200	SNP	2.041	12	0.0001	0.00104772	deoxyribonucleoside triphosphate metabolic process
GO:0009204	SNP	0.912	11	0.0001	0.00104772	deoxyribonucleoside triphosphate catabolic process
GO:0040037	SNP	3.118	15	0.0001	0.00104772	negative regulation of fibroblast growth factor receptor signaling pathway
GO:0040036	SNP	4.717	17	0.0001	0.00104772	regulation of fibroblast growth factor receptor signaling pathway
GO:0090304	SNP	472.444	581	0.0001	0.00104772	nucleic acid metabolic process
GO:0009215	SNP	1.467	9	0.0001	0.00104772	purine deoxyribonucleoside triphosphate metabolic process
GO:0052040	SNP	1.58	12	0.0001	0.00104772	modulation by symbiont of host programmed cell death
GO:0009217	SNP	0.818	9	0.0001	0.00104772	purine deoxyribonucleoside triphosphate catabolic process
GO:0010257	SNP	3.085	18	0.0001	0.00104772	NADH dehydrogenase complex assembly
GO:0060548	SNP	171.664	235	0.0001	0.00104772	negative regulation of cell death
GO:0009262	SNP	2.987	12	0.0001	0.00104772	deoxyribonucleotide metabolic process
GO:0009264	SNP	1.121	11	0.0001	0.00104772	deoxyribonucleotide catabolic process
GO:0072511	SNP	54.05	91	0.0001	0.00104772	divalent inorganic cation transport
GO:0048870	SNP	153.882	223	0.0001	0.00104772	cell motility
GO:0016525	SNP	17.616	57	0.0001	0.00104772	negative regulation of angiogenesis
GO:0030823	SNP	3.94	21	0.0001	0.00104772	regulation of cGMP metabolic process
GO:0005886	SNP	715.468	821	0.0001	0.00104772	plasma membrane
GO:0070035	SNP	6.43	20	0.0001	0.00104772	purine NTP-dependent helicase activity
GO:0071397	SNP	1.757	10	0.0001	0.00104772	cellular response to cholesterol
GO:0046386	SNP	1.121	11	0.0001	0.00104772	deoxyribose phosphate catabolic process
GO:0060676	SNP	0.342	5	0.0001	0.00104772	ureteric bud formation
GO:0071322	SNP	7.783	22	0.0001	0.00104772	cellular response to carbohydrate stimulus
GO:0003229	SNP	1.932	11	0.0001	0.00104772	ventricular cardiac muscle tissue development
GO:1901576	SNP	501.396	599	0.0001	0.00104772	organic substance biosynthetic process
GO:0052248	SNP	1.58	12	0.0001	0.00104772	modulation of programmed cell death in other organism involved in symbiotic interaction
GO:0030879	SNP	9.026	26	0.0001	0.00104772	mammary gland development
GO:0047617	SNP	3.723	15	0.0001	0.00104772	acyl-CoA hydrolase activity
GO:0008026	SNP	6.43	20	0.0001	0.00104772	ATP-dependent helicase activity
GO:0035637	SNP	12.089	34	0.0001	0.00104772	multicellular organismal signaling
GO:0052150	SNP	1.459	12	0.0001	0.00104772	modulation by symbiont of host apoptotic process
GO:0035610	SNP	1.176	9	0.0001	0.00104772	protein side chain deglutamylation
GO:0008016	SNP	28.812	54	0.0001	0.00104772	regulation of heart contraction
GO:0035608	SNP	1.291	9	0.0001	0.00104772	protein deglutamylation
GO:0010324	SNP	8.572	27	0.0001	0.00104772	membrane invagination
GO:0009394	SNP	2.115	12	0.0001	0.00104772	2'-deoxyribonucleotide metabolic process
GO:0035673	SNP	1.572	9	0.0001	0.00104772	oligopeptide transmembrane transporter activity
GO:0033004	SNP	3.01	18	0.0001	0.00104772	negative regulation of mast cell activation
GO:0008047	SNP	68.131	118	0.0001	0.00104772	enzyme activator activity
GO:0097642	SNP	0.802	9	0.0001	0.00104772	calcitonin family receptor activity
GO:0005509	SNP	158.059	228	0.0001	0.00104772	calcium ion binding
GO:0097646	SNP	0.773	9	0.0001	0.00104772	calcitonin family receptor signaling pathway
GO:0046060	SNP	1.254	9	0.0001	0.00104772	dATP metabolic process
GO:0005515	SNP	1508.24	1681	0.0001	0.00104772	protein binding
GO:0005518	SNP	18.39	42	0.0001	0.00104772	collagen binding
GO:0046070	SNP	0.647	9	0.0001	0.00104772	dGTP metabolic process
GO:0006816	SNP	44.604	85	0.0001	0.00104772	calcium ion transport
GO:1901490	SNP	1.765	20	0.0001	0.00104772	regulation of lymphangiogenesis
GO:1900165	SNP	2.118	10	0.0001	0.00104772	negative regulation of interleukin-6 secretion
GO:2001238	SNP	10.321	25	0.0001	0.00104772	positive regulation of extrinsic apoptotic signaling pathway
GO:0060326	SNP	27.043	55	0.0001	0.00104772	cell chemotaxis
GO:0006898	SNP	22.835	46	0.0001	0.00104772	receptor-mediated endocytosis
GO:0098911	SNP	4.15	16	0.0001	0.00104772	regulation of ventricular cardiac muscle cell action potential
GO:0042534	SNP	4.34	17	0.0001	0.00104772	regulation of tumor necrosis factor biosynthetic process
GO:0042535	SNP	3.259	17	0.0001	0.00104772	positive regulation of tumor necrosis factor biosynthetic process
GO:0005576	SNP	290.685	366	0.0001	0.00104772	extracellular region
GO:0005575	SNP	2748.4	3177	0.0001	0.00104772	cellular_component
GO:0005577	SNP	1.681	14	0.0001	0.00104772	fibrinogen complex
GO:0005581	SNP	24.613	45	0.0001	0.00104772	collagen trimer
GO:0016290	SNP	2.912	15	0.0001	0.00104772	palmitoyl-CoA hydrolase activity
GO:0016289	SNP	4.911	17	0.0001	0.00104772	CoA hydrolase activity
GO:0001944	SNP	9.163	28	0.0001	0.00104772	vasculature development
GO:0001945	SNP	5.363	25	0.0001	0.00104772	lymph vessel development
GO:0001946	SNP	3.743	25	0.0001	0.00104772	lymphangiogenesis
GO:0001952	SNP	25.356	60	0.0001	0.00104772	regulation of cell-matrix adhesion
GO:0001953	SNP	8.845	44	0.0001	0.00104772	negative regulation of cell-matrix adhesion
GO:0016197	SNP	33.727	61	0.0001	0.00104772	endosomal transport
GO:0001937	SNP	5.823	17	0.0001	0.00104772	negative regulation of endothelial cell proliferation
GO:0050900	SNP	29.588	54	0.0001	0.00104772	leukocyte migration
GO:0098909	SNP	5.321	19	0.0001	0.00104772	regulation of cardiac muscle cell action potential involved in regulation of contraction
GO:0090189	SNP	3.048	11	0.0001	0.00104772	regulation of branching involved in ureteric bud morphogenesis
GO:0048646	SNP	164.03	273	0.0001	0.00104772	anatomical structure formation involved in morphogenesis
GO:0090190	SNP	2.775	11	0.0001	0.00104772	positive regulation of branching involved in ureteric bud morphogenesis
GO:0098900	SNP	13.042	31	0.0001	0.00104772	regulation of action potential
GO:0048661	SNP	17.339	48	0.0001	0.00104772	positive regulation of smooth muscle cell proliferation
GO:0048660	SNP	26.104	53	0.0001	0.00104772	regulation of smooth muscle cell proliferation
GO:1902742	SNP	3.684	20	0.0001	0.00104772	apoptotic process involved in development
GO:0009083	SNP	2.891	12	0.0001	0.00104772	branched-chain amino acid catabolic process
GO:0006810	SNP	535.382	633	0.0001	0.00104772	transport
GO:0006807	SNP	668.521	786	0.0001	0.00104772	nitrogen compound metabolic process
GO:0050922	SNP	6.528	20	0.0001	0.00104772	negative regulation of chemotaxis
GO:0009059	SNP	376.292	465	0.0001	0.00104772	macromolecule biosynthetic process
GO:0009058	SNP	515.105	612	0.0001	0.00104772	biosynthetic process
GO:0060485	SNP	7.83	31	0.0001	0.00104772	mesenchyme development
GO:1901343	SNP	18.934	58	0.0001	0.00104772	negative regulation of vasculature development
GO:1901342	SNP	51.392	123	0.0001	0.00104772	regulation of vasculature development
GO:0006974	SNP	108.183	154	0.0001	0.00104772	cellular response to DNA damage stimulus
GO:0005634	SNP	875.682	1024	0.0001	0.00104772	nucleus
GO:1901360	SNP	605.862	714	0.0001	0.00104772	organic cyclic compound metabolic process
GO:1901363	SNP	803.6	934	0.0001	0.00104772	heterocyclic compound binding
GO:0006950	SNP	408.747	543	0.0001	0.00104772	response to stress
GO:0005615	SNP	189.139	271	0.0001	0.00104772	extracellular space
GO:0006949	SNP	6.79	23	0.0001	0.00104772	syncytium formation
GO:1903960	SNP	3.179	17	0.0001	0.00104772	negative regulation of anion transmembrane transport
GO:1903959	SNP	6.753	21	0.0001	0.00104772	regulation of anion transmembrane transport
GO:0006998	SNP	7.278	25	0.0001	0.00104772	nuclear envelope organization
GO:2001141	SNP	465.929	550	0.0001	0.00104772	regulation of RNA biosynthetic process
GO:0003016	SNP	3.132	22	0.0001	0.00104772	respiratory system process
GO:0006979	SNP	49.712	95	0.0001	0.00104772	response to oxidative stress
GO:0006996	SNP	366.991	439	0.0001	0.00104772	organelle organization
GO:0015031	SNP	162.465	242	0.0001	0.00104772	protein transport
GO:0043981	SNP	2.525	10	0.0001	0.00104772	histone H4-K5 acetylation
GO:0043983	SNP	2.036	10	0.0001	0.00104772	histone H4-K12 acetylation
GO:0043982	SNP	2.525	10	0.0001	0.00104772	histone H4-K8 acetylation
GO:0040008	SNP	120.502	170	0.0001	0.00104772	regulation of growth
GO:0031982	SNP	227.357	293	0.0001	0.00104772	vesicle
GO:0040012	SNP	177.739	234	0.0001	0.00104772	regulation of locomotion
GO:0040011	SNP	176.548	245	0.0001	0.00104772	locomotion
GO:0040017	SNP	99.359	150	0.0001	0.00104772	positive regulation of locomotion
GO:0040023	SNP	7.703	24	0.0001	0.00104772	establishment of nucleus localization
GO:0031965	SNP	40.481	66	0.0001	0.00104772	nuclear membrane
GO:0043967	SNP	10.775	26	0.0001	0.00104772	histone H4 acetylation
GO:0042632	SNP	9.846	24	0.0001	0.00104772	cholesterol homeostasis
GO:0003084	SNP	1.615	8	0.0001	0.00104772	positive regulation of systemic arterial blood pressure
GO:0000800	SNP	4.944	15	0.0001	0.00104772	lateral element
GO:0030676	SNP	4.996	16	0.0001	0.00104772	Rac guanyl-nucleotide exchange factor activity
GO:0090200	SNP	3.648	13	0.0001	0.00104772	positive regulation of release of cytochrome c from mitochondria
GO:0030595	SNP	18.915	37	0.0001	0.00104772	leukocyte chemotaxis
GO:0042579	SNP	21.805	49	0.0001	0.00104772	microbody
GO:0042592	SNP	222.286	285	0.0001	0.00104772	homeostatic process
GO:0042593	SNP	29.113	52	0.0001	0.00104772	glucose homeostasis
GO:0009151	SNP	1.517	9	0.0001	0.00104772	purine deoxyribonucleotide metabolic process
GO:0009155	SNP	0.869	9	0.0001	0.00104772	purine deoxyribonucleotide catabolic process
GO:0048754	SNP	35.757	69	0.0001	0.00104772	branching morphogenesis of an epithelial tube
GO:0034104	SNP	5.167	17	0.0001	0.00104772	negative regulation of tissue remodeling
GO:0090287	SNP	47.792	88	0.0001	0.00104772	regulation of cellular response to growth factor stimulus
GO:0009143	SNP	2.874	11	0.0001	0.00104772	nucleoside triphosphate catabolic process
GO:0090288	SNP	25.919	47	0.0001	0.00104772	negative regulation of cellular response to growth factor stimulus
GO:0009146	SNP	0.928	9	0.0001	0.00104772	purine nucleoside triphosphate catabolic process
GO:0006911	SNP	8.027	26	0.0001	0.00104772	phagocytosis, engulfment
GO:0048731	SNP	148.808	221	0.0001	0.00104772	system development
GO:0048738	SNP	6.978	18	0.0001	0.00104772	cardiac muscle tissue development
GO:0006907	SNP	1.657	13	0.0001	0.00104772	pinocytosis
GO:0002251	SNP	2.252	12	0.0001	0.00104772	organ or tissue specific immune response
GO:0004888	SNP	134.545	202	0.0001	0.00104772	transmembrane signaling receptor activity
GO:0044085	SNP	20.475	41	0.0001	0.00104772	cellular component biogenesis
GO:0044093	SNP	233.811	298	0.0001	0.00104772	positive regulation of molecular function
GO:0051246	SNP	430.435	512	0.0001	0.00104772	regulation of protein metabolic process
GO:0051240	SNP	296.779	379	0.0001	0.00104772	positive regulation of multicellular organismal process
GO:0051241	SNP	201.607	297	0.0001	0.00104772	negative regulation of multicellular organismal process
GO:1903011	SNP	1.58	11	0.0001	0.00104772	negative regulation of bone development
GO:0051252	SNP	483.355	571	0.0001	0.00104772	regulation of RNA metabolic process
GO:0051272	SNP	97.032	150	0.0001	0.00104772	positive regulation of cellular component movement
GO:0051270	SNP	175.101	238	0.0001	0.00104772	regulation of cellular component movement
GO:1903034	SNP	73.801	110	0.0001	0.00104772	regulation of response to wounding
GO:1903035	SNP	30.941	54	0.0001	0.00104772	negative regulation of response to wounding
GO:0010746	SNP	1.606	15	0.0001	0.00104772	regulation of plasma membrane long-chain fatty acid transport
GO:0010717	SNP	11.907	29	0.0001	0.00104772	regulation of epithelial to mesenchymal transition
GO:0009743	SNP	18.392	41	0.0001	0.00104772	response to carbohydrate
GO:0051234	SNP	570.473	660	0.0001	0.00104772	establishment of localization
GO:0010720	SNP	117.487	157	0.0001	0.00104772	positive regulation of cell development
GO:0051239	SNP	523.089	664	0.0001	0.00104772	regulation of multicellular organismal process
GO:0034614	SNP	14.972	38	0.0001	0.00104772	cellular response to reactive oxygen species
GO:0010633	SNP	9.158	29	0.0001	0.00104772	negative regulation of epithelial cell migration
GO:0010632	SNP	34.369	83	0.0001	0.00104772	regulation of epithelial cell migration
GO:0010634	SNP	23.001	68	0.0001	0.00104772	positive regulation of epithelial cell migration
GO:1904251	SNP	2.234	15	0.0001	0.00104772	regulation of bile acid metabolic process
GO:0051171	SNP	574.686	664	0.0001	0.00104772	regulation of nitrogen compound metabolic process
GO:0019048	SNP	4.579	16	0.0001	0.00104772	modulation by virus of host morphology or physiology
GO:0008360	SNP	24.699	50	0.0001	0.00104772	regulation of cell shape
GO:0007035	SNP	1.375	13	0.0001	0.00104772	vacuolar acidification
GO:0034641	SNP	620.073	738	0.0001	0.00104772	cellular nitrogen compound metabolic process
GO:0034645	SNP	367.471	456	0.0001	0.00104772	cellular macromolecule biosynthetic process
GO:0007042	SNP	1.099	13	0.0001	0.00104772	lysosomal lumen acidification
GO:1990234	SNP	73.086	106	0.0001	0.00104772	transferase complex
GO:0034637	SNP	5.278	16	0.0001	0.00104772	cellular carbohydrate biosynthetic process
GO:0007095	SNP	4.292	17	0.0001	0.00104772	mitotic G2 DNA damage checkpoint
GO:0007097	SNP	7.703	24	0.0001	0.00104772	nuclear migration
GO:0034698	SNP	2.756	12	0.0001	0.00104772	response to gonadotropin
GO:0033363	SNP	4.457	15	0.0001	0.00104772	secretory granule organization
GO:0044057	SNP	92.741	128	0.0001	0.00104772	regulation of system process
GO:0032026	SNP	4.183	15	0.0001	0.00104772	response to magnesium ion
GO:0071675	SNP	4.16	17	0.0001	0.00104772	regulation of mononuclear cell migration
GO:0044068	SNP	3.496	12	0.0001	0.00104772	modulation by symbiont of host cellular process
GO:0019054	SNP	2.802	12	0.0001	0.00104772	modulation by virus of host process
GO:0004872	SNP	194.83	246	0.0001	0.00104772	receptor activity
GO:0004871	SNP	185.056	243	0.0001	0.00104772	signal transducer activity
GO:1900746	SNP	3.684	18	0.0001	0.00104772	regulation of vascular endothelial growth factor signaling pathway
GO:1900748	SNP	1.954	18	0.0001	0.00104772	positive regulation of vascular endothelial growth factor signaling pathway
GO:0071634	SNP	4.082	21	0.0001	0.00104772	regulation of transforming growth factor beta production
GO:0071636	SNP	1.822	16	0.0001	0.00104772	positive regulation of transforming growth factor beta production
GO:0016817	SNP	143.347	184	0.0001	0.00104772	hydrolase activity, acting on acid anhydrides
GO:0016818	SNP	143.347	184	0.0001	0.00104772	hydrolase activity, acting on acid anhydrides, in phosphorus-containing anhydrides
GO:0071622	SNP	7.799	20	0.0001	0.00104772	regulation of granulocyte chemotaxis
GO:0003674	SNP	2476.03	2890	0.0001	0.00104772	molecular_function
GO:0003676	SNP	438.34	542	0.0001	0.00104772	nucleic acid binding
GO:0003677	SNP	308.338	382	0.0001	0.00104772	DNA binding
GO:0003678	SNP	6.478	18	0.0001	0.00104772	DNA helicase activity
GO:0002385	SNP	2.185	12	0.0001	0.00104772	mucosal immune response
GO:0010812	SNP	12.824	47	0.0001	0.00104772	negative regulation of cell-substrate adhesion
GO:0010810	SNP	42.301	88	0.0001	0.00104772	regulation of cell-substrate adhesion
GO:0010853	SNP	0.461	6	0.0001	0.00104772	cyclase activator activity
GO:0010851	SNP	0.658	6	0.0001	0.00104772	cyclase regulator activity
GO:0009881	SNP	1.244	8	0.0001	0.00104772	photoreceptor activity
GO:0009886	SNP	5.054	16	0.0001	0.00104772	post-embryonic morphogenesis
GO:0009889	SNP	573.373	674	0.0001	0.00104772	regulation of biosynthetic process
GO:0022821	SNP	1.406	13	0.0001	0.00104772	potassium ion antiporter activity
GO:0008528	SNP	17.556	41	0.0001	0.00104772	G-protein coupled peptide receptor activity
GO:0008474	SNP	1.174	9	0.0001	0.00104772	palmitoyl-(protein) hydrolase activity
GO:0010758	SNP	6.197	23	0.0001	0.00104772	regulation of macrophage chemotaxis
GO:0010757	SNP	0.838	14	0.0001	0.00104772	negative regulation of plasminogen activation
GO:0010759	SNP	3.773	17	0.0001	0.00104772	positive regulation of macrophage chemotaxis
GO:0010755	SNP	1.312	14	0.0001	0.00104772	regulation of plasminogen activation
GO:0071704	SNP	1201.03	1485	0.0001	0.00104772	organic substance metabolic process
GO:0010763	SNP	4.125	16	0.0001	0.00104772	positive regulation of fibroblast migration
GO:0071702	SNP	256.61	352	0.0001	0.00104772	organic substance transport
GO:0010762	SNP	6.737	30	0.0001	0.00104772	regulation of fibroblast migration
GO:0046703	SNP	3.22	16	0.0001	0.00104772	natural killer cell lectin-like receptor binding
GO:0032102	SNP	48.913	82	0.0001	0.00104772	negative regulation of response to external stimulus
GO:0007165	SNP	561.611	648	0.0001	0.00104772	signal transduction
GO:0007162	SNP	51.223	88	0.0001	0.00104772	negative regulation of cell adhesion
GO:0004930	SNP	66.149	100	0.0001	0.00104772	G-protein coupled receptor activity
GO:0004983	SNP	2.725	13	0.0001	0.00104772	neuropeptide Y receptor activity
GO:0071732	SNP	3.265	15	0.0001	0.00104772	cellular response to nitric oxide
GO:0071731	SNP	4.34	15	0.0001	0.00104772	response to nitric oxide
GO:0045454	SNP	7.952	27	0.0001	0.00104772	cell redox homeostasis
GO:0003337	SNP	0.417	5	0.0001	0.00104772	mesenchymal to epithelial transition involved in metanephros morphogenesis
GO:0005976	SNP	10.557	24	0.0001	0.00104772	polysaccharide metabolic process
GO:0002040	SNP	7.951	50	0.0001	0.00104772	sprouting angiogenesis
GO:0045171	SNP	10.966	30	0.0001	0.00104772	intercellular bridge
GO:0015368	SNP	2.526	13	0.0001	0.00104772	calcium:cation antiporter activity
GO:0045184	SNP	186.332	258	0.0001	0.00104772	establishment of protein localization
GO:0045199	SNP	0.803	9	0.0001	0.00104772	maintenance of epithelial cell apical/basal polarity
GO:0002027	SNP	17.803	41	0.0001	0.00104772	regulation of heart rate
GO:0030955	SNP	2.421	13	0.0001	0.00104772	potassium ion binding
GO:0014065	SNP	6.809	25	0.0001	0.00104772	phosphatidylinositol 3-kinase signaling
GO:0002084	SNP	1.289	9	0.0001	0.00104772	protein depalmitoylation
GO:0051001	SNP	2.225	11	0.0001	0.00104772	negative regulation of nitric-oxide synthase activity
GO:0038023	SNP	155.021	228	0.0001	0.00104772	signaling receptor activity
GO:0002069	SNP	0.594	6	0.0001	0.00104772	columnar/cuboidal epithelial cell maturation
GO:0042981	SNP	249.05	309	0.0001	0.00104772	regulation of apoptotic process
GO:0038042	SNP	1.156	9	0.0001	0.00104772	dimeric G-protein coupled receptor signaling pathway
GO:0008104	SNP	260.394	320	0.0001	0.00104772	protein localization
GO:1904018	SNP	31.993	80	0.0001	0.00104772	positive regulation of vasculature development
GO:0010458	SNP	1.27	8	0.0001	0.00104772	exit from mitosis
GO:0008150	SNP	2564.93	3030	0.0001	0.00104772	biological_process
GO:0035751	SNP	2.039	14	0.0001	0.00104772	regulation of lysosomal lumen pH
GO:0008152	SNP	1275.56	1579	0.0001	0.00104772	metabolic process
GO:0010468	SNP	583.731	674	0.0001	0.00104772	regulation of gene expression
GO:0046483	SNP	568.993	667	0.0001	0.00104772	heterocycle metabolic process
GO:0033108	SNP	5.749	18	0.0001	0.00104772	mitochondrial respiratory chain complex assembly
GO:0047760	SNP	1.243	8	0.0001	0.00104772	butyrate-CoA ligase activity
GO:0034498	SNP	0.872	13	0.0001	0.00104772	early endosome to Golgi transport
GO:0070271	SNP	5.111	18	0.0001	0.00104772	protein complex biogenesis
GO:0070242	SNP	1.437	9	0.0001	0.00104772	thymocyte apoptotic process
GO:0016787	SNP	418	530	0.0001	0.00104772	hydrolase activity
GO:0051128	SNP	454.476	551	0.0001	0.00104772	regulation of cellular component organization
GO:0051130	SNP	235.17	289	0.0001	0.00104772	positive regulation of cellular component organization
GO:0022604	SNP	113.387	171	0.0001	0.00104772	regulation of cell morphogenesis
GO:0022603	SNP	195.162	284	0.0001	0.00104772	regulation of anatomical structure morphogenesis
GO:0010623	SNP	6.083	21	0.0001	0.00104772	developmental programmed cell death
GO:0009611	SNP	29.907	61	0.0001	0.00104772	response to wounding
GO:0052433	SNP	1.58	12	0.0001	0.00104772	modulation by organism of apoptotic process in other organism involved in symbiotic interaction
GO:0051093	SNP	181.543	232	0.0001	0.00104772	negative regulation of developmental process
GO:0051094	SNP	246.334	330	0.0001	0.00104772	positive regulation of developmental process
GO:0008238	SNP	12.833	37	0.0001	0.00104772	exopeptidase activity
GO:0008206	SNP	2.845	18	0.0001	0.00104772	bile acid metabolic process
GO:0035815	SNP	1.305	8	0.0001	0.00104772	positive regulation of renal sodium excretion
GO:0010574	SNP	7.827	22	0.0001	0.00104772	regulation of vascular endothelial growth factor production
GO:0010575	SNP	7.1	22	0.0001	0.00104772	positive regulation of vascular endothelial growth factor production
GO:0008270	SNP	125.209	171	0.0001	0.00104772	zinc ion binding
GO:0010594	SNP	22.484	61	0.0001	0.00104772	regulation of endothelial cell migration
GO:0008273	SNP	1.406	13	0.0001	0.00104772	calcium, potassium:sodium antiporter activity
GO:0010586	SNP	2.149	9	0.0001	0.00104772	miRNA metabolic process
GO:0008252	SNP	1.958	11	0.0001	0.00104772	nucleotidase activity
GO:0010565	SNP	27.068	50	0.0001	0.00104772	regulation of cellular ketone metabolic process
GO:0033265	SNP	1.28	8	0.0001	0.00104772	choline binding
GO:0071526	SNP	7.953	30	0.0001	0.00104772	semaphorin-plexin signaling pathway
GO:0033234	SNP	0.91	7	0.0001	0.00104772	negative regulation of protein sumoylation
GO:0010596	SNP	6.32	21	0.0001	0.00104772	negative regulation of endothelial cell migration
GO:0010595	SNP	14.97	54	0.0001	0.00104772	positive regulation of endothelial cell migration
GO:0008297	SNP	0.683	6	0.0001	0.00104772	single-stranded DNA exodeoxyribonuclease activity
GO:0003417	SNP	1.836	13	0.0001	0.00104772	growth plate cartilage development
GO:0034599	SNP	25.853	54	0.0001	0.00104772	cellular response to oxidative stress
GO:0048015	SNP	14.54	33	0.0001	0.00104772	phosphatidylinositol-mediated signaling
GO:1903439	SNP	0.732	9	0.0001	0.00104772	calcitonin family receptor complex
GO:1902170	SNP	3.789	15	0.0001	0.00104772	cellular response to reactive nitrogen species
GO:1902110	SNP	1.975	9	0.0001	0.00104772	positive regulation of mitochondrial membrane permeability involved in apoptotic process
GO:0007585	SNP	6.358	22	0.0001	0.00104772	respiratory gaseous exchange
GO:0019538	SNP	536.696	651	0.0001	0.00104772	protein metabolic process
GO:0032502	SNP	867.104	1038	0.0001	0.00104772	developmental process
GO:0061024	SNP	115.834	185	0.0001	0.00104772	membrane organization
GO:0045765	SNP	46.264	121	0.0001	0.00104772	regulation of angiogenesis
GO:0045766	SNP	27.505	77	0.0001	0.00104772	positive regulation of angiogenesis
GO:0070723	SNP	2.339	13	0.0001	0.00104772	response to cholesterol
GO:0044444	SNP	1336.14	1505	0.0001	0.00104772	cytoplasmic part
GO:0033762	SNP	0.198	6	0.0001	0.00104772	response to glucagon
GO:0018149	SNP	5.183	18	0.0001	0.00104772	peptide cross-linking
GO:0032429	SNP	2.048	13	0.0001	0.00104772	regulation of phospholipase A2 activity
GO:0044464	SNP	2456.46	2841	0.0001	0.00104772	cell part
GO:0002604	SNP	1.713	15	0.0001	0.00104772	regulation of dendritic cell antigen processing and presentation
GO:0032464	SNP	1.846	9	0.0001	0.00104772	positive regulation of protein homooligomerization
GO:0045759	SNP	1.322	11	0.0001	0.00104772	negative regulation of action potential
GO:0044421	SNP	269.139	360	0.0001	0.00104772	extracellular region part
GO:0044425	SNP	1037.11	1165	0.0001	0.00104772	membrane part
GO:0044424	SNP	2112.05	2417	0.0001	0.00104772	intracellular part
GO:0000019	SNP	1.043	7	0.0001	0.00104772	regulation of mitotic recombination
GO:0002685	SNP	30.44	56	0.0001	0.00104772	regulation of leukocyte migration
GO:0043154	SNP	13.199	29	0.0001	0.00104772	negative regulation of cysteine-type endopeptidase activity involved in apoptotic process
GO:0043167	SNP	1054.95	1284	0.0001	0.00104772	ion binding
GO:0043169	SNP	710.99	881	0.0001	0.00104772	cation binding
GO:0003993	SNP	1.209	7	0.0001	0.00104772	acid phosphatase activity
GO:0043170	SNP	946.235	1200	0.0001	0.00104772	macromolecule metabolic process
GO:0050431	SNP	5.321	19	0.0001	0.00104772	transforming growth factor beta binding
GO:0000184	SNP	2.67	12	0.0001	0.00104772	nuclear-transcribed mRNA catabolic process, nonsense-mediated decay
GO:1903319	SNP	5.489	21	0.0001	0.00104772	positive regulation of protein maturation
GO:1903317	SNP	14.853	41	0.0001	0.00104772	regulation of protein maturation
GO:1903318	SNP	5.283	16	0.0001	0.00104772	negative regulation of protein maturation
GO:0007612	SNP	29.444	55	0.0001	0.00104772	learning
GO:0007610	SNP	121.921	179	0.0001	0.00104772	behavior
GO:0007611	SNP	49.008	87	0.0001	0.00104772	learning or memory
GO:0045926	SNP	45.924	72	0.0001	0.00104772	negative regulation of growth
GO:1902043	SNP	4.338	17	0.0001	0.00104772	positive regulation of extrinsic apoptotic signaling pathway via death domain receptors
GO:0045939	SNP	2.531	11	0.0001	0.00104772	negative regulation of steroid metabolic process
GO:0097136	SNP	0.905	9	0.0001	0.00104772	Bcl-2 family protein complex
GO:0007625	SNP	2.116	17	0.0001	0.00104772	grooming behavior
GO:0045950	SNP	0.854	7	0.0001	0.00104772	negative regulation of mitotic recombination
GO:1903320	SNP	34.218	61	0.0001	0.00104772	regulation of protein modification by small protein conjugation or removal
GO:0061138	SNP	38.745	69	0.0001	0.00104772	morphogenesis of a branching epithelium
GO:0048167	SNP	27.333	51	0.0001	0.00104772	regulation of synaptic plasticity
GO:0031312	SNP	6.509	19	0.0001	0.00104772	extrinsic component of organelle membrane
GO:0006355	SNP	464.852	547	0.0001	0.00104772	regulation of transcription, DNA-templated
GO:0043229	SNP	1734.41	1964	0.0001	0.00104772	intracellular organelle
GO:0043226	SNP	1768.8	1985	0.0001	0.00104772	organelle
GO:0043227	SNP	1523.73	1760	0.0001	0.00104772	membrane-bounded organelle
GO:0043231	SNP	1517.21	1756	0.0001	0.00104772	intracellular membrane-bounded organelle
GO:0070838	SNP	53.611	91	0.0001	0.00104772	divalent metal ion transport
GO:0043236	SNP	6.85	19	0.0001	0.00104772	laminin binding
GO:0032552	SNP	0.613	6	0.0001	0.00104772	deoxyribonucleotide binding
GO:0070857	SNP	1.671	15	0.0001	0.00104772	regulation of bile acid biosynthetic process
GO:0061087	SNP	1.057	7	0.0001	0.00104772	positive regulation of histone H3-K27 methylation
GO:0045851	SNP	3.034	13	0.0001	0.00104772	pH reduction
GO:0044531	SNP	1.58	12	0.0001	0.00104772	modulation of programmed cell death in other organism
GO:0045862	SNP	51.587	80	0.0001	0.00104772	positive regulation of proteolysis
GO:0044532	SNP	1.58	12	0.0001	0.00104772	modulation of apoptotic process in other organism
GO:0097031	SNP	3.085	18	0.0001	0.00104772	mitochondrial respiratory chain complex I biogenesis
GO:0018298	SNP	1.377	8	0.0001	0.00104772	protein-chromophore linkage
GO:0002762	SNP	9.369	27	0.0001	0.00104772	negative regulation of myeloid leukocyte differentiation
GO:0051709	SNP	2.733	12	0.0001	0.00104772	regulation of killing of cells of other organism
GO:0051712	SNP	2.679	12	0.0001	0.00104772	positive regulation of killing of cells of other organism
GO:0046914	SNP	167.909	232	0.0001	0.00104772	transition metal ion binding
GO:0051452	SNP	2.806	13	0.0001	0.00104772	intracellular pH reduction
GO:0010955	SNP	5.283	16	0.0001	0.00104772	negative regulation of protein processing
GO:0010951	SNP	19.399	41	0.0001	0.00104772	negative regulation of endopeptidase activity
GO:0010954	SNP	5.489	21	0.0001	0.00104772	positive regulation of protein processing
GO:0009987	SNP	1990.62	2381	0.0001	0.00104772	cellular process
GO:0010894	SNP	2.531	11	0.0001	0.00104772	negative regulation of steroid biosynthetic process
GO:0021549	SNP	6.035	19	0.0001	0.00104772	cerebellum development
GO:0046872	SNP	698.865	860	0.0001	0.00104772	metal ion binding
GO:0086091	SNP	7.174	21	0.0001	0.00104772	regulation of heart rate by cardiac conduction
GO:0019219	SNP	538.363	629	0.0001	0.00104772	regulation of nucleobase-containing compound metabolic process
GO:0019222	SNP	933.795	1131	0.0001	0.00104772	regulation of metabolic process
GO:0019226	SNP	3.828	13	0.0001	0.00104772	transmission of nerve impulse
GO:0046890	SNP	26.544	51	0.0001	0.00104772	regulation of lipid biosynthetic process
GO:0033500	SNP	29.113	52	0.0001	0.00104772	carbohydrate homeostasis
GO:0019218	SNP	15.968	36	0.0001	0.00104772	regulation of steroid metabolic process
GO:0086073	SNP	2.103	15	0.0001	0.00104772	bundle of His cell-Purkinje myocyte adhesion involved in cell communication
GO:0086042	SNP	3.122	15	0.0001	0.00104772	cardiac muscle cell-cardiac muscle cell adhesion
GO:0032229	SNP	1.57	12	0.0001	0.00104772	negative regulation of synaptic transmission, GABAergic
GO:0033554	SNP	197.654	273	0.0001	0.00104772	cellular response to stress
GO:0032268	SNP	398.592	480	0.0001	0.00104772	regulation of cellular protein metabolic process
GO:0032269	SNP	168.248	216	0.0001	0.00104772	negative regulation of cellular protein metabolic process
GO:0044238	SNP	1149.87	1422	0.0001	0.00104772	primary metabolic process
GO:0044237	SNP	1083.93	1362	0.0001	0.00104772	cellular metabolic process
GO:0044249	SNP	487.915	593	0.0001	0.00104772	cellular biosynthetic process
GO:0071840	SNP	812.349	965	0.0001	0.00104772	cellular component organization or biogenesis
GO:0039702	SNP	0.658	6	0.0001	0.00104772	viral budding via host ESCRT complex
GO:0044257	SNP	3.565	12	0.0001	0.00104772	cellular protein catabolic process
GO:0044260	SNP	828.847	1074	0.0001	0.00104772	cellular macromolecule metabolic process
GO:0044264	SNP	10.252	24	0.0001	0.00104772	cellular polysaccharide metabolic process
GO:0044267	SNP	405.324	504	0.0001	0.00104772	cellular protein metabolic process
GO:0071864	SNP	0.889	7	0.0001	0.00104772	positive regulation of cell proliferation in bone marrow
GO:0071863	SNP	0.943	7	0.0001	0.00104772	regulation of cell proliferation in bone marrow
GO:0002580	SNP	1.657	13	0.0001	0.00104772	regulation of antigen processing and presentation of peptide or polysaccharide antigen via MHC class II
GO:0002577	SNP	4.701	15	0.0001	0.00104772	regulation of antigen processing and presentation
GO:0002578	SNP	1.929	13	0.0001	0.00104772	negative regulation of antigen processing and presentation
GO:0080090	SNP	836.508	985	0.0001	0.00104772	regulation of primary metabolic process
GO:0055092	SNP	9.846	24	0.0001	0.00104772	sterol homeostasis
GO:0007405	SNP	3.169	12	0.0001	0.00104772	neuroblast proliferation
GO:0007422	SNP	3.658	15	0.0001	0.00104772	peripheral nervous system development
GO:0006139	SNP	539.224	645	0.0001	0.00104772	nucleobase-containing compound metabolic process
GO:0045661	SNP	10.575	24	0.0001	0.00104772	regulation of myoblast differentiation
GO:0045671	SNP	6.754	26	0.0001	0.00104772	negative regulation of osteoclast differentiation
GO:0070613	SNP	14.853	41	0.0001	0.00104772	regulation of protein processing
GO:0032369	SNP	5.75	22	0.0001	0.00104772	negative regulation of lipid transport
GO:0033692	SNP	4.394	15	0.0001	0.00104772	cellular polysaccharide biosynthetic process
GO:0032354	SNP	2.258	11	0.0001	0.00104772	response to follicle-stimulating hormone
GO:0007399	SNP	76.794	125	0.0001	0.00104772	nervous system development
GO:0021696	SNP	1.378	10	0.0001	0.00104772	cerebellar cortex morphogenesis
GO:0045638	SNP	13.235	32	0.0001	0.00104772	negative regulation of myeloid cell differentiation
GO:0043067	SNP	252.108	316	0.0001	0.00104772	regulation of programmed cell death
GO:0043069	SNP	155.142	220	0.0001	0.00104772	negative regulation of programmed cell death
GO:0043086	SNP	117.457	166	0.0001	0.00104772	negative regulation of catalytic activity
GO:0003824	SNP	937.846	1073	0.0001	0.00104772	catalytic activity
GO:0043024	SNP	2.536	11	0.0001	0.00104772	ribosomal small subunit binding
GO:0031091	SNP	4.174	16	0.0001	0.00104772	platelet alpha granule
GO:0043066	SNP	151.201	215	0.0001	0.00104772	negative regulation of apoptotic process
GO:2000191	SNP	6.051	17	0.0002	0.00185309	regulation of fatty acid transport
GO:0050710	SNP	9.981	22	0.0002	0.00185309	negative regulation of cytokine secretion
GO:1903792	SNP	9.013	22	0.0002	0.00185309	negative regulation of anion transport
GO:0006790	SNP	37.881	64	0.0002	0.00185309	sulfur compound metabolic process
GO:0004181	SNP	2.098	9	0.0002	0.00185309	metallocarboxypeptidase activity
GO:0016070	SNP	395.267	471	0.0002	0.00185309	RNA metabolic process
GO:0048513	SNP	247.816	298	0.0002	0.00185309	organ development
GO:0048521	SNP	10.762	25	0.0002	0.00185309	negative regulation of behavior
GO:0035240	SNP	0.539	5	0.0002	0.00185309	dopamine binding
GO:0030004	SNP	10.568	26	0.0002	0.00185309	cellular monovalent inorganic cation homeostasis
GO:0031399	SNP	295.683	357	0.0002	0.00185309	regulation of protein modification process
GO:0031396	SNP	30.383	52	0.0002	0.00185309	regulation of protein ubiquitination
GO:0051817	SNP	13.252	28	0.0002	0.00185309	modification of morphology or physiology of other organism involved in symbiotic interaction
GO:0002864	SNP	3.037	11	0.0002	0.00185309	regulation of acute inflammatory response to antigenic stimulus
GO:0061337	SNP	8.729	21	0.0002	0.00185309	cardiac conduction
GO:0061351	SNP	11.747	25	0.0002	0.00185309	neural precursor cell proliferation
GO:0044773	SNP	7.422	19	0.0002	0.00185309	mitotic DNA damage checkpoint
GO:0030162	SNP	116.726	154	0.0002	0.00185309	regulation of proteolysis
GO:0036315	SNP	2.431	10	0.0002	0.00185309	cellular response to sterol
GO:0000920	SNP	1.84	9	0.0002	0.00185309	cell separation after cytokinesis
GO:0035556	SNP	214.92	270	0.0002	0.00185309	intracellular signal transduction
GO:0048854	SNP	5.017	15	0.0002	0.00185309	brain morphogenesis
GO:0034308	SNP	5.489	16	0.0002	0.00185309	primary alcohol metabolic process
GO:0006851	SNP	2.263	10	0.0002	0.00185309	mitochondrial calcium ion transport
GO:0060389	SNP	1.614	8	0.0002	0.00185309	pathway-restricted SMAD protein phosphorylation
GO:0030515	SNP	1.852	9	0.0002	0.00185309	snoRNA binding
GO:0006935	SNP	44.883	72	0.0002	0.00185309	chemotaxis
GO:0046164	SNP	7.618	20	0.0002	0.00185309	alcohol catabolic process
GO:0006928	SNP	220.898	276	0.0002	0.00185309	movement of cell or subcellular component
GO:0044092	SNP	161.733	206	0.0002	0.00185309	negative regulation of molecular function
GO:0044003	SNP	5.994	17	0.0002	0.00185309	modification by symbiont of host morphology or physiology
GO:0046475	SNP	2.328	10	0.0002	0.00185309	glycerophospholipid catabolic process
GO:0016788	SNP	116.398	155	0.0002	0.00185309	hydrolase activity, acting on ester bonds
GO:0010629	SNP	228.23	280	0.0002	0.00185309	negative regulation of gene expression
GO:0035821	SNP	13.929	29	0.0002	0.00185309	modification of morphology or physiology of other organism
GO:0051048	SNP	38.385	67	0.0002	0.00185309	negative regulation of secretion
GO:0010556	SNP	540.056	617	0.0002	0.00185309	regulation of macromolecule biosynthetic process
GO:0051648	SNP	20.181	39	0.0002	0.00185309	vesicle localization
GO:0051647	SNP	11.694	26	0.0002	0.00185309	nucleus localization
GO:0045940	SNP	6.555	18	0.0002	0.00185309	positive regulation of steroid metabolic process
GO:0010941	SNP	278.495	341	0.0002	0.00185309	regulation of cell death
GO:0009893	SNP	555.129	639	0.0002	0.00185309	positive regulation of metabolic process
GO:0019216	SNP	51.245	77	0.0002	0.00185309	regulation of lipid metabolic process
GO:0032270	SNP	230.585	285	0.0002	0.00185309	positive regulation of cellular protein metabolic process
GO:0045670	SNP	15.561	31	0.0002	0.00185309	regulation of osteoclast differentiation
GO:2000736	SNP	26.06	47	0.0002	0.00185309	regulation of stem cell differentiation
GO:1902582	SNP	148.448	191	0.0003	0.00185309	single-organism intracellular transport
GO:1903846	SNP	6.383	18	0.0003	0.00185309	positive regulation of cellular response to transforming growth factor beta stimulus
GO:0032988	SNP	2.89	11	0.0003	0.00185309	ribonucleoprotein complex disassembly
GO:0050728	SNP	19.179	37	0.0003	0.00185309	negative regulation of inflammatory response
GO:0050818	SNP	16.533	32	0.0003	0.00185309	regulation of coagulation
GO:0061218	SNP	0.623	5	0.0003	0.00185309	negative regulation of mesonephros development
GO:0006479	SNP	17.885	34	0.0003	0.00185309	protein methylation
GO:0030001	SNP	102.577	138	0.0003	0.00185309	metal ion transport
GO:0006549	SNP	0.847	6	0.0003	0.00185309	isoleucine metabolic process
GO:0090303	SNP	10.799	24	0.0003	0.00185309	positive regulation of wound healing
GO:1901616	SNP	8.381	21	0.0003	0.00185309	organic hydroxy compound catabolic process
GO:0008021	SNP	19.282	35	0.0003	0.00185309	synaptic vesicle
GO:0033036	SNP	262.883	321	0.0003	0.00185309	macromolecule localization
GO:0097648	SNP	1.832	9	0.0003	0.00185309	G-protein coupled receptor complex
GO:2001235	SNP	25.927	46	0.0003	0.00185309	positive regulation of apoptotic signaling pathway
GO:2001268	SNP	0.649	5	0.0003	0.00185309	negative regulation of cysteine-type endopeptidase activity involved in apoptotic signaling pathway
GO:0030511	SNP	6.383	18	0.0003	0.00185309	positive regulation of transforming growth factor beta receptor signaling pathway
GO:0030594	SNP	8.974	21	0.0003	0.00185309	neurotransmitter receptor activity
GO:0051247	SNP	247.039	303	0.0003	0.00185309	positive regulation of protein metabolic process
GO:0004862	SNP	1.32	7	0.0003	0.00185309	cAMP-dependent protein kinase inhibitor activity
GO:0010761	SNP	4.866	15	0.0003	0.00185309	fibroblast migration
GO:0032101	SNP	135.865	177	0.0003	0.00185309	regulation of response to external stimulus
GO:0038037	SNP	1.832	9	0.0003	0.00185309	G-protein coupled receptor dimeric complex
GO:0016790	SNP	8.361	20	0.0003	0.00185309	thiolester hydrolase activity
GO:0008235	SNP	4.579	14	0.0003	0.00185309	metalloexopeptidase activity
GO:0008213	SNP	17.885	34	0.0003	0.00185309	protein alkylation
GO:0033227	SNP	1.283	7	0.0003	0.00185309	dsRNA transport
GO:0048017	SNP	16.18	33	0.0003	0.00185309	inositol lipid-mediated signaling
GO:0007507	SNP	63.424	93	0.0003	0.00185309	heart development
GO:0045834	SNP	24.807	44	0.0003	0.00185309	positive regulation of lipid metabolic process
GO:0044428	SNP	579.591	664	0.0003	0.00185309	nuclear part
GO:0002688	SNP	17.749	35	0.0003	0.00185309	regulation of leukocyte chemotaxis
GO:0007613	SNP	22.478	40	0.0003	0.00185309	memory
GO:0009892	SNP	410.381	485	0.0003	0.00185309	negative regulation of metabolic process
GO:0032400	SNP	3.028	11	0.0003	0.00185309	melanosome localization
GO:0045666	SNP	76.692	108	0.0003	0.00185309	positive regulation of neuron differentiation
GO:0050795	SNP	50.075	75	0.0004	0.00356903	regulation of behavior
GO:2000117	SNP	14.103	29	0.0004	0.00356903	negative regulation of cysteine-type endopeptidase activity
GO:0048520	SNP	28.179	49	0.0004	0.00356903	positive regulation of behavior
GO:0035239	SNP	55.364	81	0.0004	0.00356903	tube morphogenesis
GO:0050808	SNP	35.666	58	0.0004	0.00356903	synapse organization
GO:0050820	SNP	6.209	17	0.0004	0.00356903	positive regulation of coagulation
GO:0032768	SNP	6.962	17	0.0004	0.00356903	regulation of monooxygenase activity
GO:0032680	SNP	22.759	41	0.0004	0.00356903	regulation of tumor necrosis factor production
GO:0031398	SNP	14.902	30	0.0004	0.00356903	positive regulation of protein ubiquitination
GO:0030048	SNP	12.452	26	0.0004	0.00356903	actin filament-based movement
GO:0002883	SNP	2.502	10	0.0004	0.00356903	regulation of hypersensitivity
GO:2000271	SNP	1.993	9	0.0004	0.00356903	positive regulation of fibroblast apoptotic process
GO:0031461	SNP	16.628	31	0.0004	0.00356903	cullin-RING ubiquitin ligase complex
GO:0043496	SNP	2.505	10	0.0004	0.00356903	regulation of protein homodimerization activity
GO:0016462	SNP	142.603	183	0.0004	0.00356903	pyrophosphatase activity
GO:0048856	SNP	540.368	617	0.0004	0.00356903	anatomical structure development
GO:0016529	SNP	19.272	35	0.0004	0.00356903	sarcoplasmic reticulum
GO:0045061	SNP	4.417	14	0.0004	0.00356903	thymic T cell selection
GO:0008053	SNP	2.835	10	0.0004	0.00356903	mitochondrial fusion
GO:0006857	SNP	2.317	10	0.0004	0.00356903	oligopeptide transport
GO:0050920	SNP	34.671	55	0.0004	0.00356903	regulation of chemotaxis
GO:0009081	SNP	3.529	12	0.0004	0.00356903	branched-chain amino acid metabolic process
GO:1902686	SNP	2.178	9	0.0004	0.00356903	mitochondrial outer membrane permeabilization involved in programmed cell death
GO:0042623	SNP	36.866	60	0.0004	0.00356903	ATPase activity, coupled
GO:1904037	SNP	5.281	15	0.0004	0.00356903	positive regulation of epithelial cell apoptotic process
GO:0008233	SNP	107.05	144	0.0004	0.00356903	peptidase activity
GO:0070208	SNP	3.574	12	0.0004	0.00356903	protein heterotrimerization
GO:0051642	SNP	12.184	25	0.0004	0.00356903	centrosome localization
GO:1903441	SNP	0.71	5	0.0004	0.00356903	protein localization to ciliary membrane
GO:0032259	SNP	40.451	62	0.0004	0.00356903	methylation
GO:0015893	SNP	6.278	17	0.0004	0.00356903	drug transport
GO:0004012	SNP	3.378	11	0.0005	0.00425735	phospholipid-translocating ATPase activity
GO:0016053	SNP	37.238	59	0.0005	0.00425735	organic acid biosynthetic process
GO:0000400	SNP	1.018	6	0.0005	0.00425735	four-way junction DNA binding
GO:0048365	SNP	6.235	16	0.0005	0.00425735	Rac GTPase binding
GO:0006573	SNP	0.958	6	0.0005	0.00425735	valine metabolic process
GO:0044765	SNP	444.162	515	0.0005	0.00425735	single-organism transport
GO:0016461	SNP	2.757	10	0.0005	0.00425735	unconventional myosin complex
GO:0046394	SNP	37.238	59	0.0005	0.00425735	carboxylic acid biosynthetic process
GO:0070013	SNP	32.47	54	0.0005	0.00425735	intracellular organelle lumen
GO:0033007	SNP	1.357	7	0.0005	0.00425735	negative regulation of mast cell activation involved in immune response
GO:0060351	SNP	4.761	14	0.0005	0.00425735	cartilage development involved in endochondral bone morphogenesis
GO:0090199	SNP	5.541	15	0.0005	0.00425735	regulation of release of cytochrome c from mitochondria
GO:1901338	SNP	1.628	8	0.0005	0.00425735	catecholamine binding
GO:0051321	SNP	17.98	35	0.0005	0.00425735	meiotic cell cycle
GO:0007156	SNP	32.379	52	0.0005	0.00425735	homophilic cell adhesion via plasma membrane adhesion molecules
GO:0070840	SNP	4.432	13	0.0005	0.00425735	dynein complex binding
GO:0061085	SNP	1.403	7	0.0005	0.00425735	regulation of histone H3-K27 methylation
GO:2000849	SNP	1.332	7	0.0005	0.00425735	regulation of glucocorticoid secretion
GO:1902580	SNP	114.399	150	0.0006	0.00425735	single-organism cellular localization
GO:0048583	SNP	594.915	674	0.0006	0.00425735	regulation of response to stimulus
GO:0001810	SNP	0.83	6	0.0006	0.00425735	regulation of type I hypersensitivity
GO:0043414	SNP	27.802	48	0.0006	0.00425735	macromolecule methylation
GO:0044774	SNP	7.91	19	0.0006	0.00425735	mitotic DNA integrity checkpoint
GO:1901615	SNP	63.725	91	0.0006	0.00425735	organic hydroxy compound metabolic process
GO:0043966	SNP	9.185	21	0.0006	0.00425735	histone H3 acetylation
GO:0002376	SNP	222.651	270	0.0006	0.00425735	immune system process
GO:0010466	SNP	39.956	63	0.0006	0.00425735	negative regulation of peptidase activity
GO:0036094	SNP	459.993	526	0.0006	0.00425735	small molecule binding
GO:0045787	SNP	53.023	79	0.0006	0.00425735	positive regulation of cell cycle
GO:0044429	SNP	98.878	131	0.0006	0.00425735	mitochondrial part
GO:1903322	SNP	17.765	33	0.0006	0.00425735	positive regulation of protein modification by small protein conjugation or removal
GO:1990414	SNP	0.626	5	0.0006	0.00425735	replication-born double-strand break repair via sister chromatid exchange
GO:0035145	SNP	0.421	4	0.0007	0.00581476	exon-exon junction complex
GO:0060291	SNP	8.461	19	0.0007	0.00581476	long-term synaptic potentiation
GO:0097576	SNP	2.947	10	0.0007	0.00581476	vacuole fusion
GO:0001818	SNP	34.629	56	0.0007	0.00581476	negative regulation of cytokine production
GO:0006469	SNP	34.783	55	0.0007	0.00581476	negative regulation of protein kinase activity
GO:0097352	SNP	2.947	10	0.0007	0.00581476	autophagosome maturation
GO:0009395	SNP	6.822	17	0.0007	0.00581476	phospholipid catabolic process
GO:0045005	SNP	5.969	15	0.0007	0.00581476	DNA-dependent DNA replication maintenance of fidelity
GO:1902750	SNP	7.736	18	0.0007	0.00581476	negative regulation of cell cycle G2/M phase transition
GO:0006855	SNP	3.432	11	0.0007	0.00581476	drug transmembrane transport
GO:0016278	SNP	8.616	20	0.0007	0.00581476	lysine N-methyltransferase activity
GO:0016279	SNP	8.616	20	0.0007	0.00581476	protein-lysine N-methyltransferase activity
GO:0090100	SNP	16.14	31	0.0007	0.00581476	positive regulation of transmembrane receptor protein serine/threonine kinase signaling pathway
GO:0001968	SNP	7.973	19	0.0007	0.00581476	fibronectin binding
GO:0002262	SNP	3.92	12	0.0007	0.00581476	myeloid cell homeostasis
GO:0010646	SNP	524.877	594	0.0007	0.00581476	regulation of cell communication
GO:0008188	SNP	6.786	17	0.0007	0.00581476	neuropeptide receptor activity
GO:0048066	SNP	4.594	14	0.0007	0.00581476	developmental pigmentation
GO:0055114	SNP	124.542	159	0.0007	0.00581476	oxidation-reduction process
GO:0031307	SNP	2.758	10	0.0007	0.00581476	integral component of mitochondrial outer membrane
GO:0008603	SNP	1.602	7	0.0007	0.00581476	cAMP-dependent protein kinase regulator activity
GO:0046851	SNP	4.09	12	0.0007	0.00581476	negative regulation of bone remodeling
GO:1904468	SNP	1.022	6	0.0007	0.00581476	negative regulation of tumor necrosis factor secretion
GO:0055088	SNP	18.287	34	0.0007	0.00581476	lipid homeostasis
GO:0023057	SNP	221.847	267	0.0008	0.00657075	negative regulation of signaling
GO:0005262	SNP	24.48	41	0.0008	0.00657075	calcium channel activity
GO:0001673	SNP	2.71	10	0.0008	0.00657075	male germ cell nucleus
GO:0071241	SNP	31.318	50	0.0008	0.00657075	cellular response to inorganic substance
GO:1900242	SNP	1.808	8	0.0008	0.00657075	regulation of synaptic vesicle endocytosis
GO:0050999	SNP	5.316	14	0.0008	0.00657075	regulation of nitric-oxide synthase activity
GO:0043933	SNP	346.909	404	0.0008	0.00657075	macromolecular complex subunit organization
GO:1901387	SNP	1.399	7	0.0008	0.00657075	positive regulation of voltage-gated calcium channel activity
GO:0051098	SNP	63.827	91	0.0008	0.00657075	regulation of binding
GO:0006259	SNP	105.386	138	0.0008	0.00657075	DNA metabolic process
GO:0032501	SNP	612.974	692	0.0008	0.00657075	multicellular organismal process
GO:0018205	SNP	31.251	50	0.0008	0.00657075	peptidyl-lysine modification
GO:0043112	SNP	12.697	26	0.0008	0.00657075	receptor metabolic process
GO:0043209	SNP	28.891	47	0.0008	0.00657075	myelin sheath
GO:0019209	SNP	12.201	25	0.0008	0.00657075	kinase activator activity
GO:0044262	SNP	19.156	35	0.0008	0.00657075	cellular carbohydrate metabolic process
GO:0031012	SNP	114.21	149	0.0008	0.00657075	extracellular matrix
GO:0019955	SNP	20.026	35	0.0009	0.00715955	cytokine binding
GO:0004030	SNP	1.921	8	0.0009	0.00715955	aldehyde dehydrogenase [NAD(P)+] activity
GO:0072172	SNP	0.766	5	0.0009	0.00715955	mesonephric tubule formation
GO:0001817	SNP	104.656	139	0.0009	0.00715955	regulation of cytokine production
GO:0048260	SNP	11.447	23	0.0009	0.00715955	positive regulation of receptor-mediated endocytosis
GO:0032714	SNP	0.727	5	0.0009	0.00715955	negative regulation of interleukin-5 production
GO:0044707	SNP	607.225	684	0.0009	0.00715955	single-multicellular organism process
GO:2001014	SNP	2.431	9	0.0009	0.00715955	regulation of skeletal muscle cell differentiation
GO:0004529	SNP	2.036	8	0.0009	0.00715955	exodeoxyribonuclease activity
GO:0072358	SNP	3.994	12	0.0009	0.00715955	cardiovascular system development
GO:0090160	SNP	1.21	6	0.0009	0.00715955	Golgi to lysosome transport
GO:0016887	SNP	65.891	94	0.0009	0.00715955	ATPase activity
GO:0016895	SNP	2.036	8	0.0009	0.00715955	exodeoxyribonuclease activity, producing 5'-phosphomonoesters
GO:0044070	SNP	27.596	45	0.0009	0.00715955	regulation of anion transport
GO:0051354	SNP	3.632	11	0.0009	0.00715955	negative regulation of oxidoreductase activity
GO:0070231	SNP	3.047	10	0.0009	0.00715955	T cell apoptotic process
GO:0015491	SNP	4.413	13	0.0009	0.00715955	cation:cation antiporter activity
GO:0010517	SNP	12.569	26	0.0009	0.00715955	regulation of phospholipase activity
GO:0032415	SNP	1.071	6	0.0009	0.00715955	regulation of sodium:proton antiporter activity
GO:0051726	SNP	144.13	181	0.0009	0.00715955	regulation of cell cycle
GO:0045892	SNP	176.072	215	0.0009	0.00715955	negative regulation of transcription, DNA-templated
GO:0010972	SNP	7.01	17	0.0009	0.00715955	negative regulation of G2/M transition of mitotic cell cycle
GO:0021545	SNP	2.397	9	0.0009	0.00715955	cranial nerve development
GO:0043073	SNP	3.425	11	0.0009	0.00715955	germ cell nucleus
GO:0031324	SNP	374.426	433	0.001	0.00780662	negative regulation of cellular metabolic process
GO:0006508	SNP	154.209	193	0.001	0.00780662	proteolysis
GO:0001667	SNP	34.475	54	0.001	0.00780662	ameboidal-type cell migration
GO:0015179	SNP	8.917	20	0.001	0.00780662	L-amino acid transmembrane transporter activity
GO:0030865	SNP	6.016	15	0.001	0.00780662	cortical cytoskeleton organization
GO:0050921	SNP	24.093	40	0.001	0.00780662	positive regulation of chemotaxis
GO:1901362	SNP	361.218	424	0.001	0.00780662	organic cyclic compound biosynthetic process
GO:0040019	SNP	5.99	15	0.001	0.00780662	positive regulation of embryonic development
GO:0022804	SNP	56.069	82	0.001	0.00780662	active transmembrane transporter activity
GO:0007166	SNP	254.343	305	0.001	0.00780662	cell surface receptor signaling pathway
GO:0002093	SNP	0.76	5	0.001	0.00780662	auditory receptor cell morphogenesis
GO:0061041	SNP	24.548	42	0.001	0.00780662	regulation of wound healing
GO:0097449	SNP	2.91	10	0.0011	0.00821051	astrocyte projection
GO:0001819	SNP	72.125	101	0.0011	0.00821051	positive regulation of cytokine production
GO:0014823	SNP	6.707	16	0.0011	0.00821051	response to activity
GO:1903555	SNP	24.147	41	0.0011	0.00821051	regulation of tumor necrosis factor superfamily cytokine production
GO:1903507	SNP	176.33	215	0.0011	0.00821051	negative regulation of nucleic acid-templated transcription
GO:0030193	SNP	16.287	30	0.0011	0.00821051	regulation of blood coagulation
GO:0051940	SNP	0.467	4	0.0011	0.00821051	regulation of catecholamine uptake involved in synaptic transmission
GO:2001015	SNP	1.206	6	0.0011	0.00821051	negative regulation of skeletal muscle cell differentiation
GO:0070011	SNP	101.349	135	0.0011	0.00821051	peptidase activity, acting on L-amino acid peptides
GO:0090484	SNP	6.467	16	0.0011	0.00821051	drug transporter activity
GO:1900157	SNP	0.835	5	0.0011	0.00821051	regulation of bone mineralization involved in bone maturation
GO:1900046	SNP	16.287	30	0.0011	0.00821051	regulation of hemostasis
GO:0051248	SNP	180.541	223	0.0011	0.00821051	negative regulation of protein metabolic process
GO:0051238	SNP	1.656	7	0.0011	0.00821051	sequestering of metal ion
GO:0010648	SNP	225.334	270	0.0011	0.00821051	negative regulation of cell communication
GO:0014028	SNP	1.175	6	0.0011	0.00821051	notochord formation
GO:1903421	SNP	3.621	11	0.0011	0.00821051	regulation of synaptic vesicle recycling
GO:0032496	SNP	33.676	53	0.0011	0.00821051	response to lipopolysaccharide
GO:1903391	SNP	11.84	24	0.0011	0.00821051	regulation of adherens junction organization
GO:0002761	SNP	23.952	41	0.0011	0.00821051	regulation of myeloid leukocyte differentiation
GO:0051453	SNP	5.236	14	0.0011	0.00821051	regulation of intracellular pH
GO:0051584	SNP	0.467	4	0.0011	0.00821051	regulation of dopamine uptake involved in synaptic transmission
GO:0043032	SNP	5.547	14	0.0011	0.00821051	positive regulation of macrophage activation
GO:0048563	SNP	4.175	12	0.0012	0.00821051	post-embryonic organ morphogenesis
GO:0050839	SNP	89.196	119	0.0012	0.00821051	cell adhesion molecule binding
GO:0051890	SNP	1.111	6	0.0012	0.00821051	regulation of cardioblast differentiation
GO:0031348	SNP	30.136	48	0.0012	0.00821051	negative regulation of defense response
GO:0043393	SNP	37.9	58	0.0012	0.00821051	regulation of protein binding
GO:0000244	SNP	0.809	5	0.0012	0.00821051	spliceosomal tri-snRNP complex assembly
GO:0001662	SNP	9.324	20	0.0012	0.00821051	behavioral fear response
GO:0034284	SNP	14.692	28	0.0012	0.00821051	response to monosaccharide
GO:0001957	SNP	1.149	6	0.0012	0.00821051	intramembranous ossification
GO:0030911	SNP	0.785	5	0.0012	0.00821051	TPR domain binding
GO:0072757	SNP	0.814	5	0.0012	0.00821051	cellular response to camptothecin
GO:0036038	SNP	2.991	10	0.0012	0.00821051	TCTN-B9D complex
GO:0036072	SNP	1.149	6	0.0012	0.00821051	direct ossification
GO:0002683	SNP	79.674	108	0.0012	0.00821051	negative regulation of immune system process
GO:0019438	SNP	347.151	404	0.0012	0.00821051	aromatic compound biosynthetic process
GO:0031685	SNP	0.817	5	0.0013	0.00954739	adenosine receptor binding
GO:0044700	SNP	58.884	83	0.0013	0.00954739	single organism signaling
GO:0032655	SNP	9.025	20	0.0013	0.00954739	regulation of interleukin-12 production
GO:0002860	SNP	1.209	6	0.0013	0.00954739	positive regulation of natural killer cell mediated cytotoxicity directed against tumor cell target
GO:0002857	SNP	1.209	6	0.0013	0.00954739	positive regulation of natural killer cell mediated immune response to tumor cell
GO:0030194	SNP	5.949	15	0.0013	0.00954739	positive regulation of blood coagulation
GO:1900048	SNP	5.949	15	0.0013	0.00954739	positive regulation of hemostasis
GO:0090286	SNP	4.922	13	0.0013	0.00954739	cytoskeletal anchoring at nuclear membrane
GO:0051235	SNP	29.547	47	0.0013	0.00954739	maintenance of location
GO:0007033	SNP	19.119	34	0.0013	0.00954739	vacuole organization
GO:0002209	SNP	9.416	20	0.0013	0.00954739	behavioral defense response
GO:0051091	SNP	37.922	58	0.0013	0.00954739	positive regulation of sequence-specific DNA binding transcription factor activity
GO:1990403	SNP	2.514	9	0.0013	0.00954739	embryonic brain development
GO:0031090	SNP	239.319	286	0.0013	0.00954739	organelle membrane
GO:0060231	SNP	1.203	6	0.0014	0.0100512	mesenchymal to epithelial transition
GO:1903707	SNP	21.142	37	0.0014	0.0100512	negative regulation of hemopoiesis
GO:0042074	SNP	3.042	10	0.0014	0.0100512	cell migration involved in gastrulation
GO:0032836	SNP	2.626	9	0.0014	0.0100512	glomerular basement membrane development
GO:0048878	SNP	148.96	187	0.0014	0.0100512	chemical homeostasis
GO:0030828	SNP	1.236	6	0.0014	0.0100512	positive regulation of cGMP biosynthetic process
GO:0003256	SNP	1.551	7	0.0014	0.0100512	regulation of transcription from RNA polymerase II promoter involved in myocardial precursor cell differentiation
GO:1901563	SNP	0.826	5	0.0014	0.0100512	response to camptothecin
GO:0098901	SNP	7.986	19	0.0014	0.0100512	regulation of cardiac muscle cell action potential
GO:0030641	SNP	6.071	15	0.0014	0.0100512	regulation of cellular pH
GO:0002366	SNP	22.043	37	0.0014	0.0100512	leukocyte activation involved in immune response
GO:0071712	SNP	0.485	4	0.0014	0.0100512	ER-associated misfolded protein catabolic process
GO:0016741	SNP	32.551	51	0.0014	0.0100512	transferase activity, transferring one-carbon groups
GO:1902108	SNP	3.031	10	0.0014	0.0100512	regulation of mitochondrial membrane permeability involved in apoptotic process
GO:0031145	SNP	2.259	8	0.0014	0.0100512	anaphase-promoting complex-dependent proteasomal ubiquitin-dependent protein catabolic process
GO:0045910	SNP	5.331	14	0.0014	0.0100512	negative regulation of DNA recombination
GO:0043233	SNP	35.031	54	0.0014	0.0100512	organelle lumen
GO:0031267	SNP	49.277	72	0.0014	0.0100512	small GTPase binding
GO:0018022	SNP	10.273	22	0.0014	0.0100512	peptidyl-lysine methylation
GO:0000421	SNP	1.983	8	0.0015	0.010622	autophagosome membrane
GO:0048536	SNP	10.104	21	0.0015	0.010622	spleen development
GO:0023052	SNP	59.459	83	0.0015	0.010622	signaling
GO:0003209	SNP	2.681	9	0.0015	0.010622	cardiac atrium morphogenesis
GO:0046085	SNP	1.646	7	0.0015	0.010622	adenosine metabolic process
GO:0042562	SNP	14.668	27	0.0015	0.010622	hormone binding
GO:0007186	SNP	106.036	139	0.0015	0.010622	G-protein coupled receptor signaling pathway
GO:0007163	SNP	30.425	49	0.0015	0.010622	establishment or maintenance of cell polarity
GO:0033178	SNP	0.818	5	0.0015	0.010622	proton-transporting two-sector ATPase complex, catalytic domain
GO:0010605	SNP	373.372	431	0.0015	0.010622	negative regulation of macromolecule metabolic process
GO:0044452	SNP	26.979	44	0.0015	0.010622	nucleolar part
GO:0045931	SNP	26.12	43	0.0015	0.010622	positive regulation of mitotic cell cycle
GO:0032309	SNP	5.45	14	0.0015	0.010622	icosanoid secretion
GO:0098772	SNP	202.597	245	0.0016	0.0112088	molecular function regulator
GO:0044848	SNP	7.099	17	0.0016	0.0112088	biological phase
GO:0005172	SNP	1.715	7	0.0016	0.0112088	vascular endothelial growth factor receptor binding
GO:0006897	SNP	66.238	93	0.0016	0.0112088	endocytosis
GO:0016311	SNP	35.406	55	0.0016	0.0112088	dephosphorylation
GO:0002220	SNP	1.226	6	0.0016	0.0112088	innate immune response activating cell surface receptor signaling pathway
GO:0002070	SNP	1.75	7	0.0016	0.0112088	epithelial cell maturation
GO:0021860	SNP	1.238	6	0.0016	0.0112088	pyramidal neuron development
GO:0019673	SNP	0.255	3	0.0016	0.0112088	GDP-mannose metabolic process
GO:0032554	SNP	0.519	4	0.0016	0.0112088	purine deoxyribonucleotide binding
GO:0031224	SNP	840.439	919	0.0016	0.0112088	intrinsic component of membrane
GO:0031536	SNP	0.571	4	0.0017	0.0117455	positive regulation of exit from mitosis
GO:0033003	SNP	8.808	19	0.0017	0.0117455	regulation of mast cell activation
GO:0097659	SNP	303.902	354	0.0017	0.0117455	nucleic acid-templated transcription
GO:0006886	SNP	61.789	87	0.0017	0.0117455	intracellular protein transport
GO:0031988	SNP	123.446	156	0.0017	0.0117455	membrane-bounded vesicle
GO:0008395	SNP	4.329	12	0.0017	0.0117455	steroid hydroxylase activity
GO:0016791	SNP	42.755	64	0.0017	0.0117455	phosphatase activity
GO:0061061	SNP	11.62	23	0.0017	0.0117455	muscle structure development
GO:0036064	SNP	28.371	46	0.0017	0.0117455	ciliary basal body
GO:0021854	SNP	0.801	5	0.0017	0.0117455	hypothalamus development
GO:0043140	SNP	0.851	5	0.0017	0.0117455	ATP-dependent 3'-5' DNA helicase activity
GO:0006351	SNP	303.697	354	0.0017	0.0117455	transcription, DNA-templated
GO:0061098	SNP	7.666	17	0.0017	0.0117455	positive regulation of protein tyrosine kinase activity
GO:0045597	SNP	181.054	220	0.0017	0.0117455	positive regulation of cell differentiation
GO:0034976	SNP	22.617	38	0.0017	0.0117455	response to endoplasmic reticulum stress
GO:0031347	SNP	88.534	118	0.0018	0.0122611	regulation of defense response
GO:0044851	SNP	3.201	10	0.0018	0.0122611	hair cycle phase
GO:0042159	SNP	2.702	9	0.0018	0.0122611	lipoprotein catabolic process
GO:0001650	SNP	22.038	37	0.0018	0.0122611	fibrillar center
GO:0030885	SNP	1.23	6	0.0018	0.0122611	regulation of myeloid dendritic cell activation
GO:0030510	SNP	17.684	32	0.0018	0.0122611	regulation of BMP signaling pathway
GO:0042575	SNP	1.737	7	0.0018	0.0122611	DNA polymerase complex
GO:0051181	SNP	3.897	11	0.0018	0.0122611	cofactor transport
GO:1990226	SNP	0.83	5	0.0018	0.0122611	histone methyltransferase binding
GO:0007155	SNP	220.408	266	0.0018	0.0122611	cell adhesion
GO:0007595	SNP	7.706	17	0.0018	0.0122611	lactation
GO:0071813	SNP	6.295	15	0.0018	0.0122611	lipoprotein particle binding
GO:0071814	SNP	6.295	15	0.0018	0.0122611	protein-lipid complex binding
GO:0055081	SNP	10.262	21	0.0018	0.0122611	anion homeostasis
GO:0006626	SNP	2.672	9	0.0019	0.0127592	protein targeting to mitochondrion
GO:0031623	SNP	6.858	16	0.0019	0.0127592	receptor internalization
GO:1902592	SNP	1.272	6	0.0019	0.0127592	multi-organism membrane budding
GO:1902590	SNP	1.272	6	0.0019	0.0127592	multi-organism organelle organization
GO:0051875	SNP	3.785	11	0.0019	0.0127592	pigment granule localization
GO:0032760	SNP	15.064	28	0.0019	0.0127592	positive regulation of tumor necrosis factor production
GO:0060322	SNP	5.516	14	0.0019	0.0127592	head development
GO:1903963	SNP	4.42	12	0.0019	0.0127592	arachidonate transport
GO:0015014	SNP	0.848	5	0.0019	0.0127592	heparan sulfate proteoglycan biosynthetic process, polysaccharide chain biosynthetic process
GO:0051341	SNP	11.039	22	0.0019	0.0127592	regulation of oxidoreductase activity
GO:0046755	SNP	1.272	6	0.0019	0.0127592	viral budding
GO:0008277	SNP	18.315	32	0.0019	0.0127592	regulation of G-protein coupled receptor protein signaling pathway
GO:1903423	SNP	2.135	8	0.0019	0.0127592	positive regulation of synaptic vesicle recycling
GO:0050482	SNP	4.42	12	0.0019	0.0127592	arachidonic acid secretion
GO:0061097	SNP	11.721	23	0.0019	0.0127592	regulation of protein tyrosine kinase activity
GO:0034993	SNP	5.192	13	0.0019	0.0127592	LINC complex
GO:0048514	SNP	24.601	40	0.002	0.0133932	blood vessel morphogenesis
GO:0044803	SNP	1.838	7	0.002	0.0133932	multi-organism membrane organization
GO:0072341	SNP	16.177	29	0.002	0.0133932	modified amino acid binding
GO:0033144	SNP	6.331	15	0.002	0.0133932	negative regulation of intracellular steroid hormone receptor signaling pathway
GO:0051650	SNP	18.476	33	0.002	0.0133932	establishment of vesicle localization
GO:0003995	SNP	1.312	6	0.002	0.0133932	acyl-CoA dehydrogenase activity
GO:0007260	SNP	0.893	5	0.002	0.0133932	tyrosine phosphorylation of STAT protein
GO:0097386	SNP	4.426	12	0.0021	0.0138965	glial cell projection
GO:0031334	SNP	30.666	48	0.0021	0.0138965	positive regulation of protein complex assembly
GO:0097367	SNP	424.541	481	0.0021	0.0138965	carbohydrate derivative binding
GO:0034310	SNP	0.912	5	0.0021	0.0138965	primary alcohol catabolic process
GO:0005548	SNP	7.65	17	0.0021	0.0138965	phospholipid transporter activity
GO:0007040	SNP	10.813	22	0.0021	0.0138965	lysosome organization
GO:0007096	SNP	0.905	5	0.0021	0.0138965	regulation of exit from mitosis
GO:0008168	SNP	29.984	47	0.0021	0.0138965	methyltransferase activity
GO:1902106	SNP	15.959	29	0.0021	0.0138965	negative regulation of leukocyte differentiation
GO:0080171	SNP	10.813	22	0.0021	0.0138965	lytic vacuole organization
GO:0044459	SNP	426.102	483	0.0021	0.0138965	plasma membrane part
GO:0043184	SNP	1.338	6	0.0021	0.0138965	vascular endothelial growth factor receptor 2 binding
GO:0010893	SNP	5.702	14	0.0021	0.0138965	positive regulation of steroid biosynthetic process
GO:0051880	SNP	1.312	6	0.0022	0.0144402	G-quadruplex DNA binding
GO:0042058	SNP	11.658	23	0.0022	0.0144402	regulation of epidermal growth factor receptor signaling pathway
GO:0061383	SNP	6.14	15	0.0022	0.0144402	trabecula morphogenesis
GO:1901575	SNP	174.108	213	0.0022	0.0144402	organic substance catabolic process
GO:0051379	SNP	1.26	6	0.0022	0.0144402	epinephrine binding
GO:0008253	SNP	1.645	7	0.0022	0.0144402	5'-nucleotidase activity
GO:0045807	SNP	29.572	46	0.0022	0.0144402	positive regulation of endocytosis
GO:0006144	SNP	2.344	8	0.0022	0.0144402	purine nucleobase metabolic process
GO:0032462	SNP	2.703	9	0.0022	0.0144402	regulation of protein homooligomerization
GO:0051428	SNP	1.807	7	0.0022	0.0144402	peptide hormone receptor binding
GO:0051580	SNP	2.272	8	0.0022	0.0144402	regulation of neurotransmitter uptake
GO:0031400	SNP	107.812	139	0.0023	0.0148125	negative regulation of protein modification process
GO:0045986	SNP	2.846	9	0.0023	0.0148125	negative regulation of smooth muscle contraction
GO:0031915	SNP	2.87	9	0.0023	0.0148125	positive regulation of synaptic plasticity
GO:0051253	SNP	183.395	220	0.0023	0.0148125	negative regulation of RNA metabolic process
GO:0044062	SNP	3.397	10	0.0023	0.0148125	regulation of excretion
GO:0010811	SNP	25.528	41	0.0023	0.0148125	positive regulation of cell-substrate adhesion
GO:0033233	SNP	3.236	10	0.0023	0.0148125	regulation of protein sumoylation
GO:0046889	SNP	14.883	28	0.0023	0.0148125	positive regulation of lipid biosynthetic process
GO:0061448	SNP	10.332	21	0.0024	0.0148125	connective tissue development
GO:1902578	SNP	492.393	552	0.0024	0.0148125	single-organism localization
GO:0051897	SNP	15.956	29	0.0024	0.0148125	positive regulation of protein kinase B signaling
GO:0032715	SNP	8.328	18	0.0024	0.0148125	negative regulation of interleukin-6 production
GO:0032774	SNP	307.079	356	0.0024	0.0148125	RNA biosynthetic process
GO:0009226	SNP	0.267	3	0.0024	0.0148125	nucleotide-sugar biosynthetic process
GO:0042640	SNP	2.744	9	0.0024	0.0148125	anagen
GO:0051336	SNP	170.169	207	0.0024	0.0148125	regulation of hydrolase activity
GO:0022402	SNP	124.814	158	0.0024	0.0148125	cell cycle process
GO:1900542	SNP	28.561	45	0.0024	0.0148125	regulation of purine nucleotide metabolic process
GO:2000846	SNP	2.243	8	0.0024	0.0148125	regulation of corticosteroid hormone secretion
GO:0030246	SNP	61.723	85	0.0025	0.0159633	carbohydrate binding
GO:0030057	SNP	6.969	16	0.0025	0.0159633	desmosome
GO:0050691	SNP	8.621	18	0.0025	0.0159633	regulation of defense response to virus by host
GO:0035050	SNP	3.972	11	0.0025	0.0159633	embryonic heart tube development
GO:2000322	SNP	2.244	8	0.0025	0.0159633	regulation of glucocorticoid receptor signaling pathway
GO:0071372	SNP	1.845	7	0.0025	0.0159633	cellular response to follicle-stimulating hormone stimulus
GO:0050727	SNP	47.326	68	0.0026	0.0163863	regulation of inflammatory response
GO:0004111	SNP	0.55	4	0.0026	0.0163863	creatine kinase activity
GO:0042157	SNP	5.206	13	0.0026	0.0163863	lipoprotein metabolic process
GO:0072594	SNP	29.341	45	0.0026	0.0163863	establishment of protein localization to organelle
GO:0016192	SNP	155.602	192	0.0026	0.0163863	vesicle-mediated transport
GO:0008306	SNP	15.686	28	0.0026	0.0163863	associative learning
GO:0035914	SNP	10.027	20	0.0026	0.0163863	skeletal muscle cell differentiation
GO:0051656	SNP	47.955	69	0.0026	0.0163863	establishment of organelle localization
GO:0031306	SNP	3.343	10	0.0026	0.0163863	intrinsic component of mitochondrial outer membrane
GO:0070536	SNP	4.014	11	0.0026	0.0163863	protein K63-linked deubiquitination
GO:0006099	SNP	2.237	8	0.0026	0.0163863	tricarboxylic acid cycle
GO:0043025	SNP	116.383	147	0.0026	0.0163863	neuronal cell body
GO:1903557	SNP	15.55	28	0.0027	0.0169469	positive regulation of tumor necrosis factor superfamily cytokine production
GO:0072655	SNP	5.559	14	0.0027	0.0169469	establishment of protein localization to mitochondrion
GO:0005622	SNP	121.5	154	0.0027	0.0169469	intracellular
GO:0042596	SNP	9.893	20	0.0027	0.0169469	fear response
GO:0035426	SNP	0.617	4	0.0027	0.0169469	extracellular matrix-cell signaling
GO:0034470	SNP	35.413	53	0.0027	0.0169469	ncRNA processing
GO:0017016	SNP	46.032	67	0.0027	0.0169469	Ras GTPase binding
GO:0071837	SNP	2.385	8	0.0027	0.0169469	HMG box domain binding
GO:0044297	SNP	130.235	163	0.0027	0.0169469	cell body
GO:0098801	SNP	4.273	11	0.0028	0.0171712	regulation of renal system process
GO:0044764	SNP	18.345	32	0.0028	0.0171712	multi-organism cellular process
GO:0060603	SNP	1.903	7	0.0028	0.0171712	mammary gland duct morphogenesis
GO:0006839	SNP	10.416	21	0.0028	0.0171712	mitochondrial transport
GO:1902679	SNP	178.101	215	0.0028	0.0171712	negative regulation of RNA biosynthetic process
GO:0045321	SNP	70.705	95	0.0028	0.0171712	leukocyte activation
GO:0044446	SNP	1045.73	1128	0.0028	0.0171712	intracellular organelle part
GO:0018130	SNP	346.344	398	0.0028	0.0171712	heterocycle biosynthetic process
GO:0043168	SNP	516.8	579	0.0028	0.0171712	anion binding
GO:0031297	SNP	5.464	13	0.0028	0.0171712	replication fork processing
GO:0009966	SNP	446.247	504	0.0028	0.0171712	regulation of signal transduction
GO:0044271	SNP	390.227	447	0.0028	0.0171712	cellular nitrogen compound biosynthetic process
GO:0001771	SNP	2.007	7	0.0029	0.0171712	immunological synapse formation
GO:0048261	SNP	2.904	9	0.0029	0.0171712	negative regulation of receptor-mediated endocytosis
GO:0017137	SNP	21.864	36	0.0029	0.0171712	Rab GTPase binding
GO:0000275	SNP	0.296	3	0.0029	0.0171712	mitochondrial proton-transporting ATP synthase complex, catalytic core F(1)
GO:0034109	SNP	50.233	71	0.0029	0.0171712	homotypic cell-cell adhesion
GO:0010769	SNP	73.038	97	0.0029	0.0171712	regulation of cell morphogenesis involved in differentiation
GO:0035794	SNP	2.89	9	0.0029	0.0171712	positive regulation of mitochondrial membrane permeability
GO:0051092	SNP	21.902	36	0.0029	0.0171712	positive regulation of NF-kappaB transcription factor activity
GO:0045261	SNP	0.296	3	0.0029	0.0171712	proton-transporting ATP synthase complex, catalytic core F(1)
GO:0045806	SNP	8.099	17	0.0029	0.0171712	negative regulation of endocytosis
GO:0005003	SNP	3.459	10	0.0029	0.0171712	ephrin receptor activity
GO:2000831	SNP	3.485	10	0.0029	0.0171712	regulation of steroid hormone secretion
GO:0006720	SNP	9.554	19	0.003	0.0183513	isoprenoid metabolic process
GO:0042435	SNP	0.584	4	0.003	0.0183513	indole-containing compound biosynthetic process
GO:1902493	SNP	10.326	21	0.003	0.0183513	acetyltransferase complex
GO:0030220	SNP	3.072	9	0.003	0.0183513	platelet formation
GO:2001267	SNP	2.01	7	0.003	0.0183513	regulation of cysteine-type endopeptidase activity involved in apoptotic signaling pathway
GO:0031248	SNP	10.326	21	0.003	0.0183513	protein acetyltransferase complex
GO:0044283	SNP	57.703	80	0.003	0.0183513	small molecule biosynthetic process
GO:0006637	SNP	11.908	23	0.0031	0.018734	acyl-CoA metabolic process
GO:0042035	SNP	16.523	29	0.0031	0.018734	regulation of cytokine biosynthetic process
GO:0015298	SNP	5.245	13	0.0031	0.018734	solute:cation antiporter activity
GO:0033002	SNP	7.3	16	0.0031	0.018734	muscle cell proliferation
GO:0035383	SNP	11.908	23	0.0031	0.018734	thioester metabolic process
GO:0006896	SNP	1.414	6	0.0031	0.018734	Golgi to vacuole transport
GO:0009749	SNP	13.805	25	0.0031	0.018734	response to glucose
GO:0008344	SNP	23.619	38	0.0031	0.018734	adult locomotory behavior
GO:0022610	SNP	223.457	266	0.0031	0.018734	biological adhesion
GO:0009615	SNP	41.508	60	0.0031	0.018734	response to virus
GO:0008201	SNP	31.923	49	0.0031	0.018734	heparin binding
GO:0051051	SNP	85.849	113	0.0031	0.018734	negative regulation of transport
GO:1903047	SNP	65.694	89	0.0031	0.018734	mitotic cell cycle process
GO:0015807	SNP	9.415	19	0.0031	0.018734	L-amino acid transport
GO:0032957	SNP	2.415	8	0.0032	0.0191502	inositol trisphosphate metabolic process
GO:0047429	SNP	1.947	7	0.0032	0.0191502	nucleoside-triphosphate diphosphatase activity
GO:0034113	SNP	7.706	17	0.0032	0.0191502	heterotypic cell-cell adhesion
GO:0051179	SNP	653.338	721	0.0032	0.0191502	localization
GO:1901888	SNP	15.789	28	0.0032	0.0191502	regulation of cell junction assembly
GO:0051660	SNP	1.469	6	0.0032	0.0191502	establishment of centrosome localization
GO:0018193	SNP	101.573	131	0.0032	0.0191502	peptidyl-amino acid modification
GO:0015909	SNP	6.974	16	0.0032	0.0191502	long-chain fatty acid transport
GO:0055067	SNP	16.495	29	0.0032	0.0191502	monovalent inorganic cation homeostasis
GO:2000224	SNP	0.617	4	0.0033	0.0196219	regulation of testosterone biosynthetic process
GO:0061384	SNP	5.81	14	0.0033	0.0196219	heart trabecula morphogenesis
GO:0071371	SNP	2.343	8	0.0033	0.0196219	cellular response to gonadotropin stimulus
GO:0009057	SNP	82.535	109	0.0033	0.0196219	macromolecule catabolic process
GO:0016878	SNP	3.035	9	0.0033	0.0196219	acid-thiol ligase activity
GO:0032526	SNP	13.394	25	0.0033	0.0196219	response to retinoic acid
GO:0044265	SNP	65.523	89	0.0033	0.0196219	cellular macromolecule catabolic process
GO:0006706	SNP	4.149	11	0.0034	0.0199509	steroid catabolic process
GO:0006767	SNP	4.855	12	0.0034	0.0199509	water-soluble vitamin metabolic process
GO:0051893	SNP	11.408	22	0.0034	0.0199509	regulation of focal adhesion assembly
GO:0044806	SNP	1.037	5	0.0034	0.0199509	G-quadruplex DNA unwinding
GO:0015291	SNP	37.552	56	0.0034	0.0199509	secondary active transmembrane transporter activity
GO:0090109	SNP	11.408	22	0.0034	0.0199509	regulation of cell-substrate junction assembly
GO:0005635	SNP	32.036	49	0.0034	0.0199509	nuclear envelope
GO:0007052	SNP	9.254	19	0.0034	0.0199509	mitotic spindle organization
GO:0032091	SNP	15.042	27	0.0034	0.0199509	negative regulation of protein binding
GO:0070405	SNP	7.856	17	0.0034	0.0199509	ammonium ion binding
GO:0035813	SNP	2.59	8	0.0034	0.0199509	regulation of renal sodium excretion
GO:0006140	SNP	29.084	45	0.0034	0.0199509	regulation of nucleotide metabolic process
GO:0031053	SNP	0.642	4	0.0034	0.0199509	primary miRNA processing
GO:0060033	SNP	2.438	8	0.0035	0.0204254	anatomical structure regression
GO:0000323	SNP	59.373	81	0.0035	0.0204254	lytic vacuole
GO:0005764	SNP	59.373	81	0.0035	0.0204254	lysosome
GO:0034103	SNP	18.171	31	0.0035	0.0204254	regulation of tissue remodeling
GO:0008525	SNP	1.913	7	0.0035	0.0204254	phosphatidylcholine transporter activity
GO:0038066	SNP	1.378	6	0.0035	0.0204254	p38MAPK cascade
GO:0070227	SNP	3.615	10	0.0035	0.0204254	lymphocyte apoptotic process
GO:0033673	SNP	37.296	55	0.0035	0.0204254	negative regulation of kinase activity
GO:0002836	SNP	1.497	6	0.0036	0.0208443	positive regulation of response to tumor cell
GO:0002839	SNP	1.497	6	0.0036	0.0208443	positive regulation of immune response to tumor cell
GO:0060368	SNP	1.017	5	0.0036	0.0208443	regulation of Fc receptor mediated stimulatory signaling pathway
GO:0034654	SNP	333.853	384	0.0036	0.0208443	nucleobase-containing compound biosynthetic process
GO:0016714	SNP	0.596	4	0.0036	0.0208443	oxidoreductase activity, acting on paired donors, with incorporation or reduction of molecular oxygen, reduced pteridine as one donor, and incorporation of one atom of oxygen
GO:0032461	SNP	4.111	11	0.0036	0.0208443	positive regulation of protein oligomerization
GO:0061180	SNP	1.532	6	0.0036	0.0208443	mammary gland epithelium development
GO:1903321	SNP	14.787	27	0.0036	0.0208443	negative regulation of protein modification by small protein conjugation or removal
GO:0032592	SNP	5.274	13	0.0036	0.0208443	integral component of mitochondrial membrane
GO:1901184	SNP	12.263	23	0.0037	0.0212584	regulation of ERBB signaling pathway
GO:0065003	SNP	206.573	247	0.0037	0.0212584	macromolecular complex assembly
GO:0004527	SNP	11.451	22	0.0037	0.0212584	exonuclease activity
GO:0006986	SNP	9.75	19	0.0037	0.0212584	response to unfolded protein
GO:0051387	SNP	0.639	4	0.0037	0.0212584	negative regulation of neurotrophin TRK receptor signaling pathway
GO:0010842	SNP	6.081	14	0.0037	0.0212584	retina layer formation
GO:0051764	SNP	1.406	6	0.0037	0.0212584	actin crosslink formation
GO:0071826	SNP	19.184	32	0.0037	0.0212584	ribonucleoprotein complex subunit organization
GO:0031702	SNP	1.504	6	0.0038	0.0217142	type 1 angiotensin receptor binding
GO:0006793	SNP	310.772	357	0.0038	0.0217142	phosphorus metabolic process
GO:1990837	SNP	109.437	138	0.0038	0.0217142	sequence-specific double-stranded DNA binding
GO:0030145	SNP	10.289	20	0.0038	0.0217142	manganese ion binding
GO:0001936	SNP	17.365	30	0.0038	0.0217142	regulation of endothelial cell proliferation
GO:0051260	SNP	62.638	85	0.0038	0.0217142	protein homooligomerization
GO:0046631	SNP	9.396	19	0.0038	0.0217142	alpha-beta T cell activation
GO:0019199	SNP	18.363	31	0.0038	0.0217142	transmembrane receptor protein kinase activity
GO:0006473	SNP	17.503	30	0.0039	0.0220497	protein acetylation
GO:0010389	SNP	12.273	23	0.0039	0.0220497	regulation of G2/M transition of mitotic cell cycle
GO:0001921	SNP	3.685	10	0.0039	0.0220497	positive regulation of receptor recycling
GO:0006975	SNP	1.421	6	0.0039	0.0220497	DNA damage induced protein phosphorylation
GO:0071107	SNP	0.621	4	0.0039	0.0220497	response to parathyroid hormone
GO:1903036	SNP	27.927	43	0.0039	0.0220497	positive regulation of response to wounding
GO:0004952	SNP	0.293	3	0.0039	0.0220497	dopamine neurotransmitter receptor activity
GO:1901700	SNP	182.659	219	0.0039	0.0220497	response to oxygen-containing compound
GO:0004714	SNP	15.156	27	0.0039	0.0220497	transmembrane receptor protein tyrosine kinase activity
GO:0006281	SNP	68.835	92	0.0039	0.0220497	DNA repair
GO:0045505	SNP	2.015	7	0.0039	0.0220497	dynein intermediate chain binding
GO:1903763	SNP	0.612	4	0.004	0.0224809	gap junction channel activity involved in cell communication by electrical coupling
GO:1902494	SNP	124.848	155	0.004	0.0224809	catalytic complex
GO:0000266	SNP	3.032	9	0.004	0.0224809	mitochondrial fission
GO:0005730	SNP	110.62	140	0.004	0.0224809	nucleolus
GO:0016573	SNP	15.053	27	0.004	0.0224809	histone acetylation
GO:0016363	SNP	13.563	25	0.004	0.0224809	nuclear matrix
GO:0002263	SNP	23.238	37	0.004	0.0224809	cell activation involved in immune response
GO:0032368	SNP	19.928	33	0.004	0.0224809	regulation of lipid transport
GO:0016032	SNP	16.781	29	0.0041	0.0229098	viral process
GO:0097525	SNP	2.583	8	0.0041	0.0229098	spliceosomal snRNP complex
GO:0006812	SNP	127.128	158	0.0041	0.0229098	cation transport
GO:0044403	SNP	16.781	29	0.0041	0.0229098	symbiosis, encompassing mutualism through parasitism
GO:0044419	SNP	29.041	45	0.0041	0.0229098	interspecies interaction between organisms
GO:0000123	SNP	10.071	20	0.0041	0.0229098	histone acetyltransferase complex
GO:0070585	SNP	4.161	11	0.0041	0.0229098	protein localization to mitochondrion
GO:0070588	SNP	27.34	42	0.0041	0.0229098	calcium ion transmembrane transport
GO:0001767	SNP	1.046	5	0.0042	0.0233285	establishment of lymphocyte polarity
GO:0001768	SNP	1.046	5	0.0042	0.0233285	establishment of T cell polarity
GO:0030432	SNP	1.04	5	0.0042	0.0233285	peristalsis
GO:0045058	SNP	6.588	15	0.0042	0.0233285	T cell selection
GO:0043029	SNP	5.96	14	0.0042	0.0233285	T cell homeostasis
GO:0009306	SNP	25.225	40	0.0043	0.0237615	protein secretion
GO:0072330	SNP	22.972	37	0.0043	0.0237615	monocarboxylic acid biosynthetic process
GO:0051020	SNP	54.253	75	0.0043	0.0237615	GTPase binding
GO:0008170	SNP	11.693	22	0.0043	0.0237615	N-methyltransferase activity
GO:0006509	SNP	4.28	11	0.0044	0.0242228	membrane protein ectodomain proteolysis
GO:0001931	SNP	2.571	8	0.0044	0.0242228	uropod
GO:0016312	SNP	0.645	4	0.0044	0.0242228	inositol bisphosphate phosphatase activity
GO:0052548	SNP	49.057	68	0.0044	0.0242228	regulation of endopeptidase activity
GO:0009746	SNP	14.11	25	0.0044	0.0242228	response to hexose
GO:0045357	SNP	1.058	5	0.0044	0.0242228	regulation of interferon-beta biosynthetic process
GO:0043271	SNP	24.818	39	0.0044	0.0242228	negative regulation of ion transport
GO:0001669	SNP	11.589	22	0.0045	0.0246563	acrosomal vesicle
GO:0009056	SNP	187.466	225	0.0045	0.0246563	catabolic process
GO:0034451	SNP	5.455	13	0.0045	0.0246563	centriolar satellite
GO:0044242	SNP	20.611	34	0.0045	0.0246563	cellular lipid catabolic process
GO:0060081	SNP	2.082	7	0.0046	0.0250457	membrane hyperpolarization
GO:0002237	SNP	38.358	56	0.0046	0.0250457	response to molecule of bacterial origin
GO:0002690	SNP	13.094	24	0.0046	0.0250457	positive regulation of leukocyte chemotaxis
GO:0002674	SNP	2.165	7	0.0046	0.0250457	negative regulation of acute inflammatory response
GO:1904680	SNP	3.003	9	0.0046	0.0250457	peptide transmembrane transporter activity
GO:1903358	SNP	3.101	9	0.0046	0.0250457	regulation of Golgi organization
GO:0051716	SNP	398.742	449	0.0046	0.0250457	cellular response to stimulus
GO:0031062	SNP	6.314	14	0.0046	0.0250457	positive regulation of histone methylation
GO:0097526	SNP	1.521	6	0.0047	0.0253403	spliceosomal tri-snRNP complex
GO:0031327	SNP	220.151	259	0.0047	0.0253403	negative regulation of cellular biosynthetic process
GO:0032792	SNP	0.663	4	0.0047	0.0253403	negative regulation of CREB transcription factor activity
GO:0046540	SNP	1.521	6	0.0047	0.0253403	U4/U6 x U5 tri-snRNP complex
GO:0001775	SNP	84.657	109	0.0048	0.0253403	cell activation
GO:0090235	SNP	1.621	6	0.0048	0.0253403	regulation of metaphase plate congression
GO:0046580	SNP	11.028	21	0.0048	0.0253403	negative regulation of Ras protein signal transduction
GO:0007517	SNP	10.491	20	0.0048	0.0253403	muscle organ development
GO:0043153	SNP	2.522	8	0.0048	0.0253403	entrainment of circadian clock by photoperiod
GO:0032228	SNP	6.993	15	0.0048	0.0253403	regulation of synaptic transmission, GABAergic
GO:0032331	SNP	2.04	7	0.0048	0.0253403	negative regulation of chondrocyte differentiation
GO:0016051	SNP	13.721	25	0.0049	0.0264017	carbohydrate biosynthetic process
GO:0007049	SNP	125.039	156	0.0049	0.0264017	cell cycle
GO:0044281	SNP	248.681	292	0.0049	0.0264017	small molecule metabolic process
GO:0001933	SNP	71.708	95	0.005	0.0268416	negative regulation of protein phosphorylation
GO:0010764	SNP	0.681	4	0.005	0.0268416	negative regulation of fibroblast migration
GO:0008301	SNP	1.598	6	0.005	0.0268416	DNA binding, bending
GO:0003887	SNP	3.799	10	0.005	0.0268416	DNA-directed DNA polymerase activity
GO:0060191	SNP	14.626	26	0.0051	0.0271317	regulation of lipase activity
GO:0030295	SNP	10.312	20	0.0051	0.0271317	protein kinase activator activity
GO:0001812	SNP	0.676	4	0.0051	0.0271317	positive regulation of type I hypersensitivity
GO:0050840	SNP	14.034	25	0.0051	0.0271317	extracellular matrix binding
GO:0042113	SNP	21.912	35	0.0051	0.0271317	B cell activation
GO:0031975	SNP	33.039	49	0.0051	0.0271317	envelope
GO:0031967	SNP	33.039	49	0.0051	0.0271317	organelle envelope
GO:0007130	SNP	3.692	10	0.0051	0.0271317	synaptonemal complex assembly
GO:0043281	SNP	36.674	53	0.0051	0.0271317	regulation of cysteine-type endopeptidase activity involved in apoptotic process
GO:2000113	SNP	205.176	242	0.0052	0.0276511	negative regulation of cellular macromolecule biosynthetic process
GO:0006475	SNP	16.234	28	0.0052	0.0276511	internal protein amino acid acetylation
GO:0016264	SNP	0.678	4	0.0052	0.0276511	gap junction assembly
GO:0002313	SNP	3.746	10	0.0052	0.0276511	mature B cell differentiation involved in immune response
GO:1904424	SNP	1.184	5	0.0052	0.0276511	regulation of GTP binding
GO:0019957	SNP	1.137	5	0.0053	0.0280741	C-C chemokine binding
GO:0030284	SNP	1.175	5	0.0053	0.0280741	estrogen receptor activity
GO:0031489	SNP	4.347	11	0.0053	0.0280741	myosin V binding
GO:0050994	SNP	8.118	17	0.0053	0.0280741	regulation of lipid catabolic process
GO:0046907	SNP	171.128	206	0.0053	0.0280741	intracellular transport
GO:1903779	SNP	5.709	13	0.0054	0.0285812	regulation of cardiac conduction
GO:0031464	SNP	1.109	5	0.0054	0.0285812	Cul4A-RING E3 ubiquitin ligase complex
GO:0016493	SNP	1.643	6	0.0054	0.0285812	C-C chemokine receptor activity
GO:0015197	SNP	3.119	9	0.0054	0.0285812	peptide transporter activity
GO:0046933	SNP	0.349	3	0.0054	0.0285812	proton-transporting ATP synthase activity, rotational mechanism
GO:0035064	SNP	8.5	17	0.0055	0.0290365	methylated histone binding
GO:0034204	SNP	3.724	10	0.0055	0.0290365	lipid translocation
GO:0045332	SNP	3.724	10	0.0055	0.0290365	phospholipid translocation
GO:0007520	SNP	4.286	11	0.0055	0.0290365	myoblast fusion
GO:0007341	SNP	1.128	5	0.0055	0.0290365	penetration of zona pellucida
GO:0051969	SNP	2.656	8	0.0056	0.0294501	regulation of transmission of nerve impulse
GO:0009888	SNP	106.146	133	0.0056	0.0294501	tissue development
GO:0009648	SNP	2.59	8	0.0056	0.0294501	photoperiodism
GO:0072321	SNP	0.677	4	0.0057	0.0297072	chaperone-mediated protein transport
GO:0044060	SNP	8.575	17	0.0057	0.0297072	regulation of endocrine process
GO:0070742	SNP	1.609	6	0.0057	0.0297072	C2H2 zinc finger domain binding
GO:0043178	SNP	20.616	33	0.0057	0.0297072	alcohol binding
GO:0006066	SNP	46.085	64	0.0057	0.0297072	alcohol metabolic process
GO:0045063	SNP	0.721	4	0.0058	0.0297072	T-helper 1 cell differentiation
GO:0051271	SNP	48.5	68	0.0058	0.0297072	negative regulation of cellular component movement
GO:0032266	SNP	7.803	16	0.0058	0.0297072	phosphatidylinositol-3-phosphate binding
GO:0031668	SNP	26.629	41	0.0059	0.0306908	cellular response to extracellular stimulus
GO:0032506	SNP	2.668	8	0.0059	0.0306908	cytokinetic process
GO:0008630	SNP	15.581	27	0.0059	0.0306908	intrinsic apoptotic signaling pathway in response to DNA damage
GO:0030100	SNP	45.981	64	0.006	0.0312246	regulation of endocytosis
GO:0018393	SNP	15.644	27	0.006	0.0312246	internal peptidyl-lysine acetylation
GO:0031514	SNP	20.423	33	0.006	0.0312246	motile cilium
GO:0005680	SNP	2.272	7	0.006	0.0312246	anaphase-promoting complex
	SNP	309.713	354	0.0061	0.0316025
GO:0060613	SNP	0.714	4	0.0061	0.0316025	fat pad development
GO:0046688	SNP	3.326	9	0.0061	0.0316025	response to copper ion
GO:0002682	SNP	214.789	252	0.0061	0.0316025	regulation of immune system process
GO:0019211	SNP	0.744	4	0.0061	0.0316025	phosphatase activator activity
GO:0030514	SNP	10.681	20	0.0062	0.0320109	negative regulation of BMP signaling pathway
GO:0090571	SNP	0.746	4	0.0062	0.0320109	RNA polymerase II transcription repressor complex
GO:0016765	SNP	4.286	11	0.0062	0.0320109	transferase activity, transferring alkyl or aryl (other than methyl) groups
GO:1901265	SNP	395.022	443	0.0063	0.032402	nucleoside phosphate binding
GO:1902749	SNP	13.466	24	0.0063	0.032402	regulation of cell cycle G2/M phase transition
GO:0018200	SNP	3.308	9	0.0063	0.032402	peptidyl-glutamic acid modification
GO:0000166	SNP	395.022	443	0.0063	0.032402	nucleotide binding
GO:0000315	SNP	8.624	17	0.0064	0.0328228	organellar large ribosomal subunit
GO:0005762	SNP	8.624	17	0.0064	0.0328228	mitochondrial large ribosomal subunit
GO:0008094	SNP	9.349	18	0.0064	0.0328228	DNA-dependent ATPase activity
GO:0042578	SNP	64.598	86	0.0064	0.0328228	phosphoric ester hydrolase activity
GO:0001046	SNP	13.6	24	0.0064	0.0328228	core promoter sequence-specific DNA binding
GO:0001786	SNP	8.953	18	0.0065	0.0332548	phosphatidylserine binding
GO:0060284	SNP	198.254	234	0.0065	0.0332548	regulation of cell development
GO:0033700	SNP	2.721	8	0.0065	0.0332548	phospholipid efflux
GO:0055075	SNP	3.187	9	0.0065	0.0332548	potassium ion homeostasis
GO:0060412	SNP	5.144	12	0.0066	0.033754	ventricular septum morphogenesis
GO:0002315	SNP	2.732	8	0.0066	0.033754	marginal zone B cell differentiation
GO:0018394	SNP	15.977	27	0.0067	0.0340513	peptidyl-lysine acetylation
GO:0019899	SNP	375.209	428	0.0067	0.0340513	enzyme binding
GO:0031491	SNP	1.675	6	0.0067	0.0340513	nucleosome binding
GO:0015297	SNP	9.947	19	0.0067	0.0340513	antiporter activity
GO:0005654	SNP	312.477	356	0.0067	0.0340513	nucleoplasm
GO:0034773	SNP	0.776	4	0.0067	0.0340513	histone H4-K20 trimethylation
GO:0033139	SNP	0.778	4	0.0067	0.0340513	regulation of peptidyl-serine phosphorylation of STAT protein
GO:0016202	SNP	25.631	39	0.0068	0.0343984	regulation of striated muscle tissue development
GO:0008559	SNP	2.128	7	0.0068	0.0343984	xenobiotic-transporting ATPase activity
GO:0045934	SNP	207.887	243	0.0068	0.0343984	negative regulation of nucleobase-containing compound metabolic process
GO:0001101	SNP	37.038	53	0.0068	0.0343984	response to acid chemical
GO:0043084	SNP	0.757	4	0.0068	0.0343984	penile erection
GO:0035639	SNP	345.613	392	0.0069	0.0347484	purine ribonucleoside triphosphate binding
GO:0010564	SNP	94.723	120	0.0069	0.0347484	regulation of cell cycle process
GO:1904748	SNP	2.817	8	0.0069	0.0347484	regulation of apoptotic process involved in development
GO:0051603	SNP	47.876	66	0.0069	0.0347484	proteolysis involved in cellular protein catabolic process
GO:0021861	SNP	1.186	5	0.0069	0.0347484	forebrain radial glial cell differentiation
GO:0030336	SNP	45.157	63	0.007	0.0351663	negative regulation of cell migration
GO:0030029	SNP	70.508	92	0.007	0.0351663	actin filament-based process
GO:0004448	SNP	0.401	3	0.007	0.0351663	isocitrate dehydrogenase activity
GO:0004602	SNP	1.639	6	0.007	0.0351663	glutathione peroxidase activity
GO:0007626	SNP	49.384	68	0.007	0.0351663	locomotory behavior
GO:0016021	SNP	816.028	884	0.0071	0.0355331	integral component of membrane
GO:0048634	SNP	26.589	40	0.0071	0.0355331	regulation of muscle organ development
GO:0046189	SNP	5.255	12	0.0071	0.0355331	phenol-containing compound biosynthetic process
GO:0008483	SNP	5.279	12	0.0071	0.0355331	transaminase activity
GO:0061037	SNP	2.19	7	0.0071	0.0355331	negative regulation of cartilage development
GO:0045792	SNP	2.239	7	0.0071	0.0355331	negative regulation of cell size
GO:1901228	SNP	1.17	5	0.0072	0.035916	positive regulation of transcription from RNA polymerase II promoter involved in heart development
GO:2000379	SNP	17.779	29	0.0072	0.035916	positive regulation of reactive oxygen species metabolic process
GO:0048659	SNP	1.675	6	0.0072	0.035916	smooth muscle cell proliferation
GO:0005640	SNP	5.318	12	0.0072	0.035916	nuclear outer membrane
GO:0003008	SNP	228.428	265	0.0072	0.035916	system process
GO:0052547	SNP	69.99	91	0.0072	0.035916	regulation of peptidase activity
GO:0008284	SNP	147.166	178	0.0072	0.035916	positive regulation of cell proliferation
GO:0032549	SNP	348.217	394	0.0072	0.035916	ribonucleoside binding
GO:1902531	SNP	272.391	312	0.0073	0.0361763	regulation of intracellular signal transduction
GO:0001882	SNP	348.996	395	0.0073	0.0361763	nucleoside binding
GO:0016417	SNP	4.01	10	0.0073	0.0361763	S-acyltransferase activity
GO:0000932	SNP	7.138	15	0.0073	0.0361763	cytoplasmic mRNA processing body
GO:0090185	SNP	1.648	6	0.0073	0.0361763	negative regulation of kidney development
GO:0006801	SNP	4.71	11	0.0073	0.0361763	superoxide metabolic process
GO:0006101	SNP	2.739	8	0.0073	0.0361763	citrate metabolic process
GO:0045060	SNP	2.767	8	0.0074	0.0365515	negative thymic T cell selection
GO:0090184	SNP	7.139	15	0.0074	0.0365515	positive regulation of kidney development
GO:0002758	SNP	10.691	20	0.0074	0.0365515	innate immune response-activating signal transduction
GO:0030098	SNP	33.761	49	0.0075	0.0369817	lymphocyte differentiation
GO:0030826	SNP	1.686	6	0.0075	0.0369817	regulation of cGMP biosynthetic process
GO:0008237	SNP	37.077	53	0.0075	0.0369817	metallopeptidase activity
GO:0007389	SNP	87.166	111	0.0075	0.0369817	pattern specification process
GO:0045637	SNP	34.513	50	0.0075	0.0369817	regulation of myeloid cell differentiation
GO:0005952	SNP	1.18	5	0.0076	0.0374129	cAMP-dependent protein kinase complex
GO:0006518	SNP	41.268	58	0.0077	0.0377053	peptide metabolic process
GO:0030163	SNP	35.974	52	0.0077	0.0377053	protein catabolic process
GO:1900244	SNP	1.253	5	0.0077	0.0377053	positive regulation of synaptic vesicle endocytosis
GO:0001071	SNP	133.834	164	0.0077	0.0377053	nucleic acid binding transcription factor activity
GO:0003700	SNP	133.834	164	0.0077	0.0377053	transcription factor activity, sequence-specific DNA binding
GO:0070646	SNP	17.765	29	0.0077	0.0377053	protein modification by small protein removal
GO:0030513	SNP	6.494	14	0.0079	0.038621	positive regulation of BMP signaling pathway
GO:0046620	SNP	18.641	30	0.0079	0.038621	regulation of organ growth
GO:0035966	SNP	10.376	19	0.0079	0.038621	response to topologically incorrect protein
GO:0032456	SNP	6.026	13	0.0079	0.038621	endocytic recycling
GO:0097035	SNP	5.259	12	0.0079	0.038621	regulation of membrane lipid distribution
GO:0032956	SNP	56.112	75	0.008	0.0389712	regulation of actin cytoskeleton organization
GO:1903010	SNP	4.612	11	0.008	0.0389712	regulation of bone development
GO:0090559	SNP	7.54	15	0.008	0.0389712	regulation of membrane permeability
GO:0032495	SNP	3.265	9	0.008	0.0389712	response to muramyl dipeptide
GO:0002686	SNP	6.711	14	0.008	0.0389712	negative regulation of leukocyte migration
GO:0036310	SNP	1.276	5	0.0081	0.0394643	annealing helicase activity
GO:0000405	SNP	1.7	6	0.0082	0.039985	bubble DNA binding
GO:0034061	SNP	4.053	10	0.0082	0.039985	DNA polymerase activity
GO:0001772	SNP	5.336	12	0.0083	0.040324	immunological synapse
GO:0034236	SNP	3.439	9	0.0083	0.040324	protein kinase A catalytic subunit binding
GO:0016234	SNP	15.987	27	0.0083	0.040324	inclusion body
GO:0044042	SNP	8.185	16	0.0083	0.040324	glucan metabolic process
GO:0005977	SNP	8.185	16	0.0083	0.040324	glycogen metabolic process
GO:0032550	SNP	347.465	392	0.0083	0.040324	purine ribonucleoside binding
GO:0006073	SNP	8.185	16	0.0083	0.040324	cellular glucan metabolic process
GO:0030431	SNP	0.824	4	0.0084	0.0406012	sleep
GO:0044712	SNP	108.132	135	0.0084	0.0406012	single-organism catabolic process
GO:0031344	SNP	139.631	169	0.0084	0.0406012	regulation of cell projection organization
GO:0060089	SNP	224.513	261	0.0084	0.0406012	molecular transducer activity
GO:0070314	SNP	0.437	3	0.0084	0.0406012	G1 to G0 transition
GO:0010566	SNP	2.773	8	0.0084	0.0406012	regulation of ketone biosynthetic process
GO:0050663	SNP	11.58	21	0.0085	0.0409529	cytokine secretion
GO:0048070	SNP	3.996	10	0.0085	0.0409529	regulation of developmental pigmentation
GO:0045322	SNP	0.797	4	0.0086	0.0413313	unmethylated CpG binding
GO:0071447	SNP	1.762	6	0.0086	0.0413313	cellular response to hydroperoxide
GO:0072079	SNP	1.272	5	0.0087	0.0416153	nephron tubule formation
GO:0001671	SNP	2.826	8	0.0087	0.0416153	ATPase activator activity
GO:0042713	SNP	0.807	4	0.0087	0.0416153	sperm ejaculation
GO:0048869	SNP	524.887	577	0.0087	0.0416153	cellular developmental process
GO:0005525	SNP	47.467	65	0.0087	0.0416153	GTP binding
GO:0045359	SNP	0.833	4	0.0087	0.0416153	positive regulation of interferon-beta biosynthetic process
GO:0002312	SNP	8.097	16	0.0087	0.0416153	B cell activation involved in immune response
GO:0006260	SNP	25.121	38	0.0087	0.0416153	DNA replication
GO:0033689	SNP	2.39	7	0.0087	0.0416153	negative regulation of osteoblast proliferation
GO:2000042	SNP	1.675	6	0.0088	0.0420095	negative regulation of double-strand break repair via homologous recombination
GO:0000387	SNP	2.306	7	0.0088	0.0420095	spliceosomal snRNP assembly
GO:2000146	SNP	46.557	64	0.0089	0.0422578	negative regulation of cell motility
GO:0090092	SNP	37.677	53	0.0089	0.0422578	regulation of transmembrane receptor protein serine/threonine kinase signaling pathway
GO:0097192	SNP	6.757	14	0.0089	0.0422578	extrinsic apoptotic signaling pathway in absence of ligand
GO:0048711	SNP	1.772	6	0.0089	0.0422578	positive regulation of astrocyte differentiation
GO:0038202	SNP	1.732	6	0.0089	0.0422578	TORC1 signaling
GO:0038034	SNP	6.757	14	0.0089	0.0422578	signal transduction in absence of ligand
GO:0042995	SNP	396.261	443	0.0089	0.0422578	cell projection
GO:0033555	SNP	14.737	25	0.0089	0.0422578	multicellular organismal response to stress
GO:0030291	SNP	4.162	10	0.009	0.0426333	protein serine/threonine kinase inhibitor activity
GO:0060429	SNP	48.965	66	0.009	0.0426333	epithelium development
GO:0007275	SNP	180.094	212	0.009	0.0426333	multicellular organismal development
GO:0004004	SNP	1.786	6	0.0091	0.0428872	ATP-dependent RNA helicase activity
GO:0005782	SNP	2.327	7	0.0091	0.0428872	peroxisomal matrix
GO:0005536	SNP	2.325	7	0.0091	0.0428872	glucose binding
GO:0031907	SNP	2.327	7	0.0091	0.0428872	microbody lumen
GO:0009653	SNP	319.676	362	0.0091	0.0428872	anatomical structure morphogenesis
GO:0032436	SNP	11.267	20	0.0091	0.0428872	positive regulation of proteasomal ubiquitin-dependent protein catabolic process
GO:0015908	SNP	10.294	19	0.0091	0.0428872	fatty acid transport
GO:0045859	SNP	117.195	143	0.0091	0.0428872	regulation of protein kinase activity
GO:0003724	SNP	1.786	6	0.0091	0.0428872	RNA helicase activity
GO:0006721	SNP	7.655	15	0.0092	0.0431579	terpenoid metabolic process
GO:0000722	SNP	3.467	9	0.0092	0.0431579	telomere maintenance via recombination
GO:2000737	SNP	10.946	20	0.0092	0.0431579	negative regulation of stem cell differentiation
GO:0001883	SNP	347.847	392	0.0093	0.0431579	purine nucleoside binding
GO:0060627	SNP	82.363	105	0.0093	0.0431579	regulation of vesicle-mediated transport
GO:0042910	SNP	2.253	7	0.0093	0.0431579	xenobiotic transporter activity
GO:0043565	SNP	145.577	175	0.0094	0.044027	sequence-specific DNA binding
GO:0017112	SNP	6.163	13	0.0094	0.044027	Rab guanyl-nucleotide exchange factor activity
GO:0021943	SNP	0.857	4	0.0094	0.044027	formation of radial glial scaffolds
GO:0009649	SNP	2.93	8	0.0096	0.0444284	entrainment of circadian clock
GO:0008276	SNP	12.419	22	0.0096	0.0444284	protein methyltransferase activity
GO:0019783	SNP	14.8	25	0.0097	0.0452243	ubiquitin-like protein-specific protease activity
GO:0070193	SNP	4.094	10	0.0097	0.0452243	synaptonemal complex organization
GO:0032430	SNP	0.84	4	0.0097	0.0452243	positive regulation of phospholipase A2 activity
GO:0044422	SNP	1097.16	1169	0.0097	0.0452243	organelle part
GO:0043383	SNP	2.915	8	0.0098	0.0456993	negative T cell selection
GO:0030825	SNP	1.799	6	0.0098	0.0456993	positive regulation of cGMP metabolic process
GO:0030050	SNP	1.834	6	0.0099	0.0459991	vesicle transport along actin filament
GO:0005773	SNP	67.962	88	0.0099	0.0459991	vacuole
GO:0000976	SNP	104.734	129	0.0099	0.0459991	transcription regulatory region sequence-specific DNA binding
GO:0090611	SNP	0.817	4	0.0099	0.0459991	ubiquitin-independent protein catabolic process via the multivesicular body sorting pathway
GO:0016769	SNP	5.567	12	0.0099	0.0459991	transferase activity, transferring nitrogenous groups
GO:0048585	SNP	253.708	291	0.01	0.0464187	negative regulation of response to stimulus
GO:0017076	SNP	356.58	400	0.01	0.0464187	purine nucleotide binding
GO:0019217	SNP	12.568	22	0.01	0.0464187	regulation of fatty acid metabolic process
GO:0043305	SNP	1.282	5	0.0101	0.0468161	negative regulation of mast cell degranulation
GO:0097617	SNP	1.332	5	0.0101	0.0468161	annealing activity
GO:0002335	SNP	4.841	11	0.0101	0.0468161	mature B cell differentiation
GO:0006312	SNP	3.519	9	0.0101	0.0468161	mitotic recombination
GO:0046649	SNP	55.967	74	0.0102	0.0471719	lymphocyte activation
GO:0001991	SNP	0.821	4	0.0103	0.047474	regulation of systemic arterial blood pressure by circulatory renin-angiotensin
GO:0004784	SNP	0.467	3	0.0103	0.047474	superoxide dismutase activity
GO:0016721	SNP	0.467	3	0.0103	0.047474	oxidoreductase activity, acting on superoxide radicals as acceptor
GO:1904707	SNP	2.77	8	0.0103	0.047474	positive regulation of vascular smooth muscle cell proliferation
GO:0030007	SNP	2.282	7	0.0104	0.0477155	cellular potassium ion homeostasis
GO:1901681	SNP	47.91	65	0.0104	0.0477155	sulfur compound binding
GO:0010718	SNP	6.235	13	0.0104	0.0477155	positive regulation of epithelial to mesenchymal transition
GO:0051147	SNP	32.022	46	0.0104	0.0477155	regulation of muscle cell differentiation
GO:0055082	SNP	94.438	118	0.0104	0.0477155	cellular chemical homeostasis
GO:0034766	SNP	14.877	25	0.0105	0.0481944	negative regulation of ion transmembrane transport
GO:0030851	SNP	1.879	6	0.0106	0.0486348	granulocyte differentiation
GO:0030397	SNP	0.879	4	0.0107	0.0489416	membrane disassembly
GO:0001886	SNP	5.501	12	0.0107	0.0489416	endothelial cell morphogenesis
GO:0007043	SNP	12.709	22	0.0107	0.0489416	cell-cell junction assembly
GO:0003690	SNP	123.269	150	0.0107	0.0489416	double-stranded DNA binding
GO:0008146	SNP	6.765	14	0.0107	0.0489416	sulfotransferase activity
GO:1901861	SNP	26.341	39	0.0107	0.0489416	regulation of muscle tissue development
GO:0051081	SNP	0.879	4	0.0107	0.0489416	nuclear envelope disassembly
GO:0030318	SNP	5.612	12	0.0109	0.0497032	melanocyte differentiation
GO:0098573	SNP	6.041	13	0.0109	0.0497032	intrinsic component of mitochondrial membrane
GO:0048285	SNP	17.17	28	0.0109	0.0497032	organelle fission
GO:0002887	SNP	1.821	6	0.0109	0.0497032	negative regulation of myeloid leukocyte mediated immunity
GO:0070102	SNP	1.289	5	0.0109	0.0497032	interleukin-6-mediated signaling pathway

## Sheet: MAT_GO
GO.ID	Mode	Number gene per simulation	Number of gene	p-value	FDR	GO Term
GO:0043565	LD-pruned SNP	25.399	47	0.0001	0.0175042	sequence-specific DNA binding
GO:0003690	LD-pruned SNP	21.595	41	0.0001	0.0175042	double-stranded DNA binding
GO:0051321	LD-pruned SNP	3.087	12	0.0001	0.0175042	meiotic cell cycle
GO:0006469	LD-pruned SNP	6.134	18	0.0001	0.0175042	negative regulation of protein kinase activity
GO:1990837	LD-pruned SNP	19.062	38	0.0001	0.0175042	sequence-specific double-stranded DNA binding
GO:0070242	LD-pruned SNP	0.24	4	0.0001	0.0175042	thymocyte apoptotic process
GO:0052433	LD-pruned SNP	0.311	5	0.0001	0.0175042	modulation by organism of apoptotic process in other organism involved in symbiotic interaction
GO:0060589	LD-pruned SNP	9.174	23	0.0001	0.0175042	nucleoside-triphosphatase regulator activity
GO:0052040	LD-pruned SNP	0.311	5	0.0001	0.0175042	modulation by symbiont of host programmed cell death
GO:0032461	LD-pruned SNP	0.728	6	0.0001	0.0175042	positive regulation of protein oligomerization
GO:0032459	LD-pruned SNP	1.244	8	0.0001	0.0175042	regulation of protein oligomerization
GO:0097136	LD-pruned SNP	0.199	4	0.0001	0.0175042	Bcl-2 family protein complex
GO:0052248	LD-pruned SNP	0.311	5	0.0001	0.0175042	modulation of programmed cell death in other organism involved in symbiotic interaction
GO:0030879	LD-pruned SNP	1.481	10	0.0001	0.0175042	mammary gland development
GO:0052150	LD-pruned SNP	0.285	5	0.0001	0.0175042	modulation by symbiont of host apoptotic process
GO:0044531	LD-pruned SNP	0.311	5	0.0001	0.0175042	modulation of programmed cell death in other organism
GO:0044532	LD-pruned SNP	0.311	5	0.0001	0.0175042	modulation of apoptotic process in other organism
GO:0051709	LD-pruned SNP	0.487	5	0.0001	0.0175042	regulation of killing of cells of other organism
GO:0008047	LD-pruned SNP	12.285	30	0.0001	0.0175042	enzyme activator activity
GO:0051712	LD-pruned SNP	0.484	5	0.0001	0.0175042	positive regulation of killing of cells of other organism
GO:0046914	LD-pruned SNP	29.102	52	0.0001	0.0175042	transition metal ion binding
GO:0009987	LD-pruned SNP	354.767	416	0.0001	0.0175042	cellular process
GO:0033673	LD-pruned SNP	6.476	18	0.0001	0.0175042	negative regulation of kinase activity
GO:0043029	LD-pruned SNP	1.106	8	0.0001	0.0175042	T cell homeostasis
GO:0019048	LD-pruned SNP	0.876	6	0.0002	0.0269062	modulation by virus of host morphology or physiology
GO:0005488	LD-pruned SNP	372.281	435	0.0002	0.0269062	binding
GO:2000271	LD-pruned SNP	0.369	4	0.0002	0.0269062	positive regulation of fibroblast apoptotic process
GO:0060561	LD-pruned SNP	0.543	5	0.0002	0.0269062	apoptotic process involved in morphogenesis
GO:0002260	LD-pruned SNP	2.27	10	0.0003	0.0269062	lymphocyte homeostasis
GO:0001783	LD-pruned SNP	0.241	4	0.0003	0.0269062	B cell apoptotic process
GO:0019054	LD-pruned SNP	0.55	5	0.0003	0.0269062	modulation by virus of host process
GO:0000800	LD-pruned SNP	0.968	6	0.0003	0.0269062	lateral element
GO:0050794	SNP	213.156	274	0.0001	0.00192441	regulation of cellular process
GO:2000145	SNP	21.691	49	0.0001	0.00192441	regulation of cell motility
GO:2000147	SNP	12.839	33	0.0001	0.00192441	positive regulation of cell motility
GO:1903845	SNP	1.657	9	0.0001	0.00192441	negative regulation of cellular response to transforming growth factor beta stimulus
GO:0044093	SNP	31.459	57	0.0001	0.00192441	positive regulation of molecular function
GO:0050789	SNP	222.86	276	0.0001	0.00192441	regulation of biological process
GO:0042304	SNP	0.814	7	0.0001	0.00192441	regulation of fatty acid biosynthetic process
GO:0032956	SNP	7.55	25	0.0001	0.00192441	regulation of actin cytoskeleton organization
GO:0097499	SNP	0.291	4	0.0001	0.00192441	protein localization to nonmotile primary cilium
GO:0051272	SNP	13.148	33	0.0001	0.00192441	positive regulation of cellular component movement
GO:0051270	SNP	23.662	56	0.0001	0.00192441	regulation of cellular component movement
GO:0042327	SNP	22.098	50	0.0001	0.00192441	positive regulation of phosphorylation
GO:0051280	SNP	0.164	4	0.0001	0.00192441	negative regulation of release of sequestered calcium ion into cytosol
GO:0042325	SNP	33.525	62	0.0001	0.00192441	regulation of phosphorylation
GO:0042326	SNP	10.369	26	0.0001	0.00192441	negative regulation of phosphorylation
GO:0051279	SNP	1.849	12	0.0001	0.00192441	regulation of release of sequestered calcium ion into cytosol
GO:0030334	SNP	21.098	46	0.0001	0.00192441	regulation of cell migration
GO:0030335	SNP	12.577	33	0.0001	0.00192441	positive regulation of cell migration
GO:0051220	SNP	0.778	7	0.0001	0.00192441	cytoplasmic sequestering of protein
GO:0016020	SNP	185.207	256	0.0001	0.00192441	membrane
GO:0016021	SNP	109.682	147	0.0001	0.00192441	integral component of membrane
GO:0032970	SNP	8.362	32	0.0001	0.00192441	regulation of actin filament-based process
GO:0010638	SNP	13.334	28	0.0001	0.00192441	positive regulation of organelle organization
GO:0010649	SNP	0.351	8	0.0001	0.00192441	regulation of cell communication by electrical coupling
GO:0043549	SNP	17.102	41	0.0001	0.00192441	regulation of kinase activity
GO:0051174	SNP	38.852	70	0.0001	0.00192441	regulation of phosphorus metabolic process
GO:0050730	SNP	5.921	21	0.0001	0.00192441	regulation of peptidyl-tyrosine phosphorylation
GO:0032024	SNP	2.025	11	0.0001	0.00192441	positive regulation of insulin secretion
GO:0050732	SNP	1.363	8	0.0001	0.00192441	negative regulation of peptidyl-tyrosine phosphorylation
GO:0032012	SNP	0.552	7	0.0001	0.00192441	regulation of ARF protein signal transduction
GO:0004862	SNP	0.176	4	0.0001	0.00192441	cAMP-dependent protein kinase inhibitor activity
GO:0060973	SNP	0.32	5	0.0001	0.00192441	cell migration involved in heart development
GO:1903779	SNP	0.768	7	0.0001	0.00192441	regulation of cardiac conduction
GO:2000021	SNP	5.155	17	0.0001	0.00192441	regulation of ion homeostasis
GO:0003674	SNP	333.337	439	0.0001	0.00192441	molecular_function
GO:1903725	SNP	1.399	10	0.0001	0.00192441	regulation of phospholipid metabolic process
GO:0015696	SNP	1.226	9	0.0001	0.00192441	ammonium transport
GO:0010819	SNP	0.257	6	0.0001	0.00192441	regulation of T cell chemotaxis
GO:0030424	SNP	11.417	27	0.0001	0.00192441	axon
GO:0086004	SNP	0.651	7	0.0001	0.00192441	regulation of cardiac muscle cell contraction
GO:0005488	SNP	283.504	376	0.0001	0.00192441	binding
GO:0010820	SNP	0.236	5	0.0001	0.00192441	positive regulation of T cell chemotaxis
GO:0004180	SNP	0.781	7	0.0001	0.00192441	carboxypeptidase activity
GO:0004181	SNP	0.29	7	0.0001	0.00192441	metallocarboxypeptidase activity
GO:0007220	SNP	0.174	5	0.0001	0.00192441	Notch receptor processing
GO:0007219	SNP	2.871	12	0.0001	0.00192441	Notch signaling pathway
GO:0051338	SNP	19.161	41	0.0001	0.00192441	regulation of transferase activity
GO:0051347	SNP	12.32	34	0.0001	0.00192441	positive regulation of transferase activity
GO:0065007	SNP	232.73	291	0.0001	0.00192441	biological regulation
GO:0065008	SNP	63.18	97	0.0001	0.00192441	regulation of biological quality
GO:0065009	SNP	54.745	88	0.0001	0.00192441	regulation of molecular function
GO:0007176	SNP	0.659	7	0.0001	0.00192441	regulation of epidermal growth factor-activated receptor activity
GO:0046717	SNP	1.755	9	0.0001	0.00192441	acid secretion
GO:0034763	SNP	2.069	9	0.0001	0.00192441	negative regulation of transmembrane transport
GO:0034766	SNP	2.018	9	0.0001	0.00192441	negative regulation of ion transmembrane transport
GO:0007165	SNP	75.701	123	0.0001	0.00192441	signal transduction
GO:0050830	SNP	2.034	14	0.0001	0.00192441	defense response to Gram-positive bacterium
GO:0090068	SNP	4.853	16	0.0001	0.00192441	positive regulation of cell cycle process
GO:0090066	SNP	7.327	19	0.0001	0.00192441	regulation of anatomical structure size
GO:0016907	SNP	0.061	6	0.0001	0.00192441	G-protein coupled acetylcholine receptor activity
GO:0016933	SNP	0.063	6	0.0001	0.00192441	extracellular-glycine-gated ion channel activity
GO:0016934	SNP	0.063	6	0.0001	0.00192441	extracellular-glycine-gated chloride channel activity
GO:1903650	SNP	2.505	11	0.0001	0.00192441	negative regulation of cytoplasmic transport
GO:0016614	SNP	2.877	11	0.0001	0.00192441	oxidoreductase activity, acting on CH-OH group of donors
GO:0016616	SNP	2.201	11	0.0001	0.00192441	oxidoreductase activity, acting on the CH-OH group of donors, NAD or NADP as acceptor
GO:0030915	SNP	0.071	3	0.0001	0.00192441	Smc5-Smc6 complex
GO:0014037	SNP	0.249	7	0.0001	0.00192441	Schwann cell differentiation
GO:0004697	SNP	0.532	7	0.0001	0.00192441	protein kinase C activity
GO:0002082	SNP	0.239	4	0.0001	0.00192441	regulation of oxidative phosphorylation
GO:0005112	SNP	0.987	9	0.0001	0.00192441	Notch binding
GO:1901020	SNP	0.586	6	0.0001	0.00192441	negative regulation of calcium ion transmembrane transporter activity
GO:0042994	SNP	0.407	5	0.0001	0.00192441	cytoplasmic sequestering of transcription factor
GO:0042995	SNP	53.388	87	0.0001	0.00192441	cell projection
GO:0005138	SNP	0.166	5	0.0001	0.00192441	interleukin-6 receptor binding
GO:0031401	SNP	25.291	47	0.0001	0.00192441	positive regulation of protein modification process
GO:0005086	SNP	0.513	7	0.0001	0.00192441	ARF guanyl-nucleotide exchange factor activity
GO:0010459	SNP	0.191	5	0.0001	0.00192441	negative regulation of heart rate
GO:0008150	SNP	345.29	408	0.0001	0.00192441	biological_process
GO:0045988	SNP	0.257	5	0.0001	0.00192441	negative regulation of striated muscle contraction
GO:0043331	SNP	1.002	7	0.0001	0.00192441	response to dsRNA
GO:0060761	SNP	1.286	9	0.0001	0.00192441	negative regulation of response to cytokine stimulus
GO:0033137	SNP	0.688	6	0.0001	0.00192441	negative regulation of peptidyl-serine phosphorylation
GO:0071402	SNP	0.483	5	0.0001	0.00192441	cellular response to lipoprotein particle stimulus
GO:0042060	SNP	2.31	12	0.0001	0.00192441	wound healing
GO:0042063	SNP	0.199	7	0.0001	0.00192441	gliogenesis
GO:0046434	SNP	3.314	12	0.0001	0.00192441	organophosphate catabolic process
GO:1901841	SNP	0.306	5	0.0001	0.00192441	regulation of high voltage-gated calcium channel activity
GO:1903504	SNP	0.242	4	0.0001	0.00192441	regulation of mitotic spindle checkpoint
GO:0015464	SNP	0.213	6	0.0001	0.00192441	acetylcholine receptor activity
GO:0070257	SNP	0.259	4	0.0001	0.00192441	positive regulation of mucus secretion
GO:0005237	SNP	0.144	6	0.0001	0.00192441	inhibitory extracellular ligand-gated ion channel activity
GO:0032844	SNP	11.868	30	0.0001	0.00192441	regulation of homeostatic process
GO:0009617	SNP	5.325	17	0.0001	0.00192441	response to bacterium
GO:0008235	SNP	0.622	7	0.0001	0.00192441	metalloexopeptidase activity
GO:0008233	SNP	14.37	29	0.0001	0.00192441	peptidase activity
GO:0008237	SNP	4.998	21	0.0001	0.00192441	metallopeptidase activity
GO:0010523	SNP	0.238	4	0.0001	0.00192441	negative regulation of calcium ion transport into cytosol
GO:0010522	SNP	2.401	14	0.0001	0.00192441	regulation of calcium ion transport into cytosol
GO:0051056	SNP	8.565	21	0.0001	0.00192441	regulation of small GTPase mediated signal transduction
GO:0010562	SNP	24.303	51	0.0001	0.00192441	positive regulation of phosphorus metabolic process
GO:0010565	SNP	3.67	21	0.0001	0.00192441	regulation of cellular ketone metabolic process
GO:0010564	SNP	12.768	28	0.0001	0.00192441	regulation of cell cycle process
GO:0046578	SNP	7.477	20	0.0001	0.00192441	regulation of Ras protein signal transduction
GO:0051926	SNP	1.152	10	0.0001	0.00192441	negative regulation of calcium ion transport
GO:0051937	SNP	0.187	7	0.0001	0.00192441	catecholamine transport
GO:0071545	SNP	0.459	6	0.0001	0.00192441	inositol phosphate catabolic process
GO:0004715	SNP	0.783	6	0.0001	0.00192441	non-membrane spanning protein tyrosine kinase activity
GO:0001696	SNP	0.217	6	0.0001	0.00192441	gastric acid secretion
GO:0042721	SNP	0.1	4	0.0001	0.00192441	mitochondrial inner membrane protein insertion complex
GO:0005737	SNP	139.988	200	0.0001	0.00192441	cytoplasm
GO:0005790	SNP	0.915	7	0.0001	0.00192441	smooth endoplasmic reticulum
GO:0072546	SNP	0.179	14	0.0001	0.00192441	ER membrane protein complex
GO:0003183	SNP	0.24	4	0.0001	0.00192441	mitral valve morphogenesis
GO:0045822	SNP	0.741	6	0.0001	0.00192441	negative regulation of heart contraction
GO:0045837	SNP	0.308	4	0.0001	0.00192441	negative regulation of membrane potential
GO:0045834	SNP	3.329	15	0.0001	0.00192441	positive regulation of lipid metabolic process
GO:0042742	SNP	4.859	15	0.0001	0.00192441	defense response to bacterium
GO:0018208	SNP	0.741	7	0.0001	0.00192441	peptidyl-proline modification
GO:0003190	SNP	0.241	4	0.0001	0.00192441	atrioventricular valve formation
GO:0003192	SNP	0.216	4	0.0001	0.00192441	mitral valve formation
GO:0018200	SNP	0.453	7	0.0001	0.00192441	peptidyl-glutamic acid modification
GO:0044432	SNP	10.938	26	0.0001	0.00192441	endoplasmic reticulum part
GO:0045787	SNP	7.175	23	0.0001	0.00192441	positive regulation of cell cycle
GO:0090324	SNP	0.124	4	0.0001	0.00192441	negative regulation of oxidative phosphorylation
GO:0044464	SNP	330.574	440	0.0001	0.00192441	cell part
GO:0032413	SNP	1.531	8	0.0001	0.00192441	negative regulation of ion transmembrane transporter activity
GO:0045723	SNP	0.501	7	0.0001	0.00192441	positive regulation of fatty acid biosynthetic process
GO:0045741	SNP	0.36	5	0.0001	0.00192441	positive regulation of epidermal growth factor-activated receptor activity
GO:0032465	SNP	2.392	11	0.0001	0.00192441	regulation of cytokinesis
GO:0044425	SNP	139.473	192	0.0001	0.00192441	membrane part
GO:0044424	SNP	284.213	357	0.0001	0.00192441	intracellular part
GO:1901623	SNP	0.447	6	0.0001	0.00192441	regulation of lymphocyte chemotaxis
GO:1901616	SNP	1.111	9	0.0001	0.00192441	organic hydroxy compound catabolic process
GO:2000678	SNP	0.374	5	0.0001	0.00192441	negative regulation of transcription regulatory region DNA binding
GO:0043167	SNP	142.049	195	0.0001	0.00192441	ion binding
GO:0005886	SNP	96.246	163	0.0001	0.00192441	plasma membrane
GO:0030811	SNP	1.122	8	0.0001	0.00192441	regulation of nucleotide catabolic process
GO:0051781	SNP	2.613	11	0.0001	0.00192441	positive regulation of cell division
GO:0071359	SNP	0.558	6	0.0001	0.00192441	cellular response to dsRNA
GO:0030832	SNP	3.425	13	0.0001	0.00192441	regulation of actin filament length
GO:0045088	SNP	4.691	14	0.0001	0.00192441	regulation of innate immune response
GO:0061178	SNP	1.523	9	0.0001	0.00192441	regulation of insulin secretion involved in cellular response to glucose stimulus
GO:1902035	SNP	0.177	4	0.0001	0.00192441	positive regulation of hematopoietic stem cell proliferation
GO:1902033	SNP	0.249	4	0.0001	0.00192441	regulation of hematopoietic stem cell proliferation
GO:0045923	SNP	0.817	7	0.0001	0.00192441	positive regulation of fatty acid metabolic process
GO:0045937	SNP	24.303	51	0.0001	0.00192441	positive regulation of phosphate metabolic process
GO:0031224	SNP	112.989	154	0.0001	0.00192441	intrinsic component of membrane
GO:0032535	SNP	5.792	17	0.0001	0.00192441	regulation of cellular component size
GO:0035641	SNP	0.441	5	0.0001	0.00192441	locomotory exploration behavior
GO:0061097	SNP	1.579	8	0.0001	0.00192441	regulation of protein tyrosine kinase activity
GO:0045859	SNP	15.739	41	0.0001	0.00192441	regulation of protein kinase activity
GO:0045860	SNP	10.135	30	0.0001	0.00192441	positive regulation of protein kinase activity
GO:0035610	SNP	0.163	7	0.0001	0.00192441	protein side chain deglutamylation
GO:0035608	SNP	0.18	7	0.0001	0.00192441	protein deglutamylation
GO:0043271	SNP	3.372	13	0.0001	0.00192441	negative regulation of ion transport
GO:0033032	SNP	0.87	7	0.0001	0.00192441	regulation of myeloid cell apoptotic process
GO:0033025	SNP	0.174	7	0.0001	0.00192441	regulation of mast cell apoptotic process
GO:0005515	SNP	203.097	267	0.0001	0.00192441	protein binding
GO:0052745	SNP	0.493	6	0.0001	0.00192441	inositol phosphate phosphatase activity
GO:0002460	SNP	1.789	8	0.0001	0.00192441	adaptive immune response based on somatic recombination of immune receptors built from immunoglobulin superfamily domains
GO:0002467	SNP	0.208	5	0.0001	0.00192441	germinal center formation
GO:0004222	SNP	3.227	13	0.0001	0.00192441	metalloendopeptidase activity
GO:0060314	SNP	0.554	7	0.0001	0.00192441	regulation of ryanodine-sensitive calcium-release channel activity
GO:0060315	SNP	0.286	6	0.0001	0.00192441	negative regulation of ryanodine-sensitive calcium-release channel activity
GO:2001258	SNP	0.727	7	0.0001	0.00192441	negative regulation of cation channel activity
GO:0051493	SNP	12.719	29	0.0001	0.00192441	regulation of cytoskeleton organization
GO:0008603	SNP	0.211	4	0.0001	0.00192441	cAMP-dependent protein kinase regulator activity
GO:0005575	SNP	369.865	462	0.0001	0.00192441	cellular_component
GO:0010917	SNP	0.244	4	0.0001	0.00192441	negative regulation of mitochondrial membrane potential
GO:0008610	SNP	8.607	24	0.0001	0.00192441	lipid biosynthetic process
GO:0030512	SNP	1.526	9	0.0001	0.00192441	negative regulation of transforming growth factor beta receptor signaling pathway
GO:0009987	SNP	267.882	316	0.0001	0.00192441	cellular process
GO:0046854	SNP	0.643	6	0.0001	0.00192441	phosphatidylinositol phosphorylation
GO:0046855	SNP	0.362	6	0.0001	0.00192441	inositol phosphate dephosphorylation
GO:0019220	SNP	38.701	70	0.0001	0.00192441	regulation of phosphate metabolic process
GO:0019226	SNP	0.503	7	0.0001	0.00192441	transmission of nerve impulse
GO:0001932	SNP	31.148	62	0.0001	0.00192441	regulation of protein phosphorylation
GO:0001933	SNP	9.631	26	0.0001	0.00192441	negative regulation of protein phosphorylation
GO:0001934	SNP	20.932	42	0.0001	0.00192441	positive regulation of protein phosphorylation
GO:0019216	SNP	6.914	31	0.0001	0.00192441	regulation of lipid metabolic process
GO:0019217	SNP	1.687	14	0.0001	0.00192441	regulation of fatty acid metabolic process
GO:1904491	SNP	0.186	4	0.0001	0.00192441	protein localization to ciliary transition zone
GO:1903170	SNP	0.59	6	0.0001	0.00192441	negative regulation of calcium ion transmembrane transport
GO:0046838	SNP	0.447	6	0.0001	0.00192441	phosphorylated carbohydrate dephosphorylation
GO:0001960	SNP	1.247	9	0.0001	0.00192441	negative regulation of cytokine-mediated signaling pathway
GO:0032292	SNP	0.667	8	0.0001	0.00192441	peripheral nervous system axon ensheathment
GO:0022008	SNP	2.047	16	0.0001	0.00192441	neurogenesis
GO:0022011	SNP	0.667	8	0.0001	0.00192441	myelination in peripheral nervous system
GO:0070569	SNP	0.075	3	0.0001	0.00192441	uridylyltransferase activity
GO:0060304	SNP	0.145	6	0.0001	0.00192441	regulation of phosphatidylinositol dephosphorylation
GO:0032268	SNP	53.599	85	0.0001	0.00192441	regulation of cellular protein metabolic process
GO:0032269	SNP	22.66	44	0.0001	0.00192441	negative regulation of cellular protein metabolic process
GO:0044262	SNP	2.607	12	0.0001	0.00192441	cellular carbohydrate metabolic process
GO:0055094	SNP	0.483	5	0.0001	0.00192441	response to lipoprotein particle
GO:0046164	SNP	1.008	9	0.0001	0.00192441	alcohol catabolic process
GO:0046174	SNP	0.486	6	0.0001	0.00192441	polyol catabolic process
GO:0040012	SNP	24.008	54	0.0001	0.00192441	regulation of locomotion
GO:0040017	SNP	13.466	36	0.0001	0.00192441	positive regulation of locomotion
GO:0006110	SNP	1.117	8	0.0001	0.00192441	regulation of glycolytic process
GO:1903115	SNP	0.71	7	0.0001	0.00192441	regulation of actin filament-based movement
GO:0034987	SNP	0.14	4	0.0001	0.00192441	immunoglobulin receptor binding
GO:0044326	SNP	0.124	5	0.0001	0.00192441	dendritic spine neck
GO:0006020	SNP	0.121	6	0.0001	0.00192441	inositol metabolic process
GO:0033674	SNP	10.975	34	0.0001	0.00192441	positive regulation of kinase activity
GO:0071902	SNP	7.117	20	0.0001	0.00192441	positive regulation of protein serine/threonine kinase activity
GO:0043085	SNP	23.786	44	0.0001	0.00192441	positive regulation of catalytic activity
GO:0003824	SNP	126.3	175	0.0001	0.00192441	catalytic activity
GO:0032387	SNP	2.997	11	0.0001	0.00192441	negative regulation of intracellular transport
GO:0015872	SNP	0.139	7	0.0001	0.00192441	dopamine transport
GO:0090266	SNP	0.242	4	0.0001	0.00192441	regulation of mitotic cell cycle spindle assembly checkpoint
GO:0015850	SNP	2.677	11	0.0001	0.00192441	organic hydroxy compound transport
GO:0002532	SNP	0.369	5	0.0001	0.00192441	production of molecular mediator involved in inflammatory response
GO:0015844	SNP	0.491	7	0.0001	0.00192441	monoamine transport
GO:0050790	SNP	41.082	67	0.0002	0.00294473	regulation of catalytic activity
GO:0051246	SNP	57.881	87	0.0002	0.00294473	regulation of protein metabolic process
GO:0051193	SNP	1.353	8	0.0002	0.00294473	regulation of cofactor metabolic process
GO:0051196	SNP	1.349	8	0.0002	0.00294473	regulation of coenzyme metabolic process
GO:0050714	SNP	8.213	21	0.0002	0.00294473	positive regulation of protein secretion
GO:0070491	SNP	1.137	7	0.0002	0.00294473	repressing transcription factor binding
GO:1901184	SNP	1.65	8	0.0002	0.00294473	regulation of ERBB signaling pathway
GO:0036293	SNP	4.555	14	0.0002	0.00294473	response to decreased oxygen levels
GO:0004679	SNP	0.196	4	0.0002	0.00294473	AMP-activated protein kinase activity
GO:0031400	SNP	14.537	30	0.0002	0.00294473	negative regulation of protein modification process
GO:0031399	SNP	39.798	66	0.0002	0.00294473	regulation of protein modification process
GO:0042058	SNP	1.566	8	0.0002	0.00294473	regulation of epidermal growth factor receptor signaling pathway
GO:0033179	SNP	0.129	3	0.0002	0.00294473	proton-transporting V-type ATPase, V0 domain
GO:0051984	SNP	0.524	5	0.0002	0.00294473	positive regulation of chromosome segregation
GO:0031514	SNP	2.733	10	0.0002	0.00294473	motile cilium
GO:0051128	SNP	61.296	90	0.0002	0.00294473	regulation of cellular component organization
GO:0043471	SNP	1.353	8	0.0002	0.00294473	regulation of cellular carbohydrate catabolic process
GO:0043470	SNP	1.353	8	0.0002	0.00294473	regulation of carbohydrate catabolic process
GO:0030145	SNP	1.393	8	0.0002	0.00294473	manganese ion binding
GO:0010524	SNP	1.342	8	0.0002	0.00294473	positive regulation of calcium ion transport into cytosol
GO:0001666	SNP	4.478	14	0.0002	0.00294473	response to hypoxia
GO:0003188	SNP	0.344	4	0.0002	0.00294473	heart valve formation
GO:0033764	SNP	0.539	5	0.0002	0.00294473	steroid dehydrogenase activity, acting on the CH-OH group of donors, NAD or NADP as acceptor
GO:0032410	SNP	1.678	8	0.0002	0.00294473	negative regulation of transporter activity
GO:0043169	SNP	95.744	131	0.0002	0.00294473	cation binding
GO:0071360	SNP	0.417	5	0.0002	0.00294473	cellular response to exogenous dsRNA
GO:0070841	SNP	0.114	3	0.0002	0.00294473	inclusion body assembly
GO:0070842	SNP	0.114	3	0.0002	0.00294473	aggresome assembly
GO:0043254	SNP	9.343	23	0.0002	0.00294473	regulation of protein complex assembly
GO:0033043	SNP	28.088	49	0.0002	0.00294473	regulation of organelle organization
GO:0002793	SNP	2.831	11	0.0002	0.00294473	positive regulation of peptide secretion
GO:0016208	SNP	0.308	4	0.0002	0.00294473	AMP binding
GO:0001959	SNP	2.676	10	0.0002	0.00294473	regulation of cytokine-mediated signaling pathway
GO:0044282	SNP	5.105	15	0.0002	0.00294473	small molecule catabolic process
GO:0004303	SNP	0.285	4	0.0002	0.00294473	estradiol 17-beta-dehydrogenase activity
GO:0071900	SNP	10.285	24	0.0002	0.00294473	regulation of protein serine/threonine kinase activity
GO:0090277	SNP	2.788	11	0.0002	0.00294473	positive regulation of peptide hormone secretion
GO:0006644	SNP	6.457	17	0.0003	0.00294473	phospholipid metabolic process
GO:0051248	SNP	24.302	45	0.0003	0.00294473	negative regulation of protein metabolic process
GO:0031588	SNP	0.244	4	0.0003	0.00294473	nucleotide-activated protein kinase complex
GO:0030246	SNP	8.295	20	0.0003	0.00294473	carbohydrate binding
GO:0098590	SNP	28.526	49	0.0003	0.00294473	plasma membrane region
GO:0014072	SNP	0.359	4	0.0003	0.00294473	response to isoquinoline alkaloid
GO:0031420	SNP	0.691	6	0.0003	0.00294473	alkali metal ion binding
GO:1904063	SNP	1.312	7	0.0003	0.00294473	negative regulation of cation transmembrane transport
GO:0043306	SNP	0.39	4	0.0003	0.00294473	positive regulation of mast cell degranulation
GO:0008152	SNP	171.778	213	0.0003	0.00294473	metabolic process
GO:0043330	SNP	0.845	6	0.0003	0.00294473	response to exogenous dsRNA
GO:0006509	SNP	0.575	5	0.0003	0.00294473	membrane protein ectodomain proteolysis
GO:1903578	SNP	1.522	8	0.0003	0.00294473	regulation of ATP metabolic process
GO:0008227	SNP	0.834	6	0.0003	0.00294473	G-protein coupled amine receptor activity
GO:0014912	SNP	0.545	5	0.0003	0.00294473	negative regulation of smooth muscle cell migration
GO:0002756	SNP	0.339	4	0.0003	0.00294473	MyD88-independent toll-like receptor signaling pathway
GO:0033005	SNP	0.595	5	0.0003	0.00294473	positive regulation of mast cell activation
GO:0033008	SNP	0.39	4	0.0003	0.00294473	positive regulation of mast cell activation involved in immune response
GO:0043278	SNP	0.359	4	0.0003	0.00294473	response to morphine
GO:0019210	SNP	0.982	6	0.0003	0.00294473	kinase inhibitor activity
GO:0046834	SNP	0.916	6	0.0003	0.00294473	lipid phosphorylation
GO:0032271	SNP	3.904	13	0.0003	0.00294473	regulation of protein polymerization
GO:0050920	SNP	4.672	14	0.0003	0.00294473	regulation of chemotaxis
GO:0009118	SNP	1.522	8	0.0003	0.00294473	regulation of nucleoside metabolic process
GO:0042588	SNP	0.146	3	0.0003	0.00294473	zymogen granule
GO:0002281	SNP	0.399	4	0.0004	0.00551546	macrophage activation involved in immune response
GO:0051281	SNP	0.901	6	0.0004	0.00551546	positive regulation of release of sequestered calcium ion into cytosol
GO:0051222	SNP	14.157	29	0.0004	0.00551546	positive regulation of protein transport
GO:0044042	SNP	1.12	6	0.0004	0.00551546	glucan metabolic process
GO:0007156	SNP	4.346	13	0.0004	0.00551546	homophilic cell adhesion via plasma membrane adhesion molecules
GO:0032103	SNP	7.177	18	0.0004	0.00551546	positive regulation of response to external stimulus
GO:0005977	SNP	1.12	6	0.0004	0.00551546	glycogen metabolic process
GO:0098542	SNP	9.209	21	0.0004	0.00551546	defense response to other organism
GO:0006508	SNP	20.728	37	0.0004	0.00551546	proteolysis
GO:0030215	SNP	0.494	5	0.0004	0.00551546	semaphorin receptor binding
GO:0019899	SNP	50.433	81	0.0004	0.00551546	enzyme binding
GO:0051117	SNP	2.193	9	0.0004	0.00551546	ATPase binding
GO:0010563	SNP	13.356	27	0.0004	0.00551546	negative regulation of phosphorus metabolic process
GO:0032467	SNP	0.782	6	0.0004	0.00551546	positive regulation of cytokinesis
GO:0071380	SNP	0.338	4	0.0004	0.00551546	cellular response to prostaglandin E stimulus
GO:0070011	SNP	13.615	27	0.0004	0.00551546	peptidase activity, acting on L-amino acid peptides
GO:0045936	SNP	13.356	27	0.0004	0.00551546	negative regulation of phosphate metabolic process
GO:0035640	SNP	0.921	6	0.0004	0.00551546	exploration behavior
GO:0035637	SNP	1.621	8	0.0004	0.00551546	multicellular organismal signaling
GO:0048679	SNP	0.606	5	0.0004	0.00551546	regulation of axon regeneration
GO:0030545	SNP	1.479	8	0.0004	0.00551546	receptor regulator activity
GO:0046887	SNP	3.507	12	0.0004	0.00551546	positive regulation of hormone secretion
GO:0071889	SNP	0.682	5	0.0004	0.00551546	14-3-3 protein binding
GO:0010001	SNP	2.417	9	0.0004	0.00551546	glial cell differentiation
GO:0031953	SNP	0.403	4	0.0004	0.00551546	negative regulation of protein autophosphorylation
GO:0006066	SNP	6.233	17	0.0004	0.00551546	alcohol metabolic process
GO:0006073	SNP	1.12	6	0.0004	0.00551546	cellular glucan metabolic process
GO:0055089	SNP	0.301	4	0.0004	0.00551546	fatty acid homeostasis
GO:0034142	SNP	0.338	4	0.0004	0.00551546	toll-like receptor 4 signaling pathway
GO:0043647	SNP	0.943	6	0.0005	0.00626627	inositol phosphate metabolic process
GO:0031659	SNP	0.537	5	0.0005	0.00626627	positive regulation of cyclin-dependent protein serine/threonine kinase activity involved in G1/S transition of mitotic cell cycle
GO:0070482	SNP	4.771	14	0.0005	0.00626627	response to oxygen levels
GO:0010800	SNP	1.142	7	0.0005	0.00626627	positive regulation of peptidyl-threonine phosphorylation
GO:0098589	SNP	33.649	55	0.0005	0.00626627	membrane region
GO:0031394	SNP	0.147	3	0.0005	0.00626627	positive regulation of prostaglandin biosynthetic process
GO:1903523	SNP	1.005	6	0.0005	0.00626627	negative regulation of blood circulation
GO:0016787	SNP	56.205	83	0.0005	0.00626627	hydrolase activity
GO:0055117	SNP	1.496	7	0.0005	0.00626627	regulation of cardiac muscle contraction
GO:0071379	SNP	0.381	4	0.0005	0.00626627	cellular response to prostaglandin stimulus
GO:0045913	SNP	2.3	9	0.0005	0.00626627	positive regulation of carbohydrate metabolic process
GO:0051707	SNP	11.397	24	0.0005	0.00626627	response to other organism
GO:2001280	SNP	0.147	3	0.0005	0.00626627	positive regulation of unsaturated fatty acid biosynthetic process
GO:0042552	SNP	1.848	8	0.0005	0.00626627	myelination
GO:0019222	SNP	125.793	161	0.0005	0.00626627	regulation of metabolic process
GO:0003785	SNP	0.309	4	0.0005	0.00626627	actin monomer binding
GO:0071157	SNP	0.432	4	0.0005	0.00626627	negative regulation of cell cycle arrest
GO:0080090	SNP	112.615	147	0.0005	0.00626627	regulation of primary metabolic process
GO:0031657	SNP	0.552	5	0.0006	0.00626627	regulation of cyclin-dependent protein serine/threonine kinase activity involved in G1/S transition of mitotic cell cycle
GO:0031392	SNP	0.17	3	0.0006	0.00626627	regulation of prostaglandin biosynthetic process
GO:0010463	SNP	0.411	4	0.0006	0.00626627	mesenchymal cell proliferation
GO:0046456	SNP	0.593	5	0.0006	0.00626627	icosanoid biosynthetic process
GO:2000406	SNP	0.828	6	0.0006	0.00626627	positive regulation of T cell migration
GO:2000403	SNP	0.885	6	0.0006	0.00626627	positive regulation of lymphocyte migration
GO:0033177	SNP	0.172	3	0.0006	0.00626627	proton-transporting two-sector ATPase complex, proton-transporting domain
GO:0009607	SNP	15.221	29	0.0006	0.00626627	response to biotic stimulus
GO:0036064	SNP	3.869	12	0.0006	0.00626627	ciliary basal body
GO:1901570	SNP	0.593	5	0.0006	0.00626627	fatty acid derivative biosynthetic process
GO:0032553	SNP	48.33	72	0.0006	0.00626627	ribonucleotide binding
GO:2001279	SNP	0.17	3	0.0006	0.00626627	regulation of unsaturated fatty acid biosynthetic process
GO:0008654	SNP	3.316	11	0.0006	0.00626627	phospholipid biosynthetic process
GO:0046872	SNP	94.098	126	0.0006	0.00626627	metal ion binding
GO:0044238	SNP	154.824	193	0.0006	0.00626627	primary metabolic process
GO:0050921	SNP	3.232	11	0.0006	0.00626627	positive regulation of chemotaxis
GO:0010799	SNP	1.418	7	0.0007	0.00846921	regulation of peptidyl-threonine phosphorylation
GO:0005126	SNP	4.064	12	0.0007	0.00846921	cytokine receptor binding
GO:0042992	SNP	0.984	6	0.0007	0.00846921	negative regulation of transcription factor import into nucleus
GO:0031323	SNP	114.479	148	0.0007	0.00846921	regulation of cellular metabolic process
GO:0032879	SNP	65.496	92	0.0007	0.00846921	regulation of localization
GO:0002690	SNP	1.763	8	0.0007	0.00846921	positive regulation of leukocyte chemotaxis
GO:0002687	SNP	2.949	10	0.0007	0.00846921	positive regulation of leukocyte migration
GO:0036120	SNP	0.411	4	0.0007	0.00846921	cellular response to platelet-derived growth factor stimulus
GO:0071361	SNP	0.389	4	0.0007	0.00846921	cellular response to ethanol
GO:0030858	SNP	1.565	7	0.0007	0.00846921	positive regulation of epithelial cell differentiation
GO:0017015	SNP	2.378	9	0.0007	0.00846921	regulation of transforming growth factor beta receptor signaling pathway
GO:0090101	SNP	2.799	10	0.0007	0.00846921	negative regulation of transmembrane receptor protein serine/threonine kinase signaling pathway
GO:0032230	SNP	0.366	4	0.0007	0.00846921	positive regulation of synaptic transmission, GABAergic
GO:0070570	SNP	0.7	5	0.0007	0.00846921	regulation of neuron projection regeneration
GO:1901385	SNP	0.792	5	0.0007	0.00846921	regulation of voltage-gated calcium channel activity
GO:0090231	SNP	0.399	4	0.0007	0.00846921	regulation of spindle checkpoint
GO:1903846	SNP	0.854	5	0.0008	0.00924201	positive regulation of cellular response to transforming growth factor beta stimulus
GO:0044092	SNP	21.8	38	0.0008	0.00924201	negative regulation of molecular function
GO:0008366	SNP	1.928	8	0.0008	0.00924201	axon ensheathment
GO:0097512	SNP	0.189	3	0.0008	0.00924201	cardiac myofibril
GO:0004089	SNP	0.412	4	0.0008	0.00924201	carbonate dehydratase activity
GO:0060759	SNP	2.848	10	0.0008	0.00924201	regulation of response to cytokine stimulus
GO:0072006	SNP	0.445	4	0.0008	0.00924201	nephron development
GO:0022600	SNP	1.51	7	0.0008	0.00924201	digestive system process
GO:0036038	SNP	0.401	4	0.0008	0.00924201	TCTN-B9D complex
GO:0051726	SNP	19.432	35	0.0008	0.00924201	regulation of cell cycle
GO:0045932	SNP	0.644	5	0.0008	0.00924201	negative regulation of muscle contraction
GO:0050994	SNP	1.109	6	0.0008	0.00924201	regulation of lipid catabolic process
GO:0030511	SNP	0.854	5	0.0008	0.00924201	positive regulation of transforming growth factor beta receptor signaling pathway
GO:0007272	SNP	1.928	8	0.0008	0.00924201	ensheathment of neurons
GO:0030594	SNP	1.212	7	0.0008	0.00924201	neurotransmitter receptor activity
GO:1901186	SNP	0.722	5	0.0009	0.0102651	positive regulation of ERBB signaling pathway
GO:0008509	SNP	6.263	16	0.0009	0.0102651	anion transmembrane transporter activity
GO:0036342	SNP	0.709	5	0.0009	0.0102651	post-anal tail morphogenesis
GO:0070255	SNP	0.367	4	0.0009	0.0102651	regulation of mucus secretion
GO:0045742	SNP	0.717	5	0.0009	0.0102651	positive regulation of epidermal growth factor receptor signaling pathway
GO:0036119	SNP	0.423	4	0.0009	0.0102651	response to platelet-derived growth factor
GO:0006661	SNP	1.153	6	0.001	0.0110533	phosphatidylinositol biosynthetic process
GO:0016053	SNP	5.036	14	0.001	0.0110533	organic acid biosynthetic process
GO:0017076	SNP	47.996	71	0.001	0.0110533	purine nucleotide binding
GO:0060763	SNP	0.178	3	0.001	0.0110533	mammary duct terminal end bud growth
GO:2000404	SNP	0.978	6	0.001	0.0110533	regulation of T cell migration
GO:0008238	SNP	1.724	7	0.001	0.0110533	exopeptidase activity
GO:0008203	SNP	2.451	9	0.001	0.0110533	cholesterol metabolic process
GO:0051924	SNP	6.193	16	0.001	0.0110533	regulation of calcium ion transport
GO:0071236	SNP	0.19	3	0.001	0.0110533	cellular response to antibiotic
GO:0046394	SNP	5.036	14	0.001	0.0110533	carboxylic acid biosynthetic process
GO:0032555	SNP	47.878	71	0.001	0.0110533	purine ribonucleotide binding
GO:0016229	SNP	0.682	5	0.001	0.0110533	steroid dehydrogenase activity
GO:0033619	SNP	0.766	5	0.001	0.0110533	membrane protein proteolysis
GO:0051450	SNP	0.189	3	0.001	0.0110533	myoblast proliferation
GO:0044283	SNP	7.817	18	0.001	0.0110533	small molecule biosynthetic process
GO:0032273	SNP	1.928	8	0.001	0.0110533	positive regulation of protein polymerization
GO:0042592	SNP	30.007	48	0.001	0.0110533	homeostatic process
GO:0006629	SNP	21.971	38	0.0011	0.0116254	lipid metabolic process
GO:1901299	SNP	0.199	3	0.0011	0.0116254	negative regulation of hydrogen peroxide-mediated programmed cell death
GO:0016125	SNP	2.507	9	0.0011	0.0116254	sterol metabolic process
GO:0061512	SNP	0.808	5	0.0011	0.0116254	protein localization to cilium
GO:0044711	SNP	19.153	34	0.0011	0.0116254	single-organism biosynthetic process
GO:0035774	SNP	0.76	5	0.0011	0.0116254	positive regulation of insulin secretion involved in cellular response to glucose stimulus
GO:0009611	SNP	4.024	12	0.0011	0.0116254	response to wounding
GO:0048878	SNP	20.091	36	0.0011	0.0116254	chemical homeostasis
GO:1903844	SNP	2.509	9	0.0012	0.0116254	regulation of cellular response to transforming growth factor beta stimulus
GO:0001824	SNP	0.784	5	0.0012	0.0116254	blastocyst development
GO:0002027	SNP	2.404	9	0.0012	0.0116254	regulation of heart rate
GO:0031340	SNP	0.214	3	0.0012	0.0116254	positive regulation of vesicle fusion
GO:0033135	SNP	3.204	10	0.0012	0.0116254	regulation of peptidyl-serine phosphorylation
GO:0005231	SNP	0.951	6	0.0012	0.0116254	excitatory extracellular ligand-gated ion channel activity
GO:0030183	SNP	1.961	8	0.0012	0.0116254	B cell differentiation
GO:0044763	SNP	206.887	248	0.0012	0.0116254	single-organism cellular process
GO:1903169	SNP	2.401	9	0.0012	0.0116254	regulation of calcium ion transmembrane transport
GO:1902652	SNP	2.52	9	0.0012	0.0116254	secondary alcohol metabolic process
GO:0034663	SNP	0.426	4	0.0013	0.0134468	endoplasmic reticulum chaperone complex
GO:0010676	SNP	2.091	8	0.0013	0.0134468	positive regulation of cellular carbohydrate metabolic process
GO:0010675	SNP	4.801	13	0.0013	0.0134468	regulation of cellular carbohydrate metabolic process
GO:0051302	SNP	6.899	16	0.0013	0.0134468	regulation of cell division
GO:0048518	SNP	125.776	158	0.0013	0.0134468	positive regulation of biological process
GO:0002757	SNP	3.242	10	0.0013	0.0134468	immune response-activating signal transduction
GO:0016199	SNP	0.195	3	0.0013	0.0134468	axon midline choice point recognition
GO:0032386	SNP	13.914	27	0.0013	0.0134468	regulation of intracellular transport
GO:0055088	SNP	2.453	9	0.0013	0.0134468	lipid homeostasis
GO:1901265	SNP	53.199	76	0.0014	0.0141307	nucleoside phosphate binding
GO:0008409	SNP	0.448	4	0.0014	0.0141307	5'-3' exonuclease activity
GO:0001784	SNP	1.062	6	0.0014	0.0141307	phosphotyrosine binding
GO:1900542	SNP	3.864	11	0.0014	0.0141307	regulation of purine nucleotide metabolic process
GO:0000166	SNP	53.199	76	0.0014	0.0141307	nucleotide binding
GO:0009395	SNP	0.899	5	0.0014	0.0141307	phospholipid catabolic process
GO:0005829	SNP	65.84	91	0.0014	0.0141307	cytosol
GO:0006942	SNP	1.708	7	0.0014	0.0141307	regulation of striated muscle contraction
GO:0034695	SNP	0.427	4	0.0015	0.0148838	response to prostaglandin E
GO:0048522	SNP	114.621	145	0.0015	0.0148838	positive regulation of cellular process
GO:0031324	SNP	50.418	73	0.0015	0.0148838	negative regulation of cellular metabolic process
GO:0014824	SNP	0.256	3	0.0015	0.0148838	artery smooth muscle contraction
GO:0046474	SNP	2.043	8	0.0015	0.0148838	glycerophospholipid biosynthetic process
GO:0044255	SNP	16.058	29	0.0015	0.0148838	cellular lipid metabolic process
GO:0000413	SNP	0.48	4	0.0016	0.0154754	protein peptidyl-prolyl isomerization
GO:0004672	SNP	16.511	30	0.0016	0.0154754	protein kinase activity
GO:0002888	SNP	0.939	5	0.0016	0.0154754	positive regulation of myeloid leukocyte mediated immunity
GO:0003181	SNP	0.476	4	0.0016	0.0154754	atrioventricular valve morphogenesis
GO:0006140	SNP	3.935	11	0.0016	0.0154754	regulation of nucleotide metabolic process
GO:0032559	SNP	42.23	63	0.0016	0.0154754	adenyl ribonucleotide binding
GO:0016198	SNP	0.213	3	0.0016	0.0154754	axon choice point recognition
GO:1901363	SNP	108.228	139	0.0016	0.0154754	heterocyclic compound binding
GO:0006109	SNP	5.004	13	0.0016	0.0154754	regulation of carbohydrate metabolic process
GO:0055067	SNP	2.226	8	0.0016	0.0154754	monovalent inorganic cation homeostasis
GO:0044699	SNP	251.445	294	0.0017	0.0162926	single-organism process
GO:2000401	SNP	1.231	6	0.0017	0.0162926	regulation of lymphocyte migration
GO:0050796	SNP	4.385	12	0.0018	0.0171366	regulation of insulin secretion
GO:0019511	SNP	0.242	3	0.0018	0.0171366	peptidyl-proline hydroxylation
GO:0021891	SNP	0.222	3	0.0018	0.0171366	olfactory bulb interneuron development
GO:0030554	SNP	42.316	63	0.0018	0.0171366	adenyl nucleotide binding
GO:0032270	SNP	30.987	49	0.0018	0.0171366	positive regulation of cellular protein metabolic process
GO:0030670	SNP	0.244	3	0.0018	0.0171366	phagocytic vesicle membrane
GO:0051247	SNP	33.219	51	0.0019	0.0177698	positive regulation of protein metabolic process
GO:0042308	SNP	1.69	7	0.0019	0.0177698	negative regulation of protein import into nucleus
GO:0008380	SNP	4.08	12	0.0019	0.0177698	RNA splicing
GO:0034694	SNP	0.469	4	0.0019	0.0177698	response to prostaglandin
GO:0071704	SNP	161.704	197	0.0019	0.0177698	organic substance metabolic process
GO:1901077	SNP	1.146	6	0.0019	0.0177698	regulation of relaxation of muscle
GO:0070857	SNP	0.232	3	0.0019	0.0177698	regulation of bile acid biosynthetic process
GO:0045017	SNP	2.161	8	0.0019	0.0177698	glycerolipid biosynthetic process
GO:0030547	SNP	0.565	4	0.0019	0.0177698	receptor inhibitor activity
GO:1904590	SNP	1.69	7	0.0019	0.0177698	negative regulation of protein import
GO:0048532	SNP	0.496	4	0.002	0.0182834	anatomical structure arrangement
GO:0048536	SNP	1.342	6	0.002	0.0182834	spleen development
GO:0001883	SNP	46.806	68	0.002	0.0182834	purine nucleoside binding
GO:0045737	SNP	0.85	5	0.002	0.0182834	positive regulation of cyclin-dependent protein serine/threonine kinase activity
GO:0032550	SNP	46.755	68	0.002	0.0182834	purine ribonucleoside binding
GO:0035639	SNP	46.509	68	0.002	0.0182834	purine ribonucleoside triphosphate binding
GO:0035385	SNP	0.237	3	0.002	0.0182834	Roundabout signaling pathway
GO:0030550	SNP	0.24	3	0.002	0.0182834	acetylcholine receptor inhibitor activity
GO:0006112	SNP	1.322	6	0.002	0.0182834	energy reserve metabolic process
GO:0043069	SNP	20.908	36	0.002	0.0182834	negative regulation of programmed cell death
GO:2000273	SNP	0.952	5	0.0021	0.0190779	positive regulation of receptor activity
GO:0043207	SNP	14.7	27	0.0021	0.0190779	response to external biotic stimulus
GO:0043931	SNP	0.543	4	0.0021	0.0190779	ossification involved in bone maturation
GO:0030684	SNP	0.236	3	0.0021	0.0190779	preribosome
GO:0048520	SNP	3.79	11	0.0022	0.0197783	positive regulation of behavior
GO:0016788	SNP	15.642	28	0.0022	0.0197783	hydrolase activity, acting on ester bonds
GO:0032549	SNP	46.85	68	0.0022	0.0197783	ribonucleoside binding
GO:0032388	SNP	8.519	18	0.0022	0.0197783	positive regulation of intracellular transport
GO:0001882	SNP	46.954	68	0.0023	0.0202878	nucleoside binding
GO:0071453	SNP	1.857	7	0.0023	0.0202878	cellular response to oxygen levels
GO:0031325	SNP	64.657	88	0.0023	0.0202878	positive regulation of cellular metabolic process
GO:0044264	SNP	1.399	6	0.0023	0.0202878	cellular polysaccharide metabolic process
GO:0030673	SNP	0.921	5	0.0023	0.0202878	axolemma
GO:0071944	SNP	1.789	7	0.0023	0.0202878	cell periphery
GO:0098772	SNP	27.262	44	0.0024	0.0202878	molecular function regulator
GO:0004860	SNP	0.911	5	0.0024	0.0202878	protein kinase inhibitor activity
GO:1903649	SNP	10.563	21	0.0024	0.0202878	regulation of cytoplasmic transport
GO:0030833	SNP	2.723	9	0.0024	0.0202878	regulation of actin filament polymerization
GO:0021884	SNP	0.543	4	0.0024	0.0202878	forebrain neuron development
GO:0005524	SNP	41.181	60	0.0024	0.0202878	ATP binding
GO:0006650	SNP	4.562	12	0.0025	0.0219331	glycerophospholipid metabolic process
GO:0007635	SNP	0.589	4	0.0025	0.0219331	chemosensory behavior
GO:0070099	SNP	0.249	3	0.0025	0.0219331	regulation of chemokine-mediated signaling pathway
GO:0033627	SNP	0.862	5	0.0025	0.0219331	cell adhesion mediated by integrin
GO:0008360	SNP	3.325	10	0.0026	0.0225427	regulation of cell shape
GO:1900748	SNP	0.257	3	0.0026	0.0225427	positive regulation of vascular endothelial growth factor signaling pathway
GO:0043467	SNP	2.378	8	0.0026	0.0225427	regulation of generation of precursor metabolites and energy
GO:0005743	SNP	5.69	14	0.0026	0.0225427	mitochondrial inner membrane
GO:0006811	SNP	26.878	43	0.0026	0.0225427	ion transport
GO:0050996	SNP	0.531	4	0.0026	0.0225427	positive regulation of lipid catabolic process
GO:0047498	SNP	0.246	3	0.0026	0.0225427	calcium-dependent phospholipase A2 activity
GO:0090288	SNP	3.481	10	0.0026	0.0225427	negative regulation of cellular response to growth factor stimulus
GO:0019904	SNP	18.539	32	0.0028	0.0237396	protein domain specific binding
GO:0098742	SNP	5.801	14	0.0028	0.0237396	cell-cell adhesion via plasma-membrane adhesion molecules
GO:0051283	SNP	1.358	6	0.0028	0.0237396	negative regulation of sequestering of calcium ion
GO:0051209	SNP	1.358	6	0.0028	0.0237396	release of sequestered calcium ion into cytosol
GO:1904031	SNP	0.916	5	0.0028	0.0237396	positive regulation of cyclin-dependent protein kinase activity
GO:0043425	SNP	0.571	4	0.0028	0.0237396	bHLH transcription factor binding
GO:0009892	SNP	55.302	77	0.0028	0.0237396	negative regulation of metabolic process
GO:0051560	SNP	0.566	4	0.0028	0.0237396	mitochondrial calcium ion homeostasis
GO:0051282	SNP	1.38	6	0.0029	0.0237396	regulation of sequestering of calcium ion
GO:1901298	SNP	0.268	3	0.0029	0.0237396	regulation of hydrogen peroxide-mediated programmed cell death
GO:0060295	SNP	0.089	2	0.0029	0.0237396	regulation of cilium movement involved in cell motility
GO:0060296	SNP	0.089	2	0.0029	0.0237396	regulation of cilium beat frequency involved in ciliary motility
GO:0048256	SNP	0.265	3	0.0029	0.0237396	flap endonuclease activity
GO:1902019	SNP	0.089	2	0.0029	0.0237396	regulation of cilium-dependent cell motility
GO:0046890	SNP	3.595	10	0.0029	0.0237396	regulation of lipid biosynthetic process
GO:0006690	SNP	1.424	6	0.003	0.0250235	icosanoid metabolic process
GO:0030291	SNP	0.55	4	0.003	0.0250235	protein serine/threonine kinase inhibitor activity
GO:0007166	SNP	34.375	52	0.003	0.0250235	cell surface receptor signaling pathway
GO:0005976	SNP	1.438	6	0.003	0.0250235	polysaccharide metabolic process
GO:0009605	SNP	26.414	42	0.003	0.0250235	response to external stimulus
GO:0043168	SNP	69.574	94	0.003	0.0250235	anion binding
GO:1901568	SNP	1.424	6	0.003	0.0250235	fatty acid derivative metabolic process
GO:0043067	SNP	34.018	51	0.003	0.0250235	regulation of programmed cell death
GO:1902600	SNP	0.586	4	0.003	0.0250235	hydrogen ion transmembrane transport
GO:1904251	SNP	0.308	3	0.0031	0.0257611	regulation of bile acid metabolic process
GO:0004175	SNP	8.681	18	0.0031	0.0257611	endopeptidase activity
GO:0044700	SNP	7.939	17	0.0031	0.0257611	single organism signaling
GO:0030275	SNP	0.268	3	0.0032	0.0262158	LRR domain binding
GO:0097159	SNP	110.36	139	0.0032	0.0262158	organic cyclic compound binding
GO:0023052	SNP	8.017	17	0.0032	0.0262158	signaling
GO:0010605	SNP	50.252	71	0.0032	0.0262158	negative regulation of macromolecule metabolic process
GO:0002688	SNP	2.391	8	0.0032	0.0262158	regulation of leukocyte chemotaxis
GO:0004536	SNP	1.425	6	0.0032	0.0262158	deoxyribonuclease activity
GO:0032530	SNP	0.588	4	0.0032	0.0262158	regulation of microvillus organization
GO:0006812	SNP	17.064	30	0.0032	0.0262158	cation transport
GO:0010763	SNP	0.564	4	0.0033	0.0268205	positive regulation of fibroblast migration
GO:0031334	SNP	4.116	11	0.0033	0.0268205	positive regulation of protein complex assembly
GO:0090398	SNP	0.609	4	0.0033	0.0268205	cellular senescence
GO:0035437	SNP	0.086	2	0.0033	0.0268205	maintenance of protein localization in endoplasmic reticulum
GO:0070542	SNP	0.988	5	0.0034	0.027561	response to fatty acid
GO:0005681	SNP	2.012	7	0.0034	0.027561	spliceosomal complex
GO:0042113	SNP	2.947	9	0.0035	0.0283449	B cell activation
GO:0060665	SNP	0.304	3	0.0035	0.0283449	regulation of branching involved in salivary gland morphogenesis by mesenchymal-epithelial signaling
GO:2001222	SNP	1.458	6	0.0035	0.0283449	regulation of neuron migration
GO:0006885	SNP	1.421	6	0.0035	0.0283449	regulation of pH
GO:0030336	SNP	6.097	14	0.0036	0.0288518	negative regulation of cell migration
GO:0045978	SNP	0.554	4	0.0036	0.0288518	negative regulation of nucleoside metabolic process
GO:0001542	SNP	0.296	3	0.0036	0.0288518	ovulation from ovarian follicle
GO:1903579	SNP	0.554	4	0.0036	0.0288518	negative regulation of ATP metabolic process
GO:0030217	SNP	2.958	9	0.0036	0.0288518	T cell differentiation
GO:0045821	SNP	0.6	4	0.0036	0.0288518	positive regulation of glycolytic process
GO:0050918	SNP	0.567	4	0.0036	0.0288518	positive chemotaxis
GO:2000786	SNP	0.293	3	0.0036	0.0288518	positive regulation of autophagosome assembly
GO:0016864	SNP	0.287	3	0.0037	0.0292681	intramolecular oxidoreductase activity, transposing S-S bonds
GO:0071635	SNP	0.254	3	0.0037	0.0292681	negative regulation of transforming growth factor beta production
GO:0030414	SNP	4.163	11	0.0037	0.0292681	peptidase inhibitor activity
GO:0050852	SNP	1.027	5	0.0037	0.0292681	T cell receptor signaling pathway
GO:0045211	SNP	6.13	14	0.0037	0.0292681	postsynaptic membrane
GO:0046823	SNP	1.925	7	0.0037	0.0292681	negative regulation of nucleocytoplasmic transport
GO:0003756	SNP	0.287	3	0.0037	0.0292681	protein disulfide isomerase activity
GO:0019369	SNP	0.634	4	0.0037	0.0292681	arachidonic acid metabolic process
GO:0002224	SNP	1.011	5	0.0038	0.0298708	toll-like receptor signaling pathway
GO:0045309	SNP	1.362	6	0.0038	0.0298708	protein phosphorylated amino acid binding
GO:0014820	SNP	0.33	3	0.0038	0.0298708	tonic smooth muscle contraction
GO:0045840	SNP	1.001	5	0.0038	0.0298708	positive regulation of mitotic nuclear division
GO:0061098	SNP	1.039	5	0.0039	0.0306439	positive regulation of protein tyrosine kinase activity
GO:0061436	SNP	0.632	4	0.004	0.0310603	establishment of skin barrier
GO:0007173	SNP	1.046	5	0.004	0.0310603	epidermal growth factor receptor signaling pathway
GO:0000287	SNP	4.258	11	0.004	0.0310603	magnesium ion binding
GO:0016773	SNP	19.224	32	0.004	0.0310603	phosphotransferase activity, alcohol group as acceptor
GO:1903532	SNP	12.312	23	0.004	0.0310603	positive regulation of secretion by cell
GO:0007399	SNP	10.365	20	0.004	0.0310603	nervous system development
GO:0051100	SNP	3.064	9	0.0041	0.031557	negative regulation of binding
GO:0018193	SNP	13.709	25	0.0041	0.031557	peptidyl-amino acid modification
GO:0072330	SNP	3.109	9	0.0041	0.031557	monocarboxylic acid biosynthetic process
GO:0033559	SNP	1.546	6	0.0041	0.031557	unsaturated fatty acid metabolic process
GO:0006695	SNP	0.639	4	0.0042	0.0320816	cholesterol biosynthetic process
GO:1900181	SNP	1.982	7	0.0042	0.0320816	negative regulation of protein localization to nucleus
GO:1902653	SNP	0.639	4	0.0042	0.0320816	secondary alcohol biosynthetic process
GO:0032507	SNP	2.432	8	0.0043	0.0326094	maintenance of protein location in cell
GO:2000677	SNP	1.01	5	0.0043	0.0326094	regulation of transcription regulatory region DNA binding
GO:0002764	SNP	3.637	10	0.0043	0.0326094	immune response-regulating signaling pathway
GO:0051194	SNP	0.629	4	0.0044	0.0331958	positive regulation of cofactor metabolic process
GO:0051197	SNP	0.629	4	0.0044	0.0331958	positive regulation of coenzyme metabolic process
GO:0043304	SNP	0.694	4	0.0044	0.0331958	regulation of mast cell degranulation
GO:2000648	SNP	2.068	7	0.0044	0.0331958	positive regulation of stem cell proliferation
GO:0030813	SNP	0.629	4	0.0044	0.0331958	positive regulation of nucleotide catabolic process
GO:0005856	SNP	39.267	56	0.0045	0.0336292	cytoskeleton
GO:0005887	SNP	16.864	29	0.0045	0.0336292	integral component of plasma membrane
GO:0043228	SNP	71.883	94	0.0045	0.0336292	non-membrane-bounded organelle
GO:0043232	SNP	71.883	94	0.0045	0.0336292	intracellular non-membrane-bounded organelle
GO:2000505	SNP	0.666	4	0.0045	0.0336292	regulation of energy homeostasis
GO:0019751	SNP	1.507	6	0.0046	0.0342307	polyol metabolic process
GO:0035556	SNP	28.919	44	0.0046	0.0342307	intracellular signal transduction
GO:1990254	SNP	0.096	2	0.0047	0.034674	keratin filament binding
GO:0043392	SNP	1.069	5	0.0047	0.034674	negative regulation of DNA binding
GO:0033006	SNP	0.705	4	0.0047	0.034674	regulation of mast cell activation involved in immune response
GO:0019866	SNP	6.29	14	0.0048	0.034674	organelle inner membrane
GO:0046598	SNP	0.323	3	0.0048	0.034674	positive regulation of viral entry into host cell
GO:0002684	SNP	18.561	31	0.0048	0.034674	positive regulation of immune system process
GO:0061134	SNP	4.867	12	0.0048	0.034674	peptidase regulator activity
GO:0031663	SNP	0.61	4	0.0049	0.0359567	lipopolysaccharide-mediated signaling pathway
GO:0030016	SNP	2.086	7	0.0049	0.0359567	myofibril
GO:0004622	SNP	0.319	3	0.0049	0.0359567	lysophospholipase activity
GO:0031116	SNP	0.685	4	0.0049	0.0359567	positive regulation of microtubule polymerization
GO:0050839	SNP	11.962	22	0.005	0.0365497	cell adhesion molecule binding
GO:0016796	SNP	0.658	4	0.005	0.0365497	exonuclease activity, active with either ribo- or deoxyribonucleic acids and producing 5'-phosphomonoesters
GO:0097034	SNP	0.108	2	0.005	0.0365497	mitochondrial respiratory chain complex IV biogenesis
GO:0033617	SNP	0.108	2	0.005	0.0365497	mitochondrial respiratory chain complex IV assembly
GO:0046697	SNP	0.343	3	0.0051	0.0370896	decidualization
GO:0033600	SNP	0.328	3	0.0051	0.0370896	negative regulation of mammary gland epithelial cell proliferation
GO:2000146	SNP	6.281	14	0.0052	0.0377552	negative regulation of cell motility
GO:0017124	SNP	3.869	10	0.0052	0.0377552	SH3 domain binding
GO:2001028	SNP	0.346	3	0.0053	0.0383071	positive regulation of endothelial cell chemotaxis
GO:0004527	SNP	1.557	6	0.0053	0.0383071	exonuclease activity
GO:0097060	SNP	7.743	16	0.0053	0.0383071	synaptic membrane
GO:0046889	SNP	1.999	7	0.0053	0.0383071	positive regulation of lipid biosynthetic process
GO:0060255	SNP	113.734	141	0.0054	0.0388633	regulation of macromolecule metabolic process
GO:0014829	SNP	0.363	3	0.0054	0.0388633	vascular smooth muscle contraction
GO:0016126	SNP	0.699	4	0.0055	0.0392448	sterol biosynthetic process
GO:0010801	SNP	0.353	3	0.0055	0.0392448	negative regulation of peptidyl-threonine phosphorylation
GO:0071456	SNP	1.561	6	0.0055	0.0392448	cellular response to hypoxia
GO:0030154	SNP	46.53	65	0.0055	0.0392448	cell differentiation
GO:0000177	SNP	0.1	2	0.0055	0.0392448	cytoplasmic exosome (RNase complex)
GO:0005253	SNP	1.993	7	0.0056	0.0397519	anion channel activity
GO:0048012	SNP	0.36	3	0.0056	0.0397519	hepatocyte growth factor receptor signaling pathway
GO:0015980	SNP	2.036	7	0.0056	0.0397519	energy derivation by oxidation of organic compounds
GO:0010469	SNP	2.692	8	0.0057	0.0399998	regulation of receptor activity
GO:0008046	SNP	0.38	3	0.0057	0.0399998	axon guidance receptor activity
GO:0035329	SNP	0.682	4	0.0057	0.0399998	hippo signaling
GO:0016836	SNP	1.097	5	0.0058	0.0399998	hydro-lyase activity
GO:0004620	SNP	2.14	7	0.0058	0.0399998	phospholipase activity
GO:0014902	SNP	0.37	3	0.0058	0.0399998	myotube differentiation
GO:0045939	SNP	0.345	3	0.0058	0.0399998	negative regulation of steroid metabolic process
GO:0010894	SNP	0.345	3	0.0058	0.0399998	negative regulation of steroid biosynthetic process
GO:0006694	SNP	1.642	6	0.006	0.0416941	steroid biosynthetic process
GO:0043552	SNP	0.725	4	0.006	0.0416941	positive regulation of phosphatidylinositol 3-kinase activity
GO:0004674	SNP	11.29	21	0.006	0.0416941	protein serine/threonine kinase activity
GO:0036294	SNP	1.635	6	0.006	0.0416941	cellular response to decreased oxygen levels
GO:1900543	SNP	1.078	5	0.006	0.0416941	negative regulation of purine nucleotide metabolic process
GO:0044444	SNP	179.829	212	0.006	0.0416941	cytoplasmic part
GO:0015991	SNP	0.374	3	0.006	0.0416941	ATP hydrolysis coupled proton transport
GO:1902911	SNP	1.674	6	0.006	0.0416941	protein kinase complex
GO:0015988	SNP	0.374	3	0.006	0.0416941	energy coupled proton transmembrane transport, against electrochemical gradient
GO:0045980	SNP	1.089	5	0.0061	0.0424255	negative regulation of nucleotide metabolic process
GO:0016072	SNP	2.181	7	0.0062	0.0430265	rRNA metabolic process
GO:0090287	SNP	6.43	14	0.0062	0.0430265	regulation of cellular response to growth factor stimulus
GO:0004623	SNP	0.679	4	0.0063	0.0435929	phospholipase A2 activity
GO:0051928	SNP	3.302	9	0.0063	0.0435929	positive regulation of calcium ion transport
GO:0048584	SNP	42.968	60	0.0064	0.0438669	positive regulation of response to stimulus
GO:0048017	SNP	2.201	7	0.0064	0.0438669	inositol lipid-mediated signaling
GO:0071333	SNP	0.757	4	0.0064	0.0438669	cellular response to glucose stimulus
GO:0008064	SNP	3.195	9	0.0064	0.0438669	regulation of actin polymerization or depolymerization
GO:0030548	SNP	0.393	3	0.0064	0.0438669	acetylcholine receptor regulator activity
GO:0090218	SNP	0.736	4	0.0064	0.0438669	positive regulation of lipid kinase activity
GO:0038127	SNP	1.139	5	0.0065	0.0442686	ERBB signaling pathway
GO:0051050	SNP	27.741	42	0.0065	0.0442686	positive regulation of transport
GO:0071526	SNP	1.083	5	0.0065	0.0442686	semaphorin-plexin signaling pathway
GO:0033003	SNP	1.175	5	0.0065	0.0442686	regulation of mast cell activation
GO:0050851	SNP	1.672	6	0.0066	0.0448592	antigen receptor-mediated signaling pathway
GO:0044237	SNP	145.99	175	0.0066	0.0448592	cellular metabolic process
GO:0043302	SNP	0.745	4	0.0067	0.0452034	positive regulation of leukocyte degranulation
GO:0090662	SNP	0.386	3	0.0067	0.0452034	ATP hydrolysis coupled transmembrane transport
GO:0031112	SNP	0.75	4	0.0067	0.0452034	positive regulation of microtubule polymerization or depolymerization
GO:0004520	SNP	1.132	5	0.0067	0.0452034	endodeoxyribonuclease activity
GO:0033077	SNP	1.16	5	0.0067	0.0452034	T cell differentiation in thymus
GO:0000803	SNP	0.374	3	0.0067	0.0452034	sex chromosome
GO:1901976	SNP	0.742	4	0.0068	0.0456263	regulation of cell cycle checkpoint
GO:0051047	SNP	12.933	23	0.0068	0.0456263	positive regulation of secretion
GO:1901615	SNP	8.611	17	0.0068	0.0456263	organic hydroxy compound metabolic process
GO:0032101	SNP	18.326	30	0.0069	0.0461189	regulation of response to external stimulus
GO:0008091	SNP	0.38	3	0.0069	0.0461189	spectrin
GO:0043066	SNP	20.382	33	0.0069	0.0461189	negative regulation of apoptotic process
GO:0019901	SNP	17.442	29	0.007	0.0465682	protein kinase binding
GO:0030307	SNP	4.044	10	0.007	0.0465682	positive regulation of cell growth
GO:0050853	SNP	0.755	4	0.007	0.0465682	B cell receptor signaling pathway
GO:0043226	SNP	238.074	273	0.007	0.0465682	organelle
GO:0016889	SNP	0.119	2	0.0071	0.0471999	endodeoxyribonuclease activity, producing 3'-phosphomonoesters
GO:0004857	SNP	8.067	17	0.0071	0.0471999	enzyme inhibitor activity
GO:0045185	SNP	2.736	8	0.0071	0.0471999	maintenance of protein location
GO:0051271	SNP	6.552	14	0.0072	0.0476796	negative regulation of cellular component movement
GO:0010647	SNP	36.227	52	0.0072	0.0476796	positive regulation of cell communication
GO:0090503	SNP	0.133	2	0.0072	0.0476796	RNA phosphodiester bond hydrolysis, exonucleolytic
GO:0031625	SNP	6.458	14	0.0073	0.0479578	ubiquitin protein ligase binding
GO:0007009	SNP	5.775	13	0.0073	0.0479578	plasma membrane organization
GO:0060548	SNP	23.129	36	0.0073	0.0479578	negative regulation of cell death
GO:1903651	SNP	6.479	14	0.0074	0.0483568	positive regulation of cytoplasmic transport
GO:0090317	SNP	2.198	7	0.0074	0.0483568	negative regulation of intracellular protein transport
GO:0045740	SNP	2.263	7	0.0074	0.0483568	positive regulation of DNA replication
GO:0071331	SNP	0.784	4	0.0074	0.0483568	cellular response to hexose stimulus
GO:0071326	SNP	0.784	4	0.0074	0.0483568	cellular response to monosaccharide stimulus
GO:0006631	SNP	5.912	13	0.0075	0.0487356	fatty acid metabolic process
GO:0042310	SNP	0.722	4	0.0075	0.0487356	vasoconstriction
GO:0042554	SNP	0.127	2	0.0075	0.0487356	superoxide anion generation
GO:0033561	SNP	0.764	4	0.0075	0.0487356	regulation of water loss via skin
GO:0006937	SNP	3.38	9	0.0075	0.0487356	regulation of muscle contraction
GO:0007182	SNP	0.134	2	0.0076	0.0492139	common-partner SMAD protein phosphorylation
GO:0048523	SNP	101.346	126	0.0076	0.0492139	negative regulation of cellular process
GO:0046486	SNP	6.03	13	0.0076	0.0492139	glycerolipid metabolic process
GO:0030666	SNP	0.403	3	0.0076	0.0492139	endocytic vesicle membrane
GO:0001078	SNP	2.794	8	0.0077	0.0496042	transcriptional repressor activity, RNA polymerase II core promoter proximal region sequence-specific binding
GO:1901977	SNP	0.135	2	0.0077	0.0496042	negative regulation of cell cycle checkpoint
GO:0016772	SNP	23.207	36	0.0077	0.0496042	transferase activity, transferring phosphorus-containing groups
GO:0008266	SNP	0.384	3	0.0078	0.0501865	poly(U) RNA binding
GO:0007626	SNP	6.686	14	0.0078	0.0501865	locomotory behavior
GO:0030546	SNP	0.773	4	0.0078	0.0501865	receptor activator activity
GO:0046914	SNP	22.612	35	0.0078	0.0501865	transition metal ion binding
GO:0098800	SNP	0.777	4	0.008	0.0511351	inner mitochondrial membrane protein complex
GO:0051881	SNP	1.313	5	0.008	0.0511351	regulation of mitochondrial membrane potential
GO:0002685	SNP	4.095	10	0.008	0.0511351	regulation of leukocyte migration
GO:0052547	SNP	9.42	18	0.0081	0.0515844	regulation of peptidase activity
GO:0097237	SNP	0.39	3	0.0081	0.0515844	cellular response to toxic substance
GO:0097367	SNP	57.155	76	0.0081	0.0515844	carbohydrate derivative binding
GO:0071398	SNP	0.742	4	0.0081	0.0515844	cellular response to fatty acid
GO:0016894	SNP	0.129	2	0.0082	0.0519871	endonuclease activity, active with either ribo- or deoxyribonucleic acids and producing 3'-phosphomonoesters
GO:0060359	SNP	1.233	5	0.0082	0.0519871	response to ammonium ion
GO:0006469	SNP	4.66	11	0.0083	0.0523846	negative regulation of protein kinase activity
GO:2001257	SNP	2.719	8	0.0083	0.0523846	regulation of cation channel activity
GO:0016324	SNP	8.741	17	0.0083	0.0523846	apical plasma membrane
GO:0006816	SNP	5.972	13	0.0084	0.0528826	calcium ion transport
GO:1901019	SNP	2.169	7	0.0085	0.0533744	regulation of calcium ion transmembrane transporter activity
GO:0051651	SNP	2.864	8	0.0086	0.0538374	maintenance of location in cell
GO:0005622	SNP	16.403	27	0.0086	0.0538374	intracellular
GO:0048754	SNP	4.819	11	0.0086	0.0538374	branching morphogenesis of an epithelial tube
GO:0006633	SNP	2.236	7	0.0087	0.0543437	fatty acid biosynthetic process
GO:0019538	SNP	72.229	93	0.0089	0.055565	protein metabolic process
GO:0017062	SNP	0.136	2	0.009	0.0557767	respiratory chain complex III assembly
GO:0010466	SNP	5.377	12	0.009	0.0557767	negative regulation of peptidase activity
GO:0034551	SNP	0.136	2	0.009	0.0557767	mitochondrial respiratory chain complex III assembly
GO:0030856	SNP	3.504	9	0.009	0.0557767	regulation of epithelial cell differentiation
GO:0097033	SNP	0.136	2	0.009	0.0557767	mitochondrial respiratory chain complex III biogenesis
GO:0019003	SNP	0.804	4	0.0091	0.0563588	GDP binding
GO:0010646	SNP	70.619	91	0.0092	0.0568528	regulation of cell communication
GO:0071594	SNP	1.251	5	0.0092	0.0568528	thymocyte aggregation
GO:0009894	SNP	14.769	25	0.0092	0.0568528	regulation of catabolic process
GO:0071709	SNP	0.819	4	0.0093	0.0568528	membrane assembly
GO:0050795	SNP	6.769	14	0.0094	0.0579304	regulation of behavior
GO:0030174	SNP	0.143	2	0.0094	0.0579304	regulation of DNA-dependent DNA replication initiation
GO:0042981	SNP	33.604	48	0.0095	0.0582143	regulation of apoptotic process
GO:0070062	SNP	1.765	6	0.0095	0.0582143	extracellular exosome
GO:0051494	SNP	3.503	9	0.0095	0.0582143	negative regulation of cytoskeleton organization
GO:0061087	SNP	0.141	2	0.0096	0.0582143	positive regulation of histone H3-K27 methylation
GO:0016310	SNP	24.56	37	0.0096	0.0582143	phosphorylation
GO:0018401	SNP	0.156	2	0.0097	0.0592709	peptidyl-proline hydroxylation to 4-hydroxy-L-proline
GO:0090102	SNP	0.799	4	0.0097	0.0592709	cochlea development
GO:0001736	SNP	0.916	4	0.0098	0.0597679	establishment of planar polarity
GO:1903307	SNP	0.835	4	0.0098	0.0597679	positive regulation of regulated secretory pathway
GO:0031256	SNP	4.786	11	0.0099	0.0604027	leading edge membrane
GO:0005254	SNP	1.748	6	0.0103	0.0628512	chloride channel activity
GO:0007155	SNP	29.628	43	0.0104	0.0631745	cell adhesion
GO:0031397	SNP	1.848	6	0.0104	0.0631745	negative regulation of protein ubiquitination
GO:0060711	SNP	0.166	2	0.0104	0.0631745	labyrinthine layer development
GO:0009893	SNP	74.736	95	0.0104	0.0631745	positive regulation of metabolic process
GO:0044389	SNP	6.81	14	0.0104	0.0631745	ubiquitin-like protein ligase binding
GO:0010642	SNP	0.467	3	0.0105	0.0636464	negative regulation of platelet-derived growth factor receptor signaling pathway
GO:0050708	SNP	12.547	22	0.0105	0.0636464	regulation of protein secretion
GO:0031338	SNP	0.457	3	0.0106	0.0641929	regulation of vesicle fusion
GO:0043405	SNP	7.499	15	0.0107	0.0645503	regulation of MAP kinase activity
GO:0043170	SNP	127.419	153	0.0107	0.0645503	macromolecule metabolic process
GO:0043229	SNP	233.435	265	0.0107	0.0645503	intracellular organelle
GO:0043406	SNP	5.439	12	0.0108	0.0649172	positive regulation of MAP kinase activity
GO:0060331	SNP	0.159	2	0.0108	0.0649172	negative regulation of response to interferon-gamma
GO:0060336	SNP	0.159	2	0.0108	0.0649172	negative regulation of interferon-gamma-mediated signaling pathway
GO:0060271	SNP	4.906	11	0.0109	0.0652133	cilium morphogenesis
GO:0090407	SNP	6.919	14	0.0109	0.0652133	organophosphate biosynthetic process
GO:0090276	SNP	5.49	12	0.0109	0.0652133	regulation of peptide hormone secretion
GO:0032099	SNP	0.163	2	0.011	0.0654799	negative regulation of appetite
GO:2000106	SNP	2.432	7	0.011	0.0654799	regulation of leukocyte apoptotic process
GO:0019471	SNP	0.166	2	0.0111	0.0659979	4-hydroxyproline metabolic process
GO:0090267	SNP	0.145	2	0.0111	0.0659979	positive regulation of mitotic cell cycle spindle assembly checkpoint
GO:0048539	SNP	0.164	2	0.0112	0.0662397	bone marrow development
GO:0044708	SNP	12.745	22	0.0112	0.0662397	single-organism behavior
GO:0044456	SNP	18.942	30	0.0112	0.0662397	synapse part
GO:0032642	SNP	1.88	6	0.0112	0.0662397	regulation of chemokine production
GO:0016298	SNP	2.401	7	0.0112	0.0662397	lipase activity
GO:0090087	SNP	6.265	13	0.0114	0.0673325	regulation of peptide transport
GO:0032096	SNP	0.169	2	0.0115	0.0673442	negative regulation of response to food
GO:0031226	SNP	18.293	29	0.0115	0.0673442	intrinsic component of plasma membrane
GO:0060638	SNP	0.454	3	0.0115	0.0673442	mesenchymal-epithelial cell signaling
GO:0042532	SNP	0.449	3	0.0115	0.0673442	negative regulation of tyrosine phosphorylation of STAT protein
GO:0016301	SNP	20.567	32	0.0115	0.0673442	kinase activity
GO:0021695	SNP	0.17	2	0.0116	0.0673442	cerebellar cortex development
GO:0002925	SNP	0.161	2	0.0117	0.068428	positive regulation of humoral immune response mediated by circulating immunoglobulin
GO:0003179	SNP	0.865	4	0.0117	0.068428	heart valve morphogenesis
GO:0048534	SNP	4.855	11	0.0118	0.0688181	hematopoietic or lymphoid organ development
GO:0005230	SNP	1.833	6	0.0118	0.0688181	extracellular ligand-gated ion channel activity
GO:0002791	SNP	5.553	12	0.0118	0.0688181	regulation of peptide secretion
GO:0008187	SNP	0.464	3	0.0119	0.0692654	poly-pyrimidine tract binding
GO:0055092	SNP	1.335	5	0.0119	0.0692654	sterol homeostasis
GO:0042632	SNP	1.335	5	0.0119	0.0692654	cholesterol homeostasis
GO:0090232	SNP	0.153	2	0.012	0.0697126	positive regulation of spindle checkpoint
GO:0046645	SNP	0.167	2	0.0121	0.0701969	positive regulation of gamma-delta T cell activation
GO:0045588	SNP	0.167	2	0.0121	0.0701969	positive regulation of gamma-delta T cell differentiation
GO:0071156	SNP	1.303	5	0.0121	0.0701969	regulation of cell cycle arrest
GO:0051130	SNP	31.732	45	0.0122	0.0706569	positive regulation of cellular component organization
GO:0044459	SNP	57.375	75	0.0122	0.0706569	plasma membrane part
GO:0031952	SNP	1.321	5	0.0122	0.0706569	regulation of protein autophosphorylation
GO:0015036	SNP	0.463	3	0.0123	0.071217	disulfide oxidoreductase activity
GO:0045979	SNP	0.863	4	0.0124	0.0713912	positive regulation of nucleoside metabolic process
GO:0006515	SNP	0.17	2	0.0124	0.0713912	misfolded or incompletely synthesized protein catabolic process
GO:1903580	SNP	0.863	4	0.0124	0.0713912	positive regulation of ATP metabolic process
GO:0032845	SNP	3.554	9	0.0125	0.0719599	negative regulation of homeostatic process
GO:0060693	SNP	0.492	3	0.0125	0.0719599	regulation of branching involved in salivary gland morphogenesis
GO:1903201	SNP	1.321	5	0.0126	0.0723875	regulation of oxidative stress-induced cell death
GO:1903727	SNP	0.905	4	0.0127	0.0727692	positive regulation of phospholipid metabolic process
GO:0051495	SNP	4.188	10	0.0127	0.0727692	positive regulation of cytoskeleton organization
GO:0006793	SNP	41.825	57	0.0128	0.0729123	phosphorus metabolic process
GO:0050801	SNP	14.426	24	0.0128	0.0729123	ion homeostasis
GO:0043129	SNP	0.467	3	0.0128	0.0729123	surfactant homeostasis
GO:0000722	SNP	0.469	3	0.0128	0.0729123	telomere maintenance via recombination
GO:0022610	SNP	30.046	43	0.0129	0.0729123	biological adhesion
GO:0044723	SNP	11.276	21	0.0129	0.0729123	single-organism carbohydrate metabolic process
GO:0098609	SNP	16.232	26	0.0129	0.0729123	cell-cell adhesion
GO:0080134	SNP	28.306	41	0.0129	0.0729123	regulation of response to stress
GO:0006312	SNP	0.475	3	0.0129	0.0729123	mitotic recombination
GO:0060401	SNP	1.863	6	0.0129	0.0729123	cytosolic calcium ion transport
GO:0060402	SNP	1.863	6	0.0129	0.0729123	calcium ion transport into cytosol
GO:0006707	SNP	0.168	2	0.0132	0.0744113	cholesterol catabolic process
GO:0016127	SNP	0.168	2	0.0132	0.0744113	sterol catabolic process
GO:0005102	SNP	31.775	45	0.0132	0.0744113	receptor binding
GO:0045876	SNP	0.166	2	0.0132	0.0744113	positive regulation of sister chromatid cohesion
GO:1903206	SNP	0.492	3	0.0132	0.0744113	negative regulation of hydrogen peroxide-induced cell death
GO:0002042	SNP	0.505	3	0.0133	0.0747345	cell migration involved in sprouting angiogenesis
GO:0044446	SNP	140.669	166	0.0133	0.0747345	intracellular organelle part
GO:0044450	SNP	4.363	10	0.0133	0.0747345	microtubule organizing center part
GO:0006730	SNP	0.915	4	0.0134	0.0749113	one-carbon metabolic process
GO:1901032	SNP	0.494	3	0.0134	0.0749113	negative regulation of response to reactive oxygen species
GO:0010941	SNP	37.57	52	0.0134	0.0749113	regulation of cell death
GO:0006091	SNP	3.749	9	0.0135	0.0755038	generation of precursor metabolites and energy
GO:0030728	SNP	0.49	3	0.0136	0.0761565	ovulation
GO:0050731	SNP	4.36	10	0.0137	0.0762795	positive regulation of peptidyl-tyrosine phosphorylation
GO:1900746	SNP	0.488	3	0.0137	0.0762795	regulation of vascular endothelial growth factor signaling pathway
GO:0042589	SNP	0.485	3	0.0137	0.0762795	zymogen granule membrane
GO:0055081	SNP	1.371	5	0.0137	0.0762795	anion homeostasis
GO:0002221	SNP	1.351	5	0.0138	0.0765086	pattern recognition receptor signaling pathway
GO:0016667	SNP	0.889	4	0.0138	0.0765086	oxidoreductase activity, acting on a sulfur group of donors
GO:0055114	SNP	16.826	27	0.0138	0.0765086	oxidation-reduction process
GO:0033673	SNP	5.001	11	0.0138	0.0765086	negative regulation of kinase activity
GO:0032787	SNP	9.655	19	0.0139	0.0768189	monocarboxylic acid metabolic process
GO:0017157	SNP	4.4	10	0.0139	0.0768189	regulation of exocytosis
GO:0042118	SNP	0.185	2	0.0139	0.0768189	endothelial cell activation
GO:0030837	SNP	1.375	5	0.0139	0.0768189	negative regulation of actin filament polymerization
GO:0051785	SNP	1.379	5	0.014	0.0772171	positive regulation of nuclear division
GO:0032228	SNP	0.934	4	0.014	0.0772171	regulation of synaptic transmission, GABAergic
GO:0006983	SNP	0.18	2	0.014	0.0772171	ER overload response
GO:0044422	SNP	147.587	173	0.0141	0.0775726	organelle part
GO:0050910	SNP	0.901	4	0.0141	0.0775726	detection of mechanical stimulus involved in sensory perception of sound
GO:1901978	SNP	0.168	2	0.0143	0.0787538	positive regulation of cell cycle checkpoint
GO:0002250	SNP	4.452	10	0.0145	0.07969	adaptive immune response
GO:0021954	SNP	0.903	4	0.0145	0.07969	central nervous system neuron development
GO:0008574	SNP	0.168	2	0.0145	0.07969	ATP-dependent microtubule motor activity, plus-end-directed
GO:0043551	SNP	0.922	4	0.0146	0.080117	regulation of phosphatidylinositol 3-kinase activity
GO:1902531	SNP	36.644	51	0.0147	0.080324	regulation of intracellular signal transduction
GO:0015672	SNP	7.879	15	0.0147	0.080324	monovalent inorganic cation transport
GO:0036094	SNP	61.942	80	0.0147	0.080324	small molecule binding
GO:0042990	SNP	1.953	6	0.0148	0.0806778	regulation of transcription factor import into nucleus
GO:0005814	SNP	3.154	8	0.0148	0.0806778	centriole
GO:0050776	SNP	13.179	22	0.015	0.0817005	regulation of immune response
GO:0032722	SNP	1.483	5	0.015	0.0817005	positive regulation of chemokine production
GO:0090092	SNP	5.06	11	0.0151	0.0819359	regulation of transmembrane receptor protein serine/threonine kinase signaling pathway
GO:0008535	SNP	0.196	2	0.0151	0.0819359	respiratory chain complex IV assembly
GO:0002886	SNP	1.453	5	0.0151	0.0819359	regulation of myeloid leukocyte mediated immunity
GO:1900407	SNP	1.381	5	0.0151	0.0819359	regulation of cellular response to oxidative stress
GO:0000460	SNP	0.19	2	0.0152	0.0821872	maturation of 5.8S rRNA
GO:0065010	SNP	1.945	6	0.0153	0.0827139	extracellular membrane-bounded organelle
GO:0010762	SNP	0.921	4	0.0153	0.0827139	regulation of fibroblast migration
GO:0061085	SNP	0.187	2	0.0153	0.0827139	regulation of histone H3-K27 methylation
GO:0016835	SNP	1.402	5	0.0155	0.0836794	carbon-oxygen lyase activity
GO:1900745	SNP	0.542	3	0.0155	0.0836794	positive regulation of p38MAPK cascade
GO:0051693	SNP	0.954	4	0.0155	0.0836794	actin filament capping
GO:0008553	SNP	0.189	2	0.0156	0.0840787	hydrogen-exporting ATPase activity, phosphorylative mechanism
GO:0051336	SNP	22.934	34	0.0156	0.0840787	regulation of hydrolase activity
GO:0031333	SNP	3.122	8	0.0156	0.0840787	negative regulation of protein complex assembly
GO:1903321	SNP	2.006	6	0.0157	0.0845614	negative regulation of protein modification by small protein conjugation or removal
GO:0070673	SNP	0.195	2	0.0157	0.0845614	response to interleukin-18
GO:1903036	SNP	3.806	9	0.0158	0.0847714	positive regulation of response to wounding
GO:0061138	SNP	5.217	11	0.0158	0.0847714	morphogenesis of a branching epithelium
GO:0050778	SNP	9.491	17	0.016	0.0857816	positive regulation of immune response
GO:0048875	SNP	0.516	3	0.0164	0.0875305	chemical homeostasis within a tissue
GO:0016853	SNP	2.605	7	0.0165	0.0877533	isomerase activity
GO:0030098	SNP	4.524	10	0.0165	0.0877533	lymphocyte differentiation
GO:0002758	SNP	1.435	5	0.0165	0.0877533	innate immune response-activating signal transduction
GO:0051787	SNP	0.197	2	0.0166	0.0881546	misfolded protein binding
GO:0010959	SNP	9.462	17	0.0166	0.0881546	regulation of metal ion transport
GO:0021756	SNP	0.201	2	0.0166	0.0881546	striatum development
GO:0046883	SNP	6.641	13	0.0169	0.0891756	regulation of hormone secretion
GO:0090303	SNP	1.484	5	0.017	0.0904025	positive regulation of wound healing
GO:0007164	SNP	1.02	4	0.0171	0.0908603	establishment of tissue polarity
GO:0043531	SNP	1.004	4	0.0172	0.0912353	ADP binding
GO:0006796	SNP	40.798	55	0.0173	0.0916681	phosphate-containing compound metabolic process
GO:0023056	SNP	35.57	49	0.0173	0.0916681	positive regulation of signaling
GO:0044090	SNP	0.55	3	0.0174	0.0918522	positive regulation of vacuole organization
GO:2000045	SNP	2.602	7	0.0174	0.0918522	regulation of G1/S transition of mitotic cell cycle
GO:0043086	SNP	15.829	25	0.0174	0.0918522	negative regulation of catalytic activity
GO:0032486	SNP	0.2	2	0.0175	0.0923798	Rap protein signal transduction
GO:0044707	SNP	81.936	101	0.0176	0.0925535	single-multicellular organism process
GO:0001558	SNP	9.622	17	0.0176	0.0925535	regulation of cell growth
GO:0030534	SNP	4.983	11	0.0176	0.0925535	adult behavior
GO:0036442	SNP	0.201	2	0.0177	0.0927859	hydrogen-exporting ATPase activity
GO:0031347	SNP	11.892	20	0.0177	0.0927859	regulation of defense response
GO:1903561	SNP	2.047	6	0.0177	0.0927859	extracellular vesicle
GO:0033262	SNP	0.21	2	0.0177	0.0927859	regulation of nuclear cell cycle DNA replication
GO:0040013	SNP	7.332	14	0.0178	0.0932303	negative regulation of locomotion
GO:0043001	SNP	0.562	3	0.0178	0.0932303	Golgi to plasma membrane protein transport
GO:0002275	SNP	0.987	4	0.0179	0.0935235	myeloid cell activation involved in immune response
GO:0044087	SNP	21.383	32	0.018	0.0936297	regulation of cellular component biogenesis
GO:0042116	SNP	0.993	4	0.018	0.0936297	macrophage activation
GO:0002429	SNP	2.031	6	0.018	0.0936297	immune response-activating cell surface receptor signaling pathway
GO:1902036	SNP	0.206	2	0.0182	0.094449	regulation of hematopoietic stem cell differentiation
GO:1902547	SNP	0.54	3	0.0183	0.0948807	regulation of cellular response to vascular endothelial growth factor stimulus
GO:0031344	SNP	18.87	29	0.0185	0.0954811	regulation of cell projection organization
GO:0033500	SNP	3.923	9	0.0185	0.0954811	carbohydrate homeostasis
GO:0042593	SNP	3.923	9	0.0185	0.0954811	glucose homeostasis
GO:0006397	SNP	5.88	12	0.0186	0.0954811	mRNA processing
GO:0021915	SNP	1.506	5	0.0187	0.0964783	neural tube development
GO:0007610	SNP	16.531	26	0.0187	0.0964783	behavior
GO:0050891	SNP	0.989	4	0.0188	0.0968983	multicellular organismal water homeostasis
GO:0003351	SNP	0.575	3	0.0188	0.0968983	epithelial cilium movement
GO:0071705	SNP	9.664	17	0.0192	0.0979917	nitrogen compound transport
GO:0016471	SNP	0.203	2	0.0192	0.0979917	vacuolar proton-transporting V-type ATPase complex
GO:0032075	SNP	0.219	2	0.0193	0.0987502	positive regulation of nuclease activity
GO:0009267	SNP	2.694	7	0.0193	0.0987502	cellular response to starvation
GO:0043292	SNP	2.621	7	0.0193	0.0987502	contractile fiber
GO:0089717	SNP	0.203	2	0.0197	0.10065	spanning component of membrane
GO:0044214	SNP	0.203	2	0.0197	0.10065	spanning component of plasma membrane
GO:0031966	SNP	8.942	16	0.0197	0.10065	mitochondrial membrane
GO:0008016	SNP	3.888	9	0.0198	0.101222	regulation of heart contraction
GO:0033176	SNP	0.212	2	0.0199	0.101384	proton-transporting V-type ATPase complex
GO:0000978	SNP	8.089	15	0.0199	0.101384	RNA polymerase II core promoter proximal region sequence-specific DNA binding
GO:0019900	SNP	19.555	30	0.02	0.101535	kinase binding
GO:0016064	SNP	0.59	3	0.02	0.101535	immunoglobulin mediated immune response
GO:0031253	SNP	9.678	17	0.02	0.101535	cell projection membrane
GO:0051497	SNP	0.576	3	0.02	0.101535	negative regulation of stress fiber assembly
GO:1903828	SNP	3.321	8	0.0202	0.102591	negative regulation of cellular protein localization
GO:0043230	SNP	2.128	6	0.0204	0.103328	extracellular organelle
GO:0043279	SNP	2.081	6	0.0204	0.103328	response to alkaloid
GO:0044089	SNP	11.261	19	0.0206	0.104043	positive regulation of cellular component biogenesis
GO:0045471	SNP	1.557	5	0.0206	0.104043	response to ethanol
GO:0071013	SNP	1.036	4	0.0207	0.104506	catalytic step 2 spliceosome
GO:0071634	SNP	0.556	3	0.0208	0.104756	regulation of transforming growth factor beta production
GO:1901575	SNP	23.406	34	0.0209	0.104756	organic substance catabolic process
GO:1903205	SNP	0.571	3	0.0212	0.106625	regulation of hydrogen peroxide-induced cell death
GO:0043005	SNP	28.401	40	0.0212	0.106625	neuron projection
GO:0043550	SNP	1.047	4	0.0215	0.107348	regulation of lipid kinase activity
GO:1904062	SNP	5.269	11	0.0215	0.107348	regulation of cation transmembrane transport
GO:0016311	SNP	4.749	10	0.0215	0.107348	dephosphorylation
GO:0051235	SNP	4.054	9	0.0216	0.108151	maintenance of location
GO:0032501	SNP	82.711	101	0.0216	0.108151	multicellular organismal process
GO:0050482	SNP	0.606	3	0.0216	0.108151	arachidonic acid secretion
GO:1903963	SNP	0.606	3	0.0216	0.108151	arachidonate transport
GO:0046488	SNP	2.782	7	0.0217	0.108642	phosphatidylinositol metabolic process
GO:0016075	SNP	0.229	2	0.0218	0.108642	rRNA catabolic process
GO:0001678	SNP	1.075	4	0.0218	0.108642	cellular glucose homeostasis
GO:2001026	SNP	0.574	3	0.0218	0.108642	regulation of endothelial cell chemotaxis
GO:1901533	SNP	0.231	2	0.0218	0.108642	negative regulation of hematopoietic progenitor cell differentiation
GO:0051301	SNP	9.896	17	0.0219	0.108816	cell division
GO:0016071	SNP	7.534	14	0.0219	0.108816	mRNA metabolic process
GO:0033210	SNP	0.227	2	0.0219	0.108816	leptin-mediated signaling pathway
GO:0004540	SNP	1.038	4	0.0219	0.108816	ribonuclease activity
GO:0051223	SNP	20.843	31	0.022	0.10922	regulation of protein transport
GO:0042391	SNP	6.802	13	0.0221	0.109711	regulation of membrane potential
GO:0000079	SNP	1.541	5	0.0222	0.109813	regulation of cyclin-dependent protein serine/threonine kinase activity
GO:1902882	SNP	1.543	5	0.0222	0.109813	regulation of response to oxidative stress
GO:0007346	SNP	10.593	18	0.0222	0.109813	regulation of mitotic cell cycle
GO:0043178	SNP	2.765	7	0.0224	0.110557	alcohol binding
GO:0000178	SNP	0.224	2	0.0224	0.110557	exosome (RNase complex)
GO:0090100	SNP	2.157	6	0.0224	0.110557	positive regulation of transmembrane receptor protein serine/threonine kinase signaling pathway
GO:0015037	SNP	0.234	2	0.0225	0.110756	peptide disulfide oxidoreductase activity
GO:0001763	SNP	5.515	11	0.0226	0.110756	morphogenesis of a branching structure
GO:1902117	SNP	1.561	5	0.0226	0.110756	positive regulation of organelle assembly
GO:0071322	SNP	1.04	4	0.0226	0.110756	cellular response to carbohydrate stimulus
GO:0002820	SNP	1.025	4	0.0227	0.111631	negative regulation of adaptive immune response
GO:0007204	SNP	4.659	10	0.0228	0.111996	positive regulation of cytosolic calcium ion concentration
GO:0045454	SNP	1.063	4	0.0229	0.112191	cell redox homeostasis
GO:0006939	SNP	1.058	4	0.023	0.112469	smooth muscle contraction
GO:0090305	SNP	1.561	5	0.0231	0.112853	nucleic acid phosphodiester bond hydrolysis
GO:0030165	SNP	3.367	8	0.0232	0.112853	PDZ domain binding
GO:0032532	SNP	0.229	2	0.0233	0.113762	regulation of microvillus length
GO:0060021	SNP	2.128	6	0.0236	0.114488	palate development
GO:0045636	SNP	0.248	2	0.0236	0.114488	positive regulation of melanocyte differentiation
GO:0010640	SNP	0.608	3	0.0238	0.115142	regulation of platelet-derived growth factor receptor signaling pathway
GO:0005452	SNP	0.239	2	0.0239	0.115329	inorganic anion exchanger activity
GO:0000987	SNP	8.262	15	0.0239	0.115329	core promoter proximal region sequence-specific DNA binding
GO:0001159	SNP	8.262	15	0.0239	0.115329	core promoter proximal region DNA binding
GO:0032587	SNP	2.18	6	0.024	0.115591	ruffle membrane
GO:0006699	SNP	0.237	2	0.0241	0.115591	bile acid biosynthetic process
GO:0046643	SNP	0.244	2	0.0241	0.115591	regulation of gamma-delta T cell activation
GO:0019725	SNP	14.734	23	0.0241	0.115591	cellular homeostasis
GO:0000982	SNP	8.252	15	0.0241	0.115591	transcription factor activity, RNA polymerase II core promoter proximal region sequence-specific binding
GO:0030496	SNP	3.447	8	0.0241	0.115591	midbody
GO:0045586	SNP	0.244	2	0.0241	0.115591	regulation of gamma-delta T cell differentiation
GO:0001775	SNP	11.357	19	0.0242	0.116009	cell activation
GO:0044085	SNP	2.783	7	0.0243	0.116092	cellular component biogenesis
GO:0048583	SNP	80.028	98	0.0243	0.116092	regulation of response to stimulus
GO:0032409	SNP	6.113	12	0.0243	0.116092	regulation of transporter activity
GO:0032232	SNP	0.625	3	0.0248	0.118217	negative regulation of actin filament bundle assembly
GO:0005583	SNP	0.617	3	0.025	0.11895	fibrillar collagen trimer
GO:0045603	SNP	0.235	2	0.025	0.11895	positive regulation of endothelial cell differentiation
GO:1902913	SNP	0.259	2	0.0252	0.11972	positive regulation of neuroepithelial cell differentiation
GO:0048519	SNP	108.738	129	0.0253	0.119832	negative regulation of biological process
GO:0044260	SNP	111.621	132	0.0253	0.119832	cellular macromolecule metabolic process
GO:0035861	SNP	0.633	3	0.0254	0.120016	site of double-strand break
GO:0030835	SNP	1.096	4	0.0254	0.120016	negative regulation of actin filament depolymerization
GO:0030258	SNP	2.86	7	0.0255	0.120016	lipid modification
GO:0015108	SNP	2.2	6	0.0257	0.121307	chloride transmembrane transporter activity
GO:0000281	SNP	1.079	4	0.0258	0.121582	mitotic cytokinesis
GO:1904029	SNP	1.63	5	0.026	0.122488	regulation of cyclin-dependent protein kinase activity
GO:0033599	SNP	0.634	3	0.026	0.122488	regulation of mammary gland epithelial cell proliferation
GO:0046579	SNP	1.66	5	0.0261	0.1228	positive regulation of Ras protein signal transduction
GO:0045634	SNP	0.26	2	0.0261	0.1228	regulation of melanocyte differentiation
GO:0030234	SNP	18.591	28	0.0265	0.124352	enzyme regulator activity
GO:0070201	SNP	21.117	31	0.0265	0.124352	regulation of establishment of protein localization
GO:0032272	SNP	1.634	5	0.0265	0.124352	negative regulation of protein polymerization
GO:0044463	SNP	32.355	44	0.027	0.12645	cell projection part
GO:0045214	SNP	1.686	5	0.0271	0.12669	sarcomere organization
GO:0007264	SNP	5.655	11	0.0271	0.12669	small GTPase mediated signal transduction
GO:0055038	SNP	0.633	3	0.0273	0.127666	recycling endosome membrane
GO:0009791	SNP	2.888	7	0.0274	0.128103	post-embryonic development
GO:0036435	SNP	0.028	1	0.0275	0.128372	K48-linked polyubiquitin binding
GO:0021987	SNP	1.658	5	0.0275	0.128372	cerebral cortex development
GO:0051315	SNP	0.263	2	0.0276	0.128387	attachment of mitotic spindle microtubules to kinetochore
GO:0031329	SNP	12.184	20	0.0276	0.128387	regulation of cellular catabolic process
GO:0000139	SNP	3.574	8	0.0276	0.128387	Golgi membrane
GO:0051219	SNP	2.857	7	0.0277	0.128677	phosphoprotein binding
GO:0072659	SNP	4.152	9	0.0278	0.128981	protein localization to plasma membrane
GO:0035035	SNP	0.665	3	0.0282	0.130654	histone acetyltransferase binding
GO:0045059	SNP	0.267	2	0.0282	0.130654	positive thymic T cell selection
GO:0006396	SNP	10.945	18	0.0283	0.130976	RNA processing
GO:0043300	SNP	1.16	4	0.0284	0.131247	regulation of leukocyte degranulation
GO:0032095	SNP	0.272	2	0.0286	0.131939	regulation of response to food
GO:0022834	SNP	4.24	9	0.0287	0.131939	ligand-gated channel activity
GO:0005788	SNP	1.163	4	0.0287	0.131939	endoplasmic reticulum lumen
GO:0015276	SNP	4.24	9	0.0287	0.131939	ligand-gated ion channel activity
GO:0009925	SNP	1.665	5	0.0287	0.131939	basal plasma membrane
GO:0007063	SNP	0.261	2	0.0288	0.132239	regulation of sister chromatid cohesion
GO:0051704	SNP	18.171	27	0.0289	0.132458	multi-organism process
GO:0045744	SNP	0.672	3	0.0291	0.132951	negative regulation of G-protein coupled receptor protein signaling pathway
GO:0048869	SNP	70.717	87	0.0291	0.132951	cellular developmental process
GO:0043274	SNP	0.655	3	0.0292	0.133172	phospholipase binding
GO:0048854	SNP	0.66	3	0.0293	0.133366	brain morphogenesis
GO:0034392	SNP	0.248	2	0.0293	0.133366	negative regulation of smooth muscle cell apoptotic process
GO:0002063	SNP	0.677	3	0.0294	0.133548	chondrocyte development
GO:0006047	SNP	0.261	2	0.0294	0.133548	UDP-N-acetylglucosamine metabolic process
GO:0007586	SNP	0.272	2	0.0296	0.134591	digestion
GO:0031113	SNP	1.153	4	0.0297	0.13489	regulation of microtubule polymerization
GO:0042594	SNP	2.935	7	0.0297	0.13489	response to starvation
GO:0006401	SNP	2.282	6	0.0298	0.135023	RNA catabolic process
GO:0005085	SNP	6.465	12	0.0298	0.135023	guanyl-nucleotide exchange factor activity
GO:1902806	SNP	2.903	7	0.0298	0.135023	regulation of cell cycle G1/S phase transition
GO:0034242	SNP	0.26	2	0.0299	0.135409	negative regulation of syncytium formation by plasma membrane fusion
GO:0031669	SNP	2.967	7	0.03	0.135805	cellular response to nutrient levels
GO:0048814	SNP	2.947	7	0.0302	0.136883	regulation of dendrite morphogenesis
GO:0002253	SNP	4.971	10	0.0303	0.137235	activation of immune response
GO:2000105	SNP	0.269	2	0.0304	0.137438	positive regulation of DNA-dependent DNA replication
GO:0042578	SNP	8.684	15	0.0305	0.137651	phosphoric ester hydrolase activity
GO:0032412	SNP	5.668	11	0.0306	0.137929	regulation of ion transmembrane transporter activity
GO:0043983	SNP	0.271	2	0.0307	0.13832	histone H4-K12 acetylation
GO:0035024	SNP	0.674	3	0.0308	0.138638	negative regulation of Rho protein signal transduction
GO:0016895	SNP	0.263	2	0.031	0.139394	exodeoxyribonuclease activity, producing 5'-phosphomonoesters
GO:0004529	SNP	0.263	2	0.031	0.139394	exodeoxyribonuclease activity
GO:0032589	SNP	1.738	5	0.0312	0.140066	neuron projection membrane
GO:0046677	SNP	0.666	3	0.0314	0.140802	response to antibiotic
GO:1901031	SNP	0.655	3	0.0315	0.141062	regulation of response to reactive oxygen species
GO:0005865	SNP	1.191	4	0.0315	0.141062	striated muscle thin filament
GO:0045321	SNP	9.484	16	0.0316	0.141473	leukocyte activation
GO:0048565	SNP	1.777	5	0.0317	0.141555	digestive tract development
GO:0006468	SNP	19.882	29	0.0317	0.141555	protein phosphorylation
GO:0016860	SNP	0.692	3	0.0319	0.142194	intramolecular oxidoreductase activity
GO:0090002	SNP	0.718	3	0.032	0.142194	establishment of protein localization to plasma membrane
GO:0007154	SNP	11.864	19	0.0321	0.142194	cell communication
GO:0060627	SNP	11.071	18	0.0321	0.142194	regulation of vesicle-mediated transport
GO:1901880	SNP	1.726	5	0.0322	0.143134	negative regulation of protein depolymerization
GO:0001833	SNP	0.712	3	0.0325	0.144437	inner cell mass cell proliferation
GO:1903530	SNP	19.211	28	0.0327	0.145591	regulation of secretion by cell
GO:0030838	SNP	1.22	4	0.0328	0.145993	positive regulation of actin filament polymerization
GO:0001765	SNP	0.28	2	0.0329	0.146126	membrane raft assembly
GO:0016469	SNP	0.281	2	0.0329	0.146126	proton-transporting two-sector ATPase complex
GO:0070838	SNP	7.195	13	0.0329	0.146126	divalent metal ion transport
GO:0022602	SNP	1.767	5	0.0331	0.147256	ovulation cycle process
GO:0060079	SNP	0.684	3	0.0332	0.147509	excitatory postsynaptic potential
GO:0034185	SNP	0.687	3	0.0332	0.147509	apolipoprotein binding
GO:0031349	SNP	5.737	11	0.0334	0.148153	positive regulation of defense response
GO:0036126	SNP	0.722	3	0.0334	0.148153	sperm flagellum
GO:0007275	SNP	24.359	34	0.0335	0.148449	multicellular organismal development
GO:0009967	SNP	30.912	42	0.0337	0.148977	positive regulation of signal transduction
GO:0007186	SNP	14.246	22	0.0339	0.149601	G-protein coupled receptor signaling pathway
GO:0009896	SNP	7.972	14	0.034	0.149957	positive regulation of catabolic process
GO:0021766	SNP	1.21	4	0.0341	0.150386	hippocampus development
GO:0023051	SNP	69.385	85	0.0342	0.15069	regulation of signaling
GO:0098796	SNP	20.028	29	0.0344	0.150998	membrane protein complex
GO:0048087	SNP	0.298	2	0.0344	0.150998	positive regulation of developmental pigmentation
GO:0050942	SNP	0.298	2	0.0344	0.150998	positive regulation of pigment cell differentiation
GO:0016891	SNP	0.298	2	0.0345	0.151164	endoribonuclease activity, producing 5'-phosphomonoesters
GO:0002768	SNP	2.376	6	0.0345	0.151164	immune response-regulating cell surface receptor signaling pathway
GO:0005975	SNP	12.879	21	0.0346	0.151164	carbohydrate metabolic process
GO:0030104	SNP	1.22	4	0.0346	0.151164	water homeostasis
GO:0016791	SNP	5.764	11	0.0346	0.151164	phosphatase activity
GO:0015179	SNP	1.199	4	0.0346	0.151164	L-amino acid transmembrane transporter activity
GO:1990778	SNP	4.353	9	0.0347	0.151625	protein localization to cell periphery
GO:0004630	SNP	0.29	2	0.035	0.152456	phospholipase D activity
GO:0035025	SNP	0.69	3	0.035	0.152456	positive regulation of Rho protein signal transduction
GO:0010604	SNP	65.846	81	0.035	0.152456	positive regulation of macromolecule metabolic process
GO:0072511	SNP	7.25	13	0.0351	0.152736	divalent inorganic cation transport
GO:1901618	SNP	1.243	4	0.0353	0.153342	organic hydroxy compound transmembrane transporter activity
GO:0032098	SNP	0.303	2	0.0354	0.153559	regulation of appetite
GO:0042573	SNP	0.299	2	0.0356	0.154204	retinoic acid metabolic process
GO:0035162	SNP	0.724	3	0.0357	0.15441	embryonic hemopoiesis
GO:0016491	SNP	14.338	22	0.036	0.155527	oxidoreductase activity
GO:1903305	SNP	1.259	4	0.0362	0.156216	regulation of regulated secretory pathway
GO:0051480	SNP	5.832	11	0.0363	0.156549	cytosolic calcium ion homeostasis
GO:0009888	SNP	14.33	22	0.0365	0.157251	tissue development
GO:0043242	SNP	1.802	5	0.0365	0.157251	negative regulation of protein complex disassembly
GO:1903522	SNP	5.083	10	0.0366	0.157791	regulation of blood circulation
GO:0002923	SNP	0.295	2	0.0368	0.158257	regulation of humoral immune response mediated by circulating immunoglobulin
GO:0044281	SNP	33.561	45	0.0368	0.158257	small molecule metabolic process
GO:0050932	SNP	0.31	2	0.0368	0.158257	regulation of pigment cell differentiation
GO:0009743	SNP	2.469	6	0.0371	0.159368	response to carbohydrate
GO:0019724	SNP	0.741	3	0.0372	0.159368	B cell mediated immunity
GO:0004518	SNP	3.797	8	0.0373	0.160504	nuclease activity
GO:0022604	SNP	15.317	23	0.0374	0.160607	regulation of cell morphogenesis
GO:0043679	SNP	2.446	6	0.0375	0.160607	axon terminus
GO:0005782	SNP	0.304	2	0.0375	0.160607	peroxisomal matrix
GO:0015992	SNP	1.258	4	0.0375	0.160607	proton transport
GO:0022898	SNP	5.827	11	0.0375	0.160607	regulation of transmembrane transporter activity
GO:0031907	SNP	0.304	2	0.0375	0.160607	microbody lumen
GO:0001658	SNP	1.244	4	0.0377	0.161442	branching involved in ureteric bud morphogenesis
GO:0034661	SNP	0.297	2	0.0378	0.1617	ncRNA catabolic process
GO:0002263	SNP	3.123	7	0.0379	0.162074	cell activation involved in immune response
GO:0046827	SNP	0.312	2	0.038	0.162184	positive regulation of protein export from nucleus
GO:0060042	SNP	0.303	2	0.0381	0.162535	retina morphogenesis in camera-type eye
GO:0007157	SNP	1.265	4	0.0382	0.162829	heterophilic cell-cell adhesion via plasma membrane cell adhesion molecules
GO:0005544	SNP	0.753	3	0.0387	0.163972	calcium-dependent phospholipid binding
GO:0032309	SNP	0.752	3	0.0387	0.163972	icosanoid secretion
GO:0014910	SNP	2.426	6	0.0388	0.163972	regulation of smooth muscle cell migration
GO:0048699	SNP	0.303	2	0.0388	0.163972	generation of neurons
GO:0061640	SNP	1.228	4	0.0392	0.165364	cytoskeleton-dependent cytokinesis
GO:0010033	SNP	41.966	54	0.0392	0.165364	response to organic substance
GO:0035234	SNP	0.323	2	0.0393	0.165364	ectopic germ cell programmed cell death
GO:0004713	SNP	4.493	9	0.0393	0.165364	protein tyrosine kinase activity
GO:0006625	SNP	0.307	2	0.0394	0.165364	protein targeting to peroxisome
GO:0043574	SNP	0.307	2	0.0394	0.165364	peroxisomal transport
GO:0072663	SNP	0.307	2	0.0394	0.165364	establishment of protein localization to peroxisome
GO:0072662	SNP	0.307	2	0.0394	0.165364	protein localization to peroxisome
GO:0044712	SNP	14.504	22	0.0395	0.165606	single-organism catabolic process
GO:0048304	SNP	0.304	2	0.0395	0.165606	positive regulation of isotype switching to IgG isotypes
GO:0032366	SNP	0.309	2	0.0396	0.165676	intracellular sterol transport
GO:0032367	SNP	0.309	2	0.0396	0.165676	intracellular cholesterol transport
GO:0045892	SNP	23.651	33	0.0397	0.16595	negative regulation of transcription, DNA-templated
GO:0044441	SNP	10.541	17	0.0398	0.166074	ciliary part
GO:0051383	SNP	0.311	2	0.0401	0.166817	kinetochore organization
GO:0097458	SNP	42.162	54	0.0402	0.16765	neuron part
GO:0007519	SNP	1.266	4	0.0403	0.1678	skeletal muscle tissue development
GO:0032496	SNP	4.511	9	0.0403	0.1678	response to lipopolysaccharide
GO:1903507	SNP	23.685	33	0.0405	0.168179	negative regulation of nucleic acid-templated transcription
GO:0043244	SNP	2.487	6	0.0406	0.168398	regulation of protein complex disassembly
GO:0002705	SNP	3.132	7	0.0406	0.168398	positive regulation of leukocyte mediated immunity
GO:0070290	SNP	0.31	2	0.0408	0.168852	N-acylphosphatidylethanolamine-specific phospholipase D activity
GO:0009966	SNP	59.998	74	0.0409	0.168983	regulation of signal transduction
GO:0001886	SNP	0.743	3	0.041	0.168983	endothelial cell morphogenesis
GO:0050919	SNP	0.784	3	0.041	0.168983	negative chemotaxis
GO:0010634	SNP	3.11	7	0.0411	0.168983	positive regulation of epithelial cell migration
GO:0005786	SNP	0.042	1	0.0411	0.168983	signal recognition particle, endoplasmic reticulum targeting
GO:0044431	SNP	9.778	16	0.0411	0.168983	Golgi apparatus part
GO:0050680	SNP	3.1	7	0.0412	0.168983	negative regulation of epithelial cell proliferation
GO:0048856	SNP	72.878	88	0.0412	0.168983	anatomical structure development
GO:0046982	SNP	12.872	22	0.0412	0.168983	protein heterodimerization activity
GO:0015075	SNP	19.504	28	0.0413	0.168983	ion transmembrane transporter activity
GO:0032107	SNP	3.126	7	0.0414	0.168983	regulation of response to nutrient levels
GO:0032104	SNP	3.126	7	0.0414	0.168983	regulation of response to extracellular stimulus
GO:0072091	SNP	3.143	7	0.0414	0.168983	regulation of stem cell proliferation
GO:0015807	SNP	1.278	4	0.0414	0.168983	L-amino acid transport
GO:0010656	SNP	1.293	4	0.0415	0.169218	negative regulation of muscle cell apoptotic process
GO:0043534	SNP	0.763	3	0.0415	0.169218	blood vessel endothelial cell migration
GO:0032437	SNP	0.325	2	0.0415	0.169218	cuticular plate
GO:2000785	SNP	0.752	3	0.0417	0.169796	regulation of autophagosome assembly
GO:0044267	SNP	54.573	68	0.0418	0.169796	cellular protein metabolic process
GO:0051983	SNP	1.859	5	0.0419	0.170527	regulation of chromosome segregation
GO:0060993	SNP	0.741	3	0.042	0.170644	kidney morphogenesis
GO:0005793	SNP	1.304	4	0.042	0.170644	endoplasmic reticulum-Golgi intermediate compartment
GO:0048302	SNP	0.32	2	0.0426	0.173046	regulation of isotype switching to IgG isotypes
GO:0016888	SNP	0.328	2	0.0427	0.173411	endodeoxyribonuclease activity, producing 5'-phosphomonoesters
GO:0035563	SNP	0.32	2	0.0428	0.173572	positive regulation of chromatin binding
GO:0005178	SNP	3.896	8	0.0429	0.173846	integrin binding
GO:0014812	SNP	0.771	3	0.0433	0.174947	muscle cell migration
GO:0002922	SNP	0.331	2	0.0434	0.175138	positive regulation of humoral immune response
GO:0051101	SNP	3.213	7	0.0438	0.17664	regulation of DNA binding
GO:0051051	SNP	11.572	18	0.044	0.177032	negative regulation of transport
GO:0017004	SNP	0.33	2	0.0441	0.177295	cytochrome complex assembly
GO:1902679	SNP	23.928	33	0.0446	0.178915	negative regulation of RNA biosynthetic process
GO:0051057	SNP	1.888	5	0.0447	0.178915	positive regulation of small GTPase mediated signal transduction
GO:1903320	SNP	4.609	9	0.0448	0.179839	regulation of protein modification by small protein conjugation or removal
GO:0022613	SNP	1.874	5	0.0449	0.180156	ribonucleoprotein complex biogenesis
GO:0042149	SNP	0.785	3	0.0451	0.180381	cellular response to glucose starvation
GO:0051291	SNP	3.219	7	0.0452	0.180381	protein heterooligomerization
GO:0018126	SNP	0.782	3	0.0454	0.180965	protein hydroxylation
GO:0072329	SNP	1.354	4	0.0454	0.180965	monocarboxylic acid catabolic process
GO:0030018	SNP	5.428	10	0.0455	0.180965	Z disc
GO:0043368	SNP	0.336	2	0.0455	0.180965	positive T cell selection
GO:0019215	SNP	0.35	2	0.0455	0.180965	intermediate filament binding
GO:0030834	SNP	1.346	4	0.0457	0.181585	regulation of actin filament depolymerization
GO:0010632	SNP	4.637	9	0.0458	0.181833	regulation of epithelial cell migration
GO:0006636	SNP	0.801	3	0.0459	0.181845	unsaturated fatty acid biosynthetic process
GO:0008134	SNP	12.39	19	0.0459	0.181845	transcription factor binding
GO:0008202	SNP	4.59	9	0.046	0.181863	steroid metabolic process
GO:0043981	SNP	0.336	2	0.046	0.181863	histone H4-K5 acetylation
GO:0043982	SNP	0.336	2	0.046	0.181863	histone H4-K8 acetylation
GO:0002218	SNP	1.932	5	0.0462	0.182143	activation of innate immune response
GO:0016235	SNP	1.346	4	0.0462	0.182143	aggresome
GO:0019359	SNP	0.342	2	0.0462	0.182143	nicotinamide nucleotide biosynthetic process
GO:0072089	SNP	1.359	4	0.0464	0.182366	stem cell proliferation
GO:1900042	SNP	0.341	2	0.0464	0.182366	positive regulation of interleukin-2 secretion
GO:0046426	SNP	0.795	3	0.0465	0.182861	negative regulation of JAK-STAT cascade
GO:1903034	SNP	9.942	16	0.0466	0.182861	regulation of response to wounding
GO:0019841	SNP	0.352	2	0.0466	0.182861	retinol binding
GO:0051129	SNP	16.4	24	0.0466	0.182861	negative regulation of cellular component organization
GO:0008344	SNP	3.206	7	0.0469	0.183813	adult locomotory behavior
GO:0006818	SNP	1.341	4	0.047	0.183991	hydrogen transport
GO:0048280	SNP	0.048	1	0.0472	0.184668	vesicle fusion with Golgi apparatus
GO:0060048	SNP	1.931	5	0.0472	0.184668	cardiac muscle contraction
GO:0044321	SNP	0.342	2	0.0473	0.185143	response to leptin
GO:0045927	SNP	6.882	12	0.0475	0.185625	positive regulation of growth
GO:0032534	SNP	0.358	2	0.0477	0.186319	regulation of microvillus assembly
GO:0048015	SNP	1.98	5	0.0479	0.187096	phosphatidylinositol-mediated signaling
GO:0010818	SNP	0.049	1	0.048	0.187246	T cell chemotaxis
GO:0001676	SNP	1.388	4	0.0481	0.187246	long-chain fatty acid metabolic process
GO:0000076	SNP	0.347	2	0.0482	0.187753	DNA replication checkpoint
GO:0006936	SNP	4.675	9	0.0483	0.188134	muscle contraction
GO:0043410	SNP	11.557	18	0.0484	0.188242	positive regulation of MAPK cascade
GO:1903202	SNP	0.809	3	0.0484	0.188242	negative regulation of oxidative stress-induced cell death
GO:0050855	SNP	0.348	2	0.049	0.190008	regulation of B cell receptor signaling pathway
GO:0031225	SNP	3.306	7	0.049	0.190008	anchored component of membrane
GO:0030162	SNP	15.695	23	0.0491	0.19008	regulation of proteolysis
GO:0098798	SNP	1.355	4	0.0492	0.190301	mitochondrial protein complex
GO:0051348	SNP	6.091	11	0.0494	0.190908	negative regulation of transferase activity
GO:0030641	SNP	0.819	3	0.0494	0.190908	regulation of cellular pH
GO:2000249	SNP	0.795	3	0.0499	0.192639	regulation of actin cytoskeleton reorganization

## Sheet: PDM_GO
GO.ID	Mode	Number gene per simulation	Number of gene	p-value	FDR	GO Term
GO:0050794	LD-pruned SNP	38.827	62	0.0001	0.0131591	regulation of cellular process
GO:0050789	LD-pruned SNP	40.456	62	0.0001	0.0131591	regulation of biological process
GO:0051279	LD-pruned SNP	0.369	5	0.0001	0.0131591	regulation of release of sequestered calcium ion into cytosol
GO:0032970	LD-pruned SNP	1.598	9	0.0001	0.0131591	regulation of actin filament-based process
GO:0044464	LD-pruned SNP	60.056	86	0.0001	0.0131591	cell part
GO:0010649	LD-pruned SNP	0.073	4	0.0001	0.0131591	regulation of cell communication by electrical coupling
GO:2000021	LD-pruned SNP	0.987	8	0.0001	0.0131591	regulation of ion homeostasis
GO:0061178	LD-pruned SNP	0.289	4	0.0001	0.0131591	regulation of insulin secretion involved in cellular response to glucose stimulus
GO:0010817	LD-pruned SNP	0.91	6	0.0001	0.0131591	regulation of hormone levels
GO:0065007	LD-pruned SNP	42.288	70	0.0001	0.0131591	biological regulation
GO:0035641	LD-pruned SNP	0.079	3	0.0001	0.0131591	locomotory exploration behavior
GO:0043271	LD-pruned SNP	0.675	6	0.0001	0.0131591	negative regulation of ion transport
GO:0060315	LD-pruned SNP	0.062	3	0.0001	0.0131591	negative regulation of ryanodine-sensitive calcium-release channel activity
GO:2001258	LD-pruned SNP	0.157	4	0.0001	0.0131591	negative regulation of cation channel activity
GO:0002027	LD-pruned SNP	0.464	5	0.0001	0.0131591	regulation of heart rate
GO:0009987	LD-pruned SNP	48.891	71	0.0001	0.0131591	cellular process
GO:0043330	LD-pruned SNP	0.161	4	0.0001	0.0131591	response to exogenous dsRNA
GO:0043331	LD-pruned SNP	0.184	4	0.0001	0.0131591	response to dsRNA
GO:0044326	LD-pruned SNP	0.025	2	0.0001	0.0131591	dendritic spine neck
GO:0010522	LD-pruned SNP	0.482	7	0.0001	0.0131591	regulation of calcium ion transport into cytosol
GO:0051926	LD-pruned SNP	0.234	5	0.0001	0.0131591	negative regulation of calcium ion transport
GO:0051924	LD-pruned SNP	1.16	8	0.0001	0.0131591	regulation of calcium ion transport
GO:0032413	LD-pruned SNP	0.323	4	0.0002	0.0142762	negative regulation of ion transmembrane transporter activity
GO:0032024	LD-pruned SNP	0.388	5	0.0002	0.0142762	positive regulation of insulin secretion
GO:1904063	LD-pruned SNP	0.275	4	0.0002	0.0142762	negative regulation of cation transmembrane transport
GO:0046883	LD-pruned SNP	1.27	7	0.0002	0.0142762	regulation of hormone secretion
GO:0046887	LD-pruned SNP	0.673	6	0.0002	0.0142762	positive regulation of hormone secretion
GO:0010524	LD-pruned SNP	0.27	4	0.0002	0.0142762	positive regulation of calcium ion transport into cytosol
GO:0044763	LD-pruned SNP	37.998	59	0.0002	0.0142762	single-organism cellular process
GO:0050796	LD-pruned SNP	0.835	6	0.0003	0.0142762	regulation of insulin secretion
GO:0032410	LD-pruned SNP	0.351	4	0.0003	0.0142762	negative regulation of transporter activity
GO:0005886	LD-pruned SNP	17.801	33	0.0003	0.0142762	plasma membrane
GO:0071360	LD-pruned SNP	0.081	3	0.0003	0.0142762	cellular response to exogenous dsRNA
GO:0005887	LD-pruned SNP	3.113	11	0.0003	0.0142762	integral component of plasma membrane
GO:0071359	LD-pruned SNP	0.101	3	0.0003	0.0142762	cellular response to dsRNA
GO:0065008	LD-pruned SNP	11.713	25	0.0003	0.0142762	regulation of biological quality
GO:0002793	LD-pruned SNP	0.54	5	0.0003	0.0142762	positive regulation of peptide secretion
GO:0060314	LD-pruned SNP	0.116	3	0.0003	0.0142762	regulation of ryanodine-sensitive calcium-release channel activity
GO:0014070	LD-pruned SNP	2.432	10	0.0003	0.0142762	response to organic cyclic compound
GO:0010959	LD-pruned SNP	1.782	8	0.0003	0.0142762	regulation of metal ion transport
GO:0032844	LD-pruned SNP	2.253	9	0.0003	0.0142762	regulation of homeostatic process
GO:0090277	LD-pruned SNP	0.534	5	0.0003	0.0142762	positive regulation of peptide hormone secretion
GO:0006812	LD-pruned SNP	3.186	11	0.0004	0.028475	cation transport
GO:0043484	LD-pruned SNP	0.339	4	0.0004	0.028475	regulation of RNA splicing
GO:0005488	LD-pruned SNP	51.306	73	0.0005	0.0292333	binding
GO:0032386	LD-pruned SNP	2.586	10	0.0005	0.0292333	regulation of intracellular transport
GO:0031226	LD-pruned SNP	3.36	11	0.0006	0.0292333	intrinsic component of plasma membrane
GO:0035640	LD-pruned SNP	0.179	3	0.0006	0.0292333	exploration behavior
GO:0042554	LD-pruned SNP	0.026	2	0.0006	0.0292333	superoxide anion generation
GO:1901020	LD-pruned SNP	0.129	3	0.0006	0.0292333	negative regulation of calcium ion transmembrane transporter activity
GO:0019222	LD-pruned SNP	22.744	38	0.0006	0.0292333	regulation of metabolic process
GO:0008150	LD-pruned SNP	62.825	85	0.0006	0.0292333	biological_process
GO:1903170	LD-pruned SNP	0.13	3	0.0006	0.0292333	negative regulation of calcium ion transmembrane transport
GO:0006937	LD-pruned SNP	0.668	5	0.0006	0.0292333	regulation of muscle contraction
GO:0019905	LD-pruned SNP	0.362	4	0.0007	0.0373967	syntaxin binding
GO:1901698	LD-pruned SNP	2.656	10	0.0007	0.0373967	response to nitrogen compound
GO:0051280	LD-pruned SNP	0.033	2	0.0007	0.0373967	negative regulation of release of sequestered calcium ion into cytosol
GO:0006816	LD-pruned SNP	1.119	6	0.0007	0.0373967	calcium ion transport
GO:0010917	LD-pruned SNP	0.032	2	0.0007	0.0373967	negative regulation of mitochondrial membrane potential
GO:0010459	LD-pruned SNP	0.038	2	0.0007	0.0373967	negative regulation of heart rate
GO:0044765	LD-pruned SNP	11.013	23	0.0007	0.0373967	single-organism transport
GO:1903779	LD-pruned SNP	0.155	3	0.0008	0.0393418	regulation of cardiac conduction
GO:0086004	LD-pruned SNP	0.135	3	0.0008	0.0393418	regulation of cardiac muscle cell contraction
GO:0090066	LD-pruned SNP	1.363	7	0.0008	0.0393418	regulation of anatomical structure size
GO:0043279	LD-pruned SNP	0.386	4	0.0008	0.0393418	response to alkaloid
GO:0002791	LD-pruned SNP	1.052	6	0.0008	0.0393418	regulation of peptide secretion
GO:0090276	LD-pruned SNP	1.042	6	0.0008	0.0393418	regulation of peptide hormone secretion
GO:0016895	LD-pruned SNP	0.045	2	0.0009	0.0413556	exodeoxyribonuclease activity, producing 5'-phosphomonoesters
GO:0004529	LD-pruned SNP	0.045	2	0.0009	0.0413556	exodeoxyribonuclease activity
GO:0005452	LD-pruned SNP	0.047	2	0.0009	0.0413556	inorganic anion exchanger activity
GO:0034766	LD-pruned SNP	0.411	4	0.0009	0.0413556	negative regulation of ion transmembrane transport
GO:1903115	LD-pruned SNP	0.142	3	0.0009	0.0413556	regulation of actin filament-based movement
GO:0002224	LD-pruned SNP	0.198	3	0.001	0.041775	toll-like receptor signaling pathway
GO:0034763	LD-pruned SNP	0.424	4	0.001	0.041775	negative regulation of transmembrane transport
GO:1903649	LD-pruned SNP	1.981	8	0.001	0.041775	regulation of cytoplasmic transport
GO:0019841	LD-pruned SNP	0.062	2	0.001	0.041775	retinol binding
GO:0019359	LD-pruned SNP	0.057	2	0.001	0.041775	nicotinamide nucleotide biosynthetic process
GO:0045837	LD-pruned SNP	0.045	2	0.0011	0.041775	negative regulation of membrane potential
GO:0032535	LD-pruned SNP	1.085	6	0.0011	0.041775	regulation of cellular component size
GO:0005515	LD-pruned SNP	36.711	55	0.0011	0.041775	protein binding
GO:0070542	LD-pruned SNP	0.193	3	0.0011	0.041775	response to fatty acid
GO:0051051	LD-pruned SNP	2.194	8	0.0011	0.041775	negative regulation of transport
GO:0071361	LD-pruned SNP	0.048	2	0.0012	0.041775	cellular response to ethanol
GO:0003674	LD-pruned SNP	60.555	82	0.0012	0.041775	molecular_function
GO:0008016	LD-pruned SNP	0.752	5	0.0012	0.041775	regulation of heart contraction
GO:0030545	LD-pruned SNP	0.254	3	0.0012	0.041775	receptor regulator activity
GO:0010523	LD-pruned SNP	0.05	2	0.0012	0.041775	negative regulation of calcium ion transport into cytosol
GO:0008266	LD-pruned SNP	0.05	2	0.0012	0.041775	poly(U) RNA binding
GO:0001765	LD-pruned SNP	0.056	2	0.0013	0.0478011	membrane raft assembly
GO:1903650	LD-pruned SNP	0.487	4	0.0013	0.0478011	negative regulation of cytoplasmic transport
GO:0080090	LD-pruned SNP	20.342	34	0.0013	0.0478011	regulation of primary metabolic process
GO:0031625	LD-pruned SNP	1.153	6	0.0014	0.0491674	ubiquitin protein ligase binding
GO:0043178	LD-pruned SNP	0.511	4	0.0014	0.0491674	alcohol binding
GO:0000149	LD-pruned SNP	0.473	4	0.0014	0.0491674	SNARE binding
GO:0060359	LD-pruned SNP	0.221	3	0.0014	0.0491674	response to ammonium ion
GO:0050794	SNP	213.156	274	0.0001	0.00192441	regulation of cellular process
GO:2000145	SNP	21.691	49	0.0001	0.00192441	regulation of cell motility
GO:2000147	SNP	12.839	33	0.0001	0.00192441	positive regulation of cell motility
GO:1903845	SNP	1.657	9	0.0001	0.00192441	negative regulation of cellular response to transforming growth factor beta stimulus
GO:0044093	SNP	31.459	57	0.0001	0.00192441	positive regulation of molecular function
GO:0050789	SNP	222.86	276	0.0001	0.00192441	regulation of biological process
GO:0042304	SNP	0.814	7	0.0001	0.00192441	regulation of fatty acid biosynthetic process
GO:0032956	SNP	7.55	25	0.0001	0.00192441	regulation of actin cytoskeleton organization
GO:0097499	SNP	0.291	4	0.0001	0.00192441	protein localization to nonmotile primary cilium
GO:0051272	SNP	13.148	33	0.0001	0.00192441	positive regulation of cellular component movement
GO:0051270	SNP	23.662	56	0.0001	0.00192441	regulation of cellular component movement
GO:0042327	SNP	22.098	50	0.0001	0.00192441	positive regulation of phosphorylation
GO:0051280	SNP	0.164	4	0.0001	0.00192441	negative regulation of release of sequestered calcium ion into cytosol
GO:0042325	SNP	33.525	62	0.0001	0.00192441	regulation of phosphorylation
GO:0042326	SNP	10.369	26	0.0001	0.00192441	negative regulation of phosphorylation
GO:0051279	SNP	1.849	12	0.0001	0.00192441	regulation of release of sequestered calcium ion into cytosol
GO:0030334	SNP	21.098	46	0.0001	0.00192441	regulation of cell migration
GO:0030335	SNP	12.577	33	0.0001	0.00192441	positive regulation of cell migration
GO:0051220	SNP	0.778	7	0.0001	0.00192441	cytoplasmic sequestering of protein
GO:0016020	SNP	185.207	256	0.0001	0.00192441	membrane
GO:0016021	SNP	109.682	147	0.0001	0.00192441	integral component of membrane
GO:0032970	SNP	8.362	32	0.0001	0.00192441	regulation of actin filament-based process
GO:0010638	SNP	13.334	28	0.0001	0.00192441	positive regulation of organelle organization
GO:0010649	SNP	0.351	8	0.0001	0.00192441	regulation of cell communication by electrical coupling
GO:0043549	SNP	17.102	41	0.0001	0.00192441	regulation of kinase activity
GO:0051174	SNP	38.852	70	0.0001	0.00192441	regulation of phosphorus metabolic process
GO:0050730	SNP	5.921	21	0.0001	0.00192441	regulation of peptidyl-tyrosine phosphorylation
GO:0032024	SNP	2.025	11	0.0001	0.00192441	positive regulation of insulin secretion
GO:0050732	SNP	1.363	8	0.0001	0.00192441	negative regulation of peptidyl-tyrosine phosphorylation
GO:0032012	SNP	0.552	7	0.0001	0.00192441	regulation of ARF protein signal transduction
GO:0004862	SNP	0.176	4	0.0001	0.00192441	cAMP-dependent protein kinase inhibitor activity
GO:0060973	SNP	0.32	5	0.0001	0.00192441	cell migration involved in heart development
GO:1903779	SNP	0.768	7	0.0001	0.00192441	regulation of cardiac conduction
GO:2000021	SNP	5.155	17	0.0001	0.00192441	regulation of ion homeostasis
GO:0003674	SNP	333.337	439	0.0001	0.00192441	molecular_function
GO:1903725	SNP	1.399	10	0.0001	0.00192441	regulation of phospholipid metabolic process
GO:0015696	SNP	1.226	9	0.0001	0.00192441	ammonium transport
GO:0010819	SNP	0.257	6	0.0001	0.00192441	regulation of T cell chemotaxis
GO:0030424	SNP	11.417	27	0.0001	0.00192441	axon
GO:0086004	SNP	0.651	7	0.0001	0.00192441	regulation of cardiac muscle cell contraction
GO:0005488	SNP	283.504	376	0.0001	0.00192441	binding
GO:0010820	SNP	0.236	5	0.0001	0.00192441	positive regulation of T cell chemotaxis
GO:0004180	SNP	0.781	7	0.0001	0.00192441	carboxypeptidase activity
GO:0004181	SNP	0.29	7	0.0001	0.00192441	metallocarboxypeptidase activity
GO:0007220	SNP	0.174	5	0.0001	0.00192441	Notch receptor processing
GO:0007219	SNP	2.871	12	0.0001	0.00192441	Notch signaling pathway
GO:0051338	SNP	19.161	41	0.0001	0.00192441	regulation of transferase activity
GO:0051347	SNP	12.32	34	0.0001	0.00192441	positive regulation of transferase activity
GO:0065007	SNP	232.73	291	0.0001	0.00192441	biological regulation
GO:0065008	SNP	63.18	97	0.0001	0.00192441	regulation of biological quality
GO:0065009	SNP	54.745	88	0.0001	0.00192441	regulation of molecular function
GO:0007176	SNP	0.659	7	0.0001	0.00192441	regulation of epidermal growth factor-activated receptor activity
GO:0046717	SNP	1.755	9	0.0001	0.00192441	acid secretion
GO:0034763	SNP	2.069	9	0.0001	0.00192441	negative regulation of transmembrane transport
GO:0034766	SNP	2.018	9	0.0001	0.00192441	negative regulation of ion transmembrane transport
GO:0007165	SNP	75.701	123	0.0001	0.00192441	signal transduction
GO:0050830	SNP	2.034	14	0.0001	0.00192441	defense response to Gram-positive bacterium
GO:0090068	SNP	4.853	16	0.0001	0.00192441	positive regulation of cell cycle process
GO:0090066	SNP	7.327	19	0.0001	0.00192441	regulation of anatomical structure size
GO:0016907	SNP	0.061	6	0.0001	0.00192441	G-protein coupled acetylcholine receptor activity
GO:0016933	SNP	0.063	6	0.0001	0.00192441	extracellular-glycine-gated ion channel activity
GO:0016934	SNP	0.063	6	0.0001	0.00192441	extracellular-glycine-gated chloride channel activity
GO:1903650	SNP	2.505	11	0.0001	0.00192441	negative regulation of cytoplasmic transport
GO:0016614	SNP	2.877	11	0.0001	0.00192441	oxidoreductase activity, acting on CH-OH group of donors
GO:0016616	SNP	2.201	11	0.0001	0.00192441	oxidoreductase activity, acting on the CH-OH group of donors, NAD or NADP as acceptor
GO:0030915	SNP	0.071	3	0.0001	0.00192441	Smc5-Smc6 complex
GO:0014037	SNP	0.249	7	0.0001	0.00192441	Schwann cell differentiation
GO:0004697	SNP	0.532	7	0.0001	0.00192441	protein kinase C activity
GO:0002082	SNP	0.239	4	0.0001	0.00192441	regulation of oxidative phosphorylation
GO:0005112	SNP	0.987	9	0.0001	0.00192441	Notch binding
GO:1901020	SNP	0.586	6	0.0001	0.00192441	negative regulation of calcium ion transmembrane transporter activity
GO:0042994	SNP	0.407	5	0.0001	0.00192441	cytoplasmic sequestering of transcription factor
GO:0042995	SNP	53.388	87	0.0001	0.00192441	cell projection
GO:0005138	SNP	0.166	5	0.0001	0.00192441	interleukin-6 receptor binding
GO:0031401	SNP	25.291	47	0.0001	0.00192441	positive regulation of protein modification process
GO:0005086	SNP	0.513	7	0.0001	0.00192441	ARF guanyl-nucleotide exchange factor activity
GO:0010459	SNP	0.191	5	0.0001	0.00192441	negative regulation of heart rate
GO:0008150	SNP	345.29	408	0.0001	0.00192441	biological_process
GO:0045988	SNP	0.257	5	0.0001	0.00192441	negative regulation of striated muscle contraction
GO:0043331	SNP	1.002	7	0.0001	0.00192441	response to dsRNA
GO:0060761	SNP	1.286	9	0.0001	0.00192441	negative regulation of response to cytokine stimulus
GO:0033137	SNP	0.688	6	0.0001	0.00192441	negative regulation of peptidyl-serine phosphorylation
GO:0071402	SNP	0.483	5	0.0001	0.00192441	cellular response to lipoprotein particle stimulus
GO:0042060	SNP	2.31	12	0.0001	0.00192441	wound healing
GO:0042063	SNP	0.199	7	0.0001	0.00192441	gliogenesis
GO:0046434	SNP	3.314	12	0.0001	0.00192441	organophosphate catabolic process
GO:1901841	SNP	0.306	5	0.0001	0.00192441	regulation of high voltage-gated calcium channel activity
GO:1903504	SNP	0.242	4	0.0001	0.00192441	regulation of mitotic spindle checkpoint
GO:0015464	SNP	0.213	6	0.0001	0.00192441	acetylcholine receptor activity
GO:0070257	SNP	0.259	4	0.0001	0.00192441	positive regulation of mucus secretion
GO:0005237	SNP	0.144	6	0.0001	0.00192441	inhibitory extracellular ligand-gated ion channel activity
GO:0032844	SNP	11.868	30	0.0001	0.00192441	regulation of homeostatic process
GO:0009617	SNP	5.325	17	0.0001	0.00192441	response to bacterium
GO:0008235	SNP	0.622	7	0.0001	0.00192441	metalloexopeptidase activity
GO:0008233	SNP	14.37	29	0.0001	0.00192441	peptidase activity
GO:0008237	SNP	4.998	21	0.0001	0.00192441	metallopeptidase activity
GO:0010523	SNP	0.238	4	0.0001	0.00192441	negative regulation of calcium ion transport into cytosol
GO:0010522	SNP	2.401	14	0.0001	0.00192441	regulation of calcium ion transport into cytosol
GO:0051056	SNP	8.565	21	0.0001	0.00192441	regulation of small GTPase mediated signal transduction
GO:0010562	SNP	24.303	51	0.0001	0.00192441	positive regulation of phosphorus metabolic process
GO:0010565	SNP	3.67	21	0.0001	0.00192441	regulation of cellular ketone metabolic process
GO:0010564	SNP	12.768	28	0.0001	0.00192441	regulation of cell cycle process
GO:0046578	SNP	7.477	20	0.0001	0.00192441	regulation of Ras protein signal transduction
GO:0051926	SNP	1.152	10	0.0001	0.00192441	negative regulation of calcium ion transport
GO:0051937	SNP	0.187	7	0.0001	0.00192441	catecholamine transport
GO:0071545	SNP	0.459	6	0.0001	0.00192441	inositol phosphate catabolic process
GO:0004715	SNP	0.783	6	0.0001	0.00192441	non-membrane spanning protein tyrosine kinase activity
GO:0001696	SNP	0.217	6	0.0001	0.00192441	gastric acid secretion
GO:0042721	SNP	0.1	4	0.0001	0.00192441	mitochondrial inner membrane protein insertion complex
GO:0005737	SNP	139.988	200	0.0001	0.00192441	cytoplasm
GO:0005790	SNP	0.915	7	0.0001	0.00192441	smooth endoplasmic reticulum
GO:0072546	SNP	0.179	14	0.0001	0.00192441	ER membrane protein complex
GO:0003183	SNP	0.24	4	0.0001	0.00192441	mitral valve morphogenesis
GO:0045822	SNP	0.741	6	0.0001	0.00192441	negative regulation of heart contraction
GO:0045837	SNP	0.308	4	0.0001	0.00192441	negative regulation of membrane potential
GO:0045834	SNP	3.329	15	0.0001	0.00192441	positive regulation of lipid metabolic process
GO:0042742	SNP	4.859	15	0.0001	0.00192441	defense response to bacterium
GO:0018208	SNP	0.741	7	0.0001	0.00192441	peptidyl-proline modification
GO:0003190	SNP	0.241	4	0.0001	0.00192441	atrioventricular valve formation
GO:0003192	SNP	0.216	4	0.0001	0.00192441	mitral valve formation
GO:0018200	SNP	0.453	7	0.0001	0.00192441	peptidyl-glutamic acid modification
GO:0044432	SNP	10.938	26	0.0001	0.00192441	endoplasmic reticulum part
GO:0045787	SNP	7.175	23	0.0001	0.00192441	positive regulation of cell cycle
GO:0090324	SNP	0.124	4	0.0001	0.00192441	negative regulation of oxidative phosphorylation
GO:0044464	SNP	330.574	440	0.0001	0.00192441	cell part
GO:0032413	SNP	1.531	8	0.0001	0.00192441	negative regulation of ion transmembrane transporter activity
GO:0045723	SNP	0.501	7	0.0001	0.00192441	positive regulation of fatty acid biosynthetic process
GO:0045741	SNP	0.36	5	0.0001	0.00192441	positive regulation of epidermal growth factor-activated receptor activity
GO:0032465	SNP	2.392	11	0.0001	0.00192441	regulation of cytokinesis
GO:0044425	SNP	139.473	192	0.0001	0.00192441	membrane part
GO:0044424	SNP	284.213	357	0.0001	0.00192441	intracellular part
GO:1901623	SNP	0.447	6	0.0001	0.00192441	regulation of lymphocyte chemotaxis
GO:1901616	SNP	1.111	9	0.0001	0.00192441	organic hydroxy compound catabolic process
GO:2000678	SNP	0.374	5	0.0001	0.00192441	negative regulation of transcription regulatory region DNA binding
GO:0043167	SNP	142.049	195	0.0001	0.00192441	ion binding
GO:0005886	SNP	96.246	163	0.0001	0.00192441	plasma membrane
GO:0030811	SNP	1.122	8	0.0001	0.00192441	regulation of nucleotide catabolic process
GO:0051781	SNP	2.613	11	0.0001	0.00192441	positive regulation of cell division
GO:0071359	SNP	0.558	6	0.0001	0.00192441	cellular response to dsRNA
GO:0030832	SNP	3.425	13	0.0001	0.00192441	regulation of actin filament length
GO:0045088	SNP	4.691	14	0.0001	0.00192441	regulation of innate immune response
GO:0061178	SNP	1.523	9	0.0001	0.00192441	regulation of insulin secretion involved in cellular response to glucose stimulus
GO:1902035	SNP	0.177	4	0.0001	0.00192441	positive regulation of hematopoietic stem cell proliferation
GO:1902033	SNP	0.249	4	0.0001	0.00192441	regulation of hematopoietic stem cell proliferation
GO:0045923	SNP	0.817	7	0.0001	0.00192441	positive regulation of fatty acid metabolic process
GO:0045937	SNP	24.303	51	0.0001	0.00192441	positive regulation of phosphate metabolic process
GO:0031224	SNP	112.989	154	0.0001	0.00192441	intrinsic component of membrane
GO:0032535	SNP	5.792	17	0.0001	0.00192441	regulation of cellular component size
GO:0035641	SNP	0.441	5	0.0001	0.00192441	locomotory exploration behavior
GO:0061097	SNP	1.579	8	0.0001	0.00192441	regulation of protein tyrosine kinase activity
GO:0045859	SNP	15.739	41	0.0001	0.00192441	regulation of protein kinase activity
GO:0045860	SNP	10.135	30	0.0001	0.00192441	positive regulation of protein kinase activity
GO:0035610	SNP	0.163	7	0.0001	0.00192441	protein side chain deglutamylation
GO:0035608	SNP	0.18	7	0.0001	0.00192441	protein deglutamylation
GO:0043271	SNP	3.372	13	0.0001	0.00192441	negative regulation of ion transport
GO:0033032	SNP	0.87	7	0.0001	0.00192441	regulation of myeloid cell apoptotic process
GO:0033025	SNP	0.174	7	0.0001	0.00192441	regulation of mast cell apoptotic process
GO:0005515	SNP	203.097	267	0.0001	0.00192441	protein binding
GO:0052745	SNP	0.493	6	0.0001	0.00192441	inositol phosphate phosphatase activity
GO:0002460	SNP	1.789	8	0.0001	0.00192441	adaptive immune response based on somatic recombination of immune receptors built from immunoglobulin superfamily domains
GO:0002467	SNP	0.208	5	0.0001	0.00192441	germinal center formation
GO:0004222	SNP	3.227	13	0.0001	0.00192441	metalloendopeptidase activity
GO:0060314	SNP	0.554	7	0.0001	0.00192441	regulation of ryanodine-sensitive calcium-release channel activity
GO:0060315	SNP	0.286	6	0.0001	0.00192441	negative regulation of ryanodine-sensitive calcium-release channel activity
GO:2001258	SNP	0.727	7	0.0001	0.00192441	negative regulation of cation channel activity
GO:0051493	SNP	12.719	29	0.0001	0.00192441	regulation of cytoskeleton organization
GO:0008603	SNP	0.211	4	0.0001	0.00192441	cAMP-dependent protein kinase regulator activity
GO:0005575	SNP	369.865	462	0.0001	0.00192441	cellular_component
GO:0010917	SNP	0.244	4	0.0001	0.00192441	negative regulation of mitochondrial membrane potential
GO:0008610	SNP	8.607	24	0.0001	0.00192441	lipid biosynthetic process
GO:0030512	SNP	1.526	9	0.0001	0.00192441	negative regulation of transforming growth factor beta receptor signaling pathway
GO:0009987	SNP	267.882	316	0.0001	0.00192441	cellular process
GO:0046854	SNP	0.643	6	0.0001	0.00192441	phosphatidylinositol phosphorylation
GO:0046855	SNP	0.362	6	0.0001	0.00192441	inositol phosphate dephosphorylation
GO:0019220	SNP	38.701	70	0.0001	0.00192441	regulation of phosphate metabolic process
GO:0019226	SNP	0.503	7	0.0001	0.00192441	transmission of nerve impulse
GO:0001932	SNP	31.148	62	0.0001	0.00192441	regulation of protein phosphorylation
GO:0001933	SNP	9.631	26	0.0001	0.00192441	negative regulation of protein phosphorylation
GO:0001934	SNP	20.932	42	0.0001	0.00192441	positive regulation of protein phosphorylation
GO:0019216	SNP	6.914	31	0.0001	0.00192441	regulation of lipid metabolic process
GO:0019217	SNP	1.687	14	0.0001	0.00192441	regulation of fatty acid metabolic process
GO:1904491	SNP	0.186	4	0.0001	0.00192441	protein localization to ciliary transition zone
GO:1903170	SNP	0.59	6	0.0001	0.00192441	negative regulation of calcium ion transmembrane transport
GO:0046838	SNP	0.447	6	0.0001	0.00192441	phosphorylated carbohydrate dephosphorylation
GO:0001960	SNP	1.247	9	0.0001	0.00192441	negative regulation of cytokine-mediated signaling pathway
GO:0032292	SNP	0.667	8	0.0001	0.00192441	peripheral nervous system axon ensheathment
GO:0022008	SNP	2.047	16	0.0001	0.00192441	neurogenesis
GO:0022011	SNP	0.667	8	0.0001	0.00192441	myelination in peripheral nervous system
GO:0070569	SNP	0.075	3	0.0001	0.00192441	uridylyltransferase activity
GO:0060304	SNP	0.145	6	0.0001	0.00192441	regulation of phosphatidylinositol dephosphorylation
GO:0032268	SNP	53.599	85	0.0001	0.00192441	regulation of cellular protein metabolic process
GO:0032269	SNP	22.66	44	0.0001	0.00192441	negative regulation of cellular protein metabolic process
GO:0044262	SNP	2.607	12	0.0001	0.00192441	cellular carbohydrate metabolic process
GO:0055094	SNP	0.483	5	0.0001	0.00192441	response to lipoprotein particle
GO:0046164	SNP	1.008	9	0.0001	0.00192441	alcohol catabolic process
GO:0046174	SNP	0.486	6	0.0001	0.00192441	polyol catabolic process
GO:0040012	SNP	24.008	54	0.0001	0.00192441	regulation of locomotion
GO:0040017	SNP	13.466	36	0.0001	0.00192441	positive regulation of locomotion
GO:0006110	SNP	1.117	8	0.0001	0.00192441	regulation of glycolytic process
GO:1903115	SNP	0.71	7	0.0001	0.00192441	regulation of actin filament-based movement
GO:0034987	SNP	0.14	4	0.0001	0.00192441	immunoglobulin receptor binding
GO:0044326	SNP	0.124	5	0.0001	0.00192441	dendritic spine neck
GO:0006020	SNP	0.121	6	0.0001	0.00192441	inositol metabolic process
GO:0033674	SNP	10.975	34	0.0001	0.00192441	positive regulation of kinase activity
GO:0071902	SNP	7.117	20	0.0001	0.00192441	positive regulation of protein serine/threonine kinase activity
GO:0043085	SNP	23.786	44	0.0001	0.00192441	positive regulation of catalytic activity
GO:0003824	SNP	126.3	175	0.0001	0.00192441	catalytic activity
GO:0032387	SNP	2.997	11	0.0001	0.00192441	negative regulation of intracellular transport
GO:0015872	SNP	0.139	7	0.0001	0.00192441	dopamine transport
GO:0090266	SNP	0.242	4	0.0001	0.00192441	regulation of mitotic cell cycle spindle assembly checkpoint
GO:0015850	SNP	2.677	11	0.0001	0.00192441	organic hydroxy compound transport
GO:0002532	SNP	0.369	5	0.0001	0.00192441	production of molecular mediator involved in inflammatory response
GO:0015844	SNP	0.491	7	0.0001	0.00192441	monoamine transport
GO:0050790	SNP	41.082	67	0.0002	0.00294473	regulation of catalytic activity
GO:0051246	SNP	57.881	87	0.0002	0.00294473	regulation of protein metabolic process
GO:0051193	SNP	1.353	8	0.0002	0.00294473	regulation of cofactor metabolic process
GO:0051196	SNP	1.349	8	0.0002	0.00294473	regulation of coenzyme metabolic process
GO:0050714	SNP	8.213	21	0.0002	0.00294473	positive regulation of protein secretion
GO:0070491	SNP	1.137	7	0.0002	0.00294473	repressing transcription factor binding
GO:1901184	SNP	1.65	8	0.0002	0.00294473	regulation of ERBB signaling pathway
GO:0036293	SNP	4.555	14	0.0002	0.00294473	response to decreased oxygen levels
GO:0004679	SNP	0.196	4	0.0002	0.00294473	AMP-activated protein kinase activity
GO:0031400	SNP	14.537	30	0.0002	0.00294473	negative regulation of protein modification process
GO:0031399	SNP	39.798	66	0.0002	0.00294473	regulation of protein modification process
GO:0042058	SNP	1.566	8	0.0002	0.00294473	regulation of epidermal growth factor receptor signaling pathway
GO:0033179	SNP	0.129	3	0.0002	0.00294473	proton-transporting V-type ATPase, V0 domain
GO:0051984	SNP	0.524	5	0.0002	0.00294473	positive regulation of chromosome segregation
GO:0031514	SNP	2.733	10	0.0002	0.00294473	motile cilium
GO:0051128	SNP	61.296	90	0.0002	0.00294473	regulation of cellular component organization
GO:0043471	SNP	1.353	8	0.0002	0.00294473	regulation of cellular carbohydrate catabolic process
GO:0043470	SNP	1.353	8	0.0002	0.00294473	regulation of carbohydrate catabolic process
GO:0030145	SNP	1.393	8	0.0002	0.00294473	manganese ion binding
GO:0010524	SNP	1.342	8	0.0002	0.00294473	positive regulation of calcium ion transport into cytosol
GO:0001666	SNP	4.478	14	0.0002	0.00294473	response to hypoxia
GO:0003188	SNP	0.344	4	0.0002	0.00294473	heart valve formation
GO:0033764	SNP	0.539	5	0.0002	0.00294473	steroid dehydrogenase activity, acting on the CH-OH group of donors, NAD or NADP as acceptor
GO:0032410	SNP	1.678	8	0.0002	0.00294473	negative regulation of transporter activity
GO:0043169	SNP	95.744	131	0.0002	0.00294473	cation binding
GO:0071360	SNP	0.417	5	0.0002	0.00294473	cellular response to exogenous dsRNA
GO:0070841	SNP	0.114	3	0.0002	0.00294473	inclusion body assembly
GO:0070842	SNP	0.114	3	0.0002	0.00294473	aggresome assembly
GO:0043254	SNP	9.343	23	0.0002	0.00294473	regulation of protein complex assembly
GO:0033043	SNP	28.088	49	0.0002	0.00294473	regulation of organelle organization
GO:0002793	SNP	2.831	11	0.0002	0.00294473	positive regulation of peptide secretion
GO:0016208	SNP	0.308	4	0.0002	0.00294473	AMP binding
GO:0001959	SNP	2.676	10	0.0002	0.00294473	regulation of cytokine-mediated signaling pathway
GO:0044282	SNP	5.105	15	0.0002	0.00294473	small molecule catabolic process
GO:0004303	SNP	0.285	4	0.0002	0.00294473	estradiol 17-beta-dehydrogenase activity
GO:0071900	SNP	10.285	24	0.0002	0.00294473	regulation of protein serine/threonine kinase activity
GO:0090277	SNP	2.788	11	0.0002	0.00294473	positive regulation of peptide hormone secretion
GO:0006644	SNP	6.457	17	0.0003	0.00294473	phospholipid metabolic process
GO:0051248	SNP	24.302	45	0.0003	0.00294473	negative regulation of protein metabolic process
GO:0031588	SNP	0.244	4	0.0003	0.00294473	nucleotide-activated protein kinase complex
GO:0030246	SNP	8.295	20	0.0003	0.00294473	carbohydrate binding
GO:0098590	SNP	28.526	49	0.0003	0.00294473	plasma membrane region
GO:0014072	SNP	0.359	4	0.0003	0.00294473	response to isoquinoline alkaloid
GO:0031420	SNP	0.691	6	0.0003	0.00294473	alkali metal ion binding
GO:1904063	SNP	1.312	7	0.0003	0.00294473	negative regulation of cation transmembrane transport
GO:0043306	SNP	0.39	4	0.0003	0.00294473	positive regulation of mast cell degranulation
GO:0008152	SNP	171.778	213	0.0003	0.00294473	metabolic process
GO:0043330	SNP	0.845	6	0.0003	0.00294473	response to exogenous dsRNA
GO:0006509	SNP	0.575	5	0.0003	0.00294473	membrane protein ectodomain proteolysis
GO:1903578	SNP	1.522	8	0.0003	0.00294473	regulation of ATP metabolic process
GO:0008227	SNP	0.834	6	0.0003	0.00294473	G-protein coupled amine receptor activity
GO:0014912	SNP	0.545	5	0.0003	0.00294473	negative regulation of smooth muscle cell migration
GO:0002756	SNP	0.339	4	0.0003	0.00294473	MyD88-independent toll-like receptor signaling pathway
GO:0033005	SNP	0.595	5	0.0003	0.00294473	positive regulation of mast cell activation
GO:0033008	SNP	0.39	4	0.0003	0.00294473	positive regulation of mast cell activation involved in immune response
GO:0043278	SNP	0.359	4	0.0003	0.00294473	response to morphine
GO:0019210	SNP	0.982	6	0.0003	0.00294473	kinase inhibitor activity
GO:0046834	SNP	0.916	6	0.0003	0.00294473	lipid phosphorylation
GO:0032271	SNP	3.904	13	0.0003	0.00294473	regulation of protein polymerization
GO:0050920	SNP	4.672	14	0.0003	0.00294473	regulation of chemotaxis
GO:0009118	SNP	1.522	8	0.0003	0.00294473	regulation of nucleoside metabolic process
GO:0042588	SNP	0.146	3	0.0003	0.00294473	zymogen granule
GO:0002281	SNP	0.399	4	0.0004	0.00551546	macrophage activation involved in immune response
GO:0051281	SNP	0.901	6	0.0004	0.00551546	positive regulation of release of sequestered calcium ion into cytosol
GO:0051222	SNP	14.157	29	0.0004	0.00551546	positive regulation of protein transport
GO:0044042	SNP	1.12	6	0.0004	0.00551546	glucan metabolic process
GO:0007156	SNP	4.346	13	0.0004	0.00551546	homophilic cell adhesion via plasma membrane adhesion molecules
GO:0032103	SNP	7.177	18	0.0004	0.00551546	positive regulation of response to external stimulus
GO:0005977	SNP	1.12	6	0.0004	0.00551546	glycogen metabolic process
GO:0098542	SNP	9.209	21	0.0004	0.00551546	defense response to other organism
GO:0006508	SNP	20.728	37	0.0004	0.00551546	proteolysis
GO:0030215	SNP	0.494	5	0.0004	0.00551546	semaphorin receptor binding
GO:0019899	SNP	50.433	81	0.0004	0.00551546	enzyme binding
GO:0051117	SNP	2.193	9	0.0004	0.00551546	ATPase binding
GO:0010563	SNP	13.356	27	0.0004	0.00551546	negative regulation of phosphorus metabolic process
GO:0032467	SNP	0.782	6	0.0004	0.00551546	positive regulation of cytokinesis
GO:0071380	SNP	0.338	4	0.0004	0.00551546	cellular response to prostaglandin E stimulus
GO:0070011	SNP	13.615	27	0.0004	0.00551546	peptidase activity, acting on L-amino acid peptides
GO:0045936	SNP	13.356	27	0.0004	0.00551546	negative regulation of phosphate metabolic process
GO:0035640	SNP	0.921	6	0.0004	0.00551546	exploration behavior
GO:0035637	SNP	1.621	8	0.0004	0.00551546	multicellular organismal signaling
GO:0048679	SNP	0.606	5	0.0004	0.00551546	regulation of axon regeneration
GO:0030545	SNP	1.479	8	0.0004	0.00551546	receptor regulator activity
GO:0046887	SNP	3.507	12	0.0004	0.00551546	positive regulation of hormone secretion
GO:0071889	SNP	0.682	5	0.0004	0.00551546	14-3-3 protein binding
GO:0010001	SNP	2.417	9	0.0004	0.00551546	glial cell differentiation
GO:0031953	SNP	0.403	4	0.0004	0.00551546	negative regulation of protein autophosphorylation
GO:0006066	SNP	6.233	17	0.0004	0.00551546	alcohol metabolic process
GO:0006073	SNP	1.12	6	0.0004	0.00551546	cellular glucan metabolic process
GO:0055089	SNP	0.301	4	0.0004	0.00551546	fatty acid homeostasis
GO:0034142	SNP	0.338	4	0.0004	0.00551546	toll-like receptor 4 signaling pathway
GO:0043647	SNP	0.943	6	0.0005	0.00626627	inositol phosphate metabolic process
GO:0031659	SNP	0.537	5	0.0005	0.00626627	positive regulation of cyclin-dependent protein serine/threonine kinase activity involved in G1/S transition of mitotic cell cycle
GO:0070482	SNP	4.771	14	0.0005	0.00626627	response to oxygen levels
GO:0010800	SNP	1.142	7	0.0005	0.00626627	positive regulation of peptidyl-threonine phosphorylation
GO:0098589	SNP	33.649	55	0.0005	0.00626627	membrane region
GO:0031394	SNP	0.147	3	0.0005	0.00626627	positive regulation of prostaglandin biosynthetic process
GO:1903523	SNP	1.005	6	0.0005	0.00626627	negative regulation of blood circulation
GO:0016787	SNP	56.205	83	0.0005	0.00626627	hydrolase activity
GO:0055117	SNP	1.496	7	0.0005	0.00626627	regulation of cardiac muscle contraction
GO:0071379	SNP	0.381	4	0.0005	0.00626627	cellular response to prostaglandin stimulus
GO:0045913	SNP	2.3	9	0.0005	0.00626627	positive regulation of carbohydrate metabolic process
GO:0051707	SNP	11.397	24	0.0005	0.00626627	response to other organism
GO:2001280	SNP	0.147	3	0.0005	0.00626627	positive regulation of unsaturated fatty acid biosynthetic process
GO:0042552	SNP	1.848	8	0.0005	0.00626627	myelination
GO:0019222	SNP	125.793	161	0.0005	0.00626627	regulation of metabolic process
GO:0003785	SNP	0.309	4	0.0005	0.00626627	actin monomer binding
GO:0071157	SNP	0.432	4	0.0005	0.00626627	negative regulation of cell cycle arrest
GO:0080090	SNP	112.615	147	0.0005	0.00626627	regulation of primary metabolic process
GO:0031657	SNP	0.552	5	0.0006	0.00626627	regulation of cyclin-dependent protein serine/threonine kinase activity involved in G1/S transition of mitotic cell cycle
GO:0031392	SNP	0.17	3	0.0006	0.00626627	regulation of prostaglandin biosynthetic process
GO:0010463	SNP	0.411	4	0.0006	0.00626627	mesenchymal cell proliferation
GO:0046456	SNP	0.593	5	0.0006	0.00626627	icosanoid biosynthetic process
GO:2000406	SNP	0.828	6	0.0006	0.00626627	positive regulation of T cell migration
GO:2000403	SNP	0.885	6	0.0006	0.00626627	positive regulation of lymphocyte migration
GO:0033177	SNP	0.172	3	0.0006	0.00626627	proton-transporting two-sector ATPase complex, proton-transporting domain
GO:0009607	SNP	15.221	29	0.0006	0.00626627	response to biotic stimulus
GO:0036064	SNP	3.869	12	0.0006	0.00626627	ciliary basal body
GO:1901570	SNP	0.593	5	0.0006	0.00626627	fatty acid derivative biosynthetic process
GO:0032553	SNP	48.33	72	0.0006	0.00626627	ribonucleotide binding
GO:2001279	SNP	0.17	3	0.0006	0.00626627	regulation of unsaturated fatty acid biosynthetic process
GO:0008654	SNP	3.316	11	0.0006	0.00626627	phospholipid biosynthetic process
GO:0046872	SNP	94.098	126	0.0006	0.00626627	metal ion binding
GO:0044238	SNP	154.824	193	0.0006	0.00626627	primary metabolic process
GO:0050921	SNP	3.232	11	0.0006	0.00626627	positive regulation of chemotaxis
GO:0010799	SNP	1.418	7	0.0007	0.00846921	regulation of peptidyl-threonine phosphorylation
GO:0005126	SNP	4.064	12	0.0007	0.00846921	cytokine receptor binding
GO:0042992	SNP	0.984	6	0.0007	0.00846921	negative regulation of transcription factor import into nucleus
GO:0031323	SNP	114.479	148	0.0007	0.00846921	regulation of cellular metabolic process
GO:0032879	SNP	65.496	92	0.0007	0.00846921	regulation of localization
GO:0002690	SNP	1.763	8	0.0007	0.00846921	positive regulation of leukocyte chemotaxis
GO:0002687	SNP	2.949	10	0.0007	0.00846921	positive regulation of leukocyte migration
GO:0036120	SNP	0.411	4	0.0007	0.00846921	cellular response to platelet-derived growth factor stimulus
GO:0071361	SNP	0.389	4	0.0007	0.00846921	cellular response to ethanol
GO:0030858	SNP	1.565	7	0.0007	0.00846921	positive regulation of epithelial cell differentiation
GO:0017015	SNP	2.378	9	0.0007	0.00846921	regulation of transforming growth factor beta receptor signaling pathway
GO:0090101	SNP	2.799	10	0.0007	0.00846921	negative regulation of transmembrane receptor protein serine/threonine kinase signaling pathway
GO:0032230	SNP	0.366	4	0.0007	0.00846921	positive regulation of synaptic transmission, GABAergic
GO:0070570	SNP	0.7	5	0.0007	0.00846921	regulation of neuron projection regeneration
GO:1901385	SNP	0.792	5	0.0007	0.00846921	regulation of voltage-gated calcium channel activity
GO:0090231	SNP	0.399	4	0.0007	0.00846921	regulation of spindle checkpoint
GO:1903846	SNP	0.854	5	0.0008	0.009242	positive regulation of cellular response to transforming growth factor beta stimulus
GO:0044092	SNP	21.8	38	0.0008	0.009242	negative regulation of molecular function
GO:0008366	SNP	1.928	8	0.0008	0.009242	axon ensheathment
GO:0097512	SNP	0.189	3	0.0008	0.009242	cardiac myofibril
GO:0004089	SNP	0.412	4	0.0008	0.009242	carbonate dehydratase activity
GO:0060759	SNP	2.848	10	0.0008	0.009242	regulation of response to cytokine stimulus
GO:0072006	SNP	0.445	4	0.0008	0.009242	nephron development
GO:0022600	SNP	1.51	7	0.0008	0.009242	digestive system process
GO:0036038	SNP	0.401	4	0.0008	0.009242	TCTN-B9D complex
GO:0051726	SNP	19.432	35	0.0008	0.009242	regulation of cell cycle
GO:0045932	SNP	0.644	5	0.0008	0.009242	negative regulation of muscle contraction
GO:0050994	SNP	1.109	6	0.0008	0.009242	regulation of lipid catabolic process
GO:0030511	SNP	0.854	5	0.0008	0.009242	positive regulation of transforming growth factor beta receptor signaling pathway
GO:0007272	SNP	1.928	8	0.0008	0.009242	ensheathment of neurons
GO:0030594	SNP	1.212	7	0.0008	0.009242	neurotransmitter receptor activity
GO:1901186	SNP	0.722	5	0.0009	0.0102651	positive regulation of ERBB signaling pathway
GO:0008509	SNP	6.263	16	0.0009	0.0102651	anion transmembrane transporter activity
GO:0036342	SNP	0.709	5	0.0009	0.0102651	post-anal tail morphogenesis
GO:0070255	SNP	0.367	4	0.0009	0.0102651	regulation of mucus secretion
GO:0045742	SNP	0.717	5	0.0009	0.0102651	positive regulation of epidermal growth factor receptor signaling pathway
GO:0036119	SNP	0.423	4	0.0009	0.0102651	response to platelet-derived growth factor
GO:0006661	SNP	1.153	6	0.001	0.0110533	phosphatidylinositol biosynthetic process
GO:0016053	SNP	5.036	14	0.001	0.0110533	organic acid biosynthetic process
GO:0017076	SNP	47.996	71	0.001	0.0110533	purine nucleotide binding
GO:0060763	SNP	0.178	3	0.001	0.0110533	mammary duct terminal end bud growth
GO:2000404	SNP	0.978	6	0.001	0.0110533	regulation of T cell migration
GO:0008238	SNP	1.724	7	0.001	0.0110533	exopeptidase activity
GO:0008203	SNP	2.451	9	0.001	0.0110533	cholesterol metabolic process
GO:0051924	SNP	6.193	16	0.001	0.0110533	regulation of calcium ion transport
GO:0071236	SNP	0.19	3	0.001	0.0110533	cellular response to antibiotic
GO:0046394	SNP	5.036	14	0.001	0.0110533	carboxylic acid biosynthetic process
GO:0032555	SNP	47.878	71	0.001	0.0110533	purine ribonucleotide binding
GO:0016229	SNP	0.682	5	0.001	0.0110533	steroid dehydrogenase activity
GO:0033619	SNP	0.766	5	0.001	0.0110533	membrane protein proteolysis
GO:0051450	SNP	0.189	3	0.001	0.0110533	myoblast proliferation
GO:0044283	SNP	7.817	18	0.001	0.0110533	small molecule biosynthetic process
GO:0032273	SNP	1.928	8	0.001	0.0110533	positive regulation of protein polymerization
GO:0042592	SNP	30.007	48	0.001	0.0110533	homeostatic process
GO:0006629	SNP	21.971	38	0.0011	0.0116254	lipid metabolic process
GO:1901299	SNP	0.199	3	0.0011	0.0116254	negative regulation of hydrogen peroxide-mediated programmed cell death
GO:0016125	SNP	2.507	9	0.0011	0.0116254	sterol metabolic process
GO:0061512	SNP	0.808	5	0.0011	0.0116254	protein localization to cilium
GO:0044711	SNP	19.153	34	0.0011	0.0116254	single-organism biosynthetic process
GO:0035774	SNP	0.76	5	0.0011	0.0116254	positive regulation of insulin secretion involved in cellular response to glucose stimulus
GO:0009611	SNP	4.024	12	0.0011	0.0116254	response to wounding
GO:0048878	SNP	20.091	36	0.0011	0.0116254	chemical homeostasis
GO:1903844	SNP	2.509	9	0.0012	0.0116254	regulation of cellular response to transforming growth factor beta stimulus
GO:0001824	SNP	0.784	5	0.0012	0.0116254	blastocyst development
GO:0002027	SNP	2.404	9	0.0012	0.0116254	regulation of heart rate
GO:0031340	SNP	0.214	3	0.0012	0.0116254	positive regulation of vesicle fusion
GO:0033135	SNP	3.204	10	0.0012	0.0116254	regulation of peptidyl-serine phosphorylation
GO:0005231	SNP	0.951	6	0.0012	0.0116254	excitatory extracellular ligand-gated ion channel activity
GO:0030183	SNP	1.961	8	0.0012	0.0116254	B cell differentiation
GO:0044763	SNP	206.887	248	0.0012	0.0116254	single-organism cellular process
GO:1903169	SNP	2.401	9	0.0012	0.0116254	regulation of calcium ion transmembrane transport
GO:1902652	SNP	2.52	9	0.0012	0.0116254	secondary alcohol metabolic process
GO:0034663	SNP	0.426	4	0.0013	0.0134468	endoplasmic reticulum chaperone complex
GO:0010676	SNP	2.091	8	0.0013	0.0134468	positive regulation of cellular carbohydrate metabolic process
GO:0010675	SNP	4.801	13	0.0013	0.0134468	regulation of cellular carbohydrate metabolic process
GO:0051302	SNP	6.899	16	0.0013	0.0134468	regulation of cell division
GO:0048518	SNP	125.776	158	0.0013	0.0134468	positive regulation of biological process
GO:0002757	SNP	3.242	10	0.0013	0.0134468	immune response-activating signal transduction
GO:0016199	SNP	0.195	3	0.0013	0.0134468	axon midline choice point recognition
GO:0032386	SNP	13.914	27	0.0013	0.0134468	regulation of intracellular transport
GO:0055088	SNP	2.453	9	0.0013	0.0134468	lipid homeostasis
GO:1901265	SNP	53.199	76	0.0014	0.0141307	nucleoside phosphate binding
GO:0008409	SNP	0.448	4	0.0014	0.0141307	5'-3' exonuclease activity
GO:0001784	SNP	1.062	6	0.0014	0.0141307	phosphotyrosine binding
GO:1900542	SNP	3.864	11	0.0014	0.0141307	regulation of purine nucleotide metabolic process
GO:0000166	SNP	53.199	76	0.0014	0.0141307	nucleotide binding
GO:0009395	SNP	0.899	5	0.0014	0.0141307	phospholipid catabolic process
GO:0005829	SNP	65.84	91	0.0014	0.0141307	cytosol
GO:0006942	SNP	1.708	7	0.0014	0.0141307	regulation of striated muscle contraction
GO:0034695	SNP	0.427	4	0.0015	0.0148838	response to prostaglandin E
GO:0048522	SNP	114.621	145	0.0015	0.0148838	positive regulation of cellular process
GO:0031324	SNP	50.418	73	0.0015	0.0148838	negative regulation of cellular metabolic process
GO:0014824	SNP	0.256	3	0.0015	0.0148838	artery smooth muscle contraction
GO:0046474	SNP	2.043	8	0.0015	0.0148838	glycerophospholipid biosynthetic process
GO:0044255	SNP	16.058	29	0.0015	0.0148838	cellular lipid metabolic process
GO:0000413	SNP	0.48	4	0.0016	0.0154754	protein peptidyl-prolyl isomerization
GO:0004672	SNP	16.511	30	0.0016	0.0154754	protein kinase activity
GO:0002888	SNP	0.939	5	0.0016	0.0154754	positive regulation of myeloid leukocyte mediated immunity
GO:0003181	SNP	0.476	4	0.0016	0.0154754	atrioventricular valve morphogenesis
GO:0006140	SNP	3.935	11	0.0016	0.0154754	regulation of nucleotide metabolic process
GO:0032559	SNP	42.23	63	0.0016	0.0154754	adenyl ribonucleotide binding
GO:0016198	SNP	0.213	3	0.0016	0.0154754	axon choice point recognition
GO:1901363	SNP	108.228	139	0.0016	0.0154754	heterocyclic compound binding
GO:0006109	SNP	5.004	13	0.0016	0.0154754	regulation of carbohydrate metabolic process
GO:0055067	SNP	2.226	8	0.0016	0.0154754	monovalent inorganic cation homeostasis
GO:0044699	SNP	251.445	294	0.0017	0.0162926	single-organism process
GO:2000401	SNP	1.231	6	0.0017	0.0162926	regulation of lymphocyte migration
GO:0050796	SNP	4.385	12	0.0018	0.0171366	regulation of insulin secretion
GO:0019511	SNP	0.242	3	0.0018	0.0171366	peptidyl-proline hydroxylation
GO:0021891	SNP	0.222	3	0.0018	0.0171366	olfactory bulb interneuron development
GO:0030554	SNP	42.316	63	0.0018	0.0171366	adenyl nucleotide binding
GO:0032270	SNP	30.987	49	0.0018	0.0171366	positive regulation of cellular protein metabolic process
GO:0030670	SNP	0.244	3	0.0018	0.0171366	phagocytic vesicle membrane
GO:0051247	SNP	33.219	51	0.0019	0.0177698	positive regulation of protein metabolic process
GO:0042308	SNP	1.69	7	0.0019	0.0177698	negative regulation of protein import into nucleus
GO:0008380	SNP	4.08	12	0.0019	0.0177698	RNA splicing
GO:0034694	SNP	0.469	4	0.0019	0.0177698	response to prostaglandin
GO:0071704	SNP	161.704	197	0.0019	0.0177698	organic substance metabolic process
GO:1901077	SNP	1.146	6	0.0019	0.0177698	regulation of relaxation of muscle
GO:0070857	SNP	0.232	3	0.0019	0.0177698	regulation of bile acid biosynthetic process
GO:0045017	SNP	2.161	8	0.0019	0.0177698	glycerolipid biosynthetic process
GO:0030547	SNP	0.565	4	0.0019	0.0177698	receptor inhibitor activity
GO:1904590	SNP	1.69	7	0.0019	0.0177698	negative regulation of protein import
GO:0048532	SNP	0.496	4	0.002	0.0182834	anatomical structure arrangement
GO:0048536	SNP	1.342	6	0.002	0.0182834	spleen development
GO:0001883	SNP	46.806	68	0.002	0.0182834	purine nucleoside binding
GO:0045737	SNP	0.85	5	0.002	0.0182834	positive regulation of cyclin-dependent protein serine/threonine kinase activity
GO:0032550	SNP	46.755	68	0.002	0.0182834	purine ribonucleoside binding
GO:0035639	SNP	46.509	68	0.002	0.0182834	purine ribonucleoside triphosphate binding
GO:0035385	SNP	0.237	3	0.002	0.0182834	Roundabout signaling pathway
GO:0030550	SNP	0.24	3	0.002	0.0182834	acetylcholine receptor inhibitor activity
GO:0006112	SNP	1.322	6	0.002	0.0182834	energy reserve metabolic process
GO:0043069	SNP	20.908	36	0.002	0.0182834	negative regulation of programmed cell death
GO:2000273	SNP	0.952	5	0.0021	0.0190779	positive regulation of receptor activity
GO:0043207	SNP	14.7	27	0.0021	0.0190779	response to external biotic stimulus
GO:0043931	SNP	0.543	4	0.0021	0.0190779	ossification involved in bone maturation
GO:0030684	SNP	0.236	3	0.0021	0.0190779	preribosome
GO:0048520	SNP	3.79	11	0.0022	0.0197783	positive regulation of behavior
GO:0016788	SNP	15.642	28	0.0022	0.0197783	hydrolase activity, acting on ester bonds
GO:0032549	SNP	46.85	68	0.0022	0.0197783	ribonucleoside binding
GO:0032388	SNP	8.519	18	0.0022	0.0197783	positive regulation of intracellular transport
GO:0001882	SNP	46.954	68	0.0023	0.0202878	nucleoside binding
GO:0071453	SNP	1.857	7	0.0023	0.0202878	cellular response to oxygen levels
GO:0031325	SNP	64.657	88	0.0023	0.0202878	positive regulation of cellular metabolic process
GO:0044264	SNP	1.399	6	0.0023	0.0202878	cellular polysaccharide metabolic process
GO:0030673	SNP	0.921	5	0.0023	0.0202878	axolemma
GO:0071944	SNP	1.789	7	0.0023	0.0202878	cell periphery
GO:0098772	SNP	27.262	44	0.0024	0.0202878	molecular function regulator
GO:0004860	SNP	0.911	5	0.0024	0.0202878	protein kinase inhibitor activity
GO:1903649	SNP	10.563	21	0.0024	0.0202878	regulation of cytoplasmic transport
GO:0030833	SNP	2.723	9	0.0024	0.0202878	regulation of actin filament polymerization
GO:0021884	SNP	0.543	4	0.0024	0.0202878	forebrain neuron development
GO:0005524	SNP	41.181	60	0.0024	0.0202878	ATP binding
GO:0006650	SNP	4.562	12	0.0025	0.0219331	glycerophospholipid metabolic process
GO:0007635	SNP	0.589	4	0.0025	0.0219331	chemosensory behavior
GO:0070099	SNP	0.249	3	0.0025	0.0219331	regulation of chemokine-mediated signaling pathway
GO:0033627	SNP	0.862	5	0.0025	0.0219331	cell adhesion mediated by integrin
GO:0008360	SNP	3.325	10	0.0026	0.0225427	regulation of cell shape
GO:1900748	SNP	0.257	3	0.0026	0.0225427	positive regulation of vascular endothelial growth factor signaling pathway
GO:0043467	SNP	2.378	8	0.0026	0.0225427	regulation of generation of precursor metabolites and energy
GO:0005743	SNP	5.69	14	0.0026	0.0225427	mitochondrial inner membrane
GO:0006811	SNP	26.878	43	0.0026	0.0225427	ion transport
GO:0050996	SNP	0.531	4	0.0026	0.0225427	positive regulation of lipid catabolic process
GO:0047498	SNP	0.246	3	0.0026	0.0225427	calcium-dependent phospholipase A2 activity
GO:0090288	SNP	3.481	10	0.0026	0.0225427	negative regulation of cellular response to growth factor stimulus
GO:0019904	SNP	18.539	32	0.0028	0.0237396	protein domain specific binding
GO:0098742	SNP	5.801	14	0.0028	0.0237396	cell-cell adhesion via plasma-membrane adhesion molecules
GO:0051283	SNP	1.358	6	0.0028	0.0237396	negative regulation of sequestering of calcium ion
GO:0051209	SNP	1.358	6	0.0028	0.0237396	release of sequestered calcium ion into cytosol
GO:1904031	SNP	0.916	5	0.0028	0.0237396	positive regulation of cyclin-dependent protein kinase activity
GO:0043425	SNP	0.571	4	0.0028	0.0237396	bHLH transcription factor binding
GO:0009892	SNP	55.302	77	0.0028	0.0237396	negative regulation of metabolic process
GO:0051560	SNP	0.566	4	0.0028	0.0237396	mitochondrial calcium ion homeostasis
GO:0051282	SNP	1.38	6	0.0029	0.0237396	regulation of sequestering of calcium ion
GO:1901298	SNP	0.268	3	0.0029	0.0237396	regulation of hydrogen peroxide-mediated programmed cell death
GO:0060295	SNP	0.089	2	0.0029	0.0237396	regulation of cilium movement involved in cell motility
GO:0060296	SNP	0.089	2	0.0029	0.0237396	regulation of cilium beat frequency involved in ciliary motility
GO:0048256	SNP	0.265	3	0.0029	0.0237396	flap endonuclease activity
GO:1902019	SNP	0.089	2	0.0029	0.0237396	regulation of cilium-dependent cell motility
GO:0046890	SNP	3.595	10	0.0029	0.0237396	regulation of lipid biosynthetic process
GO:0006690	SNP	1.424	6	0.003	0.0250235	icosanoid metabolic process
GO:0030291	SNP	0.55	4	0.003	0.0250235	protein serine/threonine kinase inhibitor activity
GO:0007166	SNP	34.375	52	0.003	0.0250235	cell surface receptor signaling pathway
GO:0005976	SNP	1.438	6	0.003	0.0250235	polysaccharide metabolic process
GO:0009605	SNP	26.414	42	0.003	0.0250235	response to external stimulus
GO:0043168	SNP	69.574	94	0.003	0.0250235	anion binding
GO:1901568	SNP	1.424	6	0.003	0.0250235	fatty acid derivative metabolic process
GO:0043067	SNP	34.018	51	0.003	0.0250235	regulation of programmed cell death
GO:1902600	SNP	0.586	4	0.003	0.0250235	hydrogen ion transmembrane transport
GO:1904251	SNP	0.308	3	0.0031	0.0257611	regulation of bile acid metabolic process
GO:0004175	SNP	8.681	18	0.0031	0.0257611	endopeptidase activity
GO:0044700	SNP	7.939	17	0.0031	0.0257611	single organism signaling
GO:0030275	SNP	0.268	3	0.0032	0.0262158	LRR domain binding
GO:0097159	SNP	110.36	139	0.0032	0.0262158	organic cyclic compound binding
GO:0023052	SNP	8.017	17	0.0032	0.0262158	signaling
GO:0010605	SNP	50.252	71	0.0032	0.0262158	negative regulation of macromolecule metabolic process
GO:0002688	SNP	2.391	8	0.0032	0.0262158	regulation of leukocyte chemotaxis
GO:0004536	SNP	1.425	6	0.0032	0.0262158	deoxyribonuclease activity
GO:0032530	SNP	0.588	4	0.0032	0.0262158	regulation of microvillus organization
GO:0006812	SNP	17.064	30	0.0032	0.0262158	cation transport
GO:0010763	SNP	0.564	4	0.0033	0.0268205	positive regulation of fibroblast migration
GO:0031334	SNP	4.116	11	0.0033	0.0268205	positive regulation of protein complex assembly
GO:0090398	SNP	0.609	4	0.0033	0.0268205	cellular senescence
GO:0035437	SNP	0.086	2	0.0033	0.0268205	maintenance of protein localization in endoplasmic reticulum
GO:0070542	SNP	0.988	5	0.0034	0.027561	response to fatty acid
GO:0005681	SNP	2.012	7	0.0034	0.027561	spliceosomal complex
GO:0042113	SNP	2.947	9	0.0035	0.0283449	B cell activation
GO:0060665	SNP	0.304	3	0.0035	0.0283449	regulation of branching involved in salivary gland morphogenesis by mesenchymal-epithelial signaling
GO:2001222	SNP	1.458	6	0.0035	0.0283449	regulation of neuron migration
GO:0006885	SNP	1.421	6	0.0035	0.0283449	regulation of pH
GO:0030336	SNP	6.097	14	0.0036	0.0288518	negative regulation of cell migration
GO:0045978	SNP	0.554	4	0.0036	0.0288518	negative regulation of nucleoside metabolic process
GO:0001542	SNP	0.296	3	0.0036	0.0288518	ovulation from ovarian follicle
GO:1903579	SNP	0.554	4	0.0036	0.0288518	negative regulation of ATP metabolic process
GO:0030217	SNP	2.958	9	0.0036	0.0288518	T cell differentiation
GO:0045821	SNP	0.6	4	0.0036	0.0288518	positive regulation of glycolytic process
GO:0050918	SNP	0.567	4	0.0036	0.0288518	positive chemotaxis
GO:2000786	SNP	0.293	3	0.0036	0.0288518	positive regulation of autophagosome assembly
GO:0016864	SNP	0.287	3	0.0037	0.0292681	intramolecular oxidoreductase activity, transposing S-S bonds
GO:0071635	SNP	0.254	3	0.0037	0.0292681	negative regulation of transforming growth factor beta production
GO:0030414	SNP	4.163	11	0.0037	0.0292681	peptidase inhibitor activity
GO:0050852	SNP	1.027	5	0.0037	0.0292681	T cell receptor signaling pathway
GO:0045211	SNP	6.13	14	0.0037	0.0292681	postsynaptic membrane
GO:0046823	SNP	1.925	7	0.0037	0.0292681	negative regulation of nucleocytoplasmic transport
GO:0003756	SNP	0.287	3	0.0037	0.0292681	protein disulfide isomerase activity
GO:0019369	SNP	0.634	4	0.0037	0.0292681	arachidonic acid metabolic process
GO:0002224	SNP	1.011	5	0.0038	0.0298708	toll-like receptor signaling pathway
GO:0045309	SNP	1.362	6	0.0038	0.0298708	protein phosphorylated amino acid binding
GO:0014820	SNP	0.33	3	0.0038	0.0298708	tonic smooth muscle contraction
GO:0045840	SNP	1.001	5	0.0038	0.0298708	positive regulation of mitotic nuclear division
GO:0061098	SNP	1.039	5	0.0039	0.0306439	positive regulation of protein tyrosine kinase activity
GO:0061436	SNP	0.632	4	0.004	0.0310603	establishment of skin barrier
GO:0007173	SNP	1.046	5	0.004	0.0310603	epidermal growth factor receptor signaling pathway
GO:0000287	SNP	4.258	11	0.004	0.0310603	magnesium ion binding
GO:0016773	SNP	19.224	32	0.004	0.0310603	phosphotransferase activity, alcohol group as acceptor
GO:1903532	SNP	12.312	23	0.004	0.0310603	positive regulation of secretion by cell
GO:0007399	SNP	10.365	20	0.004	0.0310603	nervous system development
GO:0051100	SNP	3.064	9	0.0041	0.031557	negative regulation of binding
GO:0018193	SNP	13.709	25	0.0041	0.031557	peptidyl-amino acid modification
GO:0072330	SNP	3.109	9	0.0041	0.031557	monocarboxylic acid biosynthetic process
GO:0033559	SNP	1.546	6	0.0041	0.031557	unsaturated fatty acid metabolic process
GO:0006695	SNP	0.639	4	0.0042	0.0320816	cholesterol biosynthetic process
GO:1900181	SNP	1.982	7	0.0042	0.0320816	negative regulation of protein localization to nucleus
GO:1902653	SNP	0.639	4	0.0042	0.0320816	secondary alcohol biosynthetic process
GO:0032507	SNP	2.432	8	0.0043	0.0326094	maintenance of protein location in cell
GO:2000677	SNP	1.01	5	0.0043	0.0326094	regulation of transcription regulatory region DNA binding
GO:0002764	SNP	3.637	10	0.0043	0.0326094	immune response-regulating signaling pathway
GO:0051194	SNP	0.629	4	0.0044	0.0331958	positive regulation of cofactor metabolic process
GO:0051197	SNP	0.629	4	0.0044	0.0331958	positive regulation of coenzyme metabolic process
GO:0043304	SNP	0.694	4	0.0044	0.0331958	regulation of mast cell degranulation
GO:2000648	SNP	2.068	7	0.0044	0.0331958	positive regulation of stem cell proliferation
GO:0030813	SNP	0.629	4	0.0044	0.0331958	positive regulation of nucleotide catabolic process
GO:0005856	SNP	39.267	56	0.0045	0.0336292	cytoskeleton
GO:0005887	SNP	16.864	29	0.0045	0.0336292	integral component of plasma membrane
GO:0043228	SNP	71.883	94	0.0045	0.0336292	non-membrane-bounded organelle
GO:0043232	SNP	71.883	94	0.0045	0.0336292	intracellular non-membrane-bounded organelle
GO:2000505	SNP	0.666	4	0.0045	0.0336292	regulation of energy homeostasis
GO:0019751	SNP	1.507	6	0.0046	0.0342307	polyol metabolic process
GO:0035556	SNP	28.919	44	0.0046	0.0342307	intracellular signal transduction
GO:1990254	SNP	0.096	2	0.0047	0.034674	keratin filament binding
GO:0043392	SNP	1.069	5	0.0047	0.034674	negative regulation of DNA binding
GO:0033006	SNP	0.705	4	0.0047	0.034674	regulation of mast cell activation involved in immune response
GO:0019866	SNP	6.29	14	0.0048	0.034674	organelle inner membrane
GO:0046598	SNP	0.323	3	0.0048	0.034674	positive regulation of viral entry into host cell
GO:0002684	SNP	18.561	31	0.0048	0.034674	positive regulation of immune system process
GO:0061134	SNP	4.867	12	0.0048	0.034674	peptidase regulator activity
GO:0031663	SNP	0.61	4	0.0049	0.0359567	lipopolysaccharide-mediated signaling pathway
GO:0030016	SNP	2.086	7	0.0049	0.0359567	myofibril
GO:0004622	SNP	0.319	3	0.0049	0.0359567	lysophospholipase activity
GO:0031116	SNP	0.685	4	0.0049	0.0359567	positive regulation of microtubule polymerization
GO:0050839	SNP	11.962	22	0.005	0.0365497	cell adhesion molecule binding
GO:0016796	SNP	0.658	4	0.005	0.0365497	exonuclease activity, active with either ribo- or deoxyribonucleic acids and producing 5'-phosphomonoesters
GO:0097034	SNP	0.108	2	0.005	0.0365497	mitochondrial respiratory chain complex IV biogenesis
GO:0033617	SNP	0.108	2	0.005	0.0365497	mitochondrial respiratory chain complex IV assembly
GO:0046697	SNP	0.343	3	0.0051	0.0370896	decidualization
GO:0033600	SNP	0.328	3	0.0051	0.0370896	negative regulation of mammary gland epithelial cell proliferation
GO:2000146	SNP	6.281	14	0.0052	0.0377552	negative regulation of cell motility
GO:0017124	SNP	3.869	10	0.0052	0.0377552	SH3 domain binding
GO:2001028	SNP	0.346	3	0.0053	0.0383071	positive regulation of endothelial cell chemotaxis
GO:0004527	SNP	1.557	6	0.0053	0.0383071	exonuclease activity
GO:0097060	SNP	7.743	16	0.0053	0.0383071	synaptic membrane
GO:0046889	SNP	1.999	7	0.0053	0.0383071	positive regulation of lipid biosynthetic process
GO:0060255	SNP	113.734	141	0.0054	0.0388633	regulation of macromolecule metabolic process
GO:0014829	SNP	0.363	3	0.0054	0.0388633	vascular smooth muscle contraction
GO:0016126	SNP	0.699	4	0.0055	0.0392448	sterol biosynthetic process
GO:0010801	SNP	0.353	3	0.0055	0.0392448	negative regulation of peptidyl-threonine phosphorylation
GO:0071456	SNP	1.561	6	0.0055	0.0392448	cellular response to hypoxia
GO:0030154	SNP	46.53	65	0.0055	0.0392448	cell differentiation
GO:0000177	SNP	0.1	2	0.0055	0.0392448	cytoplasmic exosome (RNase complex)
GO:0005253	SNP	1.993	7	0.0056	0.0397519	anion channel activity
GO:0048012	SNP	0.36	3	0.0056	0.0397519	hepatocyte growth factor receptor signaling pathway
GO:0015980	SNP	2.036	7	0.0056	0.0397519	energy derivation by oxidation of organic compounds
GO:0010469	SNP	2.692	8	0.0057	0.0399998	regulation of receptor activity
GO:0008046	SNP	0.38	3	0.0057	0.0399998	axon guidance receptor activity
GO:0035329	SNP	0.682	4	0.0057	0.0399998	hippo signaling
GO:0016836	SNP	1.097	5	0.0058	0.0399998	hydro-lyase activity
GO:0004620	SNP	2.14	7	0.0058	0.0399998	phospholipase activity
GO:0014902	SNP	0.37	3	0.0058	0.0399998	myotube differentiation
GO:0045939	SNP	0.345	3	0.0058	0.0399998	negative regulation of steroid metabolic process
GO:0010894	SNP	0.345	3	0.0058	0.0399998	negative regulation of steroid biosynthetic process
GO:0006694	SNP	1.642	6	0.006	0.0416941	steroid biosynthetic process
GO:0043552	SNP	0.725	4	0.006	0.0416941	positive regulation of phosphatidylinositol 3-kinase activity
GO:0004674	SNP	11.29	21	0.006	0.0416941	protein serine/threonine kinase activity
GO:0036294	SNP	1.635	6	0.006	0.0416941	cellular response to decreased oxygen levels
GO:1900543	SNP	1.078	5	0.006	0.0416941	negative regulation of purine nucleotide metabolic process
GO:0044444	SNP	179.829	212	0.006	0.0416941	cytoplasmic part
GO:0015991	SNP	0.374	3	0.006	0.0416941	ATP hydrolysis coupled proton transport
GO:1902911	SNP	1.674	6	0.006	0.0416941	protein kinase complex
GO:0015988	SNP	0.374	3	0.006	0.0416941	energy coupled proton transmembrane transport, against electrochemical gradient
GO:0045980	SNP	1.089	5	0.0061	0.0424255	negative regulation of nucleotide metabolic process
GO:0016072	SNP	2.181	7	0.0062	0.0430265	rRNA metabolic process
GO:0090287	SNP	6.43	14	0.0062	0.0430265	regulation of cellular response to growth factor stimulus
GO:0004623	SNP	0.679	4	0.0063	0.0435929	phospholipase A2 activity
GO:0051928	SNP	3.302	9	0.0063	0.0435929	positive regulation of calcium ion transport
GO:0048584	SNP	42.968	60	0.0064	0.0438669	positive regulation of response to stimulus
GO:0048017	SNP	2.201	7	0.0064	0.0438669	inositol lipid-mediated signaling
GO:0071333	SNP	0.757	4	0.0064	0.0438669	cellular response to glucose stimulus
GO:0008064	SNP	3.195	9	0.0064	0.0438669	regulation of actin polymerization or depolymerization
GO:0030548	SNP	0.393	3	0.0064	0.0438669	acetylcholine receptor regulator activity
GO:0090218	SNP	0.736	4	0.0064	0.0438669	positive regulation of lipid kinase activity
GO:0038127	SNP	1.139	5	0.0065	0.0442686	ERBB signaling pathway
GO:0051050	SNP	27.741	42	0.0065	0.0442686	positive regulation of transport
GO:0071526	SNP	1.083	5	0.0065	0.0442686	semaphorin-plexin signaling pathway
GO:0033003	SNP	1.175	5	0.0065	0.0442686	regulation of mast cell activation
GO:0050851	SNP	1.672	6	0.0066	0.0448592	antigen receptor-mediated signaling pathway
GO:0044237	SNP	145.99	175	0.0066	0.0448592	cellular metabolic process
GO:0043302	SNP	0.745	4	0.0067	0.0452034	positive regulation of leukocyte degranulation
GO:0090662	SNP	0.386	3	0.0067	0.0452034	ATP hydrolysis coupled transmembrane transport
GO:0031112	SNP	0.75	4	0.0067	0.0452034	positive regulation of microtubule polymerization or depolymerization
GO:0004520	SNP	1.132	5	0.0067	0.0452034	endodeoxyribonuclease activity
GO:0033077	SNP	1.16	5	0.0067	0.0452034	T cell differentiation in thymus
GO:0000803	SNP	0.374	3	0.0067	0.0452034	sex chromosome
GO:1901976	SNP	0.742	4	0.0068	0.0456263	regulation of cell cycle checkpoint
GO:0051047	SNP	12.933	23	0.0068	0.0456263	positive regulation of secretion
GO:1901615	SNP	8.611	17	0.0068	0.0456263	organic hydroxy compound metabolic process
GO:0032101	SNP	18.326	30	0.0069	0.0461189	regulation of response to external stimulus
GO:0008091	SNP	0.38	3	0.0069	0.0461189	spectrin
GO:0043066	SNP	20.382	33	0.0069	0.0461189	negative regulation of apoptotic process
GO:0019901	SNP	17.442	29	0.007	0.0465682	protein kinase binding
GO:0030307	SNP	4.044	10	0.007	0.0465682	positive regulation of cell growth
GO:0050853	SNP	0.755	4	0.007	0.0465682	B cell receptor signaling pathway
GO:0043226	SNP	238.074	273	0.007	0.0465682	organelle
GO:0016889	SNP	0.119	2	0.0071	0.0471999	endodeoxyribonuclease activity, producing 3'-phosphomonoesters
GO:0004857	SNP	8.067	17	0.0071	0.0471999	enzyme inhibitor activity
GO:0045185	SNP	2.736	8	0.0071	0.0471999	maintenance of protein location
GO:0051271	SNP	6.552	14	0.0072	0.0476796	negative regulation of cellular component movement
GO:0010647	SNP	36.227	52	0.0072	0.0476796	positive regulation of cell communication
GO:0090503	SNP	0.133	2	0.0072	0.0476796	RNA phosphodiester bond hydrolysis, exonucleolytic
GO:0031625	SNP	6.458	14	0.0073	0.0479578	ubiquitin protein ligase binding
GO:0007009	SNP	5.775	13	0.0073	0.0479578	plasma membrane organization
GO:0060548	SNP	23.129	36	0.0073	0.0479578	negative regulation of cell death
GO:1903651	SNP	6.479	14	0.0074	0.0483568	positive regulation of cytoplasmic transport
GO:0090317	SNP	2.198	7	0.0074	0.0483568	negative regulation of intracellular protein transport
GO:0045740	SNP	2.263	7	0.0074	0.0483568	positive regulation of DNA replication
GO:0071331	SNP	0.784	4	0.0074	0.0483568	cellular response to hexose stimulus
GO:0071326	SNP	0.784	4	0.0074	0.0483568	cellular response to monosaccharide stimulus
GO:0006631	SNP	5.912	13	0.0075	0.0487356	fatty acid metabolic process
GO:0042310	SNP	0.722	4	0.0075	0.0487356	vasoconstriction
GO:0042554	SNP	0.127	2	0.0075	0.0487356	superoxide anion generation
GO:0033561	SNP	0.764	4	0.0075	0.0487356	regulation of water loss via skin
GO:0006937	SNP	3.38	9	0.0075	0.0487356	regulation of muscle contraction
GO:0007182	SNP	0.134	2	0.0076	0.0492139	common-partner SMAD protein phosphorylation
GO:0048523	SNP	101.346	126	0.0076	0.0492139	negative regulation of cellular process
GO:0046486	SNP	6.03	13	0.0076	0.0492139	glycerolipid metabolic process
GO:0030666	SNP	0.403	3	0.0076	0.0492139	endocytic vesicle membrane
GO:0001078	SNP	2.794	8	0.0077	0.0496042	transcriptional repressor activity, RNA polymerase II core promoter proximal region sequence-specific binding
GO:1901977	SNP	0.135	2	0.0077	0.0496042	negative regulation of cell cycle checkpoint
GO:0016772	SNP	23.207	36	0.0077	0.0496042	transferase activity, transferring phosphorus-containing groups

## Sheet: Shared_LAT_MAT_GO
GO.ID	Mode	Number gene per simulation	Number of gene	p-value	FDR	GO Term
GO:0050793	SNP	399.97	501	0.0001	0.00104878	regulation of developmental process
GO:0050794	SNP	1383.48	1635	0.0001	0.00104878	regulation of cellular process
GO:0098734	SNP	1.194	9	0.0001	0.00104878	macromolecule depalmitoylation
GO:0050790	SNP	266.611	344	0.0001	0.00104878	regulation of catalytic activity
GO:2000117	SNP	12.316	28	0.0001	0.00104878	negative regulation of cysteine-type endopeptidase activity
GO:0006605	SNP	16.167	39	0.0001	0.00104878	protein targeting
GO:2000145	SNP	140.387	192	0.0001	0.00104878	regulation of cell motility
GO:2000147	SNP	82.797	128	0.0001	0.00104878	positive regulation of cell motility
GO:1903846	SNP	5.556	18	0.0001	0.00104878	positive regulation of cellular response to transforming growth factor beta stimulus
GO:0019955	SNP	17.525	34	0.0001	0.00104878	cytokine binding
GO:2000181	SNP	15.955	48	0.0001	0.00104878	negative regulation of blood vessel morphogenesis
GO:2000192	SNP	1.259	14	0.0001	0.00104878	negative regulation of fatty acid transport
GO:2000191	SNP	5.301	17	0.0001	0.00104878	regulation of fatty acid transport
GO:1902547	SNP	3.509	18	0.0001	0.00104878	regulation of cellular response to vascular endothelial growth factor stimulus
GO:0050789	SNP	1446.09	1735	0.0001	0.00104878	regulation of biological process
GO:0030308	SNP	26.668	63	0.0001	0.00104878	negative regulation of cell growth
GO:0004030	SNP	1.69	8	0.0001	0.00104878	aldehyde dehydrogenase [NAD(P)+] activity
GO:0004028	SNP	1.288	8	0.0001	0.00104878	3-chloroallyl aldehyde dehydrogenase activity
GO:0004003	SNP	3.939	16	0.0001	0.00104878	ATP-dependent DNA helicase activity
GO:0043652	SNP	1.631	14	0.0001	0.00104878	engulfment of apoptotic cell
GO:0098772	SNP	177.008	227	0.0001	0.00104878	molecular function regulator
GO:0016042	SNP	34.243	57	0.0001	0.00104878	lipid catabolic process
GO:0016043	SNP	700.937	822	0.0001	0.00104878	cellular component organization
GO:0030334	SNP	136.522	187	0.0001	0.00104878	regulation of cell migration
GO:0030335	SNP	81.103	127	0.0001	0.00104878	positive regulation of cell migration
GO:0032988	SNP	2.498	11	0.0001	0.00104878	ribonucleoprotein complex disassembly
GO:0032981	SNP	2.661	18	0.0001	0.00104878	mitochondrial respiratory chain complex I assembly
GO:0030324	SNP	19.497	43	0.0001	0.00104878	lung development
GO:0016020	SNP	1203.05	1367	0.0001	0.00104878	membrane
GO:0030250	SNP	0.396	6	0.0001	0.00104878	guanylate cyclase activator activity
GO:0030249	SNP	0.522	6	0.0001	0.00104878	guanylate cyclase regulator activity
GO:0031572	SNP	3.966	17	0.0001	0.00104878	G2 DNA damage checkpoint
GO:0031579	SNP	3.048	13	0.0001	0.00104878	membrane raft organization
GO:0030234	SNP	120.468	178	0.0001	0.00104878	enzyme regulator activity
GO:0030296	SNP	1.887	12	0.0001	0.00104878	protein tyrosine kinase activator activity
GO:0043583	SNP	3.21	13	0.0001	0.00104878	ear development
GO:0001783	SNP	1.144	9	0.0001	0.00104878	B cell apoptotic process
GO:0006725	SNP	502.607	588	0.0001	0.00104878	cellular aromatic compound metabolic process
GO:1903792	SNP	7.855	22	0.0001	0.00104878	negative regulation of anion transport
GO:0060255	SNP	739.024	846	0.0001	0.00104878	regulation of macromolecule metabolic process
GO:2000026	SNP	306.098	405	0.0001	0.00104878	regulation of multicellular organismal development
GO:0048583	SNP	519.994	598	0.0001	0.00104878	regulation of response to stimulus
GO:0050890	SNP	46.578	76	0.0001	0.00104878	cognition
GO:0050896	SNP	643.831	746	0.0001	0.00104878	response to stimulus
GO:0005488	SNP	1840.38	2135	0.0001	0.00104878	binding
GO:0006790	SNP	33.099	59	0.0001	0.00104878	sulfur compound metabolic process
GO:0042406	SNP	1.19	12	0.0001	0.00104878	extrinsic component of endoplasmic reticulum membrane
GO:0004177	SNP	4.061	20	0.0001	0.00104878	aminopeptidase activity
GO:0065007	SNP	1510.26	1814	0.0001	0.00104878	biological regulation
GO:0065008	SNP	409.504	492	0.0001	0.00104878	regulation of biological quality
GO:0065009	SNP	355.415	457	0.0001	0.00104878	regulation of molecular function
GO:0016070	SNP	345.945	413	0.0001	0.00104878	RNA metabolic process
GO:0001810	SNP	0.707	6	0.0001	0.00104878	regulation of type I hypersensitivity
GO:0042330	SNP	39.439	70	0.0001	0.00104878	taxis
GO:0001881	SNP	1.435	9	0.0001	0.00104878	receptor recycling
GO:0048513	SNP	216.652	270	0.0001	0.00104878	organ development
GO:0048519	SNP	705.271	851	0.0001	0.00104878	negative regulation of biological process
GO:0048518	SNP	816.009	959	0.0001	0.00104878	positive regulation of biological process
GO:0048522	SNP	743.825	874	0.0001	0.00104878	positive regulation of cellular process
GO:0048521	SNP	9.51	24	0.0001	0.00104878	negative regulation of behavior
GO:0048520	SNP	24.645	49	0.0001	0.00104878	positive regulation of behavior
GO:0048523	SNP	657.79	793	0.0001	0.00104878	negative regulation of cellular process
GO:0048548	SNP	1.917	10	0.0001	0.00104878	regulation of pinocytosis
GO:0050805	SNP	11.752	27	0.0001	0.00104878	negative regulation of synaptic transmission
GO:0050818	SNP	14.411	30	0.0001	0.00104878	regulation of coagulation
GO:0050820	SNP	5.427	17	0.0001	0.00104878	positive regulation of coagulation
GO:2000353	SNP	2.824	15	0.0001	0.00104878	positive regulation of endothelial cell apoptotic process
GO:0048259	SNP	15.661	34	0.0001	0.00104878	regulation of receptor-mediated endocytosis
GO:0048266	SNP	4.982	24	0.0001	0.00104878	behavioral response to pain
GO:0048273	SNP	1.081	7	0.0001	0.00104878	mitogen-activated protein kinase p38 binding
GO:0044710	SNP	513.225	622	0.0001	0.00104878	single-organism metabolic process
GO:0032713	SNP	0.362	5	0.0001	0.00104878	negative regulation of interleukin-4 production
GO:0043412	SNP	340.634	421	0.0001	0.00104878	macromolecule modification
GO:0032769	SNP	2.115	11	0.0001	0.00104878	negative regulation of monooxygenase activity
GO:0017134	SNP	3.094	17	0.0001	0.00104878	fibroblast growth factor binding
GO:0006464	SNP	324.39	404	0.0001	0.00104878	cellular protein modification process
GO:0031410	SNP	177.534	233	0.0001	0.00104878	cytoplasmic vesicle
GO:0044708	SNP	82.262	128	0.0001	0.00104878	single-organism behavior
GO:0044707	SNP	530.989	613	0.0001	0.00104878	single-multicellular organism process
GO:0042030	SNP	1.431	8	0.0001	0.00104878	ATPase inhibitor activity
GO:0030011	SNP	1.472	9	0.0001	0.00104878	maintenance of cell polarity
GO:0044699	SNP	1632.5	1911	0.0001	0.00104878	single-organism process
GO:0017046	SNP	6.538	22	0.0001	0.00104878	peptide hormone binding
GO:0030004	SNP	9.297	23	0.0001	0.00104878	cellular monovalent inorganic cation homeostasis
GO:0031326	SNP	492.629	573	0.0001	0.00104878	regulation of cellular biosynthetic process
GO:0031323	SNP	743.766	889	0.0001	0.00104878	regulation of cellular metabolic process
GO:0031399	SNP	258.768	326	0.0001	0.00104878	regulation of protein modification process
GO:0031396	SNP	26.536	46	0.0001	0.00104878	regulation of protein ubiquitination
GO:0097159	SNP	715.847	813	0.0001	0.00104878	organic cyclic compound binding
GO:0032695	SNP	2.613	15	0.0001	0.00104878	negative regulation of interleukin-12 production
GO:0001558	SNP	62.325	108	0.0001	0.00104878	regulation of cell growth
GO:0001525	SNP	47.867	120	0.0001	0.00104878	angiogenesis
GO:0002865	SNP	1.021	7	0.0001	0.00104878	negative regulation of acute inflammatory response to antigenic stimulus
GO:0036211	SNP	324.39	404	0.0001	0.00104878	protein modification process
GO:0042060	SNP	14.929	42	0.0001	0.00104878	wound healing
GO:0000271	SNP	3.803	15	0.0001	0.00104878	polysaccharide biosynthetic process
GO:0001569	SNP	8.827	28	0.0001	0.00104878	patterning of blood vessels
GO:1903522	SNP	32.929	59	0.0001	0.00104878	regulation of blood circulation
GO:1903531	SNP	30.43	59	0.0001	0.00104878	negative regulation of secretion by cell
GO:0023057	SNP	193.923	244	0.0001	0.00104878	negative regulation of signaling
GO:0023051	SNP	450.795	535	0.0001	0.00104878	regulation of signaling
GO:2000249	SNP	5.149	22	0.0001	0.00104878	regulation of actin cytoskeleton reorganization
GO:2000271	SNP	1.737	9	0.0001	0.00104878	positive regulation of fibroblast apoptotic process
GO:0051962	SNP	96.709	137	0.0001	0.00104878	positive regulation of nervous system development
GO:0006515	SNP	1.139	8	0.0001	0.00104878	misfolded or incompletely synthesized protein catabolic process
GO:0006508	SNP	134.635	180	0.0001	0.00104878	proteolysis
GO:0043537	SNP	3.548	18	0.0001	0.00104878	negative regulation of blood vessel endothelial cell migration
GO:0043536	SNP	5.812	27	0.0001	0.00104878	positive regulation of blood vessel endothelial cell migration
GO:0043535	SNP	9.826	30	0.0001	0.00104878	regulation of blood vessel endothelial cell migration
GO:0035090	SNP	0.844	9	0.0001	0.00104878	maintenance of apical/basal cell polarity
GO:0032890	SNP	9.656	25	0.0001	0.00104878	regulation of organic acid transport
GO:0032891	SNP	3.631	17	0.0001	0.00104878	negative regulation of organic acid transport
GO:0030223	SNP	0.528	6	0.0001	0.00104878	neutrophil differentiation
GO:0044802	SNP	89.626	128	0.0001	0.00104878	single-organism membrane organization
GO:0032879	SNP	424.834	504	0.0001	0.00104878	regulation of localization
GO:0030215	SNP	3.1	20	0.0001	0.00104878	semaphorin receptor binding
GO:0044818	SNP	5.043	17	0.0001	0.00104878	mitotic G2/M transition checkpoint
GO:1902262	SNP	0.569	6	0.0001	0.00104878	apoptotic process involved in patterning of blood vessels
GO:0019898	SNP	27.944	52	0.0001	0.00104878	extrinsic component of membrane
GO:0043473	SNP	11.272	26	0.0001	0.00104878	pigmentation
GO:0030141	SNP	36.493	74	0.0001	0.00104878	secretory granule
GO:0042147	SNP	8.224	28	0.0001	0.00104878	retrograde transport, endosome to Golgi
GO:0032790	SNP	1.439	11	0.0001	0.00104878	ribosome disassembly
GO:0005178	SNP	25.382	51	0.0001	0.00104878	integrin binding
GO:0030194	SNP	5.199	15	0.0001	0.00104878	positive regulation of blood coagulation
GO:0042108	SNP	10.083	26	0.0001	0.00104878	positive regulation of cytokine biosynthetic process
GO:0044763	SNP	1343.34	1592	0.0001	0.00104878	single-organism cellular process
GO:0000302	SNP	21.265	50	0.0001	0.00104878	response to reactive oxygen species
GO:0044767	SNP	725.116	861	0.0001	0.00104878	single-organism developmental process
GO:0044773	SNP	6.483	19	0.0001	0.00104878	mitotic DNA damage checkpoint
GO:0044774	SNP	6.924	19	0.0001	0.00104878	mitotic DNA integrity checkpoint
GO:0098599	SNP	1.037	9	0.0001	0.00104878	palmitoyl hydrolase activity
GO:0002934	SNP	2.195	13	0.0001	0.00104878	desmosome organization
GO:0030169	SNP	3.996	15	0.0001	0.00104878	low-density lipoprotein particle binding
GO:0030155	SNP	114.574	167	0.0001	0.00104878	regulation of cell adhesion
GO:0000338	SNP	0.637	7	0.0001	0.00104878	protein deneddylation
GO:0001673	SNP	2.363	10	0.0001	0.00104878	male germ cell nucleus
GO:0001653	SNP	15.957	40	0.0001	0.00104878	peptide receptor activity
GO:2000323	SNP	0.935	7	0.0001	0.00104878	negative regulation of glucocorticoid receptor signaling pathway
GO:0051918	SNP	1.233	13	0.0001	0.00104878	negative regulation of fibrinolysis
GO:2000351	SNP	6.666	20	0.0001	0.00104878	regulation of endothelial cell apoptotic process
GO:0051917	SNP	1.672	13	0.0001	0.00104878	regulation of fibrinolysis
GO:0060590	SNP	4.417	16	0.0001	0.00104878	ATPase regulator activity
GO:0005737	SNP	909.767	1038	0.0001	0.00104878	cytoplasm
GO:0005739	SNP	221.672	334	0.0001	0.00104878	mitochondrion
GO:0060561	SNP	2.322	20	0.0001	0.00104878	apoptotic process involved in morphogenesis
GO:0060589	SNP	42.717	71	0.0001	0.00104878	nucleoside-triphosphatase regulator activity
GO:2001026	SNP	3.6	21	0.0001	0.00104878	regulation of endothelial cell chemotaxis
GO:0005777	SNP	18.435	41	0.0001	0.00104878	peroxisome
GO:0003151	SNP	7.752	25	0.0001	0.00104878	outflow tract morphogenesis
GO:0016477	SNP	120.889	193	0.0001	0.00104878	cell migration
GO:0015198	SNP	1.458	9	0.0001	0.00104878	oligopeptide transporter activity
GO:0003197	SNP	2.162	27	0.0001	0.00104878	endocardial cushion development
GO:0042754	SNP	2.039	11	0.0001	0.00104878	negative regulation of circadian rhythm
GO:0000920	SNP	1.586	8	0.0001	0.00104878	cell separation after cytokinesis
GO:0030799	SNP	15.15	39	0.0001	0.00104878	regulation of cyclic nucleotide metabolic process
GO:0040037	SNP	2.719	15	0.0001	0.00104878	negative regulation of fibroblast growth factor receptor signaling pathway
GO:0040036	SNP	4.111	16	0.0001	0.00104878	regulation of fibroblast growth factor receptor signaling pathway
GO:0090304	SNP	413.337	506	0.0001	0.00104878	nucleic acid metabolic process
GO:0052040	SNP	1.363	12	0.0001	0.00104878	modulation by symbiont of host programmed cell death
GO:0010257	SNP	2.661	18	0.0001	0.00104878	NADH dehydrogenase complex assembly
GO:0060548	SNP	150.056	220	0.0001	0.00104878	negative regulation of cell death
GO:0072511	SNP	47.236	76	0.0001	0.00104878	divalent inorganic cation transport
GO:0048856	SNP	472.615	555	0.0001	0.00104878	anatomical structure development
GO:0048854	SNP	4.361	14	0.0001	0.00104878	brain morphogenesis
GO:0048870	SNP	134.533	202	0.0001	0.00104878	cell motility
GO:0016525	SNP	15.368	48	0.0001	0.00104878	negative regulation of angiogenesis
GO:0030823	SNP	3.449	21	0.0001	0.00104878	regulation of cGMP metabolic process
GO:0005886	SNP	625.41	717	0.0001	0.00104878	plasma membrane
GO:0070035	SNP	5.575	19	0.0001	0.00104878	purine NTP-dependent helicase activity
GO:0004529	SNP	1.762	8	0.0001	0.00104878	exodeoxyribonuclease activity
GO:0060676	SNP	0.311	5	0.0001	0.00104878	ureteric bud formation
GO:0045061	SNP	3.828	14	0.0001	0.00104878	thymic T cell selection
GO:0003229	SNP	1.676	11	0.0001	0.00104878	ventricular cardiac muscle tissue development
GO:1901576	SNP	438.669	520	0.0001	0.00104878	organic substance biosynthetic process
GO:0070011	SNP	88.526	125	0.0001	0.00104878	peptidase activity, acting on L-amino acid peptides
GO:0052248	SNP	1.363	12	0.0001	0.00104878	modulation of programmed cell death in other organism involved in symbiotic interaction
GO:0030879	SNP	7.869	24	0.0001	0.00104878	mammary gland development
GO:0047617	SNP	3.248	15	0.0001	0.00104878	acyl-CoA hydrolase activity
GO:0008021	SNP	16.868	34	0.0001	0.00104878	synaptic vesicle
GO:0008026	SNP	5.575	19	0.0001	0.00104878	ATP-dependent helicase activity
GO:0034308	SNP	4.784	16	0.0001	0.00104878	primary alcohol metabolic process
GO:0035637	SNP	10.579	32	0.0001	0.00104878	multicellular organismal signaling
GO:0052150	SNP	1.263	12	0.0001	0.00104878	modulation by symbiont of host apoptotic process
GO:0035610	SNP	1.046	9	0.0001	0.00104878	protein side chain deglutamylation
GO:0008016	SNP	25.156	50	0.0001	0.00104878	regulation of heart contraction
GO:0035608	SNP	1.15	9	0.0001	0.00104878	protein deglutamylation
GO:0010324	SNP	7.513	24	0.0001	0.00104878	membrane invagination
GO:0035673	SNP	1.358	9	0.0001	0.00104878	oligopeptide transmembrane transporter activity
GO:0033004	SNP	2.618	18	0.0001	0.00104878	negative regulation of mast cell activation
GO:0008047	SNP	59.587	107	0.0001	0.00104878	enzyme activator activity
GO:0097642	SNP	0.699	8	0.0001	0.00104878	calcitonin family receptor activity
GO:0005509	SNP	138.164	202	0.0001	0.00104878	calcium ion binding
GO:0097646	SNP	0.672	8	0.0001	0.00104878	calcitonin family receptor signaling pathway
GO:0005515	SNP	1318.39	1480	0.0001	0.00104878	protein binding
GO:0005518	SNP	16.064	40	0.0001	0.00104878	collagen binding
GO:0060389	SNP	1.391	8	0.0001	0.00104878	pathway-restricted SMAD protein phosphorylation
GO:0006816	SNP	38.955	70	0.0001	0.00104878	calcium ion transport
GO:1901490	SNP	1.548	20	0.0001	0.00104878	regulation of lymphangiogenesis
GO:1900165	SNP	1.854	10	0.0001	0.00104878	negative regulation of interleukin-6 secretion
GO:2001238	SNP	9.004	23	0.0001	0.00104878	positive regulation of extrinsic apoptotic signaling pathway
GO:2001235	SNP	22.581	43	0.0001	0.00104878	positive regulation of apoptotic signaling pathway
GO:0060322	SNP	4.753	14	0.0001	0.00104878	head development
GO:0060326	SNP	23.703	54	0.0001	0.00104878	cell chemotaxis
GO:0006898	SNP	20.002	42	0.0001	0.00104878	receptor-mediated endocytosis
GO:0090199	SNP	4.851	15	0.0001	0.00104878	regulation of release of cytochrome c from mitochondria
GO:0006857	SNP	2.009	10	0.0001	0.00104878	oligopeptide transport
GO:0098911	SNP	3.639	16	0.0001	0.00104878	regulation of ventricular cardiac muscle cell action potential
GO:0042534	SNP	3.83	17	0.0001	0.00104878	regulation of tumor necrosis factor biosynthetic process
GO:0042535	SNP	2.869	17	0.0001	0.00104878	positive regulation of tumor necrosis factor biosynthetic process
GO:0005576	SNP	254.381	335	0.0001	0.00104878	extracellular region
GO:0005575	SNP	2402.48	2784	0.0001	0.00104878	cellular_component
GO:0005577	SNP	1.483	14	0.0001	0.00104878	fibrinogen complex
GO:0005581	SNP	21.464	40	0.0001	0.00104878	collagen trimer
GO:0030510	SNP	15.458	32	0.0001	0.00104878	regulation of BMP signaling pathway
GO:0030511	SNP	5.556	18	0.0001	0.00104878	positive regulation of transforming growth factor beta receptor signaling pathway
GO:0016290	SNP	2.556	15	0.0001	0.00104878	palmitoyl-CoA hydrolase activity
GO:0016289	SNP	4.276	15	0.0001	0.00104878	CoA hydrolase activity
GO:0016278	SNP	7.562	19	0.0001	0.00104878	lysine N-methyltransferase activity
GO:0016279	SNP	7.562	19	0.0001	0.00104878	protein-lysine N-methyltransferase activity
GO:0001944	SNP	7.962	26	0.0001	0.00104878	vasculature development
GO:0001945	SNP	4.72	24	0.0001	0.00104878	lymph vessel development
GO:0001946	SNP	3.256	21	0.0001	0.00104878	lymphangiogenesis
GO:0001952	SNP	22.154	55	0.0001	0.00104878	regulation of cell-matrix adhesion
GO:0001953	SNP	7.694	40	0.0001	0.00104878	negative regulation of cell-matrix adhesion
GO:0016197	SNP	29.405	55	0.0001	0.00104878	endosomal transport
GO:0001937	SNP	5.093	15	0.0001	0.00104878	negative regulation of endothelial cell proliferation
GO:0050900	SNP	25.891	50	0.0001	0.00104878	leukocyte migration
GO:0001968	SNP	6.953	19	0.0001	0.00104878	fibronectin binding
GO:0098909	SNP	4.657	17	0.0001	0.00104878	regulation of cardiac muscle cell action potential involved in regulation of contraction
GO:0048646	SNP	143.431	240	0.0001	0.00104878	anatomical structure formation involved in morphogenesis
GO:0098900	SNP	11.447	29	0.0001	0.00104878	regulation of action potential
GO:0048661	SNP	15.251	45	0.0001	0.00104878	positive regulation of smooth muscle cell proliferation
GO:0048660	SNP	22.929	50	0.0001	0.00104878	regulation of smooth muscle cell proliferation
GO:1902742	SNP	3.203	20	0.0001	0.00104878	apoptotic process involved in development
GO:0009083	SNP	2.526	12	0.0001	0.00104878	branched-chain amino acid catabolic process
GO:0006810	SNP	468.239	558	0.0001	0.00104878	transport
GO:0006807	SNP	584.572	688	0.0001	0.00104878	nitrogen compound metabolic process
GO:0050922	SNP	5.754	20	0.0001	0.00104878	negative regulation of chemotaxis
GO:0009081	SNP	3.094	12	0.0001	0.00104878	branched-chain amino acid metabolic process
GO:0009059	SNP	329.527	415	0.0001	0.00104878	macromolecule biosynthetic process
GO:0009058	SNP	450.653	532	0.0001	0.00104878	biosynthetic process
GO:0060485	SNP	6.854	30	0.0001	0.00104878	mesenchyme development
GO:1901343	SNP	16.521	49	0.0001	0.00104878	negative regulation of vasculature development
GO:1901342	SNP	44.894	110	0.0001	0.00104878	regulation of vasculature development
GO:1902686	SNP	1.91	9	0.0001	0.00104878	mitochondrial outer membrane permeabilization involved in programmed cell death
GO:0006974	SNP	94.488	141	0.0001	0.00104878	cellular response to DNA damage stimulus
GO:0005634	SNP	765.07	906	0.0001	0.00104878	nucleus
GO:1901360	SNP	529.893	615	0.0001	0.00104878	organic cyclic compound metabolic process
GO:0006935	SNP	39.276	69	0.0001	0.00104878	chemotaxis
GO:1900048	SNP	5.199	15	0.0001	0.00104878	positive regulation of hemostasis
GO:0006950	SNP	357.519	482	0.0001	0.00104878	response to stress
GO:0005615	SNP	165.47	251	0.0001	0.00104878	extracellular space
GO:0006949	SNP	5.939	21	0.0001	0.00104878	syncytium formation
GO:1903960	SNP	2.774	17	0.0001	0.00104878	negative regulation of anion transmembrane transport
GO:1903959	SNP	5.906	21	0.0001	0.00104878	regulation of anion transmembrane transport
GO:0006998	SNP	6.354	20	0.0001	0.00104878	nuclear envelope organization
GO:0003016	SNP	2.735	21	0.0001	0.00104878	respiratory system process
GO:0006979	SNP	43.547	89	0.0001	0.00104878	response to oxidative stress
GO:1901338	SNP	1.413	8	0.0001	0.00104878	catecholamine binding
GO:0015031	SNP	142.007	214	0.0001	0.00104878	protein transport
GO:0043983	SNP	1.788	9	0.0001	0.00104878	histone H4-K12 acetylation
GO:0040008	SNP	105.383	157	0.0001	0.00104878	regulation of growth
GO:0031982	SNP	198.592	257	0.0001	0.00104878	vesicle
GO:0040012	SNP	155.492	207	0.0001	0.00104878	regulation of locomotion
GO:0040011	SNP	154.297	222	0.0001	0.00104878	locomotion
GO:0040017	SNP	86.851	135	0.0001	0.00104878	positive regulation of locomotion
GO:0042623	SNP	32.139	56	0.0001	0.00104878	ATPase activity, coupled
GO:0043967	SNP	9.463	25	0.0001	0.00104878	histone H4 acetylation
GO:0000800	SNP	4.347	15	0.0001	0.00104878	lateral element
GO:0030676	SNP	4.332	16	0.0001	0.00104878	Rac guanyl-nucleotide exchange factor activity
GO:0090200	SNP	3.176	13	0.0001	0.00104878	positive regulation of release of cytochrome c from mitochondria
GO:0030594	SNP	7.773	21	0.0001	0.00104878	neurotransmitter receptor activity
GO:0030595	SNP	16.622	36	0.0001	0.00104878	leukocyte chemotaxis
GO:0042579	SNP	18.988	46	0.0001	0.00104878	microbody
GO:0048754	SNP	31.359	58	0.0001	0.00104878	branching morphogenesis of an epithelial tube
GO:0034104	SNP	4.513	15	0.0001	0.00104878	negative regulation of tissue remodeling
GO:0090287	SNP	41.776	83	0.0001	0.00104878	regulation of cellular response to growth factor stimulus
GO:0090288	SNP	22.73	44	0.0001	0.00104878	negative regulation of cellular response to growth factor stimulus
GO:0006911	SNP	7.035	23	0.0001	0.00104878	phagocytosis, engulfment
GO:0048731	SNP	130.116	201	0.0001	0.00104878	system development
GO:0006928	SNP	192.847	243	0.0001	0.00104878	movement of cell or subcellular component
GO:0006907	SNP	1.437	13	0.0001	0.00104878	pinocytosis
GO:0016895	SNP	1.762	8	0.0001	0.00104878	exodeoxyribonuclease activity, producing 5'-phosphomonoesters
GO:0002251	SNP	1.981	12	0.0001	0.00104878	organ or tissue specific immune response
GO:0004888	SNP	117.67	177	0.0001	0.00104878	transmembrane signaling receptor activity
GO:0044085	SNP	17.89	39	0.0001	0.00104878	cellular component biogenesis
GO:0044093	SNP	204.412	272	0.0001	0.00104878	positive regulation of molecular function
GO:0044092	SNP	141.453	186	0.0001	0.00104878	negative regulation of molecular function
GO:0051246	SNP	376.531	462	0.0001	0.00104878	regulation of protein metabolic process
GO:0051247	SNP	216.01	274	0.0001	0.00104878	positive regulation of protein metabolic process
GO:0051240	SNP	259.39	330	0.0001	0.00104878	positive regulation of multicellular organismal process
GO:0051241	SNP	176.347	258	0.0001	0.00104878	negative regulation of multicellular organismal process
GO:1903011	SNP	1.398	11	0.0001	0.00104878	negative regulation of bone development
GO:0051252	SNP	423.133	495	0.0001	0.00104878	regulation of RNA metabolic process
GO:0051272	SNP	84.822	135	0.0001	0.00104878	positive regulation of cellular component movement
GO:0051270	SNP	153.218	210	0.0001	0.00104878	regulation of cellular component movement
GO:1903034	SNP	64.37	96	0.0001	0.00104878	regulation of response to wounding
GO:0010746	SNP	1.402	15	0.0001	0.00104878	regulation of plasma membrane long-chain fatty acid transport
GO:0010717	SNP	10.4	29	0.0001	0.00104878	regulation of epithelial to mesenchymal transition
GO:0009743	SNP	15.996	34	0.0001	0.00104878	response to carbohydrate
GO:0010720	SNP	102.582	139	0.0001	0.00104878	positive regulation of cell development
GO:0051239	SNP	457.295	590	0.0001	0.00104878	regulation of multicellular organismal process
GO:0034614	SNP	13.207	37	0.0001	0.00104878	cellular response to reactive oxygen species
GO:0010633	SNP	7.995	27	0.0001	0.00104878	negative regulation of epithelial cell migration
GO:0010632	SNP	30.076	76	0.0001	0.00104878	regulation of epithelial cell migration
GO:0010634	SNP	20.127	63	0.0001	0.00104878	positive regulation of epithelial cell migration
GO:0019048	SNP	4.008	16	0.0001	0.00104878	modulation by virus of host morphology or physiology
GO:0007035	SNP	1.227	13	0.0001	0.00104878	vacuolar acidification
GO:0034641	SNP	542.319	643	0.0001	0.00104878	cellular nitrogen compound metabolic process
GO:0034645	SNP	321.801	406	0.0001	0.00104878	cellular macromolecule biosynthetic process
GO:0007042	SNP	0.978	13	0.0001	0.00104878	lysosomal lumen acidification
GO:0034637	SNP	4.576	16	0.0001	0.00104878	cellular carbohydrate biosynthetic process
GO:0007095	SNP	3.757	17	0.0001	0.00104878	mitotic G2 DNA damage checkpoint
GO:0034698	SNP	2.424	12	0.0001	0.00104878	response to gonadotropin
GO:0033363	SNP	3.962	14	0.0001	0.00104878	secretory granule organization
GO:0044057	SNP	80.998	121	0.0001	0.00104878	regulation of system process
GO:0032026	SNP	3.663	15	0.0001	0.00104878	response to magnesium ion
GO:0071675	SNP	3.636	17	0.0001	0.00104878	regulation of mononuclear cell migration
GO:0044068	SNP	3.043	12	0.0001	0.00104878	modulation by symbiont of host cellular process
GO:0019054	SNP	2.45	12	0.0001	0.00104878	modulation by virus of host process
GO:0044003	SNP	5.227	17	0.0001	0.00104878	modification by symbiont of host morphology or physiology
GO:0004872	SNP	170.37	217	0.0001	0.00104878	receptor activity
GO:0004871	SNP	161.829	211	0.0001	0.00104878	signal transducer activity
GO:1900746	SNP	3.209	18	0.0001	0.00104878	regulation of vascular endothelial growth factor signaling pathway
GO:1900748	SNP	1.695	18	0.0001	0.00104878	positive regulation of vascular endothelial growth factor signaling pathway
GO:0071634	SNP	3.535	21	0.0001	0.00104878	regulation of transforming growth factor beta production
GO:0071636	SNP	1.569	16	0.0001	0.00104878	positive regulation of transforming growth factor beta production
GO:0071622	SNP	6.852	20	0.0001	0.00104878	regulation of granulocyte chemotaxis
GO:0003674	SNP	2164.41	2534	0.0001	0.00104878	molecular_function
GO:0003676	SNP	383.512	467	0.0001	0.00104878	nucleic acid binding
GO:0003677	SNP	270.053	336	0.0001	0.00104878	DNA binding
GO:0003678	SNP	5.62	17	0.0001	0.00104878	DNA helicase activity
GO:0002385	SNP	1.924	12	0.0001	0.00104878	mucosal immune response
GO:0010812	SNP	11.156	43	0.0001	0.00104878	negative regulation of cell-substrate adhesion
GO:0010810	SNP	37.008	81	0.0001	0.00104878	regulation of cell-substrate adhesion
GO:0010853	SNP	0.396	6	0.0001	0.00104878	cyclase activator activity
GO:0010851	SNP	0.568	6	0.0001	0.00104878	cyclase regulator activity
GO:0009881	SNP	1.076	8	0.0001	0.00104878	photoreceptor activity
GO:0009886	SNP	4.408	15	0.0001	0.00104878	post-embryonic morphogenesis
GO:0009889	SNP	501.569	582	0.0001	0.00104878	regulation of biosynthetic process
GO:0008528	SNP	15.285	39	0.0001	0.00104878	G-protein coupled peptide receptor activity
GO:0008474	SNP	1.037	9	0.0001	0.00104878	palmitoyl-(protein) hydrolase activity
GO:0010758	SNP	5.444	17	0.0001	0.00104878	regulation of macrophage chemotaxis
GO:0010757	SNP	0.745	14	0.0001	0.00104878	negative regulation of plasminogen activation
GO:0010759	SNP	3.31	17	0.0001	0.00104878	positive regulation of macrophage chemotaxis
GO:0010755	SNP	1.159	14	0.0001	0.00104878	regulation of plasminogen activation
GO:0071704	SNP	1050.03	1319	0.0001	0.00104878	organic substance metabolic process
GO:0010763	SNP	3.616	14	0.0001	0.00104878	positive regulation of fibroblast migration
GO:0071702	SNP	224.33	314	0.0001	0.00104878	organic substance transport
GO:0010762	SNP	5.88	26	0.0001	0.00104878	regulation of fibroblast migration
GO:0046703	SNP	2.821	11	0.0001	0.00104878	natural killer cell lectin-like receptor binding
GO:0032102	SNP	42.67	73	0.0001	0.00104878	negative regulation of response to external stimulus
GO:0007162	SNP	44.639	83	0.0001	0.00104878	negative regulation of cell adhesion
GO:0004930	SNP	57.897	90	0.0001	0.00104878	G-protein coupled receptor activity
GO:0004983	SNP	2.36	13	0.0001	0.00104878	neuropeptide Y receptor activity
GO:0071732	SNP	2.893	15	0.0001	0.00104878	cellular response to nitric oxide
GO:0071731	SNP	3.804	15	0.0001	0.00104878	response to nitric oxide
GO:0045454	SNP	6.941	27	0.0001	0.00104878	cell redox homeostasis
GO:0003337	SNP	0.363	5	0.0001	0.00104878	mesenchymal to epithelial transition involved in metanephros morphogenesis
GO:0002040	SNP	7.004	45	0.0001	0.00104878	sprouting angiogenesis
GO:0045171	SNP	9.53	29	0.0001	0.00104878	intercellular bridge
GO:0045184	SNP	162.816	229	0.0001	0.00104878	establishment of protein localization
GO:0045199	SNP	0.708	9	0.0001	0.00104878	maintenance of epithelial cell apical/basal polarity
GO:0002027	SNP	15.543	37	0.0001	0.00104878	regulation of heart rate
GO:0014065	SNP	5.943	24	0.0001	0.00104878	phosphatidylinositol 3-kinase signaling
GO:0002084	SNP	1.136	9	0.0001	0.00104878	protein depalmitoylation
GO:0051001	SNP	1.913	11	0.0001	0.00104878	negative regulation of nitric-oxide synthase activity
GO:0038023	SNP	135.584	200	0.0001	0.00104878	signaling receptor activity
GO:0042981	SNP	217.489	282	0.0001	0.00104878	regulation of apoptotic process
GO:0038042	SNP	0.999	8	0.0001	0.00104878	dimeric G-protein coupled receptor signaling pathway
GO:1904018	SNP	27.963	76	0.0001	0.00104878	positive regulation of vasculature development
GO:0008150	SNP	2242.34	2662	0.0001	0.00104878	biological_process
GO:0035751	SNP	1.798	14	0.0001	0.00104878	regulation of lysosomal lumen pH
GO:0008152	SNP	1115.1	1406	0.0001	0.00104878	metabolic process
GO:0010468	SNP	510.845	590	0.0001	0.00104878	regulation of gene expression
GO:0010466	SNP	34.91	60	0.0001	0.00104878	negative regulation of peptidase activity
GO:1904037	SNP	4.606	15	0.0001	0.00104878	positive regulation of epithelial cell apoptotic process
GO:0046483	SNP	497.699	578	0.0001	0.00104878	heterocycle metabolic process
GO:0033108	SNP	4.979	18	0.0001	0.00104878	mitochondrial respiratory chain complex assembly
GO:0047760	SNP	1.076	8	0.0001	0.00104878	butyrate-CoA ligase activity
GO:0034498	SNP	0.767	12	0.0001	0.00104878	early endosome to Golgi transport
GO:0070271	SNP	4.418	18	0.0001	0.00104878	protein complex biogenesis
GO:0070242	SNP	1.252	9	0.0001	0.00104878	thymocyte apoptotic process
GO:0016787	SNP	365.118	464	0.0001	0.00104878	hydrolase activity
GO:0051128	SNP	397.162	489	0.0001	0.00104878	regulation of cellular component organization
GO:0051130	SNP	205.453	264	0.0001	0.00104878	positive regulation of cellular component organization
GO:0022604	SNP	99.093	151	0.0001	0.00104878	regulation of cell morphogenesis
GO:0022603	SNP	170.6	249	0.0001	0.00104878	regulation of anatomical structure morphogenesis
GO:0010629	SNP	199.558	252	0.0001	0.00104878	negative regulation of gene expression
GO:0010623	SNP	5.292	21	0.0001	0.00104878	developmental programmed cell death
GO:0009611	SNP	26.204	54	0.0001	0.00104878	response to wounding
GO:0052433	SNP	1.363	12	0.0001	0.00104878	modulation by organism of apoptotic process in other organism involved in symbiotic interaction
GO:0051094	SNP	215.256	292	0.0001	0.00104878	positive regulation of developmental process
GO:0008233	SNP	93.457	132	0.0001	0.00104878	peptidase activity
GO:0008238	SNP	11.143	34	0.0001	0.00104878	exopeptidase activity
GO:0051098	SNP	55.844	86	0.0001	0.00104878	regulation of binding
GO:0051048	SNP	33.477	63	0.0001	0.00104878	negative regulation of secretion
GO:0010574	SNP	6.837	22	0.0001	0.00104878	regulation of vascular endothelial growth factor production
GO:0010575	SNP	6.2	22	0.0001	0.00104878	positive regulation of vascular endothelial growth factor production
GO:0008270	SNP	109.493	156	0.0001	0.00104878	zinc ion binding
GO:0010594	SNP	19.625	56	0.0001	0.00104878	regulation of endothelial cell migration
GO:0010586	SNP	1.868	9	0.0001	0.00104878	miRNA metabolic process
GO:0033265	SNP	1.135	8	0.0001	0.00104878	choline binding
GO:0071526	SNP	6.953	26	0.0001	0.00104878	semaphorin-plexin signaling pathway
GO:0033234	SNP	0.788	7	0.0001	0.00104878	negative regulation of protein sumoylation
GO:0010596	SNP	5.521	19	0.0001	0.00104878	negative regulation of endothelial cell migration
GO:0010595	SNP	13.044	51	0.0001	0.00104878	positive regulation of endothelial cell migration
GO:0008297	SNP	0.584	6	0.0001	0.00104878	single-stranded DNA exodeoxyribonuclease activity
GO:0003417	SNP	1.608	13	0.0001	0.00104878	growth plate cartilage development
GO:0034599	SNP	22.702	50	0.0001	0.00104878	cellular response to oxidative stress
GO:0048015	SNP	12.716	32	0.0001	0.00104878	phosphatidylinositol-mediated signaling
GO:1903421	SNP	3.179	11	0.0001	0.00104878	regulation of synaptic vesicle recycling
GO:0048017	SNP	14.141	32	0.0001	0.00104878	inositol lipid-mediated signaling
GO:1903439	SNP	0.64	8	0.0001	0.00104878	calcitonin family receptor complex
GO:0007507	SNP	55.509	90	0.0001	0.00104878	heart development
GO:1902170	SNP	3.355	15	0.0001	0.00104878	cellular response to reactive nitrogen species
GO:1902110	SNP	1.741	9	0.0001	0.00104878	positive regulation of mitochondrial membrane permeability involved in apoptotic process
GO:0007585	SNP	5.563	21	0.0001	0.00104878	respiratory gaseous exchange
GO:0019538	SNP	469.063	589	0.0001	0.00104878	protein metabolic process
GO:0032502	SNP	758.395	916	0.0001	0.00104878	developmental process
GO:0032501	SNP	536.045	621	0.0001	0.00104878	multicellular organismal process
GO:0061024	SNP	101.223	156	0.0001	0.00104878	membrane organization
GO:0045765	SNP	40.407	108	0.0001	0.00104878	regulation of angiogenesis
GO:0045766	SNP	24.039	73	0.0001	0.00104878	positive regulation of angiogenesis
GO:0043112	SNP	11.172	25	0.0001	0.00104878	receptor metabolic process
GO:0044444	SNP	1167.85	1334	0.0001	0.00104878	cytoplasmic part
GO:0033762	SNP	0.172	6	0.0001	0.00104878	response to glucagon
GO:0018149	SNP	4.531	17	0.0001	0.00104878	peptide cross-linking
GO:0032429	SNP	1.796	13	0.0001	0.00104878	regulation of phospholipase A2 activity
GO:0044464	SNP	2147.14	2480	0.0001	0.00104878	cell part
GO:0002604	SNP	1.493	15	0.0001	0.00104878	regulation of dendritic cell antigen processing and presentation
GO:0032464	SNP	1.608	9	0.0001	0.00104878	positive regulation of protein homooligomerization
GO:0045759	SNP	1.143	11	0.0001	0.00104878	negative regulation of action potential
GO:0044421	SNP	235.447	331	0.0001	0.00104878	extracellular region part
GO:0044425	SNP	906.56	1028	0.0001	0.00104878	membrane part
GO:0044424	SNP	1845.77	2129	0.0001	0.00104878	intracellular part
GO:0000019	SNP	0.896	7	0.0001	0.00104878	regulation of mitotic recombination
GO:0043154	SNP	11.527	28	0.0001	0.00104878	negative regulation of cysteine-type endopeptidase activity involved in apoptotic process
GO:0043167	SNP	921.625	1108	0.0001	0.00104878	ion binding
GO:0043169	SNP	621.418	758	0.0001	0.00104878	cation binding
GO:0003993	SNP	1.051	7	0.0001	0.00104878	acid phosphatase activity
GO:0043170	SNP	827.404	1076	0.0001	0.00104878	macromolecule metabolic process
GO:0050431	SNP	4.69	18	0.0001	0.00104878	transforming growth factor beta binding
GO:0000184	SNP	2.314	11	0.0001	0.00104878	nuclear-transcribed mRNA catabolic process, nonsense-mediated decay
GO:1903319	SNP	4.777	19	0.0001	0.00104878	positive regulation of protein maturation
GO:1903317	SNP	13.019	38	0.0001	0.00104878	regulation of protein maturation
GO:1903318	SNP	4.683	16	0.0001	0.00104878	negative regulation of protein maturation
GO:0007610	SNP	106.778	151	0.0001	0.00104878	behavior
GO:0007611	SNP	42.797	70	0.0001	0.00104878	learning or memory
GO:0045926	SNP	40.134	67	0.0001	0.00104878	negative regulation of growth
GO:1902043	SNP	3.82	17	0.0001	0.00104878	positive regulation of extrinsic apoptotic signaling pathway via death domain receptors
GO:0097136	SNP	0.798	9	0.0001	0.00104878	Bcl-2 family protein complex
GO:0007625	SNP	1.822	17	0.0001	0.00104878	grooming behavior
GO:0045950	SNP	0.734	7	0.0001	0.00104878	negative regulation of mitotic recombination
GO:1903320	SNP	29.866	55	0.0001	0.00104878	regulation of protein modification by small protein conjugation or removal
GO:0061138	SNP	33.967	58	0.0001	0.00104878	morphogenesis of a branching epithelium
GO:0031312	SNP	5.675	18	0.0001	0.00104878	extrinsic component of organelle membrane
GO:0043229	SNP	1515.47	1731	0.0001	0.00104878	intracellular organelle
GO:0043226	SNP	1545.47	1748	0.0001	0.00104878	organelle
GO:0043227	SNP	1331.21	1563	0.0001	0.00104878	membrane-bounded organelle
GO:0043231	SNP	1325.54	1559	0.0001	0.00104878	intracellular membrane-bounded organelle
GO:0070840	SNP	3.899	13	0.0001	0.00104878	dynein complex binding
GO:0070838	SNP	46.848	76	0.0001	0.00104878	divalent metal ion transport
GO:0043236	SNP	5.953	19	0.0001	0.00104878	laminin binding
GO:0007595	SNP	6.753	17	0.0001	0.00104878	lactation
GO:0061087	SNP	0.931	7	0.0001	0.00104878	positive regulation of histone H3-K27 methylation
GO:0045851	SNP	2.669	13	0.0001	0.00104878	pH reduction
GO:0044531	SNP	1.363	12	0.0001	0.00104878	modulation of programmed cell death in other organism
GO:0045862	SNP	44.95	75	0.0001	0.00104878	positive regulation of proteolysis
GO:0044532	SNP	1.363	12	0.0001	0.00104878	modulation of apoptotic process in other organism
GO:0097031	SNP	2.661	18	0.0001	0.00104878	mitochondrial respiratory chain complex I biogenesis
GO:0018298	SNP	1.188	8	0.0001	0.00104878	protein-chromophore linkage
GO:0002762	SNP	8.201	24	0.0001	0.00104878	negative regulation of myeloid leukocyte differentiation
GO:0051709	SNP	2.358	12	0.0001	0.00104878	regulation of killing of cells of other organism
GO:0051712	SNP	2.313	12	0.0001	0.00104878	positive regulation of killing of cells of other organism
GO:0010941	SNP	243.278	314	0.0001	0.00104878	regulation of cell death
GO:0046914	SNP	146.847	199	0.0001	0.00104878	transition metal ion binding
GO:0010972	SNP	6.121	17	0.0001	0.00104878	negative regulation of G2/M transition of mitotic cell cycle
GO:0051452	SNP	2.467	13	0.0001	0.00104878	intracellular pH reduction
GO:0010955	SNP	4.683	16	0.0001	0.00104878	negative regulation of protein processing
GO:0010951	SNP	16.936	39	0.0001	0.00104878	negative regulation of endopeptidase activity
GO:0010954	SNP	4.777	19	0.0001	0.00104878	positive regulation of protein processing
GO:0009987	SNP	1740.04	2085	0.0001	0.00104878	cellular process
GO:0071813	SNP	5.53	15	0.0001	0.00104878	lipoprotein particle binding
GO:0071814	SNP	5.53	15	0.0001	0.00104878	protein-lipid complex binding
GO:0021549	SNP	5.285	19	0.0001	0.00104878	cerebellum development
GO:0046872	SNP	610.787	742	0.0001	0.00104878	metal ion binding
GO:1990414	SNP	0.564	5	0.0001	0.00104878	replication-born double-strand break repair via sister chromatid exchange
GO:0086091	SNP	6.274	19	0.0001	0.00104878	regulation of heart rate by cardiac conduction
GO:0019219	SNP	471.198	547	0.0001	0.00104878	regulation of nucleobase-containing compound metabolic process
GO:0009892	SNP	358.92	439	0.0001	0.00104878	negative regulation of metabolic process
GO:0019222	SNP	816.85	997	0.0001	0.00104878	regulation of metabolic process
GO:0019226	SNP	3.352	13	0.0001	0.00104878	transmission of nerve impulse
GO:0086073	SNP	1.852	15	0.0001	0.00104878	bundle of His cell-Purkinje myocyte adhesion involved in cell communication
GO:0086042	SNP	2.751	15	0.0001	0.00104878	cardiac muscle cell-cardiac muscle cell adhesion
GO:2000849	SNP	1.181	7	0.0001	0.00104878	regulation of glucocorticoid secretion
GO:0032229	SNP	1.367	12	0.0001	0.00104878	negative regulation of synaptic transmission, GABAergic
GO:0033554	SNP	172.686	243	0.0001	0.00104878	cellular response to stress
GO:0032270	SNP	201.568	257	0.0001	0.00104878	positive regulation of cellular protein metabolic process
GO:0032268	SNP	348.699	436	0.0001	0.00104878	regulation of cellular protein metabolic process
GO:0032269	SNP	147.228	198	0.0001	0.00104878	negative regulation of cellular protein metabolic process
GO:0044238	SNP	1005.42	1263	0.0001	0.00104878	primary metabolic process
GO:0044237	SNP	947.766	1204	0.0001	0.00104878	cellular metabolic process
GO:0044249	SNP	426.88	517	0.0001	0.00104878	cellular biosynthetic process
GO:0071840	SNP	710.012	840	0.0001	0.00104878	cellular component organization or biogenesis
GO:0039702	SNP	0.584	5	0.0001	0.00104878	viral budding via host ESCRT complex
GO:0044260	SNP	725.065	957	0.0001	0.00104878	cellular macromolecule metabolic process
GO:0044267	SNP	354.413	450	0.0001	0.00104878	cellular protein metabolic process
GO:0002580	SNP	1.444	13	0.0001	0.00104878	regulation of antigen processing and presentation of peptide or polysaccharide antigen via MHC class II
GO:0002577	SNP	4.121	15	0.0001	0.00104878	regulation of antigen processing and presentation
GO:0002578	SNP	1.679	13	0.0001	0.00104878	negative regulation of antigen processing and presentation
GO:0080090	SNP	731.84	866	0.0001	0.00104878	regulation of primary metabolic process
GO:0007422	SNP	3.196	15	0.0001	0.00104878	peripheral nervous system development
GO:0006139	SNP	471.663	561	0.0001	0.00104878	nucleobase-containing compound metabolic process
GO:0018022	SNP	9.006	21	0.0001	0.00104878	peptidyl-lysine methylation
GO:0045671	SNP	5.915	23	0.0001	0.00104878	negative regulation of osteoclast differentiation
GO:0070613	SNP	13.019	38	0.0001	0.00104878	regulation of protein processing
GO:0032369	SNP	4.991	22	0.0001	0.00104878	negative regulation of lipid transport
GO:0033692	SNP	3.803	15	0.0001	0.00104878	cellular polysaccharide biosynthetic process
GO:0032354	SNP	1.993	11	0.0001	0.00104878	response to follicle-stimulating hormone
GO:0007399	SNP	67.134	113	0.0001	0.00104878	nervous system development
GO:0021696	SNP	1.174	10	0.0001	0.00104878	cerebellar cortex morphogenesis
GO:2000736	SNP	22.748	46	0.0001	0.00104878	regulation of stem cell differentiation
GO:0045638	SNP	11.553	27	0.0001	0.00104878	negative regulation of myeloid cell differentiation
GO:0043067	SNP	220.141	289	0.0001	0.00104878	regulation of programmed cell death
GO:0043069	SNP	135.609	205	0.0001	0.00104878	negative regulation of programmed cell death
GO:0043073	SNP	2.979	11	0.0001	0.00104878	germ cell nucleus
GO:0043086	SNP	102.719	152	0.0001	0.00104878	negative regulation of catalytic activity
GO:0003824	SNP	819.279	941	0.0001	0.00104878	catalytic activity
GO:0043024	SNP	2.199	11	0.0001	0.00104878	ribosomal small subunit binding
GO:0031091	SNP	3.675	16	0.0001	0.00104878	platelet alpha granule
GO:0043066	SNP	132.191	200	0.0001	0.00104878	negative regulation of apoptotic process
GO:0000400	SNP	0.893	6	0.0002	0.00188381	four-way junction DNA binding
GO:0035240	SNP	0.47	5	0.0002	0.00188381	dopamine binding
GO:0050808	SNP	31.162	53	0.0002	0.00188381	synapse organization
GO:0050810	SNP	10.02	23	0.0002	0.00188381	regulation of steroid biosynthetic process
GO:0030100	SNP	40.147	63	0.0002	0.00188381	regulation of endocytosis
GO:0002864	SNP	2.602	11	0.0002	0.00188381	regulation of acute inflammatory response to antigenic stimulus
GO:1903506	SNP	407.127	478	0.0002	0.00188381	regulation of nucleic acid-templated transcription
GO:0044848	SNP	6.216	17	0.0002	0.00188381	biological phase
GO:0030162	SNP	102.031	141	0.0002	0.00188381	regulation of proteolysis
GO:0015179	SNP	7.788	20	0.0002	0.00188381	L-amino acid transmembrane transporter activity
GO:0090303	SNP	9.464	22	0.0002	0.00188381	positive regulation of wound healing
GO:1900242	SNP	1.611	8	0.0002	0.00188381	regulation of synaptic vesicle endocytosis
GO:0045005	SNP	5.196	15	0.0002	0.00188381	DNA-dependent DNA replication maintenance of fidelity
GO:0060351	SNP	4.123	13	0.0002	0.00188381	cartilage development involved in endochondral bone morphogenesis
GO:0090100	SNP	14.037	31	0.0002	0.00188381	positive regulation of transmembrane receptor protein serine/threonine kinase signaling pathway
GO:1901363	SNP	702.212	799	0.0002	0.00188381	heterocyclic compound binding
GO:0006996	SNP	320.567	379	0.0002	0.00188381	organelle organization
GO:1901387	SNP	1.187	7	0.0002	0.00188381	positive regulation of voltage-gated calcium channel activity
GO:0042592	SNP	194.291	243	0.0002	0.00188381	homeostatic process
GO:0051248	SNP	157.948	205	0.0002	0.00188381	negative regulation of protein metabolic process
GO:1903035	SNP	26.888	49	0.0002	0.00188381	negative regulation of response to wounding
GO:0010605	SNP	326.529	389	0.0002	0.00188381	negative regulation of macromolecule metabolic process
GO:0008201	SNP	28.035	49	0.0002	0.00188381	heparin binding
GO:0008252	SNP	1.69	8	0.0002	0.00188381	nucleotidase activity
GO:0048066	SNP	3.972	14	0.0002	0.00188381	developmental pigmentation
GO:0018205	SNP	27.415	47	0.0002	0.00188381	peptidyl-lysine modification
GO:0044429	SNP	86.191	120	0.0002	0.00188381	mitochondrial part
GO:0045931	SNP	22.984	41	0.0002	0.00188381	positive regulation of mitotic cell cycle
GO:0061085	SNP	1.228	7	0.0002	0.00188381	regulation of histone H3-K27 methylation
GO:0009966	SNP	390.089	458	0.0002	0.00188381	regulation of signal transduction
GO:0009893	SNP	485.552	560	0.0002	0.00188381	positive regulation of metabolic process
GO:0044257	SNP	3.154	12	0.0002	0.00188381	cellular protein catabolic process
GO:0071864	SNP	0.777	6	0.0002	0.00188381	positive regulation of cell proliferation in bone marrow
GO:0071863	SNP	0.82	6	0.0002	0.00188381	regulation of cell proliferation in bone marrow
GO:0035145	SNP	0.36	4	0.0003	0.00188381	exon-exon junction complex
GO:0050728	SNP	16.689	33	0.0003	0.00188381	negative regulation of inflammatory response
GO:0050709	SNP	20.538	39	0.0003	0.00188381	negative regulation of protein secretion
GO:0006720	SNP	8.342	19	0.0003	0.00188381	isoprenoid metabolic process
GO:0061218	SNP	0.561	5	0.0003	0.00188381	negative regulation of mesonephros development
GO:0002883	SNP	2.14	10	0.0003	0.00188381	regulation of hypersensitivity
GO:0061337	SNP	7.65	19	0.0003	0.00188381	cardiac conduction
GO:0006573	SNP	0.841	6	0.0003	0.00188381	valine metabolic process
GO:0031461	SNP	14.572	30	0.0003	0.00188381	cullin-RING ubiquitin ligase complex
GO:0016529	SNP	16.892	33	0.0003	0.00188381	sarcoplasmic reticulum
GO:0003256	SNP	1.376	7	0.0003	0.00188381	regulation of transcription from RNA polymerase II promoter involved in myocardial precursor cell differentiation
GO:0033007	SNP	1.189	7	0.0003	0.00188381	negative regulation of mast cell activation involved in immune response
GO:0046085	SNP	1.427	7	0.0003	0.00188381	adenosine metabolic process
GO:2001141	SNP	407.858	478	0.0003	0.00188381	regulation of RNA biosynthetic process
GO:0043966	SNP	8.056	20	0.0003	0.00188381	histone H3 acetylation
GO:0002262	SNP	3.456	12	0.0003	0.00188381	myeloid cell homeostasis
GO:0007165	SNP	491.112	563	0.0003	0.00188381	signal transduction
GO:0016790	SNP	7.317	18	0.0003	0.00188381	thiolester hydrolase activity
GO:0008206	SNP	2.45	10	0.0003	0.00188381	bile acid metabolic process
GO:1903423	SNP	1.885	8	0.0003	0.00188381	positive regulation of synaptic vesicle recycling
GO:1902108	SNP	2.682	10	0.0003	0.00188381	regulation of mitochondrial membrane permeability involved in apoptotic process
GO:0045807	SNP	25.915	45	0.0003	0.00188381	positive regulation of endocytosis
GO:0036064	SNP	24.86	45	0.0003	0.00188381	ciliary basal body
GO:0002683	SNP	69.65	97	0.0003	0.00188381	negative regulation of immune system process
GO:0002685	SNP	26.667	47	0.0003	0.00188381	regulation of leukocyte migration
GO:0006355	SNP	406.945	477	0.0003	0.00188381	regulation of transcription, DNA-templated
GO:0051453	SNP	4.603	14	0.0003	0.00188381	regulation of intracellular pH
GO:1990403	SNP	2.174	9	0.0003	0.00188381	embryonic brain development
GO:0044297	SNP	113.712	150	0.0003	0.00188381	cell body
GO:0044264	SNP	8.933	20	0.0003	0.00188381	cellular polysaccharide metabolic process
GO:0045670	SNP	13.621	28	0.0003	0.00188381	regulation of osteoclast differentiation
GO:0031012	SNP	99.997	134	0.0003	0.00188381	extracellular matrix
GO:1902589	SNP	241.55	289	0.0004	0.0036448	single-organism organelle organization
GO:0001818	SNP	30.312	52	0.0004	0.0036448	negative regulation of cytokine production
GO:0090027	SNP	0.572	5	0.0004	0.0036448	negative regulation of monocyte chemotaxis
GO:0032714	SNP	0.638	5	0.0004	0.0036448	negative regulation of interleukin-5 production
GO:0032768	SNP	6.094	17	0.0004	0.0036448	regulation of monooxygenase activity
GO:0044700	SNP	51.474	77	0.0004	0.0036448	single organism signaling
GO:0017111	SNP	115.873	153	0.0004	0.0036448	nucleoside-triphosphatase activity
GO:0031324	SNP	327.496	388	0.0004	0.0036448	negative regulation of cellular metabolic process
GO:0051817	SNP	11.559	25	0.0004	0.0036448	modification of morphology or physiology of other organism involved in symbiotic interaction
GO:0030193	SNP	14.194	28	0.0004	0.0036448	regulation of blood coagulation
GO:0010389	SNP	10.764	23	0.0004	0.0036448	regulation of G2/M transition of mitotic cell cycle
GO:2001268	SNP	0.58	5	0.0004	0.0036448	negative regulation of cysteine-type endopeptidase activity involved in apoptotic signaling pathway
GO:0001957	SNP	1.003	6	0.0004	0.0036448	intramembranous ossification
GO:0016192	SNP	136.005	175	0.0004	0.0036448	vesicle-mediated transport
GO:1900046	SNP	14.194	28	0.0004	0.0036448	regulation of hemostasis
GO:0051234	SNP	498.875	576	0.0004	0.0036448	establishment of localization
GO:0051238	SNP	1.428	7	0.0004	0.0036448	sequestering of metal ion
GO:0010646	SNP	458.672	532	0.0004	0.0036448	regulation of cell communication
GO:0051171	SNP	502.951	574	0.0004	0.0036448	regulation of nitrogen compound metabolic process
GO:1990234	SNP	63.982	92	0.0004	0.0036448	transferase complex
GO:0044070	SNP	24.112	44	0.0004	0.0036448	regulation of anion transport
GO:0051379	SNP	1.091	6	0.0004	0.0036448	epinephrine binding
GO:0051354	SNP	3.14	11	0.0004	0.0036448	negative regulation of oxidoreductase activity
GO:0005976	SNP	9.194	20	0.0004	0.0036448	polysaccharide metabolic process
GO:0030911	SNP	0.664	5	0.0004	0.0036448	TPR domain binding
GO:0008188	SNP	5.894	17	0.0004	0.0036448	neuropeptide receptor activity
GO:0051051	SNP	74.819	106	0.0004	0.0036448	negative regulation of transport
GO:0008253	SNP	1.415	7	0.0004	0.0036448	5'-nucleotidase activity
GO:0033233	SNP	2.823	10	0.0004	0.0036448	regulation of protein sumoylation
GO:0036038	SNP	2.618	10	0.0004	0.0036448	TCTN-B9D complex
GO:0036072	SNP	1.003	6	0.0004	0.0036448	direct ossification
GO:0045787	SNP	46.444	72	0.0004	0.0036448	positive regulation of cell cycle
GO:1903391	SNP	10.344	23	0.0004	0.0036448	regulation of adherens junction organization
GO:0031307	SNP	2.441	10	0.0004	0.0036448	integral component of mitochondrial outer membrane
GO:0002761	SNP	20.962	38	0.0004	0.0036448	regulation of myeloid leukocyte differentiation
GO:1902582	SNP	129.517	169	0.0005	0.00413127	single-organism intracellular transport
GO:0006626	SNP	2.363	9	0.0005	0.00413127	protein targeting to mitochondrion
GO:0016023	SNP	97.306	135	0.0005	0.00413127	cytoplasmic membrane-bounded vesicle
GO:0060231	SNP	1.043	6	0.0005	0.00413127	mesenchymal to epithelial transition
GO:0004181	SNP	1.837	9	0.0005	0.00413127	metallocarboxypeptidase activity
GO:0050839	SNP	77.937	111	0.0005	0.00413127	cell adhesion molecule binding
GO:0031400	SNP	94.329	126	0.0005	0.00413127	negative regulation of protein modification process
GO:0031398	SNP	13.035	27	0.0005	0.00413127	positive regulation of protein ubiquitination
GO:0030057	SNP	6.107	16	0.0005	0.00413127	desmosome
GO:0023052	SNP	51.979	77	0.0005	0.00413127	signaling
GO:0006549	SNP	0.745	6	0.0005	0.00413127	isoleucine metabolic process
GO:0072655	SNP	4.869	14	0.0005	0.00413127	establishment of protein localization to mitochondrion
GO:0050921	SNP	21.049	40	0.0005	0.00413127	positive regulation of chemotaxis
GO:0009057	SNP	72.132	103	0.0005	0.00413127	macromolecule catabolic process
GO:0015014	SNP	0.73	5	0.0005	0.00413127	heparan sulfate proteoglycan biosynthetic process, polysaccharide chain biosynthetic process
GO:0010648	SNP	196.967	245	0.0005	0.00413127	negative regulation of cell communication
GO:0051321	SNP	15.67	31	0.0005	0.00413127	meiotic cell cycle
GO:0051336	SNP	148.729	190	0.0005	0.00413127	regulation of hydrolase activity
GO:0035794	SNP	2.546	9	0.0005	0.00413127	positive regulation of mitochondrial membrane permeability
GO:0035821	SNP	12.156	26	0.0005	0.00413127	modification of morphology or physiology of other organism
GO:0051726	SNP	126.129	165	0.0005	0.00413127	regulation of cell cycle
GO:0045910	SNP	4.613	14	0.0005	0.00413127	negative regulation of DNA recombination
GO:0046851	SNP	3.566	12	0.0005	0.00413127	negative regulation of bone remodeling
GO:0045661	SNP	9.215	22	0.0005	0.00413127	regulation of myoblast differentiation
GO:0032309	SNP	4.763	14	0.0005	0.00413127	icosanoid secretion
GO:0043025	SNP	101.677	137	0.0005	0.00413127	neuronal cell body
GO:0031623	SNP	6.048	15	0.0006	0.00413127	receptor internalization
GO:0001763	SNP	35.88	58	0.0006	0.00413127	morphogenesis of a branching structure
GO:0065003	SNP	180.482	222	0.0006	0.00413127	macromolecular complex assembly
GO:0051890	SNP	0.954	6	0.0006	0.00413127	regulation of cardioblast differentiation
GO:0043393	SNP	33.147	53	0.0006	0.00413127	regulation of protein binding
GO:0042074	SNP	2.687	10	0.0006	0.00413127	cell migration involved in gastrulation
GO:0032836	SNP	2.275	9	0.0006	0.00413127	glomerular basement membrane development
GO:0044764	SNP	16.037	31	0.0006	0.00413127	multi-organism cellular process
GO:1901681	SNP	42.008	64	0.0006	0.00413127	sulfur compound binding
GO:0071322	SNP	6.761	17	0.0006	0.00413127	cellular response to carbohydrate stimulus
GO:0033003	SNP	7.713	19	0.0006	0.00413127	regulation of mast cell activation
GO:0097648	SNP	1.594	8	0.0006	0.00413127	G-protein coupled receptor complex
GO:0050999	SNP	4.636	14	0.0006	0.00413127	regulation of nitric-oxide synthase activity
GO:0006897	SNP	57.91	84	0.0006	0.00413127	endocytosis
GO:0006855	SNP	3.008	11	0.0006	0.00413127	drug transmembrane transport
GO:0090160	SNP	1.061	6	0.0006	0.00413127	Golgi to lysosome transport
GO:0043981	SNP	2.22	9	0.0006	0.00413127	histone H4-K5 acetylation
GO:0043982	SNP	2.22	9	0.0006	0.00413127	histone H4-K8 acetylation
GO:0034109	SNP	43.972	67	0.0006	0.00413127	homotypic cell-cell adhesion
GO:0008360	SNP	21.609	38	0.0006	0.00413127	regulation of cell shape
GO:0007040	SNP	9.487	21	0.0006	0.00413127	lysosome organization
GO:0038037	SNP	1.594	8	0.0006	0.00413127	G-protein coupled receptor dimeric complex
GO:0008104	SNP	227.541	280	0.0006	0.00413127	protein localization
GO:0010458	SNP	1.089	6	0.0006	0.00413127	exit from mitosis
GO:0034470	SNP	30.87	50	0.0006	0.00413127	ncRNA processing
GO:0080171	SNP	9.487	21	0.0006	0.00413127	lytic vacuole organization
GO:0061061	SNP	10.212	23	0.0006	0.00413127	muscle structure development
GO:0021854	SNP	0.721	5	0.0006	0.00413127	hypothalamus development
GO:1903322	SNP	15.531	30	0.0006	0.00413127	positive regulation of protein modification by small protein conjugation or removal
GO:0032592	SNP	4.643	13	0.0006	0.00413127	integral component of mitochondrial membrane
GO:0021545	SNP	2.079	9	0.0006	0.00413127	cranial nerve development
GO:0015893	SNP	5.487	16	0.0006	0.00413127	drug transport
GO:0034976	SNP	19.687	36	0.0006	0.00413127	response to endoplasmic reticulum stress
GO:0045666	SNP	66.988	96	0.0006	0.00413127	positive regulation of neuron differentiation
GO:2000112	SNP	459.6	527	0.0007	0.00578865	regulation of cellular macromolecule biosynthetic process
GO:0050840	SNP	12.204	25	0.0007	0.00578865	extracellular matrix binding
GO:0042159	SNP	2.398	9	0.0007	0.00578865	lipoprotein catabolic process
GO:0042640	SNP	2.388	9	0.0007	0.00578865	anagen
GO:0046631	SNP	8.209	19	0.0007	0.00578865	alpha-beta T cell activation
GO:0007163	SNP	26.61	44	0.0007	0.00578865	establishment or maintenance of cell polarity
GO:0051092	SNP	19.203	34	0.0007	0.00578865	positive regulation of NF-kappaB transcription factor activity
GO:0010517	SNP	10.992	23	0.0007	0.00578865	regulation of phospholipase activity
GO:0045806	SNP	7.036	17	0.0007	0.00578865	negative regulation of endocytosis
GO:0032462	SNP	2.347	9	0.0007	0.00578865	regulation of protein homooligomerization
GO:0070857	SNP	1.425	7	0.0007	0.00578865	regulation of bile acid biosynthetic process
GO:0006699	SNP	1.495	7	0.0008	0.00647324	bile acid biosynthetic process
GO:0072172	SNP	0.675	5	0.0008	0.00647324	mesonephric tubule formation
GO:0031325	SNP	420.206	482	0.0008	0.00647324	positive regulation of cellular metabolic process
GO:0045986	SNP	2.5	9	0.0008	0.00647324	negative regulation of smooth muscle contraction
GO:0044851	SNP	2.802	10	0.0008	0.00647324	hair cycle phase
GO:0035556	SNP	187.843	234	0.0008	0.00647324	intracellular signal transduction
GO:0030828	SNP	1.071	6	0.0008	0.00647324	positive regulation of cGMP biosynthetic process
GO:1902750	SNP	6.769	17	0.0008	0.00647324	negative regulation of cell cycle G2/M phase transition
GO:1903963	SNP	3.866	12	0.0008	0.00647324	arachidonate transport
GO:0034113	SNP	6.767	17	0.0008	0.00647324	heterotypic cell-cell adhesion
GO:0010769	SNP	63.849	92	0.0008	0.00647324	regulation of cell morphogenesis involved in differentiation
GO:0022402	SNP	108.986	143	0.0008	0.00647324	cell cycle process
GO:0070231	SNP	2.671	10	0.0008	0.00647324	T cell apoptotic process
GO:0046580	SNP	9.607	21	0.0008	0.00647324	negative regulation of Ras protein signal transduction
GO:0033227	SNP	1.121	6	0.0008	0.00647324	dsRNA transport
GO:0070723	SNP	2.035	8	0.0008	0.00647324	response to cholesterol
GO:0005003	SNP	3.002	10	0.0008	0.00647324	ephrin receptor activity
GO:0050482	SNP	3.866	12	0.0008	0.00647324	arachidonic acid secretion
GO:2000846	SNP	1.98	8	0.0008	0.00647324	regulation of corticosteroid hormone secretion
GO:0043032	SNP	4.918	14	0.0008	0.00647324	positive regulation of macrophage activation
GO:0004012	SNP	2.984	10	0.0009	0.00710833	phospholipid-translocating ATPase activity
GO:0006469	SNP	30.346	49	0.0009	0.00710833	negative regulation of protein kinase activity
GO:0032680	SNP	20.011	36	0.0009	0.00710833	regulation of tumor necrosis factor production
GO:0061383	SNP	5.379	14	0.0009	0.00710833	trabecula morphogenesis
GO:0016573	SNP	13.22	26	0.0009	0.00710833	histone acetylation
GO:0045058	SNP	5.735	15	0.0009	0.00710833	T cell selection
GO:0009395	SNP	5.88	15	0.0009	0.00710833	phospholipid catabolic process
GO:0008053	SNP	2.491	9	0.0009	0.00710833	mitochondrial fusion
GO:0033036	SNP	229.741	281	0.0009	0.00710833	macromolecule localization
GO:0072358	SNP	3.486	11	0.0009	0.00710833	cardiovascular system development
GO:0051235	SNP	25.885	43	0.0009	0.00710833	maintenance of location
GO:0032091	SNP	13.184	26	0.0009	0.00710833	negative regulation of protein binding
GO:0071712	SNP	0.428	4	0.0009	0.00710833	ER-associated misfolded protein catabolic process
GO:0014028	SNP	1.031	6	0.0009	0.00710833	notochord formation
GO:0015909	SNP	6.11	16	0.0009	0.00710833	long-chain fatty acid transport
GO:0002690	SNP	11.483	24	0.0009	0.00710833	positive regulation of leukocyte chemotaxis
GO:0003995	SNP	1.161	6	0.0009	0.00710833	acyl-CoA dehydrogenase activity
GO:0031306	SNP	2.956	10	0.0009	0.00710833	intrinsic component of mitochondrial outer membrane
GO:0046890	SNP	23.149	39	0.0009	0.00710833	regulation of lipid biosynthetic process
GO:0050795	SNP	43.887	66	0.001	0.00765182	regulation of behavior
GO:0016032	SNP	14.642	28	0.001	0.00765182	viral process
GO:0048536	SNP	8.794	20	0.001	0.00765182	spleen development
GO:0051893	SNP	9.962	21	0.001	0.00765182	regulation of focal adhesion assembly
GO:0005102	SNP	206.363	253	0.001	0.00765182	receptor binding
GO:0006479	SNP	15.664	29	0.001	0.00765182	protein methylation
GO:0048365	SNP	5.395	14	0.001	0.00765182	Rac GTPase binding
GO:0071371	SNP	2.062	8	0.001	0.00765182	cellular response to gonadotropin stimulus
GO:1900157	SNP	0.73	5	0.001	0.00765182	regulation of bone mineralization involved in bone maturation
GO:0016265	SNP	108.753	142	0.001	0.00765182	death
GO:0090109	SNP	9.962	21	0.001	0.00765182	regulation of cell-substrate junction assembly
GO:0006986	SNP	8.495	19	0.001	0.00765182	response to unfolded protein
GO:0007096	SNP	0.786	5	0.001	0.00765182	regulation of exit from mitosis
GO:0032101	SNP	118.634	153	0.001	0.00765182	regulation of response to external stimulus
GO:0034451	SNP	4.774	13	0.001	0.00765182	centriolar satellite
GO:0072757	SNP	0.717	5	0.001	0.00765182	cellular response to camptothecin
GO:0033178	SNP	0.706	5	0.001	0.00765182	proton-transporting two-sector ATPase complex, catalytic domain
GO:0008219	SNP	108.753	142	0.001	0.00765182	cell death
GO:0008213	SNP	15.664	29	0.001	0.00765182	protein alkylation
GO:0051648	SNP	17.593	33	0.001	0.00765182	vesicle localization
GO:0061041	SNP	21.421	38	0.001	0.00765182	regulation of wound healing
GO:0044403	SNP	14.642	28	0.001	0.00765182	symbiosis, encompassing mutualism through parasitism
GO:0051428	SNP	1.599	7	0.001	0.00765182	peptide hormone receptor binding
GO:0070536	SNP	3.5	11	0.001	0.00765182	protein K63-linked deubiquitination
GO:0006099	SNP	1.962	8	0.001	0.00765182	tricarboxylic acid cycle
GO:0015807	SNP	8.228	19	0.001	0.00765182	L-amino acid transport
GO:0050769	SNP	84.9	116	0.0011	0.0081408	positive regulation of neurogenesis
GO:0090092	SNP	32.914	52	0.0011	0.0081408	regulation of transmembrane receptor protein serine/threonine kinase signaling pathway
GO:0019725	SNP	95.313	126	0.0011	0.0081408	cellular homeostasis
GO:0031334	SNP	26.772	44	0.0011	0.0081408	positive regulation of protein complex assembly
GO:0044765	SNP	388.653	449	0.0011	0.0081408	single-organism transport
GO:0006851	SNP	1.991	8	0.0011	0.0081408	mitochondrial calcium ion transport
GO:0016202	SNP	22.352	38	0.0011	0.0081408	regulation of striated muscle tissue development
GO:0016878	SNP	2.652	9	0.0011	0.0081408	acid-thiol ligase activity
GO:0007186	SNP	92.687	122	0.0011	0.0081408	G-protein coupled receptor signaling pathway
GO:0051093	SNP	158.719	200	0.0011	0.0081408	negative regulation of developmental process
GO:0010556	SNP	472.502	538	0.0011	0.0081408	regulation of macromolecule biosynthetic process
GO:0004714	SNP	13.222	26	0.0011	0.0081408	transmembrane receptor protein tyrosine kinase activity
GO:0043140	SNP	0.739	5	0.0011	0.0081408	ATP-dependent 3'-5' DNA helicase activity
GO:0045892	SNP	153.954	190	0.0011	0.0081408	negative regulation of transcription, DNA-templated
GO:0007260	SNP	0.791	5	0.0011	0.0081408	tyrosine phosphorylation of STAT protein
GO:0051897	SNP	13.918	27	0.0012	0.0081408	positive regulation of protein kinase B signaling
GO:0031536	SNP	0.496	4	0.0012	0.0081408	positive regulation of exit from mitosis
GO:0061384	SNP	5.077	13	0.0012	0.0081408	heart trabecula morphogenesis
GO:0030163	SNP	31.441	51	0.0012	0.0081408	protein catabolic process
GO:0051940	SNP	0.411	4	0.0012	0.0081408	regulation of catecholamine uptake involved in synaptic transmission
GO:2000322	SNP	1.996	8	0.0012	0.0081408	regulation of glucocorticoid receptor signaling pathway
GO:1901563	SNP	0.729	5	0.0012	0.0081408	response to camptothecin
GO:0098901	SNP	7.007	17	0.0012	0.0081408	regulation of cardiac muscle cell action potential
GO:0051271	SNP	42.39	64	0.0012	0.0081408	negative regulation of cellular component movement
GO:0007130	SNP	3.211	10	0.0012	0.0081408	synaptonemal complex assembly
GO:0007155	SNP	192.414	235	0.0012	0.0081408	cell adhesion
GO:0016765	SNP	3.764	11	0.0012	0.0081408	transferase activity, transferring alkyl or aryl (other than methyl) groups
GO:0008235	SNP	3.979	12	0.0012	0.0081408	metalloexopeptidase activity
GO:0035815	SNP	1.124	6	0.0012	0.0081408	positive regulation of renal sodium excretion
GO:0051660	SNP	1.303	6	0.0012	0.0081408	establishment of centrosome localization
GO:0006144	SNP	2.056	8	0.0012	0.0081408	purine nucleobase metabolic process
GO:0031297	SNP	4.766	13	0.0012	0.0081408	replication fork processing
GO:0070585	SNP	3.646	11	0.0012	0.0081408	protein localization to mitochondrion
GO:0051584	SNP	0.411	4	0.0012	0.0081408	regulation of dopamine uptake involved in synaptic transmission
GO:0001771	SNP	1.742	7	0.0013	0.0094685	immunological synapse formation
GO:2000224	SNP	0.525	4	0.0013	0.0094685	regulation of testosterone biosynthetic process
GO:0001817	SNP	91.542	121	0.0013	0.0094685	regulation of cytokine production
GO:0043414	SNP	24.387	41	0.0013	0.0094685	macromolecule methylation
GO:0032655	SNP	7.911	18	0.0013	0.0094685	regulation of interleukin-12 production
GO:0000275	SNP	0.249	3	0.0013	0.0094685	mitochondrial proton-transporting ATP synthase complex, catalytic core F(1)
GO:1903507	SNP	154.179	190	0.0013	0.0094685	negative regulation of nucleic acid-templated transcription
GO:0034310	SNP	0.794	5	0.0013	0.0094685	primary alcohol catabolic process
GO:0030641	SNP	5.358	14	0.0013	0.0094685	regulation of cellular pH
GO:0031965	SNP	35.345	55	0.0013	0.0094685	nuclear membrane
GO:0010811	SNP	22.38	39	0.0013	0.0094685	positive regulation of cell-substrate adhesion
GO:0045261	SNP	0.249	3	0.0013	0.0094685	proton-transporting ATP synthase complex, catalytic core F(1)
GO:1904680	SNP	2.608	9	0.0013	0.0094685	peptide transmembrane transporter activity
GO:0044242	SNP	17.912	32	0.0013	0.0094685	cellular lipid catabolic process
GO:0044265	SNP	57.337	83	0.0013	0.0094685	cellular macromolecule catabolic process
GO:0048563	SNP	3.662	11	0.0014	0.00999056	post-embryonic organ morphogenesis
GO:0060284	SNP	173.363	213	0.0014	0.00999056	regulation of cell development
GO:0001819	SNP	63.059	88	0.0014	0.00999056	positive regulation of cytokine production
GO:0051880	SNP	1.149	6	0.0014	0.00999056	G-quadruplex DNA binding
GO:0048261	SNP	2.508	9	0.0014	0.00999056	negative regulation of receptor-mediated endocytosis
GO:0032760	SNP	13.241	26	0.0014	0.00999056	positive regulation of tumor necrosis factor production
GO:0030098	SNP	29.526	47	0.0014	0.00999056	lymphocyte differentiation
GO:0090484	SNP	5.609	15	0.0014	0.00999056	drug transporter activity
GO:0042562	SNP	12.797	25	0.0014	0.00999056	hormone binding
GO:0030514	SNP	9.353	20	0.0014	0.00999056	negative regulation of BMP signaling pathway
GO:0001933	SNP	62.642	87	0.0014	0.00999056	negative regulation of protein phosphorylation
GO:0001936	SNP	15.182	28	0.0014	0.00999056	regulation of endothelial cell proliferation
GO:0048634	SNP	23.189	39	0.0014	0.00999056	regulation of muscle organ development
GO:0050920	SNP	30.366	49	0.0014	0.00999056	regulation of chemotaxis
GO:0008344	SNP	20.735	36	0.0014	0.00999056	adult locomotory behavior
GO:0019199	SNP	15.997	30	0.0014	0.00999056	transmembrane receptor protein kinase activity
GO:0031145	SNP	1.962	8	0.0014	0.00999056	anaphase-promoting complex-dependent proteasomal ubiquitin-dependent protein catabolic process
GO:0044428	SNP	506.631	575	0.0014	0.00999056	nuclear part
GO:0004111	SNP	0.481	4	0.0015	0.0105338	creatine kinase activity
GO:0048260	SNP	10.023	22	0.0015	0.0105338	positive regulation of receptor-mediated endocytosis
GO:0006475	SNP	14.24	27	0.0015	0.0105338	internal protein amino acid acetylation
GO:0042058	SNP	10.241	21	0.0015	0.0105338	regulation of epidermal growth factor receptor signaling pathway
GO:0005172	SNP	1.516	7	0.0015	0.0105338	vascular endothelial growth factor receptor binding
GO:0000932	SNP	6.197	15	0.0015	0.0105338	cytoplasmic mRNA processing body
GO:0071372	SNP	1.631	7	0.0015	0.0105338	cellular response to follicle-stimulating hormone stimulus
GO:0006975	SNP	1.232	6	0.0015	0.0105338	DNA damage induced protein phosphorylation
GO:0016363	SNP	11.878	24	0.0015	0.0105338	nuclear matrix
GO:0051260	SNP	54.886	78	0.0015	0.0105338	protein homooligomerization
GO:0002069	SNP	0.509	4	0.0015	0.0105338	columnar/cuboidal epithelial cell maturation
GO:0016714	SNP	0.511	4	0.0015	0.0105338	oxidoreductase activity, acting on paired donors, with incorporation or reduction of molecular oxygen, reduced pteridine as one donor, and incorporation of one atom of oxygen
GO:0061097	SNP	10.269	21	0.0015	0.0105338	regulation of protein tyrosine kinase activity
GO:0043281	SNP	31.998	51	0.0015	0.0105338	regulation of cysteine-type endopeptidase activity involved in apoptotic process
GO:2000831	SNP	3.071	10	0.0015	0.0105338	regulation of steroid hormone secretion
GO:0032331	SNP	1.789	7	0.0015	0.0105338	negative regulation of chondrocyte differentiation
GO:0042035	SNP	14.532	27	0.0016	0.0110518	regulation of cytokine biosynthetic process
GO:0004527	SNP	9.988	21	0.0016	0.0110518	exonuclease activity
GO:0030865	SNP	5.303	14	0.0016	0.0110518	cortical cytoskeleton organization
GO:0070013	SNP	28.425	46	0.0016	0.0110518	intracellular organelle lumen
GO:0006896	SNP	1.241	6	0.0016	0.0110518	Golgi to vacuole transport
GO:0043933	SNP	303.062	354	0.0016	0.0110518	macromolecular complex subunit organization
GO:0031988	SNP	107.896	141	0.0016	0.0110518	membrane-bounded vesicle
GO:0040023	SNP	6.752	16	0.0016	0.0110518	establishment of nucleus localization
GO:0007097	SNP	6.752	16	0.0016	0.0110518	nuclear migration
GO:0033144	SNP	5.549	14	0.0016	0.0110518	negative regulation of intracellular steroid hormone receptor signaling pathway
GO:0051091	SNP	33.295	51	0.0016	0.0110518	positive regulation of sequence-specific DNA binding transcription factor activity
GO:0044419	SNP	25.325	41	0.0016	0.0110518	interspecies interaction between organisms
GO:0071837	SNP	2.085	8	0.0016	0.0110518	HMG box domain binding
GO:0061213	SNP	2.654	9	0.0017	0.0115904	positive regulation of mesonephros development
GO:0018393	SNP	13.733	26	0.0017	0.0115904	internal peptidyl-lysine acetylation
GO:0061351	SNP	10.283	21	0.0017	0.0115904	neural precursor cell proliferation
GO:1903557	SNP	13.658	26	0.0017	0.0115904	positive regulation of tumor necrosis factor superfamily cytokine production
GO:0015197	SNP	2.708	9	0.0017	0.0115904	peptide transporter activity
GO:0004952	SNP	0.251	3	0.0017	0.0115904	dopamine neurotransmitter receptor activity
GO:0046475	SNP	1.99	8	0.0017	0.0115904	glycerophospholipid catabolic process
GO:0016741	SNP	28.502	46	0.0017	0.0115904	transferase activity, transferring one-carbon groups
GO:0002688	SNP	15.594	29	0.0017	0.0115904	regulation of leukocyte chemotaxis
GO:0043184	SNP	1.177	6	0.0017	0.0115904	vascular endothelial growth factor receptor 2 binding
GO:1903358	SNP	2.727	9	0.0017	0.0115904	regulation of Golgi organization
GO:0048514	SNP	21.539	36	0.0018	0.0121676	blood vessel morphogenesis
GO:0006473	SNP	15.343	28	0.0018	0.0121676	protein acetylation
GO:1903555	SNP	21.215	36	0.0018	0.0121676	regulation of tumor necrosis factor superfamily cytokine production
GO:0048738	SNP	6.102	15	0.0018	0.0121676	cardiac muscle tissue development
GO:0052548	SNP	42.776	64	0.0018	0.0121676	regulation of endopeptidase activity
GO:0038066	SNP	1.233	6	0.0018	0.0121676	p38MAPK cascade
GO:1900542	SNP	24.894	41	0.0018	0.0121676	regulation of purine nucleotide metabolic process
GO:0051650	SNP	16.135	30	0.0018	0.0121676	establishment of vesicle localization
GO:0017016	SNP	40.195	60	0.0018	0.0121676	Ras GTPase binding
GO:0045505	SNP	1.744	7	0.0018	0.0121676	dynein intermediate chain binding
GO:0007405	SNP	2.752	9	0.0018	0.0121676	neuroblast proliferation
GO:0043029	SNP	5.212	13	0.0018	0.0121676	T cell homeostasis
GO:0060033	SNP	2.145	8	0.0019	0.012711	anatomical structure regression
GO:0016493	SNP	1.418	6	0.0019	0.012711	C-C chemokine receptor activity
GO:0034236	SNP	2.973	9	0.0019	0.012711	protein kinase A catalytic subunit binding
GO:0030513	SNP	5.66	14	0.0019	0.012711	positive regulation of BMP signaling pathway
GO:1901861	SNP	22.959	38	0.0019	0.012711	regulation of muscle tissue development
GO:0008277	SNP	15.978	29	0.0019	0.012711	regulation of G-protein coupled receptor protein signaling pathway
GO:0007517	SNP	9.228	20	0.0019	0.012711	muscle organ development
GO:0031267	SNP	43.044	64	0.0019	0.012711	small GTPase binding
GO:0000123	SNP	8.817	19	0.0019	0.012711	histone acetyltransferase complex
GO:0030336	SNP	39.454	59	0.002	0.0132533	negative regulation of cell migration
GO:0000266	SNP	2.664	9	0.002	0.0132533	mitochondrial fission
GO:0048858	SNP	83.314	111	0.002	0.0132533	cell projection morphogenesis
GO:1902749	SNP	11.811	23	0.002	0.0132533	regulation of cell cycle G2/M phase transition
GO:0071107	SNP	0.544	4	0.002	0.0132533	response to parathyroid hormone
GO:0035426	SNP	0.545	4	0.002	0.0132533	extracellular matrix-cell signaling
GO:0052547	SNP	61.076	86	0.002	0.0132533	regulation of peptidase activity
GO:0006140	SNP	25.363	41	0.002	0.0132533	regulation of nucleotide metabolic process
GO:0008630	SNP	13.583	26	0.002	0.0132533	intrinsic apoptotic signaling pathway in response to DNA damage
GO:0032368	SNP	17.424	31	0.002	0.0132533	regulation of lipid transport
GO:0001812	SNP	0.573	4	0.0021	0.0138498	positive regulation of type I hypersensitivity
GO:0048285	SNP	15.077	28	0.0021	0.0138498	organelle fission
GO:0002313	SNP	3.29	10	0.0021	0.0138498	mature B cell differentiation involved in immune response
GO:0070227	SNP	3.166	10	0.0021	0.0138498	lymphocyte apoptotic process
GO:0045939	SNP	2.187	8	0.0021	0.0138498	negative regulation of steroid metabolic process
GO:0031224	SNP	734.675	808	0.0021	0.0138498	intrinsic component of membrane
GO:0010894	SNP	2.187	8	0.0021	0.0138498	negative regulation of steroid biosynthetic process
GO:0044262	SNP	16.74	30	0.0021	0.0138498	cellular carbohydrate metabolic process
GO:0048585	SNP	221.773	265	0.0022	0.0143963	negative regulation of response to stimulus
GO:2001014	SNP	2.122	8	0.0022	0.0143963	regulation of skeletal muscle cell differentiation
GO:0022610	SNP	195.089	235	0.0022	0.0143963	biological adhesion
GO:0051181	SNP	3.391	10	0.0022	0.0143963	cofactor transport
GO:0002093	SNP	0.643	4	0.0022	0.0143963	auditory receptor cell morphogenesis
GO:0035914	SNP	8.823	19	0.0022	0.0143963	skeletal muscle cell differentiation
GO:0044452	SNP	23.529	39	0.0022	0.0143963	nucleolar part
GO:0071241	SNP	27.519	44	0.0023	0.0148368	cellular response to inorganic substance
GO:0060627	SNP	71.951	98	0.0023	0.0148368	regulation of vesicle-mediated transport
GO:0006839	SNP	9.136	19	0.0023	0.0148368	mitochondrial transport
GO:0008237	SNP	32.38	50	0.0023	0.0148368	metallopeptidase activity
GO:0007626	SNP	43.202	63	0.0023	0.0148368	locomotory behavior
GO:0043623	SNP	43.889	64	0.0024	0.0148368	cellular protein complex assembly
GO:0018394	SNP	14.018	26	0.0024	0.0148368	peptidyl-lysine acetylation
GO:0031327	SNP	192.442	231	0.0024	0.0148368	negative regulation of cellular biosynthetic process
GO:0044806	SNP	0.894	5	0.0024	0.0148368	G-quadruplex DNA unwinding
GO:0003209	SNP	2.353	8	0.0024	0.0148368	cardiac atrium morphogenesis
GO:0042593	SNP	25.367	41	0.0024	0.0148368	glucose homeostasis
GO:0002315	SNP	2.414	8	0.0024	0.0148368	marginal zone B cell differentiation
GO:0055114	SNP	108.901	139	0.0024	0.0148368	oxidation-reduction process
GO:0033500	SNP	25.367	41	0.0024	0.0148368	carbohydrate homeostasis
GO:0061448	SNP	9.077	19	0.0025	0.0160272	connective tissue development
GO:0043496	SNP	2.181	8	0.0025	0.0160272	regulation of protein homodimerization activity
GO:0016462	SNP	124.451	156	0.0025	0.0160272	pyrophosphatase activity
GO:0046688	SNP	2.909	9	0.0025	0.0160272	response to copper ion
GO:0001046	SNP	11.914	23	0.0025	0.0160272	core promoter sequence-specific DNA binding
GO:1902106	SNP	13.943	26	0.0025	0.0160272	negative regulation of leukocyte differentiation
GO:0048070	SNP	3.445	10	0.0025	0.0160272	regulation of developmental pigmentation
GO:0006351	SNP	266.062	313	0.0025	0.0160272	transcription, DNA-templated
GO:0045859	SNP	102.489	132	0.0025	0.0160272	regulation of protein kinase activity
GO:0098573	SNP	5.299	13	0.0026	0.0164143	intrinsic component of mitochondrial membrane
GO:0097659	SNP	266.254	313	0.0026	0.0164143	nucleic acid-templated transcription
GO:0046070	SNP	0.581	4	0.0026	0.0164143	dGTP metabolic process
GO:0090190	SNP	2.422	8	0.0026	0.0164143	positive regulation of branching involved in ureteric bud morphogenesis
GO:1902679	SNP	155.732	190	0.0026	0.0164143	negative regulation of RNA biosynthetic process
GO:0003084	SNP	1.41	6	0.0026	0.0164143	positive regulation of systemic arterial blood pressure
GO:0051341	SNP	9.627	20	0.0026	0.0164143	regulation of oxidoreductase activity
GO:0015908	SNP	9.007	19	0.0026	0.0164143	fatty acid transport
GO:0019438	SNP	303.971	353	0.0026	0.0164143	aromatic compound biosynthetic process
GO:0046933	SNP	0.298	3	0.0026	0.0164143	proton-transporting ATP synthase activity, rotational mechanism
GO:2000113	SNP	179.356	216	0.0027	0.0168142	negative regulation of cellular macromolecule biosynthetic process
GO:2000146	SNP	40.702	60	0.0027	0.0168142	negative regulation of cell motility
GO:0019957	SNP	0.968	5	0.0027	0.0168142	C-C chemokine binding
GO:0001786	SNP	7.823	17	0.0027	0.0168142	phosphatidylserine binding
GO:1902493	SNP	9.04	19	0.0027	0.0168142	acetyltransferase complex
GO:0097192	SNP	5.861	14	0.0027	0.0168142	extrinsic apoptotic signaling pathway in absence of ligand
GO:0032774	SNP	269.007	315	0.0027	0.0168142	RNA biosynthetic process
GO:0060368	SNP	0.892	5	0.0027	0.0168142	regulation of Fc receptor mediated stimulatory signaling pathway
GO:0007156	SNP	28.311	45	0.0027	0.0168142	homophilic cell adhesion via plasma membrane adhesion molecules
GO:0038034	SNP	5.861	14	0.0027	0.0168142	signal transduction in absence of ligand
GO:0006259	SNP	92.051	120	0.0027	0.0168142	DNA metabolic process
GO:0007612	SNP	25.657	41	0.0027	0.0168142	learning
GO:0061180	SNP	1.357	6	0.0027	0.0168142	mammary gland epithelium development
GO:0031248	SNP	9.04	19	0.0027	0.0168142	protein acetyltransferase complex
GO:0032259	SNP	35.452	53	0.0027	0.0168142	methylation
GO:0055075	SNP	2.774	9	0.0027	0.0168142	potassium ion homeostasis
GO:0031053	SNP	0.572	4	0.0027	0.0168142	primary miRNA processing
GO:0042157	SNP	4.605	12	0.0028	0.0170993	lipoprotein metabolic process
GO:0072594	SNP	25.679	41	0.0028	0.0170993	establishment of protein localization to organelle
GO:1903010	SNP	4.014	11	0.0028	0.0170993	regulation of bone development
GO:0046632	SNP	6.629	15	0.0028	0.0170993	alpha-beta T cell differentiation
GO:0090559	SNP	6.639	15	0.0028	0.0170993	regulation of membrane permeability
GO:0032436	SNP	9.834	20	0.0028	0.0170993	positive regulation of proteasomal ubiquitin-dependent protein catabolic process
GO:0002674	SNP	1.883	7	0.0028	0.0170993	negative regulation of acute inflammatory response
GO:0016021	SNP	713.347	783	0.0029	0.0170993	integral component of membrane
GO:0032792	SNP	0.577	4	0.0029	0.0170993	negative regulation of CREB transcription factor activity
GO:0005814	SNP	20.399	34	0.0029	0.0170993	centriole
GO:0016887	SNP	57.391	79	0.0029	0.0170993	ATPase activity
GO:0010764	SNP	0.585	4	0.0029	0.0170993	negative regulation of fibroblast migration
GO:0008168	SNP	26.241	42	0.0029	0.0170993	methyltransferase activity
GO:0010566	SNP	2.39	8	0.0029	0.0170993	regulation of ketone biosynthetic process
GO:0043209	SNP	25.171	40	0.0029	0.0170993	myelin sheath
GO:0043271	SNP	21.63	36	0.0029	0.0170993	negative regulation of ion transport
GO:0016051	SNP	11.905	23	0.003	0.0181828	carbohydrate biosynthetic process
GO:0030826	SNP	1.471	6	0.003	0.0181828	regulation of cGMP biosynthetic process
GO:0072321	SNP	0.596	4	0.003	0.0181828	chaperone-mediated protein transport
GO:1904251	SNP	1.91	7	0.003	0.0181828	regulation of bile acid metabolic process
GO:0016817	SNP	125.092	156	0.003	0.0181828	hydrolase activity, acting on acid anhydrides
GO:0016818	SNP	125.092	156	0.003	0.0181828	hydrolase activity, acting on acid anhydrides, in phosphorus-containing anhydrides
GO:0008559	SNP	1.87	7	0.003	0.0181828	xenobiotic-transporting ATPase activity
GO:0061037	SNP	1.931	7	0.003	0.0181828	negative regulation of cartilage development
GO:0018200	SNP	2.909	9	0.003	0.0181828	peptidyl-glutamic acid modification
GO:0001750	SNP	12.736	24	0.0031	0.0185334	photoreceptor outer segment
GO:1901184	SNP	10.782	21	0.0031	0.0185334	regulation of ERBB signaling pathway
GO:1903707	SNP	18.449	32	0.0031	0.0185334	negative regulation of hemopoiesis
GO:0061217	SNP	2.896	9	0.0031	0.0185334	regulation of mesonephros development
GO:0014823	SNP	5.803	14	0.0031	0.0185334	response to activity
GO:0045060	SNP	2.366	8	0.0031	0.0185334	negative thymic T cell selection
GO:0072341	SNP	14.091	26	0.0031	0.0185334	modified amino acid binding
GO:0032147	SNP	34.836	52	0.0031	0.0185334	activation of protein kinase activity
GO:0070742	SNP	1.407	6	0.0031	0.0185334	C2H2 zinc finger domain binding
GO:0032495	SNP	2.846	9	0.0031	0.0185334	response to muramyl dipeptide
GO:0032461	SNP	3.593	10	0.0031	0.0185334	positive regulation of protein oligomerization
GO:0032456	SNP	5.253	13	0.0031	0.0185334	endocytic recycling
GO:0019209	SNP	10.688	21	0.0031	0.0185334	kinase activator activity
GO:0019218	SNP	13.881	25	0.0031	0.0185334	regulation of steroid metabolic process
GO:0017137	SNP	19.095	32	0.0032	0.0190039	Rab GTPase binding
GO:0019899	SNP	327.902	381	0.0032	0.0190039	enzyme binding
GO:0045063	SNP	0.634	4	0.0032	0.0190039	T-helper 1 cell differentiation
GO:1901362	SNP	316.229	365	0.0032	0.0190039	organic cyclic compound biosynthetic process
GO:0051603	SNP	41.788	61	0.0032	0.0190039	proteolysis involved in cellular protein catabolic process
GO:0000187	SNP	21.13	35	0.0032	0.0190039	activation of MAPK activity
GO:0050804	SNP	53.463	75	0.0033	0.0195056	modulation of synaptic transmission
GO:0090185	SNP	1.447	6	0.0033	0.0195056	negative regulation of kidney development
GO:0003008	SNP	199.656	237	0.0033	0.0195056	system process
GO:0035966	SNP	9.043	19	0.0033	0.0195056	response to topologically incorrect protein
GO:0005952	SNP	1.012	5	0.0033	0.0195056	cAMP-dependent protein kinase complex
GO:0051604	SNP	31.007	48	0.0033	0.0195056	protein maturation
GO:1903364	SNP	14.985	27	0.0033	0.0195056	positive regulation of cellular protein catabolic process
GO:1903321	SNP	12.899	24	0.0033	0.0195056	negative regulation of protein modification by small protein conjugation or removal
GO:0055067	SNP	14.438	26	0.0033	0.0195056	monovalent inorganic cation homeostasis
GO:0004602	SNP	1.456	6	0.0034	0.0199858	glutathione peroxidase activity
GO:0016788	SNP	101.679	130	0.0034	0.0199858	hydrolase activity, acting on ester bonds
GO:0051058	SNP	10.762	21	0.0034	0.0199858	negative regulation of small GTPase mediated signal transduction
GO:0021861	SNP	1.022	5	0.0034	0.0199858	forebrain radial glial cell differentiation
GO:0018193	SNP	88.931	116	0.0034	0.0199858	peptidyl-amino acid modification
GO:0007341	SNP	0.998	5	0.0034	0.0199858	penetration of zona pellucida
GO:1904424	SNP	1.03	5	0.0034	0.0199858	regulation of GTP binding
GO:0030284	SNP	1.034	5	0.0035	0.0205062	estrogen receptor activity
GO:0050691	SNP	7.578	16	0.0035	0.0205062	regulation of defense response to virus by host
GO:0044446	SNP	913.756	990	0.0035	0.0205062	intracellular organelle part
GO:0050710	SNP	8.749	18	0.0036	0.0209608	negative regulation of cytokine secretion
GO:0031464	SNP	1.012	5	0.0036	0.0209608	Cul4A-RING E3 ubiquitin ligase complex
GO:0005539	SNP	35.369	52	0.0036	0.0209608	glycosaminoglycan binding
GO:0006801	SNP	4.138	11	0.0036	0.0209608	superoxide metabolic process
GO:0010718	SNP	5.455	13	0.0036	0.0209608	positive regulation of epithelial to mesenchymal transition
GO:0090571	SNP	0.655	4	0.0036	0.0209608	RNA polymerase II transcription repressor complex
GO:0061098	SNP	6.741	15	0.0036	0.0209608	positive regulation of protein tyrosine kinase activity
GO:0033673	SNP	32.552	49	0.0036	0.0209608	negative regulation of kinase activity
GO:0006721	SNP	6.707	15	0.0037	0.0214307	terpenoid metabolic process
GO:0016417	SNP	3.528	10	0.0037	0.0214307	S-acyltransferase activity
GO:0034766	SNP	12.981	24	0.0037	0.0214307	negative regulation of ion transmembrane transport
GO:0008301	SNP	1.412	6	0.0037	0.0214307	DNA binding, bending
GO:1901700	SNP	159.751	194	0.0037	0.0214307	response to oxygen-containing compound
GO:0030001	SNP	89.765	117	0.0038	0.0218966	metal ion transport
GO:0042113	SNP	19.151	32	0.0038	0.0218966	B cell activation
GO:1901575	SNP	152.022	187	0.0038	0.0218966	organic substance catabolic process
GO:0051100	SNP	19.925	33	0.0038	0.0218966	negative regulation of binding
GO:0055025	SNP	8.672	18	0.0038	0.0218966	positive regulation of cardiac muscle tissue development
GO:0001772	SNP	4.703	12	0.0039	0.0224344	immunological synapse
GO:0034103	SNP	15.961	28	0.0039	0.0224344	regulation of tissue remodeling
GO:0007052	SNP	8.062	17	0.0039	0.0224344	mitotic spindle organization
GO:0070193	SNP	3.569	10	0.0039	0.0224344	synaptonemal complex organization
GO:0046329	SNP	5.523	13	0.004	0.0229105	negative regulation of JNK cascade
GO:0008170	SNP	10.244	20	0.004	0.0229105	N-methyltransferase activity
GO:0006101	SNP	2.417	8	0.004	0.0229105	citrate metabolic process
GO:1903047	SNP	57.28	78	0.004	0.0229105	mitotic cell cycle process
GO:0097367	SNP	370.615	420	0.0041	0.0233678	carbohydrate derivative binding
GO:0001650	SNP	19.212	32	0.0041	0.0233678	fibrillar center
GO:0009056	SNP	163.773	199	0.0041	0.0233678	catabolic process
GO:0042575	SNP	1.512	6	0.0041	0.0233678	DNA polymerase complex
GO:0022804	SNP	49.022	69	0.0041	0.0233678	active transmembrane transporter activity
GO:0060081	SNP	1.819	7	0.0042	0.0238814	membrane hyperpolarization
GO:0045322	SNP	0.693	4	0.0042	0.0238814	unmethylated CpG binding
GO:0046717	SNP	11.333	21	0.0042	0.0238814	acid secretion
GO:1904748	SNP	2.485	8	0.0042	0.0238814	regulation of apoptotic process involved in development
GO:0032990	SNP	86.397	112	0.0043	0.0242007	cell part morphogenesis
GO:0030007	SNP	1.999	7	0.0043	0.0242007	cellular potassium ion homeostasis
GO:0002887	SNP	1.593	6	0.0043	0.0242007	negative regulation of myeloid leukocyte mediated immunity
GO:0001662	SNP	8.161	17	0.0043	0.0242007	behavioral fear response
GO:0016485	SNP	28.392	44	0.0043	0.0242007	protein processing
GO:1901571	SNP	6.099	14	0.0043	0.0242007	fatty acid derivative transport
GO:0008094	SNP	8.156	17	0.0043	0.0242007	DNA-dependent ATPase activity
GO:0071715	SNP	6.099	14	0.0043	0.0242007	icosanoid transport
GO:0045744	SNP	4.374	11	0.0043	0.0242007	negative regulation of G-protein coupled receptor protein signaling pathway
GO:1902041	SNP	9.664	19	0.0043	0.0242007	regulation of extrinsic apoptotic signaling pathway via death domain receptors
GO:2000116	SNP	35.627	53	0.0044	0.0246542	regulation of cysteine-type endopeptidase activity
GO:0017171	SNP	25.525	40	0.0044	0.0246542	serine hydrolase activity
GO:0005891	SNP	4.955	12	0.0044	0.0246542	voltage-gated calcium channel complex
GO:0002335	SNP	4.253	11	0.0044	0.0246542	mature B cell differentiation
GO:0034773	SNP	0.671	4	0.0044	0.0246542	histone H4-K20 trimethylation
GO:0042910	SNP	1.973	7	0.0044	0.0246542	xenobiotic transporter activity
GO:0002673	SNP	9.401	19	0.0044	0.0246542	regulation of acute inflammatory response
GO:0045597	SNP	158.198	193	0.0044	0.0246542	positive regulation of cell differentiation
GO:0006461	SNP	159.668	193	0.0045	0.025038	protein complex assembly
GO:0001671	SNP	2.486	8	0.0045	0.025038	ATPase activator activity
GO:0031966	SNP	57.976	79	0.0045	0.025038	mitochondrial membrane
GO:0046620	SNP	16.335	28	0.0045	0.025038	regulation of organ growth
GO:1990226	SNP	0.719	4	0.0045	0.025038	histone methyltransferase binding
GO:0046487	SNP	0.393	3	0.0045	0.025038	glyoxylate metabolic process
GO:0051049	SNP	301.723	346	0.0045	0.025038	regulation of transport
GO:0045934	SNP	181.695	216	0.0045	0.025038	negative regulation of nucleobase-containing compound metabolic process
GO:0019211	SNP	0.669	4	0.0045	0.025038	phosphatase activator activity
GO:2000737	SNP	9.501	19	0.0045	0.025038	negative regulation of stem cell differentiation
GO:0048265	SNP	3.15	9	0.0046	0.0254357	response to pain
GO:0043383	SNP	2.491	8	0.0046	0.0254357	negative T cell selection
GO:0005730	SNP	96.559	123	0.0046	0.0254357	nucleolus
GO:0030825	SNP	1.557	6	0.0046	0.0254357	positive regulation of cGMP metabolic process
GO:1900244	SNP	1.12	5	0.0046	0.0254357	positive regulation of synaptic vesicle endocytosis
GO:0006915	SNP	96.671	123	0.0046	0.0254357	apoptotic process
GO:0051253	SNP	160.327	193	0.0046	0.0254357	negative regulation of RNA metabolic process
GO:0032400	SNP	2.599	8	0.0046	0.0254357	melanosome localization
GO:0043084	SNP	0.65	4	0.0046	0.0254357	penile erection
GO:1902531	SNP	238.124	279	0.0047	0.0256579	regulation of intracellular signal transduction
GO:0098798	SNP	8.696	18	0.0047	0.0256579	mitochondrial protein complex
GO:0006707	SNP	1.084	5	0.0047	0.0256579	cholesterol catabolic process
GO:0016127	SNP	1.084	5	0.0047	0.0256579	sterol catabolic process
GO:0004448	SNP	0.354	3	0.0047	0.0256579	isocitrate dehydrogenase activity
GO:0090189	SNP	2.664	8	0.0047	0.0256579	regulation of branching involved in ureteric bud morphogenesis
GO:0051020	SNP	47.451	67	0.0047	0.0256579	GTPase binding
GO:0070208	SNP	3.139	9	0.0047	0.0256579	protein heterotrimerization
GO:0031062	SNP	5.506	13	0.0047	0.0256579	positive regulation of histone methylation
GO:0043305	SNP	1.118	5	0.0048	0.0256579	negative regulation of mast cell degranulation
GO:0009101	SNP	6.203	14	0.0048	0.0256579	glycoprotein biosynthetic process
GO:0002366	SNP	19.307	32	0.0048	0.0256579	leukocyte activation involved in immune response
GO:0009888	SNP	92.751	120	0.0048	0.0256579	tissue development
GO:0071447	SNP	1.574	6	0.0048	0.0256579	cellular response to hydroperoxide
GO:0017015	SNP	15.495	27	0.0048	0.0256579	regulation of transforming growth factor beta receptor signaling pathway
GO:0046903	SNP	76.964	101	0.0048	0.0256579	secretion
GO:0031090	SNP	208.709	247	0.0048	0.0256579	organelle membrane
GO:1901228	SNP	1.053	5	0.0049	0.0265704	positive regulation of transcription from RNA polymerase II promoter involved in heart development
GO:0006637	SNP	10.395	20	0.0049	0.0265704	acyl-CoA metabolic process
GO:0060191	SNP	12.757	23	0.0049	0.0265704	regulation of lipase activity
GO:0016101	SNP	6.304	14	0.0049	0.0265704	diterpenoid metabolic process
GO:0031514	SNP	17.793	30	0.0049	0.0265704	motile cilium
GO:0036314	SNP	2.616	8	0.0049	0.0265704	response to sterol
GO:0035383	SNP	10.395	20	0.0049	0.0265704	thioester metabolic process
GO:0060216	SNP	2.697	8	0.005	0.026957	definitive hemopoiesis
GO:0006518	SNP	36.078	53	0.005	0.026957	peptide metabolic process
GO:0042713	SNP	0.696	4	0.005	0.026957	sperm ejaculation
GO:0001921	SNP	3.199	9	0.005	0.026957	positive regulation of receptor recycling
GO:0004896	SNP	13.293	24	0.005	0.026957	cytokine receptor activity
GO:0034763	SNP	13.322	24	0.005	0.026957	negative regulation of transmembrane transport
GO:0033139	SNP	0.683	4	0.005	0.026957	regulation of peptidyl-serine phosphorylation of STAT protein
GO:0045785	SNP	64.061	86	0.005	0.026957	positive regulation of cell adhesion
GO:0071887	SNP	3.69	10	0.005	0.026957	leukocyte apoptotic process
GO:0030431	SNP	0.702	4	0.0051	0.027414	sleep
GO:0005680	SNP	1.995	7	0.0051	0.027414	anaphase-promoting complex
GO:0002209	SNP	8.244	17	0.0051	0.027414	behavioral defense response
GO:0032526	SNP	11.784	22	0.0051	0.027414	response to retinoic acid
GO:0002455	SNP	1.596	6	0.0051	0.027414	humoral immune response mediated by circulating immunoglobulin
GO:0004004	SNP	1.558	6	0.0052	0.0278042	ATP-dependent RNA helicase activity
GO:0030425	SNP	79.695	104	0.0052	0.0278042	dendrite
GO:0001932	SNP	202.489	238	0.0052	0.0278042	regulation of protein phosphorylation
GO:0070405	SNP	6.926	15	0.0052	0.0278042	ammonium ion binding
GO:0003724	SNP	1.558	6	0.0052	0.0278042	RNA helicase activity
GO:0018023	SNP	3.267	9	0.0052	0.0278042	peptidyl-lysine trimethylation
GO:0072079	SNP	1.113	5	0.0053	0.0283447	nephron tubule formation
GO:0033689	SNP	2.092	7	0.0053	0.0283447	negative regulation of osteoblast proliferation
GO:0034204	SNP	3.287	9	0.0054	0.0287831	lipid translocation
GO:0045332	SNP	3.287	9	0.0054	0.0287831	phospholipid translocation
GO:0042923	SNP	1.619	6	0.0054	0.0287831	neuropeptide binding
GO:0044450	SNP	28.193	43	0.0054	0.0287831	microtubule organizing center part
GO:0001206	SNP	2.131	7	0.0054	0.0287831	transcriptional repressor activity, RNA polymerase II distal enhancer sequence-specific binding
GO:0001824	SNP	5.089	12	0.0055	0.0292446	blastocyst development
GO:2001015	SNP	1.041	5	0.0055	0.0292446	negative regulation of skeletal muscle cell differentiation
GO:0005536	SNP	2.027	7	0.0055	0.0292446	glucose binding
GO:0070314	SNP	0.371	3	0.0055	0.0292446	G1 to G0 transition
GO:0055024	SNP	14.234	25	0.0055	0.0292446	regulation of cardiac muscle tissue development
GO:0031685	SNP	0.707	4	0.0056	0.0296539	adenosine receptor binding
GO:0033033	SNP	2.691	8	0.0056	0.0296539	negative regulation of myeloid cell apoptotic process
GO:0072349	SNP	3.193	9	0.0056	0.0296539	modified amino acid transmembrane transporter activity
GO:0050994	SNP	7.131	15	0.0056	0.0296539	regulation of lipid catabolic process
GO:0046902	SNP	5.2	12	0.0056	0.0296539	regulation of mitochondrial membrane permeability
GO:0044271	SNP	341.583	389	0.0056	0.0296539	cellular nitrogen compound biosynthetic process
GO:2000042	SNP	1.447	6	0.0057	0.0299421	negative regulation of double-strand break repair via homologous recombination
GO:0036310	SNP	1.101	5	0.0057	0.0299421	annealing helicase activity
GO:2001023	SNP	1.154	5	0.0057	0.0299421	regulation of response to drug
GO:0009217	SNP	0.734	4	0.0057	0.0299421	purine deoxyribonucleoside triphosphate catabolic process
GO:0051179	SNP	571.376	630	0.0057	0.0299421	localization
GO:0002312	SNP	7.088	15	0.0057	0.0299421	B cell activation involved in immune response
GO:1904035	SNP	11.957	22	0.0057	0.0299421	regulation of epithelial cell apoptotic process
GO:0021860	SNP	1.098	5	0.0057	0.0299421	pyramidal neuron development
GO:1902592	SNP	1.118	5	0.0058	0.0299421	multi-organism membrane budding
GO:1902590	SNP	1.118	5	0.0058	0.0299421	multi-organism organelle organization
GO:0002376	SNP	194.753	231	0.0058	0.0299421	immune system process
GO:0046755	SNP	1.118	5	0.0058	0.0299421	viral budding
GO:0019220	SNP	251.439	290	0.0058	0.0299421	regulation of phosphate metabolic process
GO:0005125	SNP	14.25	25	0.0059	0.0308969	cytokine activity
GO:0015718	SNP	16.433	28	0.0059	0.0308969	monocarboxylic acid transport
GO:0012501	SNP	103.344	129	0.006	0.0312497	programmed cell death
GO:0030048	SNP	10.79	20	0.006	0.0312497	actin filament-based movement
GO:0044803	SNP	1.603	6	0.006	0.0312497	multi-organism membrane organization
GO:0033002	SNP	6.35	14	0.006	0.0312497	muscle cell proliferation
GO:0016614	SNP	18.592	31	0.006	0.0312497	oxidoreductase activity, acting on CH-OH group of donors
GO:0043233	SNP	30.664	46	0.006	0.0312497	organelle lumen
GO:0030050	SNP	1.591	6	0.0061	0.0316388	vesicle transport along actin filament
GO:2001236	SNP	26.093	40	0.0061	0.0316388	regulation of extrinsic apoptotic signaling pathway
GO:0006260	SNP	21.949	35	0.0061	0.0316388	DNA replication
GO:0003887	SNP	3.299	9	0.0061	0.0316388	DNA-directed DNA polymerase activity
GO:0070646	SNP	15.538	27	0.0061	0.0316388	protein modification by small protein removal
GO:0004180	SNP	5.001	12	0.0062	0.0320063	carboxypeptidase activity
GO:0002285	SNP	12.973	23	0.0062	0.0320063	lymphocyte activation involved in immune response
GO:2000480	SNP	0.734	4	0.0062	0.0320063	negative regulation of cAMP-dependent protein kinase activity
GO:0021943	SNP	0.758	4	0.0062	0.0320063	formation of radial glial scaffolds
GO:0007275	SNP	157.395	189	0.0062	0.0320063	multicellular organismal development
GO:1903052	SNP	13.631	24	0.0062	0.0320063	positive regulation of proteolysis involved in cellular protein catabolic process
GO:0031344	SNP	121.975	151	0.0063	0.0324162	regulation of cell projection organization
GO:0000242	SNP	6.319	14	0.0063	0.0324162	pericentriolar material
GO:0060117	SNP	1.226	5	0.0064	0.0328898	auditory receptor cell development
GO:0060644	SNP	2.677	8	0.0064	0.0328898	mammary gland epithelial cell differentiation
GO:0004784	SNP	0.41	3	0.0064	0.0328898	superoxide dismutase activity
GO:0016721	SNP	0.41	3	0.0064	0.0328898	oxidoreductase activity, acting on superoxide radicals as acceptor
GO:0045595	SNP	280.104	321	0.0064	0.0328898	regulation of cell differentiation
GO:0005245	SNP	8.625	17	0.0065	0.0331622	voltage-gated calcium channel activity
GO:0097617	SNP	1.148	5	0.0065	0.0331622	annealing activity
GO:0030695	SNP	38.3	55	0.0065	0.0331622	GTPase regulator activity
GO:0009112	SNP	4.569	11	0.0065	0.0331622	nucleobase metabolic process
GO:0034704	SNP	7.89	16	0.0065	0.0331622	calcium channel complex
GO:0007049	SNP	109.12	136	0.0065	0.0331622	cell cycle
GO:0055009	SNP	0.742	4	0.0065	0.0331622	atrial cardiac muscle tissue morphogenesis
GO:0042800	SNP	2.188	7	0.0066	0.0335793	histone methyltransferase activity (H3-K4 specific)
GO:1900120	SNP	2.755	8	0.0066	0.0335793	regulation of receptor binding
GO:0009155	SNP	0.779	4	0.0066	0.0335793	purine deoxyribonucleotide catabolic process
GO:0021772	SNP	4.603	11	0.0066	0.0335793	olfactory bulb development
GO:0002861	SNP	4.546	11	0.0067	0.0340261	regulation of inflammatory response to antigenic stimulus
GO:0051172	SNP	197.615	232	0.0067	0.0340261	negative regulation of nitrogen compound metabolic process
GO:0034660	SNP	44.25	62	0.0067	0.0340261	ncRNA metabolic process
GO:0009250	SNP	2.239	7	0.0068	0.0343211	glucan biosynthetic process
GO:0005978	SNP	2.239	7	0.0068	0.0343211	glycogen biosynthetic process
GO:0008306	SNP	13.7	24	0.0068	0.0343211	associative learning
GO:0008276	SNP	10.868	20	0.0068	0.0343211	protein methyltransferase activity
GO:0030851	SNP	1.659	6	0.0069	0.0346965	granulocyte differentiation
GO:0072710	SNP	1.639	6	0.0069	0.0346965	response to hydroxyurea
GO:0043138	SNP	1.212	5	0.0069	0.0346965	3'-5' DNA helicase activity
GO:0009890	SNP	197.81	232	0.0069	0.0346965	negative regulation of biosynthetic process
GO:0016064	SNP	3.917	10	0.007	0.0350009	immunoglobulin mediated immune response
GO:0051970	SNP	0.756	4	0.007	0.0350009	negative regulation of transmission of nerve impulse
GO:0032873	SNP	7.268	15	0.007	0.0350009	negative regulation of stress-activated MAPK cascade
GO:0034654	SNP	292.461	336	0.007	0.0350009	nucleobase-containing compound biosynthetic process
GO:0070303	SNP	7.268	15	0.007	0.0350009	negative regulation of stress-activated protein kinase signaling cascade
GO:0000077	SNP	10.781	20	0.007	0.0350009	DNA damage checkpoint
GO:0032430	SNP	0.746	4	0.007	0.0350009	positive regulation of phospholipase A2 activity
GO:0090330	SNP	4.579	11	0.0071	0.0354514	regulation of platelet aggregation
GO:1902805	SNP	2.76	8	0.0071	0.0354514	positive regulation of synaptic vesicle transport
GO:0032715	SNP	7.302	15	0.0072	0.0358285	negative regulation of interleukin-6 production
GO:0008483	SNP	4.574	11	0.0072	0.0358285	transaminase activity
GO:0008236	SNP	24.539	38	0.0072	0.0358285	serine-type peptidase activity
GO:0002687	SNP	19.222	31	0.0072	0.0358285	positive regulation of leukocyte migration
GO:0051147	SNP	27.956	42	0.0073	0.036272	regulation of muscle cell differentiation
GO:0010564	SNP	82.934	106	0.0073	0.036272	regulation of cell cycle process
GO:0050727	SNP	41.3	58	0.0074	0.0365463	regulation of inflammatory response
GO:2000394	SNP	1.173	5	0.0074	0.0365463	positive regulation of lamellipodium morphogenesis
GO:0090331	SNP	2.789	8	0.0074	0.0365463	negative regulation of platelet aggregation
GO:1901616	SNP	7.242	15	0.0074	0.0365463	organic hydroxy compound catabolic process
GO:0046189	SNP	4.54	11	0.0074	0.0365463	phenol-containing compound biosynthetic process
GO:0046164	SNP	6.586	14	0.0074	0.0365463	alcohol catabolic process
GO:0046907	SNP	149.342	180	0.0074	0.0365463	intracellular transport
GO:0030224	SNP	1.172	5	0.0075	0.0369975	monocyte differentiation
GO:0051174	SNP	252.436	290	0.0075	0.0369975	regulation of phosphorus metabolic process
GO:0009615	SNP	36.332	52	0.0075	0.0369975	response to virus
GO:0005004	SNP	1.228	5	0.0075	0.0369975	GPI-linked ephrin receptor activity
GO:0097525	SNP	2.26	7	0.0076	0.037327	spliceosomal snRNP complex
GO:0031402	SNP	3.409	9	0.0076	0.037327	sodium ion binding
GO:0030049	SNP	1.299	5	0.0076	0.037327	muscle filament sliding
GO:0001667	SNP	30.267	45	0.0076	0.037327	ameboidal-type cell migration
GO:0009204	SNP	0.812	4	0.0076	0.037327	deoxyribonucleoside triphosphate catabolic process
GO:0006264	SNP	2.194	7	0.0076	0.037327	mitochondrial DNA replication
GO:0045843	SNP	8.096	16	0.0076	0.037327	negative regulation of striated muscle tissue development
GO:0046578	SNP	48.895	67	0.0077	0.037783	regulation of Ras protein signal transduction
GO:0000127	SNP	1.19	5	0.0077	0.037783	transcription factor TFIIIC complex
GO:0016050	SNP	23.251	36	0.0078	0.0380874	vesicle organization
GO:0035050	SNP	3.452	9	0.0078	0.0380874	embryonic heart tube development
GO:0060977	SNP	2.897	8	0.0078	0.0380874	coronary vasculature morphogenesis
GO:0007175	SNP	1.75	6	0.0078	0.0380874	negative regulation of epidermal growth factor-activated receptor activity
GO:0002092	SNP	4.086	10	0.0078	0.0380874	positive regulation of receptor internalization
GO:0000042	SNP	1.72	6	0.0078	0.0380874	protein targeting to Golgi
GO:0051701	SNP	8.657	17	0.0078	0.0380874	interaction with host
GO:0060317	SNP	2.828	8	0.0079	0.0385709	cardiac epithelial to mesenchymal transition
GO:0040019	SNP	5.252	12	0.0079	0.0385709	positive regulation of embryonic development
GO:0043153	SNP	2.234	7	0.0079	0.0385709	entrainment of circadian clock by photoperiod
GO:0042596	SNP	8.65	17	0.008	0.0389222	fear response
GO:0018130	SNP	303.304	346	0.008	0.0389222	heterocycle biosynthetic process
GO:0006677	SNP	1.729	6	0.0081	0.0392274	glycosylceramide metabolic process
GO:0030397	SNP	0.771	4	0.0081	0.0392274	membrane disassembly
GO:0031332	SNP	2.766	8	0.0081	0.0392274	RNAi effector complex
GO:0043301	SNP	1.775	6	0.0081	0.0392274	negative regulation of leukocyte degranulation
GO:0016442	SNP	2.766	8	0.0081	0.0392274	RISC complex
GO:0045059	SNP	1.745	6	0.0081	0.0392274	positive thymic T cell selection
GO:0009146	SNP	0.826	4	0.0081	0.0392274	purine nucleoside triphosphate catabolic process
GO:0051081	SNP	0.771	4	0.0081	0.0392274	nuclear envelope disassembly
GO:1903306	SNP	1.775	6	0.0081	0.0392274	negative regulation of regulated secretory pathway
GO:1902494	SNP	109.325	135	0.0082	0.0396591	catalytic complex
GO:0017112	SNP	5.339	12	0.0082	0.0396591	Rab guanyl-nucleotide exchange factor activity
GO:0005753	SNP	0.434	3	0.0082	0.0396591	mitochondrial proton-transporting ATP synthase complex
GO:2001267	SNP	1.774	6	0.0082	0.0396591	regulation of cysteine-type endopeptidase activity involved in apoptotic signaling pathway
GO:0045259	SNP	0.434	3	0.0082	0.0396591	proton-transporting ATP synthase complex
GO:0070571	SNP	2.259	7	0.0082	0.0396591	negative regulation of neuron projection regeneration
GO:0001778	SNP	1.764	6	0.0083	0.0401372	plasma membrane repair
GO:0036297	SNP	2.32	7	0.0083	0.0401372	interstrand cross-link repair
GO:0006281	SNP	60.078	80	0.0083	0.0401372	DNA repair
GO:1902580	SNP	99.776	125	0.0084	0.040567	single-organism cellular localization
GO:0044769	SNP	0.413	3	0.0084	0.040567	ATPase activity, coupled to transmembrane movement of ions, rotational mechanism
GO:0019783	SNP	12.943	23	0.0085	0.041046	ubiquitin-like protein-specific protease activity
GO:0071826	SNP	16.721	28	0.0085	0.041046	ribonucleoprotein complex subunit organization
GO:0031638	SNP	16.967	28	0.0086	0.0414823	zymogen activation
GO:0031401	SNP	164.572	196	0.0086	0.0414823	positive regulation of protein modification process
GO:0006886	SNP	54.178	73	0.0086	0.0414823	intracellular protein transport
GO:0032353	SNP	1.294	5	0.0086	0.0414823	negative regulation of hormone biosynthetic process
GO:0030132	SNP	0.799	4	0.0087	0.0419256	clathrin coat of coated pit
GO:0005548	SNP	6.687	14	0.0087	0.0419256	phospholipid transporter activity
GO:0032941	SNP	9.692	18	0.0088	0.0422532	secretion by tissue
GO:1900086	SNP	1.802	6	0.0088	0.0422532	positive regulation of peptidyl-tyrosine autophosphorylation
GO:0038063	SNP	3.527	9	0.0088	0.0422532	collagen-activated tyrosine kinase receptor signaling pathway
GO:1901888	SNP	13.768	24	0.0088	0.0422532	regulation of cell junction assembly
GO:1990904	SNP	72.797	94	0.0089	0.0426094	ribonucleoprotein complex
GO:0022821	SNP	1.244	5	0.0089	0.0426094	potassium ion antiporter activity
GO:0008273	SNP	1.244	5	0.0089	0.0426094	calcium, potassium:sodium antiporter activity
GO:0006102	SNP	0.423	3	0.0089	0.0426094	isocitrate metabolic process
GO:0042887	SNP	3.599	9	0.009	0.0429796	amide transmembrane transporter activity
GO:0016311	SNP	30.826	45	0.009	0.0429796	dephosphorylation
GO:0042326	SNP	67.423	88	0.0091	0.043344	negative regulation of phosphorylation
GO:0015012	SNP	2.282	7	0.0091	0.043344	heparan sulfate proteoglycan biosynthetic process
GO:0009648	SNP	2.292	7	0.0091	0.043344	photoperiodism
GO:0015833	SNP	12.659	22	0.0091	0.043344	peptide transport
GO:1903844	SNP	16.373	27	0.0092	0.0435755	regulation of cellular response to transforming growth factor beta stimulus
GO:0009968	SNP	172.57	204	0.0092	0.0435755	negative regulation of signal transduction
GO:1902578	SNP	430.679	478	0.0093	0.0435755	single-organism localization
GO:0032989	SNP	127.952	155	0.0093	0.0435755	cellular component morphogenesis
GO:0016877	SNP	4.758	11	0.0093	0.0435755	ligase activity, forming carbon-sulfur bonds
GO:0051380	SNP	0.431	3	0.0093	0.0435755	norepinephrine binding
GO:0042995	SNP	346.351	390	0.0093	0.0435755	cell projection
GO:0043087	SNP	41.946	58	0.0094	0.0445068	regulation of GTPase activity
GO:0006413	SNP	5.421	12	0.0095	0.044867	translational initiation
GO:0035239	SNP	48.537	66	0.0096	0.044867	tube morphogenesis
GO:0034061	SNP	3.536	9	0.0096	0.044867	DNA polymerase activity
GO:0009437	SNP	1.302	5	0.0096	0.044867	carnitine metabolic process
GO:0019104	SNP	1.807	6	0.0097	0.0457089	DNA N-glycosylase activity
GO:0006261	SNP	4.092	10	0.0097	0.0457089	DNA-dependent DNA replication
GO:0034770	SNP	0.82	4	0.0098	0.0461429	histone H4-K20 methylation
GO:0033700	SNP	2.367	7	0.0098	0.0461429	phospholipid efflux
GO:0006402	SNP	11.152	20	0.0099	0.0464765	mRNA catabolic process
GO:0005654	SNP	273.293	312	0.0099	0.0464765	nucleoplasm
GO:0044062	SNP	2.964	8	0.0099	0.0464765	regulation of excretion
GO:0032228	SNP	6.128	13	0.0099	0.0464765	regulation of synaptic transmission, GABAergic
GO:1901213	SNP	2.267	7	0.01	0.0466483	regulation of transcription from RNA polymerase II promoter involved in heart development
GO:0030295	SNP	9.03	17	0.01	0.0466483	protein kinase activator activity
GO:0009306	SNP	22.129	34	0.01	0.0466483	protein secretion
GO:0004311	SNP	0.459	3	0.01	0.0466483	farnesyltranstransferase activity
GO:0090576	SNP	1.297	5	0.01	0.0466483	RNA polymerase III transcription factor complex
GO:0015926	SNP	1.773	6	0.01	0.0466483	glucosidase activity
GO:0032351	SNP	1.327	5	0.01	0.0466483	negative regulation of hormone metabolic process
GO:0072600	SNP	1.81	6	0.0101	0.0470096	establishment of protein localization to Golgi
GO:0002263	SNP	20.352	32	0.0101	0.0470096	cell activation involved in immune response
GO:0055081	SNP	8.921	17	0.0101	0.0470096	anion homeostasis
GO:0033153	SNP	1.865	6	0.0102	0.0472987	T cell receptor V(D)J recombination
GO:0046514	SNP	0.819	4	0.0102	0.0472987	ceramide catabolic process
GO:0002681	SNP	1.865	6	0.0102	0.0472987	somatic recombination of T cell receptor gene segments
GO:0006364	SNP	12.803	22	0.0102	0.0472987	rRNA processing
GO:0002568	SNP	1.865	6	0.0102	0.0472987	somatic diversification of T cell receptor genes
GO:0010558	SNP	185.712	217	0.0103	0.0477189	negative regulation of macromolecule biosynthetic process
GO:1901800	SNP	11.07	20	0.0104	0.0481541	positive regulation of proteasomal protein catabolic process
GO:0044422	SNP	958.784	1025	0.0104	0.0481541	organelle part
GO:1901223	SNP	1.853	6	0.0105	0.0485147	negative regulation of NIK/NF-kappaB signaling
GO:0009967	SNP	200.917	234	0.0105	0.0485147	positive regulation of signal transduction
GO:0001676	SNP	8.993	17	0.0106	0.0488804	long-chain fatty acid metabolic process
GO:0060539	SNP	0.863	4	0.0106	0.0488804	diaphragm development
GO:1903036	SNP	24.386	37	0.0106	0.0488804	positive regulation of response to wounding
GO:0015238	SNP	4.788	11	0.0108	0.0495702	drug transmembrane transporter activity
GO:0030529	SNP	72.532	93	0.0108	0.0495702	intracellular ribonucleoprotein complex
GO:0004364	SNP	1.829	6	0.0108	0.0495702	glutathione transferase activity
GO:0051346	SNP	59.383	78	0.0108	0.0495702	negative regulation of hydrolase activity

## Sheet: SNPs
Variable	Pruned candidates	Total candidates
Latitude	1669	10147
MAT	1300	7481
PDM	179	1007
Lat-MAT	14	96
Lat-MAT-PDM	1135	6541

## Sheet: MGI_MP_LAT-MAT_Shared
Input	Input Type	MGI Gene/Marker ID	Symbol	Name	Feature Type	MP ID	Term
A830018L16Rik	current symbol	MGI:2444149	A830018L16Rik	RIKEN cDNA A830018L16 gene	protein coding gene
Agbl3	current symbol	MGI:1923473	Agbl3	ATP/GTP binding protein-like 3	protein coding gene
Arrdc4	current symbol	MGI:1913662	Arrdc4	arrestin domain containing 4	protein coding gene	MP:0000220	increased monocyte cell number
Arrdc4	current symbol	MGI:1913662	Arrdc4	arrestin domain containing 4	protein coding gene	MP:0000702	enlarged lymph nodes
Arrdc4	current symbol	MGI:1913662	Arrdc4	arrestin domain containing 4	protein coding gene	MP:0005621	abnormal cell physiology
Arrdc4	current symbol	MGI:1913662	Arrdc4	arrestin domain containing 4	protein coding gene	MP:0010067	increased red blood cell distribution width
Arrdc4	current symbol	MGI:1913662	Arrdc4	arrestin domain containing 4	protein coding gene	MP:0011874	enlarged urinary bladder
Bcl2l11	current symbol	MGI:1197519	Bcl2l11	BCL2 like 11	protein coding gene	MP:0000218	increased leukocyte cell number
Bcl2l11	current symbol	MGI:1197519	Bcl2l11	BCL2 like 11	protein coding gene	MP:0000220	increased monocyte cell number
Bcl2l11	current symbol	MGI:1197519	Bcl2l11	BCL2 like 11	protein coding gene	MP:0000322	increased granulocyte number
Bcl2l11	current symbol	MGI:1197519	Bcl2l11	BCL2 like 11	protein coding gene	MP:0000628	abnormal mammary gland development
Bcl2l11	current symbol	MGI:1197519	Bcl2l11	BCL2 like 11	protein coding gene	MP:0000689	abnormal spleen morphology
Bcl2l11	current symbol	MGI:1197519	Bcl2l11	BCL2 like 11	protein coding gene	MP:0000691	enlarged spleen
Bcl2l11	current symbol	MGI:1197519	Bcl2l11	BCL2 like 11	protein coding gene	MP:0000693	spleen hyperplasia
Bcl2l11	current symbol	MGI:1197519	Bcl2l11	BCL2 like 11	protein coding gene	MP:0000807	abnormal hippocampus morphology
Bcl2l11	current symbol	MGI:1197519	Bcl2l11	BCL2 like 11	protein coding gene	MP:0001025	abnormal sympathetic neuron morphology
Bcl2l11	current symbol	MGI:1197519	Bcl2l11	BCL2 like 11	protein coding gene	MP:0001846	increased inflammatory response
Bcl2l11	current symbol	MGI:1197519	Bcl2l11	BCL2 like 11	protein coding gene	MP:0001864	vascular inflammation
Bcl2l11	current symbol	MGI:1197519	Bcl2l11	BCL2 like 11	protein coding gene	MP:0002083	premature death
Bcl2l11	current symbol	MGI:1197519	Bcl2l11	BCL2 like 11	protein coding gene	MP:0002135	abnormal kidney morphology
Bcl2l11	current symbol	MGI:1197519	Bcl2l11	BCL2 like 11	protein coding gene	MP:0002169	no abnormal phenotype detected
Bcl2l11	current symbol	MGI:1197519	Bcl2l11	BCL2 like 11	protein coding gene	MP:0002183	gliosis
Bcl2l11	current symbol	MGI:1197519	Bcl2l11	BCL2 like 11	protein coding gene	MP:0002362	abnormal spleen marginal zone morphology
Bcl2l11	current symbol	MGI:1197519	Bcl2l11	BCL2 like 11	protein coding gene	MP:0002439	abnormal plasma cell morphology
Bcl2l11	current symbol	MGI:1197519	Bcl2l11	BCL2 like 11	protein coding gene	MP:0002459	abnormal B cell physiology
Bcl2l11	current symbol	MGI:1197519	Bcl2l11	BCL2 like 11	protein coding gene	MP:0002461	increased immunoglobulin level
Bcl2l11	current symbol	MGI:1197519	Bcl2l11	BCL2 like 11	protein coding gene	MP:0002493	increased IgG level
Bcl2l11	current symbol	MGI:1197519	Bcl2l11	BCL2 like 11	protein coding gene	MP:0002494	increased IgM level
Bcl2l11	current symbol	MGI:1197519	Bcl2l11	BCL2 like 11	protein coding gene	MP:0002495	increased IgA level
Bcl2l11	current symbol	MGI:1197519	Bcl2l11	BCL2 like 11	protein coding gene	MP:0002705	dilated renal tubule
Bcl2l11	current symbol	MGI:1197519	Bcl2l11	BCL2 like 11	protein coding gene	MP:0002743	glomerulonephritis
Bcl2l11	current symbol	MGI:1197519	Bcl2l11	BCL2 like 11	protein coding gene	MP:0003131	increased erythrocyte cell number
Bcl2l11	current symbol	MGI:1197519	Bcl2l11	BCL2 like 11	protein coding gene	MP:0003179	thrombocytopenia
Bcl2l11	current symbol	MGI:1197519	Bcl2l11	BCL2 like 11	protein coding gene	MP:0003725	increased autoantibody level
Bcl2l11	current symbol	MGI:1197519	Bcl2l11	BCL2 like 11	protein coding gene	MP:0003945	abnormal lymphocyte physiology
Bcl2l11	current symbol	MGI:1197519	Bcl2l11	BCL2 like 11	protein coding gene	MP:0004392	abnormal CD8-positive, alpha-beta T cell physiology
Bcl2l11	current symbol	MGI:1197519	Bcl2l11	BCL2 like 11	protein coding gene	MP:0004762	increased anti-double stranded DNA antibody level
Bcl2l11	current symbol	MGI:1197519	Bcl2l11	BCL2 like 11	protein coding gene	MP:0004771	increased anti-single stranded DNA antibody level
Bcl2l11	current symbol	MGI:1197519	Bcl2l11	BCL2 like 11	protein coding gene	MP:0004794	increased anti-nuclear antigen antibody level
Bcl2l11	current symbol	MGI:1197519	Bcl2l11	BCL2 like 11	protein coding gene	MP:0004796	increased anti-histone antibody level
Bcl2l11	current symbol	MGI:1197519	Bcl2l11	BCL2 like 11	protein coding gene	MP:0004939	abnormal B cell morphology
Bcl2l11	current symbol	MGI:1197519	Bcl2l11	BCL2 like 11	protein coding gene	MP:0004952	increased spleen weight
Bcl2l11	current symbol	MGI:1197519	Bcl2l11	BCL2 like 11	protein coding gene	MP:0004973	increased regulatory T cell number
Bcl2l11	current symbol	MGI:1197519	Bcl2l11	BCL2 like 11	protein coding gene	MP:0005013	increased lymphocyte cell number
Bcl2l11	current symbol	MGI:1197519	Bcl2l11	BCL2 like 11	protein coding gene	MP:0005014	increased B cell number
Bcl2l11	current symbol	MGI:1197519	Bcl2l11	BCL2 like 11	protein coding gene	MP:0005015	increased T cell number
Bcl2l11	current symbol	MGI:1197519	Bcl2l11	BCL2 like 11	protein coding gene	MP:0005016	decreased lymphocyte cell number
Bcl2l11	current symbol	MGI:1197519	Bcl2l11	BCL2 like 11	protein coding gene	MP:0005025	abnormal response to infection
Bcl2l11	current symbol	MGI:1197519	Bcl2l11	BCL2 like 11	protein coding gene	MP:0005068	abnormal NK cell morphology
Bcl2l11	current symbol	MGI:1197519	Bcl2l11	BCL2 like 11	protein coding gene	MP:0005090	increased double-negative T cell number
Bcl2l11	current symbol	MGI:1197519	Bcl2l11	BCL2 like 11	protein coding gene	MP:0005092	decreased double-positive T cell number
Bcl2l11	current symbol	MGI:1197519	Bcl2l11	BCL2 like 11	protein coding gene	MP:0005153	abnormal B cell proliferation
Bcl2l11	current symbol	MGI:1197519	Bcl2l11	BCL2 like 11	protein coding gene	MP:0005325	abnormal renal glomerulus morphology
Bcl2l11	current symbol	MGI:1197519	Bcl2l11	BCL2 like 11	protein coding gene	MP:0005350	increased susceptibility to autoimmune disorder
Bcl2l11	current symbol	MGI:1197519	Bcl2l11	BCL2 like 11	protein coding gene	MP:0005460	abnormal leukopoiesis
Bcl2l11	current symbol	MGI:1197519	Bcl2l11	BCL2 like 11	protein coding gene	MP:0005562	decreased mean corpuscular hemoglobin
Bcl2l11	current symbol	MGI:1197519	Bcl2l11	BCL2 like 11	protein coding gene	MP:0005565	increased blood urea nitrogen level
Bcl2l11	current symbol	MGI:1197519	Bcl2l11	BCL2 like 11	protein coding gene	MP:0005627	increased circulating potassium level
Bcl2l11	current symbol	MGI:1197519	Bcl2l11	BCL2 like 11	protein coding gene	MP:0006043	decreased apoptosis
Bcl2l11	current symbol	MGI:1197519	Bcl2l11	BCL2 like 11	protein coding gene	MP:0006271	abnormal involution of the mammary gland
Bcl2l11	current symbol	MGI:1197519	Bcl2l11	BCL2 like 11	protein coding gene	MP:0006414	decreased T cell apoptosis
Bcl2l11	current symbol	MGI:1197519	Bcl2l11	BCL2 like 11	protein coding gene	MP:0008044	increased NK cell number
Bcl2l11	current symbol	MGI:1197519	Bcl2l11	BCL2 like 11	protein coding gene	MP:0008073	abnormal CD4-positive, alpha-beta T cell number
Bcl2l11	current symbol	MGI:1197519	Bcl2l11	BCL2 like 11	protein coding gene	MP:0008074	increased CD4-positive, alpha-beta T cell number
Bcl2l11	current symbol	MGI:1197519	Bcl2l11	BCL2 like 11	protein coding gene	MP:0008078	increased CD8-positive, alpha-beta T cell number
Bcl2l11	current symbol	MGI:1197519	Bcl2l11	BCL2 like 11	protein coding gene	MP:0008173	increased follicular B cell number
Bcl2l11	current symbol	MGI:1197519	Bcl2l11	BCL2 like 11	protein coding gene	MP:0008181	increased marginal zone B cell number
Bcl2l11	current symbol	MGI:1197519	Bcl2l11	BCL2 like 11	protein coding gene	MP:0008189	increased transitional stage B cell number
Bcl2l11	current symbol	MGI:1197519	Bcl2l11	BCL2 like 11	protein coding gene	MP:0008206	increased B-2 B cell number
Bcl2l11	current symbol	MGI:1197519	Bcl2l11	BCL2 like 11	protein coding gene	MP:0008210	increased mature B cell number
Bcl2l11	current symbol	MGI:1197519	Bcl2l11	BCL2 like 11	protein coding gene	MP:0008214	increased immature B cell number
Bcl2l11	current symbol	MGI:1197519	Bcl2l11	BCL2 like 11	protein coding gene	MP:0008783	decreased B cell apoptosis
Bcl2l11	current symbol	MGI:1197519	Bcl2l11	BCL2 like 11	protein coding gene	MP:0008826	abnormal splenic cell ratio
Bcl2l11	current symbol	MGI:1197519	Bcl2l11	BCL2 like 11	protein coding gene	MP:0008874	decreased physiological sensitivity to xenobiotic
Bcl2l11	current symbol	MGI:1197519	Bcl2l11	BCL2 like 11	protein coding gene	MP:0009338	increased splenocyte number
Bcl2l11	current symbol	MGI:1197519	Bcl2l11	BCL2 like 11	protein coding gene	MP:0009341	decreased splenocyte apoptosis
Bcl2l11	current symbol	MGI:1197519	Bcl2l11	BCL2 like 11	protein coding gene	MP:0009503	abnormal mammary gland duct morphology
Bcl2l11	current symbol	MGI:1197519	Bcl2l11	BCL2 like 11	protein coding gene	MP:0009542	decreased thymocyte apoptosis
Bcl2l11	current symbol	MGI:1197519	Bcl2l11	BCL2 like 11	protein coding gene	MP:0010025	decreased total body fat amount
Bcl2l11	current symbol	MGI:1197519	Bcl2l11	BCL2 like 11	protein coding gene	MP:0010052	increased grip strength
[truncated: 209 more rows]

## Sheet: MGI_MP_LAT_100
Input	Input Type	MGI Gene/Marker ID	Symbol	Name	Feature Type	MP ID	Term
[truncated: 789 more rows]

## Sheet: MGI_MP_MAT_100
Input	Input Type	MGI Gene/Marker ID	Symbol	Name	Feature Type	MP ID	Term
[truncated: 1,583 more rows]

[truncated: 2 more sheets: MGI_MP_PDM_100, MGI_MP_LAT-MAT-PDM_Shared]
