# Supplementary material for: Across two continents: The genomic basis of environmental adaptation in house mice (Mus musculus domesticus) from the Americas
Source: PLoS Genet. 2024 Jul 5;20(7):e1011036. doi: 10.1371/journal.pgen.1011036 (PMC11253941; doi:10.1371/journal.pgen.1011036)
Supplement: S9 Table — (XLSX) [file pgen.1011036.s009.xlsx]

## Sheet: SUMMARY
Supplementary Table 9. Classification and annotation of SNPs identified as candidates in LFMM analyses of North American populations with LAT, MAT, and PDM
Tab	Description
East_Lat	Results for latitude in ENA
East_MAT	Results for MAT in ENA
East_PDM	Results for PDM in ENA
West_Lat	Results or latitude in WNA
West_MAT	Results for MAT in WNA
West_PDM	Results for PDM in WNA

## Sheet: East_Lat
Chrm	Position	Variant	Modification	Gene	Zscore
1	4347677	G	synonymous_variant	Rp1	2.35473
1	4348818	T	synonymous_variant	Rp1	2.90315
1	4349008	G	missense_variant	Rp1	2.84265
1	4349158	T	missense_variant	Rp1	2.45248
1	4349262	G	synonymous_variant	Rp1	2.59395
1	4351942	C	missense_variant	Rp1	2.39469
1	4774188	G	3_prime_UTR_variant	Mrpl15	2.83543
1	4774596	T	3_prime_UTR_variant	Mrpl15	2.7274
1	4774797	G	3_prime_UTR_variant	Mrpl15	3.11032
1	4774798	C	3_prime_UTR_variant	Mrpl15	3.50927
1	4774933	A	3_prime_UTR_variant	Mrpl15	3.73861
1	4775582	C	3_prime_UTR_variant	Mrpl15	2.95812
1	4775673	G	3_prime_UTR_variant	Mrpl15	2.54849
1	4775686	T	3_prime_UTR_variant	Mrpl15	3.41722
1	4775803	G	3_prime_UTR_variant	Mrpl15	2.91421
1	4776734	G	synonymous_variant	Mrpl15	3.09829
1	4808341	T	intron_variant	Lypla1	2.35114
1	4846561	G	3_prime_UTR_variant	Lypla1	2.76035
1	11518591	A	5_prime_UTR_variant	A830018L16Rik	2.99476
1	11518717	C	splice_region_variant,intron_variant	A830018L16Rik	2.58044
1	11597403	G	3_prime_UTR_variant	A830018L16Rik	2.5561
1	13116224	A	intron_variant	Prdm14	2.3857
1	13124734	G	intron_variant	Prdm14	2.41365
1	17145545	G	missense_variant	Gdap1	2.45383
1	20784227	A	5_prime_UTR_variant	Il17f	2.50504
1	23815684	A	intron_variant	B3gat2	2.48394
1	23845157	C	synonymous_variant	B3gat2	2.47743
1	23845374	C	3_prime_UTR_variant	B3gat2	2.6405
1	23846453	A	3_prime_UTR_variant	B3gat2	3.02431
1	23846558	G	3_prime_UTR_variant	B3gat2	2.67106
1	23846568	A	3_prime_UTR_variant	B3gat2	2.62336
1	23846638	G	3_prime_UTR_variant	B3gat2	2.54239
1	23847112	G	3_prime_UTR_variant	B3gat2	2.47633
1	23847138	T	3_prime_UTR_variant	B3gat2	2.50333
1	23847177	G	3_prime_UTR_variant	B3gat2	2.54234
1	23847292	C	3_prime_UTR_variant	B3gat2	2.36403
1	23847293	A	3_prime_UTR_variant	B3gat2	2.61754
1	23847557	A	3_prime_UTR_variant	B3gat2	2.52102
1	23847781	A	3_prime_UTR_variant	B3gat2	2.4084
1	23848713	T	intron_variant	Smap1	2.45079
1	23848714	G	intron_variant	Smap1	2.55342
1	23848723	T	intron_variant	Smap1	2.76955
1	23848756	A	intron_variant	Smap1	2.61469
1	23866092	T	intron_variant	Smap1	2.35264
1	23866195	A	intron_variant	Smap1	2.42667
1	23996126	C	3_prime_UTR_variant	Sdhaf4	2.93967
1	24194818	G	intron_variant	Col9a1	3.04113
1	24221568	T	splice_polypyrimidine_tract_variant,intron_variant	Col9a1	2.37962
1	24221621	A	missense_variant	Col9a1	2.62908
1	24221759	C	splice_polypyrimidine_tract_variant,intron_variant	Col9a1	2.41263
1	24222046	A	intron_variant	Col9a1	2.47316
1	24223627	C	splice_region_variant,intron_variant	Col9a1	2.74153
1	24230830	T	intron_variant	Col9a1	2.84578
1	24231337	G	intron_variant	Col9a1	3.3097
1	24231608	G	intron_variant	Col9a1	3.6719
1	24264168	C	3_prime_UTR_variant	Col19a1	3.39619
1	24264457	G	3_prime_UTR_variant	Col19a1	3.08895
1	24282439	G	missense_variant	Col19a1	3.31047
1	24282440	A	missense_variant	Col19a1	3.30568
1	24282468	T	synonymous_variant	Col19a1	2.42198
1	24285242	A	intron_variant	Col19a1	2.5237
1	24285428	T	intron_variant	Col19a1	2.57764
1	24285440	A	intron_variant	Col19a1	2.45297
1	24289795	G	intron_variant	Col19a1	2.33814
1	24293169	T	intron_variant	Col19a1	2.48475
1	24306188	T	intron_variant	Col19a1	3.20492
1	24315410	G	synonymous_variant	Col19a1	2.74053
1	24317621	A	intron_variant	Col19a1	2.62163
1	24322187	T	intron_variant	Col19a1	3.28373
1	24323650	C	intron_variant	Col19a1	3.51075
1	24323651	T	intron_variant	Col19a1	3.47983
1	24323685	C	synonymous_variant	Col19a1	3.53019
1	24325834	A	intron_variant	Col19a1	2.96407
1	24332543	C	intron_variant	Col19a1	3.44026
1	24332626	A	intron_variant	Col19a1	3.52393
1	33721813	C	intron_variant	Rab23	2.41362
1	33721816	C	intron_variant	Rab23	2.41248
1	33721820	G	intron_variant	Rab23	2.4346
1	34164036	T	intron_variant	Dst	2.80896
1	34500103	T	synonymous_variant	Prss39	2.34827
1	34732093	T	intron_variant	Arhgef4	2.70686
1	34808827	T	intron_variant	Arhgef4	2.37857
1	34814451	A	3_prime_UTR_variant	Fam168b	2.34023
1	34816971	C	3_prime_UTR_variant	Fam168b	2.73025
1	34878193	T	3_prime_UTR_variant	Plekhb2	3.0918
1	34878426	T	3_prime_UTR_variant	Plekhb2	3.27361
1	34878428	T	3_prime_UTR_variant	Plekhb2	3.26092
1	34878577	G	3_prime_UTR_variant	Plekhb2	3.11895
1	34878585	C	3_prime_UTR_variant	Plekhb2	3.29042
1	34879583	A	3_prime_UTR_variant	Plekhb2	2.77282
1	36268637	C	intron_variant	Neurl3	3.32786
1	36445186	A	5_prime_UTR_variant	Lman2l	2.55796
1	37177314	T	splice_polypyrimidine_tract_variant,intron_variant	Vwa3b	2.41584
1	37441743	C	3_prime_UTR_variant	Mgat4a	2.38008
1	37444567	G	3_prime_UTR_variant	Mgat4a	2.62989
1	37450429	C	intron_variant	Mgat4a	2.62577
1	37464344	G	intron_variant	Mgat4a	3.38621
1	37464373	G	intron_variant	Mgat4a	3.6248
1	38181560	G	intron_variant	Aff3	2.39661
1	38181604	C	intron_variant	Aff3	2.59045
1	38181684	T	intron_variant	Aff3	2.41303
1	38181698	A	intron_variant	Aff3	2.42094
1	38181747	T	intron_variant	Aff3	3.0314
1	38185307	T	intron_variant	Aff3	2.55287
1	38186782	G	intron_variant	Aff3	3.0145
1	38186813	C	intron_variant	Aff3	2.7902
1	38203873	C	synonymous_variant	Aff3	3.9292
1	38205217	C	intron_variant	Aff3	2.74599
1	38207920	G	synonymous_variant	Aff3	3.50393
1	38209497	G	intron_variant	Aff3	2.5183
1	38534836	T	intron_variant	Aff3	2.52458
1	38800750	A	synonymous_variant	Lonrf2	2.57129
1	38816118	A	splice_region_variant,synonymous_variant	Lonrf2	2.92905
1	38996026	C	intron_variant	Pdcl3	2.48655
1	38996207	T	missense_variant	Pdcl3	2.77373
1	44019997	C	5_prime_UTR_variant	Mettl21c	2.33137
1	44173892	T	intron_variant	Ercc5	2.52988
1	45328841	T	intron_variant	Col3a1	2.37389
1	45334752	T	splice_polypyrimidine_tract_variant,intron_variant	Col3a1	2.68375
1	45337297	C	synonymous_variant	Col3a1	2.73603
1	45337352	T	intron_variant	Col3a1	3.12106
1	45338405	G	intron_variant	Col3a1	2.90351
1	45338556	G	intron_variant	Col3a1	2.52365
1	45338652	T	intron_variant	Col3a1	2.41573
1	45338673	T	intron_variant	Col3a1	2.46799
1	45338798	A	intron_variant	Col3a1	2.39657
1	45340210	C	intron_variant	Col3a1	2.62865
1	45341087	A	intron_variant	Col3a1	2.61467
1	45341089	A	intron_variant	Col3a1	2.62352
1	45341122	A	splice_polypyrimidine_tract_variant,intron_variant	Col3a1	2.46079
1	45344638	A	intron_variant	Col3a1	2.37863
1	45344733	T	intron_variant	Col3a1	2.36549
1	45344879	C	intron_variant	Col3a1	2.39818
1	45345793	C	intron_variant	Col3a1	2.44379
1	45345833	C	splice_polypyrimidine_tract_variant,intron_variant	Col3a1	2.42254
1	45416893	T	intron_variant	Col5a2	2.39506
1	46817895	T	intron_variant	Slc39a10	2.951
1	52219879	G	intron_variant	Gls	3.17487
1	52660413	G	3_prime_UTR_variant	Mfsd6	2.402
1	53764033	C	splice_region_variant,synonymous_variant	Stk17b	2.76648
1	53950959	T	intron_variant	Hecw2	2.39831
1	53950970	T	intron_variant	Hecw2	2.7203
1	57388085	T	downstream_gene_variant	Tyw5	2.731
1	57965485	G	5_prime_UTR_variant	Kctd18	2.448
1	58200045	T	intron_variant	Aox3	3.51937
1	58200285	C	3_prime_UTR_variant	Aox3	3.67295
1	58200431	T	3_prime_UTR_variant	Aox3	3.43806
1	58200571	C	3_prime_UTR_variant	Aox3	3.38553
1	58200577	C	3_prime_UTR_variant	Aox3	3.35691
1	58210527	A	5_prime_UTR_variant	Aox4	2.60035
1	58213080	A	splice_donor_variant	Aox4	2.59842
1	58213131	A	intron_variant	Aox4	2.67131
1	58228892	T	synonymous_variant	Aox4	2.39131
1	58247192	T	splice_polypyrimidine_tract_variant,intron_variant	Aox4	2.40205
1	58253813	A	intron_variant	Aox4	2.92801
1	58254280	T	synonymous_variant	Aox4	2.79374
1	58259072	A	missense_variant	Aox4	2.6456
1	58266776	T	missense_variant	Aox4	2.79708
1	58281182	T	synonymous_variant	Aox2	2.69833
1	58282691	C	synonymous_variant	Aox2	2.70471
1	58289856	T	intron_variant	Aox2	2.85623
1	58289857	T	intron_variant	Aox2	2.86849
1	58290040	G	intron_variant	Aox2	2.66227
1	58290055	G	intron_variant	Aox2	3.47567
1	58290086	A	intron_variant	Aox2	3.13438
1	58290131	T	intron_variant	Aox2	2.39463
1	58292380	T	intron_variant	Aox2	3.12722
1	58309897	G	intron_variant	Aox2	3.04052
1	58420189	C	missense_variant	Clk1	2.62872
1	58431187	A	3_prime_UTR_variant	Ppil3	2.77092
1	58444800	C	intron_variant	Ppil3	2.37988
1	58493768	A	intron_variant	Orc2	2.53033
1	59526791	G	synonymous_variant	Gm973	2.49512
1	59815329	A	synonymous_variant	Bmpr2	2.51794
1	59845719	C	intron_variant	Bmpr2	2.84711
1	62587764	G	missense_variant	Pard3b	3.02924
1	62587832	G	intron_variant	Pard3b	2.35392
1	62638471	T	3_prime_UTR_variant	Pard3b	3.08489
1	62771639	C	intron_variant	Nrp2	2.91737
1	62771640	T	intron_variant	Nrp2	2.91161
1	62786226	C	intron_variant	Nrp2	2.36661
1	62786237	T	intron_variant	Nrp2	2.36578
1	63311338	A	3_prime_UTR_variant	Zdbf2	2.47244
1	63661245	C	missense_variant	Dytn	2.9131
1	63664366	C	intron_variant	Dytn	2.50007
1	63664394	C	splice_donor_region_variant,intron_variant	Dytn	3.24104
1	63664735	T	intron_variant	Dytn	2.70869
1	63664763	A	intron_variant	Dytn	2.67044
1	63664810	T	missense_variant	Dytn	2.65846
1	63664889	C	intron_variant	Dytn	3.04763
1	63730642	C	5_prime_UTR_variant	Fastkd2	2.36455
1	63739310	C	synonymous_variant	Fastkd2	2.37059
1	63748097	C	missense_variant	Fastkd2	2.63388
1	63751159	G	intron_variant	Fastkd2	2.74664
1	63751237	C	intron_variant	Fastkd2	2.81135
1	63752898	A	3_prime_UTR_variant	Fastkd2	2.4637
1	63753076	G	3_prime_UTR_variant	Fastkd2	2.35087
1	63753331	T	3_prime_UTR_variant	Fastkd2	2.69984
1	63753370	G	3_prime_UTR_variant	Fastkd2	2.4003
1	63753716	T	downstream_gene_variant	4933402D24Rik	2.87329
1	63753747	T	downstream_gene_variant	4933402D24Rik	2.57431
1	63753878	G	downstream_gene_variant	4933402D24Rik	2.43346
1	63753894	T	downstream_gene_variant	4933402D24Rik	2.59409
1	63753932	G	downstream_gene_variant	4933402D24Rik	2.51704
1	63753948	G	downstream_gene_variant	4933402D24Rik	2.48897
1	63753964	A	downstream_gene_variant	4933402D24Rik	2.33403
1	63754057	T	downstream_gene_variant	4933402D24Rik	2.45556
1	63754087	G	downstream_gene_variant	4933402D24Rik	2.65159
1	63754161	C	downstream_gene_variant	4933402D24Rik	2.5102
1	63754337	G	downstream_gene_variant	4933402D24Rik	2.6707
1	63754341	G	downstream_gene_variant	4933402D24Rik	2.43509
1	63754361	G	downstream_gene_variant	4933402D24Rik	2.66471
1	63756000	A	3_prime_UTR_variant	4933402D24Rik	2.48055
1	63756246	C	missense_variant	4933402D24Rik	2.37055
1	63756279	G	synonymous_variant	4933402D24Rik	2.66432
1	63756282	G	synonymous_variant	4933402D24Rik	2.66777
1	63756300	T	synonymous_variant	4933402D24Rik	2.78809
1	63756370	A	missense_variant	4933402D24Rik	2.80341
1	63768406	C	synonymous_variant	4933402D24Rik	2.34077
1	65062114	T	synonymous_variant	Crygd	2.84955
1	65107793	A	3_prime_UTR_variant	D630023F18Rik	2.56566
1	65109381	G	intron_variant	D630023F18Rik	2.56804
1	65109628	T	intron_variant	D630023F18Rik	2.50567
1	70883491	G	3_prime_UTR_variant	Vwc2l	3.01179
1	70883934	C	3_prime_UTR_variant	Vwc2l	2.82097
1	71075459	A	missense_variant	Bard1	2.55832
1	71103078	A	5_prime_UTR_variant	Bard1	2.49793
1	72267070	G	intron_variant	Pecr	2.40712
1	72427693	A	3_prime_UTR_variant	Marchf4	2.36542
1	72585226	C	5_prime_UTR_variant	Smarcal1	2.38174
1	72585865	T	missense_variant	Smarcal1	2.34088
1	72596071	G	intron_variant	Smarcal1	2.40787
1	72596083	G	intron_variant	Smarcal1	2.33698
1	72616549	G	synonymous_variant	Smarcal1	2.42749
1	72616653	G	intron_variant	Smarcal1	2.43087
1	72629456	C	synonymous_variant	Smarcal1	2.41752
1	72658608	G	intron_variant	Ankar	2.36341
1	72849336	A	intron_variant	Igfbp2	2.79665
1	74687947	T	intron_variant	Ttll4	2.55628
1	80515498	G	synonymous_variant	Dock10	3.12087
1	80515510	C	synonymous_variant	Dock10	2.88951
1	82340292	A	intron_variant	Rhbdd1	2.686
1	82340307	C	splice_polypyrimidine_tract_variant,intron_variant	Rhbdd1	2.71509
1	82340404	C	synonymous_variant	Rhbdd1	2.39595
1	82340511	T	synonymous_variant	Rhbdd1	2.50007
1	82340785	A	missense_variant	Rhbdd1	2.51878
1	82342678	C	intron_variant	Rhbdd1	3.16595
1	82342692	G	intron_variant	Rhbdd1	3.2141
1	82443198	G	3_prime_UTR_variant	Rhbdd1	2.42573
1	82443353	T	3_prime_UTR_variant	Rhbdd1	2.38896
1	82443422	A	3_prime_UTR_variant	Rhbdd1	2.48335
1	82443429	A	3_prime_UTR_variant	Rhbdd1	2.51296
1	82443453	G	3_prime_UTR_variant	Rhbdd1	2.37114
1	82443645	A	3_prime_UTR_variant	Rhbdd1	2.3843
1	82443654	C	3_prime_UTR_variant	Rhbdd1	2.41814
1	82443717	A	3_prime_UTR_variant	Rhbdd1	2.84173
1	82443724	G	3_prime_UTR_variant	Rhbdd1	2.73947
1	82443978	A	3_prime_UTR_variant	Rhbdd1	2.47168
1	82444231	C	3_prime_UTR_variant	Rhbdd1	2.41162
1	82444953	A	3_prime_UTR_variant	Rhbdd1	2.45583
1	82480449	T	intron_variant	Col4a4	2.39546
1	82485696	A	intron_variant	Col4a4	2.61646
1	82587336	C	5_prime_UTR_variant	Col4a3	2.34169
1	82587378	C	missense_variant	Col4a3	2.46225
1	82660910	A	intron_variant	Col4a3	3.56845
1	86305664	T	synonymous_variant	B3gnt7	2.56767
1	86306240	G	3_prime_UTR_variant	B3gnt7	2.50915
1	86356656	T	synonymous_variant	Ncl	2.45654
1	87790543	A	intron_variant	Atg16l1	2.50843
1	88219540	A	3_prime_UTR_variant	Ugt1a1	2.34235
1	88230580	A	intron_variant	Mroh2a	2.52054
1	88244174	C	intron_variant	Mroh2a	2.6121
1	88262990	A	3_prime_UTR_variant	Hjurp	2.49646
1	88265669	A	missense_variant	Hjurp	2.40917
1	88265672	G	missense_variant	Hjurp	2.38035
1	89153947	A	3_prime_UTR_variant	Sh3bp4	2.3544
1	90775615	C	missense_variant	Col6a3	2.33079
1	90799954	A	intron_variant	Col6a3	2.39456
1	90799963	T	intron_variant	Col6a3	2.38931
1	90939568	G	intron_variant	Mlph	2.35484
1	90950983	C	3_prime_UTR_variant	Mlph	2.62184
1	90950996	G	3_prime_UTR_variant	Mlph	2.44429
1	90951005	T	3_prime_UTR_variant	Mlph	2.3653
1	90958113	G	downstream_gene_variant	Rab17	2.5587
1	93159947	T	synonymous_variant	Mab21l4	2.85188
1	93160167	C	5_prime_UTR_variant	Mab21l4	2.36302
1	93216997	G	missense_variant	Crocc2	2.62901
1	104934189	C	synonymous_variant	Cdh20	3.13244
1	106753242	T	missense_variant	Kdsr	2.50766
1	106946503	C	intron_variant	Serpinb12	2.68878
1	106946573	C	synonymous_variant	Serpinb12	2.73054
1	106946749	T	intron_variant	Serpinb12	2.57288
1	116581505	A	3_prime_UTR_variant	Cntnap5a	2.63237
1	118581368	C	synonymous_variant	Clasp1	3.66024
1	118602327	C	intron_variant	Clasp1	2.48994
1	120224512	C	downstream_gene_variant	Steap3	3.14984
1	120234378	A	missense_variant	Steap3	2.51342
1	120241753	C	synonymous_variant	Steap3	3.12068
1	120243737	G	intron_variant	Steap3	3.06421
1	120243873	A	synonymous_variant	Steap3	2.59498
1	127954211	T	3_prime_UTR_variant	Zranb3	2.42707
1	127956570	A	synonymous_variant	Zranb3	2.387
1	127959787	A	missense_variant	Zranb3	2.43924
1	127960030	T	missense_variant	Zranb3	2.36452
1	130050017	A	intron_variant	Thsd7b	2.9528
1	130811784	C	non_coding_transcript_exon_variant	Gm15848	2.53979
1	131265967	G	intron_variant,non_coding_transcript_variant	Gm28913	3.30747
1	131271939	C	synonymous_variant	Ikbke	2.97961
1	131271975	T	intron_variant	Ikbke	3.30503
1	131275779	T	synonymous_variant	Ikbke	3.18269
1	131292602	T	synonymous_variant	Srgap2	2.70823
1	131316540	A	intron_variant	Srgap2	3.43112
1	131364023	C	synonymous_variant	Srgap2	2.44167
1	131817204	C	3_prime_UTR_variant	Pm20d1	2.69604
1	132357755	C	3_prime_UTR_variant	Tmcc2	2.47965
1	133729897	T	synonymous_variant	Atp2b4	2.56648
1	133830085	A	intergenic_variant	IMPACT=MODIFIER	2.85445
1	134151140	A	missense_variant	Chit1	2.42721
1	134151167	A	missense_variant	Chit1	2.42198
1	134151511	C	3_prime_UTR_variant	Chit1	2.34547
1	134600849	A	intron_variant	Kdm5b	3.02639
1	134632011	A	3_prime_UTR_variant	Kdm5b	2.94381
1	134632609	A	3_prime_UTR_variant	Kdm5b	2.68013
1	134873857	A	intron_variant	Ppp1r12b	2.66344
1	135366284	G	3_prime_UTR_variant	Lmod1	2.38656
1	135455123	T	intron_variant	Nav1	2.37016
1	135963783	C	missense_variant	Igfn1	2.37285
1	139423579	T	synonymous_variant	Zbtb41	2.64237
1	139473396	C	intron_variant	Aspm	3.0449
1	140354419	C	intron_variant	Kcnt2	2.44883
1	143754903	A	3_prime_UTR_variant	Ro60	3.06189
1	150630745	C	synonymous_variant	Hmcn1	2.49756
1	153449037	G	intron_variant	Shcbp1l	2.66208
1	153695998	A	3_prime_UTR_variant	Rgs8	2.9723
1	153740924	G	missense_variant	Rgs16	4.18009
1	153741674	T	synonymous_variant	Rgs16	2.80839
1	153744215	C	3_prime_UTR_variant	Rgs16	2.39266
1	153744230	A	3_prime_UTR_variant	Rgs16	2.58292
1	153745090	T	3_prime_UTR_variant	Rgs16	2.47054
1	153793886	A	intron_variant,non_coding_transcript_variant	Gm41974	2.39324
1	153807616	G	intron_variant	Rgsl1	3.14758
1	153828526	C	non_coding_transcript_exon_variant	Gm41974	2.5146
1	153839930	T	intron_variant	Rgsl1	2.93918
1	154471405	T	synonymous_variant	Cacna1e	2.42088
1	155173973	C	intron_variant	Stx6	3.15135
1	156365217	C	intron_variant	Axdnd1	2.39173
1	158509726	A	intron_variant	Astn1	2.68059
1	158509746	C	intron_variant	Astn1	2.36858
1	158509821	A	intron_variant	Astn1	2.39447
1	158597342	A	intron_variant	Astn1	2.3861
1	158612314	A	intron_variant	Astn1	2.60466
1	160147646	C	synonymous_variant	Tnn	2.72904
1	161168240	C	3_prime_UTR_variant	Ankrd45	2.42417
1	161168384	C	3_prime_UTR_variant	Ankrd45	2.36135
1	161991892	G	3_prime_UTR_variant	Dnm3	2.77277
1	162875476	G	3_prime_UTR_variant	Fmo2	2.49974
1	162875651	A	3_prime_UTR_variant	Fmo2	2.48452
1	162875672	A	3_prime_UTR_variant	Fmo2	2.51017
1	162875690	C	3_prime_UTR_variant	Fmo2	2.52014
1	162875726	C	3_prime_UTR_variant	Fmo2	2.33107
1	162876175	G	3_prime_UTR_variant	Fmo2	2.50356
1	162876232	C	3_prime_UTR_variant	Fmo2	2.36495
1	162876254	T	3_prime_UTR_variant	Fmo2	2.56855
1	162876287	C	3_prime_UTR_variant	Fmo2	2.51443
1	162876395	C	3_prime_UTR_variant	Fmo2	2.86187
1	162876454	A	3_prime_UTR_variant	Fmo2	2.533
1	162888744	G	synonymous_variant	Fmo2	2.59199
1	162954207	T	missense_variant	Fmo3	2.96466
1	162954319	C	synonymous_variant	Fmo3	2.95725
1	162954349	T	synonymous_variant	Fmo3	2.81624
1	162958639	C	intron_variant	Fmo3	2.9517
1	162984295	G	intron_variant	Fmo3	2.94854
1	162984726	G	upstream_gene_variant	Fmo3	2.351
1	163060612	A	splice_donor_5th_base_variant,intron_variant	Mroh9	2.88422
1	163060671	T	synonymous_variant	Mroh9	2.96819
1	163060736	A	synonymous_variant	Mroh9	2.39768
1	165655654	A	missense_variant	Rcsd1	2.65751
1	165774786	G	3_prime_UTR_variant	Creg1	2.71193
1	165774796	T	3_prime_UTR_variant	Creg1	2.62948
1	165774799	A	3_prime_UTR_variant	Creg1	2.57625
1	165774806	G	3_prime_UTR_variant	Creg1	2.61232
1	165857371	A	intron_variant	Cd247	2.35421
1	166291252	T	intron_variant	Ildr2	2.42386
1	166496094	C	intron_variant	Gm4846	2.57988
1	166642459	C	intron_variant	Gm4847	2.56228
1	166663175	G	3_prime_UTR_variant	Fmo9	3.16445
1	166677640	A	synonymous_variant	Fmo9	2.53385
1	167223967	G	3_prime_UTR_variant	Uck2	2.52481
1	167847961	G	3_prime_UTR_variant	Lmx1a	2.42214
1	167848197	G	3_prime_UTR_variant	Lmx1a	2.44988
1	169504457	A	splice_region_variant,intron_variant	Nuf2	2.87882
1	169514831	T	intron_variant	Nuf2	2.74071
1	169744380	T	missense_variant	Rgs4	3.34767
1	169745205	T	intron_variant	Rgs4	2.5254
1	169949599	G	3_prime_UTR_variant	Hsd17b7	2.93177
1	169950674	A	3_prime_UTR_variant	Hsd17b7	2.7807
1	169950697	G	3_prime_UTR_variant	Hsd17b7	2.82934
1	169950717	A	3_prime_UTR_variant	Hsd17b7	2.74738
1	169950748	G	3_prime_UTR_variant	Hsd17b7	2.85812
1	169950795	C	3_prime_UTR_variant	Hsd17b7	2.4717
1	169951120	C	3_prime_UTR_variant	Hsd17b7	2.56145
1	169951154	G	3_prime_UTR_variant	Hsd17b7	2.64508
1	169951287	G	3_prime_UTR_variant	Hsd17b7	2.9042
1	169951299	C	3_prime_UTR_variant	Hsd17b7	2.6026
1	169951331	G	3_prime_UTR_variant	Hsd17b7	2.78742
1	169951358	A	3_prime_UTR_variant	Hsd17b7	2.92243
1	169951406	C	3_prime_UTR_variant	Hsd17b7	2.58925
1	169951454	C	3_prime_UTR_variant	Hsd17b7	2.81616
1	169951482	T	3_prime_UTR_variant	Hsd17b7	2.85297
1	169951867	A	3_prime_UTR_variant	Hsd17b7	2.56075
1	169951882	C	3_prime_UTR_variant	Hsd17b7	2.69964
1	169952025	G	3_prime_UTR_variant	Hsd17b7	2.53453
1	169952088	C	3_prime_UTR_variant	Hsd17b7	2.42222
1	169952169	A	3_prime_UTR_variant	Hsd17b7	2.36325
1	169952202	A	3_prime_UTR_variant	Hsd17b7	2.71202
1	169952214	T	3_prime_UTR_variant	Hsd17b7	2.69902
1	169952230	A	3_prime_UTR_variant	Hsd17b7	2.56475
1	169952349	T	3_prime_UTR_variant	Hsd17b7	2.88453
1	169952393	G	3_prime_UTR_variant	Hsd17b7	2.79707
1	169952546	T	3_prime_UTR_variant	Hsd17b7	2.87934
1	169952751	T	3_prime_UTR_variant	Hsd17b7	2.33204
1	169952814	T	3_prime_UTR_variant	Hsd17b7	2.34741
1	169952925	A	3_prime_UTR_variant	Hsd17b7	2.34806
1	169952929	C	3_prime_UTR_variant	Hsd17b7	2.37708
1	169982037	T	synonymous_variant	Ddr2	2.86193
1	170005053	G	intron_variant	Ddr2	2.89018
1	170036034	A	splice_polypyrimidine_tract_variant,intron_variant	Ddr2	2.52182
1	170194391	T	3_prime_UTR_variant	Uhmk1	2.657
1	170195561	T	3_prime_UTR_variant	Uhmk1	2.40035
1	170197240	A	3_prime_UTR_variant	Uhmk1	2.62447
1	170199679	T	3_prime_UTR_variant	Uhmk1	2.96934
1	170279779	C	intron_variant,non_coding_transcript_variant	Sh2d1b1	2.68398
1	170390676	A	intron_variant	Nos1ap	2.68633
1	170390728	T	splice_donor_region_variant,intron_variant	Nos1ap	2.83949
1	171121602	A	intron_variant	Cfap126	2.60483
1	171121606	A	intron_variant	Cfap126	2.36525
1	171121622	T	intron_variant	Cfap126	2.69475
1	171143518	T	intron_variant	Sdhc	2.67667
1	171160792	C	3_prime_UTR_variant	Mpz	2.5378
1	171226133	T	splice_polypyrimidine_tract_variant,intron_variant	Apoa2	2.38386
1	171256138	T	splice_polypyrimidine_tract_variant,intron_variant	Adamts4	2.52667
1	171273921	T	intron_variant	B4galt3	2.54225
1	171276015	A	intron_variant	B4galt3	2.7932
1	171276121	T	synonymous_variant	B4galt3	2.67273
1	171388480	C	downstream_gene_variant	Nectin4	2.38676
1	171388501	G	downstream_gene_variant	Nectin4	2.59443
1	171409415	T	3_prime_UTR_variant	Arhgap30	2.51975
1	171410151	T	3_prime_UTR_variant	Arhgap30	2.66995
1	171599621	A	intron_variant	Ly9	2.43825
1	171599857	T	missense_variant	Ly9	2.71996
1	171607543	T	upstream_gene_variant	Ly9	2.50489
1	171637255	G	synonymous_variant	Slamf7	2.42961
1	171637541	T	intron_variant	Slamf7	2.49614
1	172475511	T	synonymous_variant	Slamf9	2.3258
1	173728947	C	missense_variant	Ifi207	2.35481
1	173741702	T	5_prime_UTR_variant	Ifi207	2.4325
1	174834293	T	3_prime_UTR_variant	Grem2	2.4069
1	174834569	G	3_prime_UTR_variant	Grem2	2.45477
1	174834570	G	3_prime_UTR_variant	Grem2	2.43218
1	179705812	T	synonymous_variant	Kif28	2.97308
1	179705839	T	synonymous_variant	Kif28	2.80016
1	179712633	G	intron_variant	Kif28	2.77656
1	179728092	G	intron_variant	Kif28	3.44702
1	179728095	G	intron_variant	Kif28	4.06447
1	179728113	C	intron_variant	Kif28	4.31151
1	179728307	A	synonymous_variant	Kif28	4.04569
1	179731143	A	intron_variant	Kif28	3.58651
1	179731176	C	intron_variant	Kif28	3.30778
1	179731186	G	intron_variant	Kif28	3.29534
1	179731287	C	synonymous_variant	Kif28	4.03602
1	179731372	T	missense_variant	Kif28	3.32142
1	179731461	A	intron_variant	Kif28	2.7039
1	179733044	A	missense_variant	Kif28	3.5558
1	179735896	T	intron_variant	Kif28	3.45648
1	179740045	A	synonymous_variant	Kif28	2.49606
1	179740080	A	missense_variant	Kif28	2.67405
1	179744980	T	3_prime_UTR_variant	Ahctf1	2.584
1	179746249	T	3_prime_UTR_variant	Ahctf1	3.10639
1	179752240	G	intron_variant	Ahctf1	3.70883
1	179752272	A	intron_variant	Ahctf1	3.90925
1	179752726	G	synonymous_variant	Ahctf1	3.70717
1	179752892	G	missense_variant	Ahctf1	3.96748
1	179752947	G	synonymous_variant	Ahctf1	2.46875
1	179752948	C	missense_variant	Ahctf1	2.43723
1	179753024	A	missense_variant	Ahctf1	3.49664
1	179753544	G	missense_variant	Ahctf1	2.52102
1	179753763	A	missense_variant	Ahctf1	3.67767
1	179753787	A	missense_variant	Ahctf1	3.54951
1	179762572	T	missense_variant	Ahctf1	2.75737
1	179768442	T	intron_variant	Ahctf1	2.63172
1	179769018	T	synonymous_variant	Ahctf1	2.71227
1	179769277	T	intron_variant	Ahctf1	2.35482
1	179776029	T	synonymous_variant	Ahctf1	3.03444
1	179782644	T	intron_variant	Ahctf1	3.79036
1	179783067	A	intron_variant	Ahctf1	4.11694
1	179784103	T	synonymous_variant	Ahctf1	2.91956
1	179790288	A	intron_variant	Ahctf1	4.28862
1	179790291	G	splice_region_variant,intron_variant	Ahctf1	4.30342
1	180436394	C	3_prime_UTR_variant	Stum	2.34226
1	182128626	C	intron_variant	Srp9	2.40695
1	182132390	C	3_prime_UTR_variant	Srp9	2.44941
1	185281659	C	synonymous_variant	Rab3gap2	2.49345
1	185432027	G	non_coding_transcript_exon_variant	9630028B13Rik	2.45685
1	185432108	C	non_coding_transcript_exon_variant	9630028B13Rik	2.64129
1	185432324	C	non_coding_transcript_exon_variant	9630028B13Rik	2.37983
1	188654453	A	intron_variant	Ush2a	2.40184
1	188911297	C	synonymous_variant	Ush2a	2.33984
1	188911479	C	missense_variant	Ush2a	2.45049
1	188953688	G	intron_variant	Ush2a	2.44377
1	188962058	C	intron_variant	Ush2a	2.43716
1	188987712	T	intron_variant	Kctd3	2.39583
1	191350147	A	3_prime_UTR_variant	Pacc1	2.37001
1	192512997	T	3_prime_UTR_variant	Hhat	2.69475
1	192512998	G	3_prime_UTR_variant	Hhat	2.61758
1	192513490	A	3_prime_UTR_variant	Hhat	2.59759
1	192513519	A	3_prime_UTR_variant	Hhat	2.77444
1	192513570	A	3_prime_UTR_variant	Hhat	2.63682
1	192716974	G	missense_variant	Hhat	2.41165
1	192741416	T	intron_variant	Hhat	2.54009
1	192759752	T	missense_variant	Hhat	3.08559
1	192771116	A	5_prime_UTR_variant	Hhat	2.41108
1	194643718	T	5_prime_UTR_variant	Plxna2	2.58522
2	3178518	C	intron_variant	Fam171a1	2.65116
2	3227236	A	3_prime_UTR_variant	Fam171a1	2.56925
2	3327747	T	3_prime_UTR_variant	Nmt2	2.5711
2	3328118	C	3_prime_UTR_variant	Nmt2	2.44575
2	3340636	T	intron_variant	Acbd7	2.60159
2	3456970	T	3_prime_UTR_variant	Suv39h2	2.375
2	3505589	T	non_coding_transcript_exon_variant	Hspa14	2.38458
2	3506401	G	non_coding_transcript_exon_variant	Hspa14	2.36917
2	3507056	A	non_coding_transcript_exon_variant	Hspa14	2.54412
2	3513204	T	synonymous_variant	Cdnf	2.67035
2	3513207	A	synonymous_variant	Cdnf	2.64284
2	3524511	G	3_prime_UTR_variant	Cdnf	2.64667
2	3524514	G	3_prime_UTR_variant	Cdnf	2.57826
2	4566148	G	synonymous_variant	Frmd4a	2.49229
2	4586525	G	non_coding_transcript_exon_variant	Gm13179	3.30566
2	4763104	T	missense_variant	Bend7	2.37404
2	4763322	A	intron_variant	Bend7	2.46628
2	4763444	G	intron_variant	Bend7	2.376
2	9918052	T	non_coding_transcript_exon_variant	Gm31290	2.37019
2	10238719	T	synonymous_variant	Itih5	2.65367
2	10238770	T	synonymous_variant	Itih5	2.48707
2	10238891	T	intron_variant	Itih5	2.44428
2	10240779	A	missense_variant	Itih5	2.33018
2	10252938	T	3_prime_UTR_variant	Itih5	2.38742
2	10253304	T	3_prime_UTR_variant	Itih5	2.46723
2	11474021	T	3_prime_UTR_variant	Pfkfb3	3.14165
2	11501960	G	5_prime_UTR_variant	Pfkfb3	2.40129
2	11501998	T	5_prime_UTR_variant	Pfkfb3	2.39263
2	11502031	T	5_prime_UTR_variant	Pfkfb3	2.49765
2	11530366	T	intron_variant	Pfkfb3	2.44622
2	11588824	G	intron_variant	Rbm17	2.73362
2	11590845	T	splice_polypyrimidine_tract_variant,intron_variant	Rbm17	2.37493
2	11600523	G	intron_variant	Rbm17	2.67372
2	11600591	T	intron_variant	Rbm17	3.03043
2	11600637	T	synonymous_variant	Rbm17	3.10663
2	11674179	C	intron_variant	Il2ra	3.01242
2	11676766	T	intron_variant	Il2ra	2.68821
2	11676906	A	synonymous_variant	Il2ra	3.90751
2	11682981	A	intron_variant	Il2ra	2.86497
2	11682995	T	intron_variant	Il2ra	2.60766
2	11683017	T	intron_variant	Il2ra	2.48657
2	11683084	C	missense_variant	Il2ra	3.07259
2	11683103	T	synonymous_variant	Il2ra	2.86212
2	11683107	G	missense_variant	Il2ra	2.95522
2	11683116	C	missense_variant	Il2ra	2.85816
2	11683148	T	intron_variant	Il2ra	2.76189
2	12253582	T	splice_polypyrimidine_tract_variant,splice_region_variant,intron_variant	Itga8	2.43565
2	12364410	A	intron_variant	Mindy3	2.66197
2	12364451	T	synonymous_variant	Mindy3	2.57559
2	12364593	G	intron_variant	Mindy3	2.71713
2	13476068	C	synonymous_variant	Cubn	2.4069
2	13476113	G	synonymous_variant	Cubn	2.49858
2	14128920	G	intron_variant	Stam	2.34445
2	14138063	C	intron_variant	Stam	2.44759
2	14142199	C	intron_variant	Stam	2.46663
2	14276370	C	synonymous_variant	Mrc1	2.51506
2	14279975	A	missense_variant	Mrc1	2.34198
2	15078196	C	3_prime_UTR_variant	Arl5b	2.88557
2	20801524	A	intron_variant	Etl4	2.46312
2	22340182	T	synonymous_variant	Myo3a	3.07539
2	22361490	G	intron_variant	Myo3a	2.91011
2	22361523	G	intron_variant	Myo3a	2.64359
2	22361961	C	intron_variant	Myo3a	2.67842
2	22361984	T	intron_variant	Myo3a	2.5181
2	22362019	C	splice_polypyrimidine_tract_variant,intron_variant	Myo3a	2.5785
2	22362116	C	synonymous_variant	Myo3a	2.84221
2	22423363	A	synonymous_variant	Myo3a	2.68922
2	22565154	A	intron_variant	Myo3a	3.3167
2	24048636	C	intron_variant	Hnmt	3.16494
2	24048766	T	missense_variant	Hnmt	3.21082
2	24048789	G	missense_variant	Hnmt	3.17664
2	24048837	A	splice_polypyrimidine_tract_variant,splice_region_variant,intron_variant	Hnmt	3.07477
2	24153150	G	upstream_gene_variant	Il1f8	3.20481
2	24215528	G	5_prime_UTR_variant	Il1f6	3.23089
2	24215754	C	intron_variant	Il1f6	3.24332
2	24282402	G	3_prime_UTR_variant	Il1f5	3.83785
2	24292688	T	missense_variant	Il1f10	2.86791
2	24292791	A	synonymous_variant	Il1f10	2.37279
2	24293043	T	intron_variant	Il1f10	2.45084
2	24293063	T	intron_variant	Il1f10	3.24156
2	24293068	C	intron_variant	Il1f10	3.47206
2	24293115	A	intron_variant	Il1f10	2.48462
2	24293525	C	intron_variant	Il1f10	2.54621
2	24293770	G	3_prime_UTR_variant	Il1f10	3.06261
2	24293792	C	3_prime_UTR_variant	Il1f10	2.34773
2	24336904	T	5_prime_UTR_variant	Il1rn	3.32314
2	24368346	G	intron_variant	Psd4	2.67593
2	24394357	G	missense_variant	Psd4	2.77589
2	24396738	C	missense_variant	Psd4	2.52177
2	24403027	C	intron_variant	Psd4	2.73332
2	24408692	G	3_prime_UTR_variant	Psd4	2.34841
2	24409105	G	3_prime_UTR_variant	Psd4	2.75811
2	24423015	G	synonymous_variant	Pax8	3.04681
2	25083197	C	intron_variant	Entpd8	2.5724
2	25083340	C	5_prime_UTR_variant	Entpd8	2.79718
2	25084254	C	intron_variant	Entpd8	2.51986
2	25084670	G	intron_variant	Entpd8	2.63612
2	25084924	A	intron_variant	Entpd8	2.785
2	25084967	A	missense_variant	Entpd8	3.30529
2	25085983	A	synonymous_variant	Noxa1	2.84116
2	25086043	A	synonymous_variant	Noxa1	2.86471
2	25086117	G	intron_variant	Noxa1	2.78962
2	25086146	C	intron_variant	Noxa1	2.82095
2	25086908	G	intron_variant	Noxa1	2.4922
2	25086983	C	missense_variant	Noxa1	2.61145
2	25086984	A	synonymous_variant	Noxa1	2.60794
2	25362976	C	intron_variant	Uap1l1	2.43176
2	25363490	A	intron_variant	Uap1l1	2.54252
2	25376870	C	3_prime_UTR_variant	Sapcd2	2.8348
2	25399396	A	missense_variant	Entpd2	2.61506
2	25399506	C	synonymous_variant	Entpd2	2.51995
2	25400487	G	intron_variant	Entpd2	2.42396
2	25400541	G	intron_variant	Entpd2	2.41761
2	25408136	G	synonymous_variant	Npdc1	2.41958
2	25423428	G	intron_variant	Fut7	2.67506
2	25433857	T	intron_variant	Abca2	2.7786
2	25433899	G	intron_variant	Abca2	3.01317
2	25434087	G	intron_variant	Abca2	2.43895
2	25434130	T	intron_variant	Abca2	2.41929
2	25435450	G	intron_variant	Abca2	2.484
2	25444597	T	synonymous_variant	Abca2	2.40774
2	25457888	A	synonymous_variant	Clic3	2.41345
2	25458252	C	intron_variant	Clic3	2.58986
2	25458274	T	intron_variant	Clic3	2.38267
2	25459523	A	3_prime_UTR_variant	Paxx	2.39504
2	25460620	C	intron_variant	Paxx	2.38207
2	25466839	G	splice_polypyrimidine_tract_variant,splice_region_variant,intron_variant	Ptgds	2.54066
2	25468177	C	missense_variant	Ptgds	2.43544
2	25468718	G	intron_variant	Ptgds	2.36432
2	25468802	C	intron_variant	Ptgds	2.67071
2	25468956	T	intron_variant	Ptgds	2.56355
2	25499067	T	missense_variant	C8g	2.52083
2	25564501	A	intron_variant	Mamdc4	2.86218
2	25566212	G	intron_variant	Mamdc4	2.80746
2	25567368	C	missense_variant	Mamdc4	2.51559
2	25567535	T	intron_variant	Mamdc4	2.61077
2	25569582	G	intron_variant	Mamdc4	2.72474
2	25583928	T	missense_variant	Rabl6	2.58536
2	25601347	A	splice_donor_region_variant,intron_variant	Rabl6	2.89294
2	26089361	A	intron_variant	Nacc2	3.07057
2	26089408	C	intron_variant	Nacc2	2.58949
2	26467841	G	synonymous_variant	Notch1	2.37737
2	26468390	G	synonymous_variant	Notch1	2.6339
2	27965096	G	intron_variant	Col5a1	2.43799
2	27965104	T	intron_variant	Col5a1	2.43011
2	27965150	G	intron_variant	Col5a1	2.84045
2	27965183	G	intron_variant	Col5a1	2.52508
2	27965188	C	intron_variant	Col5a1	2.54832
2	27965237	C	splice_polypyrimidine_tract_variant,intron_variant	Col5a1	2.48404
2	27965277	G	synonymous_variant	Col5a1	2.52094
2	27965330	C	intron_variant	Col5a1	2.52553
2	27965368	C	intron_variant	Col5a1	2.38633
2	27965671	T	intron_variant	Col5a1	2.3573
2	29921193	G	intron_variant	Odf2	2.41154
2	30807791	T	upstream_gene_variant	Ntmt1	2.99613
2	30807816	A	upstream_gene_variant	Ntmt1	2.84389
2	30808078	G	5_prime_UTR_variant	Ntmt1	2.69509
2	30828754	G	upstream_gene_variant	Asb6	2.39332
2	30828774	G	upstream_gene_variant	Asb6	2.45867
2	30828802	C	upstream_gene_variant	Asb6	2.48127
2	31346592	T	synonymous_variant	Hmcn2	2.55904
2	31350659	C	intron_variant	Hmcn2	2.68352
2	31350669	T	intron_variant	Hmcn2	2.40249
2	31350693	G	intron_variant	Hmcn2	2.77082
2	31354337	T	intron_variant	Hmcn2	2.46995
2	31354503	A	intron_variant	Hmcn2	2.6677
2	31354508	C	intron_variant	Hmcn2	2.65607
2	31354510	C	intron_variant	Hmcn2	2.61963
2	31356264	T	synonymous_variant	Hmcn2	2.7115
2	31362004	C	intron_variant	Hmcn2	2.53347
2	31362100	A	intron_variant	Hmcn2	2.33602
2	31384868	A	missense_variant	Hmcn2	2.47865
2	31385117	A	intron_variant	Hmcn2	2.51694
2	31385254	T	missense_variant	Hmcn2	2.90778
2	31385298	G	missense_variant	Hmcn2	3.01439
2	31388138	T	intron_variant	Hmcn2	3.10331
2	31389250	A	splice_polypyrimidine_tract_variant,splice_region_variant,intron_variant	Hmcn2	2.52696
2	31391432	C	splice_region_variant,synonymous_variant	Hmcn2	2.85853
2	31392206	A	synonymous_variant	Hmcn2	2.57044
2	31405511	G	synonymous_variant	Hmcn2	2.48473
2	31409165	C	intron_variant	Hmcn2	2.84396
2	31409216	T	intron_variant	Hmcn2	2.62542
2	31411737	A	synonymous_variant	Hmcn2	2.50949
2	31411920	C	intron_variant	Hmcn2	2.629
2	31412485	G	synonymous_variant	Hmcn2	3.29824
2	31412491	G	synonymous_variant	Hmcn2	3.05055
2	31413093	T	intron_variant	Hmcn2	2.79661
2	31413131	C	intron_variant	Hmcn2	2.36596
2	31413140	A	intron_variant	Hmcn2	2.51557
2	31413351	C	synonymous_variant	Hmcn2	3.31743
2	31413517	A	intron_variant	Hmcn2	2.91191
2	31413522	A	intron_variant	Hmcn2	2.87832
2	31413556	T	splice_polypyrimidine_tract_variant,intron_variant	Hmcn2	3.34067
2	31413620	C	synonymous_variant	Hmcn2	3.69255
2	31413716	G	intron_variant	Hmcn2	3.4783
2	31414549	A	synonymous_variant	Hmcn2	3.62488
2	31414570	C	synonymous_variant	Hmcn2	3.37967
2	31414575	G	missense_variant	Hmcn2	3.34211
2	31414657	A	synonymous_variant	Hmcn2	3.5129
2	31414739	C	intron_variant	Hmcn2	3.38932
2	31433292	A	synonymous_variant	Hmcn2	2.8445
2	31962175	T	intron_variant	Aif1l	2.33724
2	31991252	C	splice_polypyrimidine_tract_variant,intron_variant	Nup214	2.35561
2	33133875	G	3_prime_UTR_variant	Ralgps1	2.69746
2	33134477	G	3_prime_UTR_variant	Ralgps1	2.68695
2	33135688	C	3_prime_UTR_variant	Ralgps1	2.69684
2	33168280	G	intron_variant	Ralgps1	2.82726
2	33452087	A	3_prime_UTR_variant	Zbtb43	3.15147
2	33452439	G	3_prime_UTR_variant	Zbtb43	2.66574
2	33566741	C	splice_polypyrimidine_tract_variant,splice_region_variant,intron_variant	Lmx1b	2.99395
2	33567118	T	intron_variant	Lmx1b	3.4824
2	33567375	T	intron_variant	Lmx1b	3.11515
2	33567377	A	intron_variant	Lmx1b	3.09579
2	33730592	T	3_prime_UTR_variant	Mvb12b	3.24824
2	33731353	A	3_prime_UTR_variant	Mvb12b	3.13863
2	33731963	C	3_prime_UTR_variant	Mvb12b	2.82489
2	33802758	C	synonymous_variant	Mvb12b	2.72544
2	33834721	T	intron_variant	Mvb12b	2.76938
2	34371005	G	intron_variant	Pbx3	3.09506
2	34497686	G	splice_polypyrimidine_tract_variant,intron_variant	Mapkap1	2.50967
2	34625016	A	downstream_gene_variant	Mapkap1	2.58736
2	34882365	G	missense_variant	Cutal	3.22578
2	34887739	T	splice_polypyrimidine_tract_variant,intron_variant	Cutal	2.44409
2	34887741	T	splice_polypyrimidine_tract_variant,intron_variant	Cutal	2.38177
2	34887749	G	splice_polypyrimidine_tract_variant,splice_region_variant,intron_variant	Cutal	3.31969
2	34890897	T	3_prime_UTR_variant	Cutal	3.36916
2	34891812	G	3_prime_UTR_variant	Cutal	3.18376
2	34894365	C	3_prime_UTR_variant	Phf19	3.30708
2	34894513	G	3_prime_UTR_variant	Phf19	3.3983
2	34894543	C	3_prime_UTR_variant	Phf19	3.17126
2	34895800	C	synonymous_variant	Phf19	3.21675
2	34959490	G	5_prime_UTR_variant	Traf1	2.64916
2	35019423	C	intron_variant	Hc	2.43596
2	35035920	A	intron_variant	Hc	2.41833
2	35036112	T	synonymous_variant	Hc	2.54558
2	35037704	T	synonymous_variant	Hc	2.42007
2	35061393	T	5_prime_UTR_variant	Hc	2.70534
2	35160671	C	intron_variant	Cntrl	2.60531
2	35165544	A	synonymous_variant	Cntrl	2.45589
2	35165591	A	intron_variant	Cntrl	2.49024
2	35306368	G	intron_variant	Gsn	2.34149
2	35307764	T	3_prime_UTR_variant	Gsn	2.40081
2	35307767	A	3_prime_UTR_variant	Gsn	2.40171
2	35323788	A	intron_variant	Stom	2.35252
2	35408203	G	intron_variant	Ggta1	3.95525
2	35751573	T	3_prime_UTR_variant	Ttll11	2.82487
2	35902565	A	intron_variant,non_coding_transcript_variant	Gm35396	2.33969
2	36102346	G	intron_variant	Lhx6	2.78748
2	36116158	A	3_prime_UTR_variant	Rbm18	2.53105
2	37351001	G	3_prime_UTR_variant	Pdcl	3.15124
2	37797896	C	3_prime_UTR_variant	Crb2	3.18163
2	37801322	G	intron_variant	Dennd1a	2.70467
2	37801989	G	intron_variant	Dennd1a	2.58696
2	37802093	T	synonymous_variant	Dennd1a	2.56195
2	37816999	T	synonymous_variant	Dennd1a	2.39106
2	37844959	T	intron_variant	Dennd1a	2.47555
2	39000136	C	intron_variant	Wdr38	2.67325
2	39000163	A	splice_polypyrimidine_tract_variant,intron_variant	Wdr38	2.60748
2	39001400	T	3_prime_UTR_variant	Wdr38	2.5758
2	41302725	C	intron_variant	Lrp1b	2.47023
2	41302951	A	synonymous_variant	Lrp1b	2.70661
2	43599511	A	intron_variant	Kynu	2.62472
2	43672795	T	intron_variant	Kynu	2.62638
2	43672839	A	intron_variant	Kynu	2.35697
2	43677776	C	intron_variant	Kynu	2.6278
2	43677841	G	intron_variant	Kynu	2.36463
2	43677849	A	intron_variant	Kynu	2.59054
2	43677857	A	intron_variant	Kynu	2.98956
2	43681378	T	synonymous_variant	Kynu	3.11498
2	43856751	A	intron_variant	Arhgap15	2.45707
2	43856866	T	5_prime_UTR_variant	Arhgap15	2.79525
2	43856881	C	5_prime_UTR_variant	Arhgap15	2.84004
2	43890319	C	intron_variant	Arhgap15	2.54906
2	44386705	T	3_prime_UTR_variant	Arhgap15	2.51606
2	44386865	G	3_prime_UTR_variant	Arhgap15	2.76805
2	49728402	A	intron_variant	Kif5c	2.36028
2	50128250	G	intron_variant	Lypd6	2.55492
2	50128488	G	non_coding_transcript_exon_variant	Lypd6	2.36088
2	52047462	T	synonymous_variant	Tnfaip6	2.42876
2	52219213	A	synonymous_variant	Neb	2.34911
2	52295312	T	synonymous_variant	Neb	2.44549
2	52708013	A	splice_polypyrimidine_tract_variant,splice_region_variant,intron_variant	Stam2	2.62566
2	55114067	T	3_prime_UTR_variant	Galnt13	3.1526
2	55436034	G	5_prime_UTR_variant	Kcnj3	2.46569
2	57369062	A	3_prime_UTR_variant	Gpd2	2.88347
2	58046732	C	3_prime_UTR_variant	Ermn	2.41671
2	59870307	T	intron_variant	Wdsub1	2.80551
2	66022255	G	synonymous_variant	Csrnp3	2.62874
2	66197633	C	intron_variant	Ttc21b	2.67536
2	66197640	C	intron_variant	Ttc21b	2.62536
2	66197725	T	synonymous_variant	Ttc21b	2.51666
2	66197737	T	synonymous_variant	Ttc21b	2.5768
2	66197770	A	synonymous_variant	Ttc21b	2.59024
2	66197776	T	synonymous_variant	Ttc21b	2.58978
2	66222798	T	splice_polypyrimidine_tract_variant,splice_region_variant,intron_variant	Ttc21b	2.60873
2	66226960	A	splice_polypyrimidine_tract_variant,splice_region_variant,intron_variant	Ttc21b	2.93952
2	66227064	A	intron_variant	Ttc21b	2.77178
2	66236212	C	intron_variant	Ttc21b	2.55354
2	66236217	A	splice_donor_region_variant,intron_variant	Ttc21b	2.55016
2	66247446	C	splice_polypyrimidine_tract_variant,intron_variant	Ttc21b	2.82934
2	69068777	T	intron_variant	Cers6	2.38082
2	69108977	A	3_prime_UTR_variant	Cers6	3.07512
2	69109107	G	3_prime_UTR_variant	Cers6	3.00438
2	69109367	A	3_prime_UTR_variant	Cers6	2.69519
2	69110276	A	3_prime_UTR_variant	Cers6	2.50881
2	69110390	A	3_prime_UTR_variant	Cers6	2.46746
2	69110453	G	3_prime_UTR_variant	Cers6	2.5137
2	69110461	T	3_prime_UTR_variant	Cers6	2.42306
2	69110518	G	3_prime_UTR_variant	Cers6	2.62617
2	69110988	C	3_prime_UTR_variant	Cers6	2.47917
2	69111194	A	3_prime_UTR_variant	Cers6	2.67214
2	69111289	G	3_prime_UTR_variant	Cers6	2.79246
2	69113263	C	3_prime_UTR_variant	Cers6	2.98181
2	69144762	C	splice_polypyrimidine_tract_variant,splice_region_variant,intron_variant	Nostrin	2.72932
2	69466828	C	missense_variant	Lrp2	2.41304
2	69479301	G	synonymous_variant	Lrp2	2.49837
2	69480188	A	synonymous_variant	Lrp2	2.35168
2	69481249	G	synonymous_variant	Lrp2	2.45384
2	69481300	C	missense_variant	Lrp2	2.37728
2	69481336	C	synonymous_variant	Lrp2	2.5278
2	69481365	C	missense_variant	Lrp2	2.52452
2	69481369	G	synonymous_variant	Lrp2	2.51802
2	69483124	G	missense_variant	Lrp2	2.62048
2	69486315	G	synonymous_variant	Lrp2	2.423
2	69489286	T	synonymous_variant	Lrp2	2.8969
2	69670454	G	synonymous_variant	Klhl41	2.83147
2	70579036	A	intron_variant	Gad1	2.33708
2	71081993	A	missense_variant	Dcaf17	3.70946
2	71082263	C	3_prime_UTR_variant	Dcaf17	3.06476
2	71082287	G	3_prime_UTR_variant	Dcaf17	3.01095
2	71082812	C	3_prime_UTR_variant	Dcaf17	3.29364
2	71083039	G	3_prime_UTR_variant	Dcaf17	3.65143
2	71083291	A	3_prime_UTR_variant	Dcaf17	2.42762
2	71083336	G	3_prime_UTR_variant	Dcaf17	3.24517
2	71084330	A	intron_variant	Dcaf17	3.02914
2	71084588	C	intron_variant	Dcaf17	3.02004
2	71090937	A	3_prime_UTR_variant	Dcaf17	2.39643
2	71438776	G	synonymous_variant	Hat1	2.39732
2	71895807	A	splice_region_variant,intron_variant	Pdk1	2.53039
2	71901102	G	3_prime_UTR_variant	Pdk1	2.32301
2	72208220	C	intron_variant	Rapgef4	2.78902
2	76371961	T	intron_variant	Rbm45	2.73994
2	76714139	G	synonymous_variant	Ttn	2.86262
2	76718316	T	missense_variant	Ttn	2.42225
2	76738667	A	missense_variant	Ttn	2.53717
2	76758478	T	missense_variant	Ttn	2.35753
2	76908480	A	missense_variant	Ttn	2.85599
2	77010458	T	3_prime_UTR_variant	Ccdc141	2.64286
2	77014783	T	synonymous_variant	Ccdc141	2.3571
2	78237886	C	5_prime_UTR_variant	Gm14461	2.59601
2	80321154	A	intron_variant	Dnajc10	2.3272
2	80353943	T	3_prime_UTR_variant	Dnajc10	2.45628
2	80500462	A	downstream_gene_variant	Nckap1	2.81787
2	84669337	A	3_prime_UTR_variant	Selenoh	2.37344
2	84669732	C	intron_variant	Selenoh	2.61233
2	84687373	T	3_prime_UTR_variant	Med19	2.46941
2	84692262	G	intron_variant	Zdhhc5	2.36899
2	85045752	C	synonymous_variant	Ssrp1	2.49235
2	85045764	G	synonymous_variant	Ssrp1	2.58816
2	85045798	G	intron_variant	Ssrp1	2.37074
2	85046091	C	intron_variant	Ssrp1	2.35354
2	91644314	A	3_prime_UTR_variant	Zfp408	2.57156
2	92024515	C	upstream_gene_variant	Creb3l1	2.7961
2	92968692	T	3_prime_UTR_variant	Prdm11	2.95587
2	92984948	A	intron_variant	Prdm11	2.96901
2	92984969	C	intron_variant	Prdm11	2.94401
2	92985166	G	intron_variant	Prdm11	2.648
2	92985167	A	intron_variant	Prdm11	2.66345
2	92985267	T	intron_variant	Prdm11	2.35087
2	93791037	T	synonymous_variant	Ext2	3.18714
2	94008611	A	intron_variant	Alkbh3	3.56379
2	102737773	T	splice_polypyrimidine_tract_variant,splice_region_variant,intron_variant	Slc1a2	2.44776
2	102737907	C	synonymous_variant	Slc1a2	2.72901
2	104763016	C	intron_variant	Qser1	2.33765
2	104787016	G	synonymous_variant	Qser1	2.40109
2	104790118	T	synonymous_variant	Qser1	2.43947
2	105966757	A	3_prime_UTR_variant	Dnajc24	2.3965
2	110362121	A	3_prime_UTR_variant	Fibin	2.88373
2	110597359	A	5_prime_UTR_variant	Slc5a12	2.60786
2	110610030	T	intron_variant	Slc5a12	2.56683
2	110610201	C	intron_variant	Slc5a12	2.55986
2	110621654	A	intron_variant	Slc5a12	2.37678
2	110621817	C	intron_variant	Slc5a12	2.344
2	110647023	G	3_prime_UTR_variant	Slc5a12	2.83129
2	110647100	G	3_prime_UTR_variant	Slc5a12	2.93779
2	112242690	C	splice_polypyrimidine_tract_variant,intron_variant	Lpcat4	2.62206
2	112246898	C	3_prime_UTR_variant	Lpcat4	2.38452
2	112355429	T	intron_variant	Slc12a6	2.40669
2	112755101	T	synonymous_variant	Ryr3	3.03781
2	113478881	A	intron_variant	Fmn1	2.44671
2	113479038	G	intron_variant	Fmn1	2.45582
2	113525248	A	missense_variant	Fmn1	2.40724
2	113709614	A	3_prime_UTR_variant	Fmn1	3.02077
2	113748966	G	3_prime_UTR_variant	Grem1	2.91326
2	113749225	G	3_prime_UTR_variant	Grem1	2.43051
2	114011151	A	synonymous_variant	Gjd2	2.49853
2	114172792	C	intron_variant	Aqr	2.47767
2	118718477	A	intron_variant	Plcb2	2.38326
2	119175842	A	3_prime_UTR_variant	Gm14137	2.38178
2	119227768	A	synonymous_variant	Ppp1r14d	2.46353
2	119778136	T	synonymous_variant	Rpap1	2.68658
2	120266056	A	3_prime_UTR_variant	Pla2g4d	2.58279
2	120307912	C	intron_variant	Pla2g4f	2.65021
2	120307916	A	intron_variant	Pla2g4f	2.57617
2	120307919	T	intron_variant	Pla2g4f	2.54072
2	120311592	A	intron_variant	Pla2g4f	2.59325
2	120436538	T	intron_variant	Ganc	3.85944
2	120452704	A	intron_variant	Ganc	3.8851
2	120476962	T	5_prime_UTR_variant	Capn3	3.09132
2	120476963	T	5_prime_UTR_variant	Capn3	3.04197
2	120477179	C	synonymous_variant	Capn3	3.48245
2	120484469	T	intron_variant	Capn3	2.52062
2	120486269	T	intron_variant	Capn3	2.38711
2	120489608	G	intron_variant	Capn3	2.54711
2	120489707	A	synonymous_variant	Capn3	3.04303
2	120489823	C	intron_variant	Capn3	3.14776
2	120489828	A	intron_variant	Capn3	3.15357
2	120495118	A	intron_variant	Capn3	2.78206
2	120495182	C	intron_variant	Capn3	3.59284
2	120495194	T	intron_variant	Capn3	3.62618
2	120495223	T	splice_polypyrimidine_tract_variant,intron_variant	Capn3	3.57302
2	120495264	T	intron_variant	Capn3	3.50866
2	120495272	A	intron_variant	Capn3	3.44831
2	120515535	A	intron_variant	Zfp106	3.47172
2	121178667	T	splice_polypyrimidine_tract_variant,splice_region_variant,intron_variant	Tubgcp4	2.33323
2	121243989	T	missense_variant	Trp53bp1	2.46903
2	121433954	A	intron_variant	Pdia3	2.64131
2	121528772	C	intron_variant	Wdr76	2.38633
2	122792231	A	intron_variant	Sqor	2.45392
2	125306287	A	synonymous_variant	Fbn1	2.34059
2	126035538	C	5_prime_UTR_variant	Fgf7	2.55616
2	126733198	A	intron_variant	Usp8	2.34165
2	126750977	T	splice_polypyrimidine_tract_variant,splice_region_variant,intron_variant	Usp8	2.6396
2	126752467	C	synonymous_variant	Usp8	2.50518
2	126752782	A	intron_variant	Usp8	2.35927
2	126754019	G	intron_variant	Usp8	2.49326
2	126775917	T	intron_variant	Usp50	2.89643
2	126775918	T	intron_variant	Usp50	2.90593
2	126779915	G	intron_variant	Usp50	2.66218
2	126810142	C	intron_variant	Trpm7	2.67663
2	126890456	C	3_prime_UTR_variant	Sppl2a	2.71505
2	126890457	G	3_prime_UTR_variant	Sppl2a	2.72426
2	126890485	G	3_prime_UTR_variant	Sppl2a	2.49168
2	126890637	T	3_prime_UTR_variant	Sppl2a	3.03335
2	126890907	T	3_prime_UTR_variant	Sppl2a	2.70065
2	126891095	A	3_prime_UTR_variant	Sppl2a	2.87457
2	126891099	T	3_prime_UTR_variant	Sppl2a	2.8611
2	126891127	C	3_prime_UTR_variant	Sppl2a	2.4633
2	126891204	T	3_prime_UTR_variant	Sppl2a	3.1257
2	126891877	C	3_prime_UTR_variant	Sppl2a	3.07452
2	126892108	C	3_prime_UTR_variant	Sppl2a	2.87685
2	126892139	A	3_prime_UTR_variant	Sppl2a	2.90835
2	126892372	G	3_prime_UTR_variant	Sppl2a	2.97962
2	126892384	C	3_prime_UTR_variant	Sppl2a	3.1612
2	126892448	T	3_prime_UTR_variant	Sppl2a	2.80594
2	126892458	G	3_prime_UTR_variant	Sppl2a	2.59755
2	126892698	G	3_prime_UTR_variant	Sppl2a	3.05571
2	126892948	G	3_prime_UTR_variant	Sppl2a	3.13081
2	126892988	A	3_prime_UTR_variant	Sppl2a	2.99921
2	126893005	C	3_prime_UTR_variant	Sppl2a	3.16389
2	126893047	T	3_prime_UTR_variant	Sppl2a	2.69707
2	126893112	G	3_prime_UTR_variant	Sppl2a	3.29882
2	126893418	C	3_prime_UTR_variant	Sppl2a	3.01512
2	126893543	A	3_prime_UTR_variant	Sppl2a	2.76541
2	126893605	C	3_prime_UTR_variant	Sppl2a	3.09828
2	126894128	A	3_prime_UTR_variant	Sppl2a	3.07084
2	126894168	C	3_prime_UTR_variant	Sppl2a	2.8213
2	126917705	T	intron_variant	Sppl2a	2.75969
2	127208560	G	intron_variant	Snrnp200	2.42956
2	127209156	T	intron_variant	Snrnp200	2.34824
2	127234969	G	missense_variant	Snrnp200	2.47845
2	127427127	T	intron_variant	Gpat2	3.11485
2	127428325	C	splice_donor_region_variant,intron_variant	Gpat2	2.77564
2	127428334	C	intron_variant	Gpat2	2.76739
2	127429088	A	missense_variant	Gpat2	3.19141
2	127431758	A	missense_variant	Gpat2	3.09633
2	127432365	A	splice_polypyrimidine_tract_variant,splice_region_variant,intron_variant	Gpat2	3.084
2	127432461	C	synonymous_variant	Gpat2	3.26614
2	127432942	A	intron_variant	Gpat2	3.39593
2	127435454	A	intron_variant	Gpat2	2.98912
2	127436458	C	intron_variant	Fahd2a	2.43575
2	127436728	G	intron_variant	Fahd2a	2.55682
2	127438366	T	intron_variant	Fahd2a	3.38488
2	127438425	A	intron_variant	Fahd2a	3.18939
2	127438660	T	intron_variant	Fahd2a	3.02643
2	127440373	G	intron_variant	Fahd2a	2.5596
2	127440382	G	intron_variant	Fahd2a	2.55821
2	127440416	A	synonymous_variant	Fahd2a	2.3646
2	127441814	C	intron_variant	Fahd2a	3.24809
2	127441825	G	intron_variant	Fahd2a	3.1818
2	127441969	T	5_prime_UTR_variant	Fahd2a	2.90205
2	127441990	G	5_prime_UTR_variant	Fahd2a	3.1219
2	127442073	A	missense_variant	Fahd2a	2.73736
2	127456657	A	3_prime_UTR_variant	Kcnip3	2.35663
2	127526777	T	non_coding_transcript_exon_variant	Gm35478	3.26333
2	127527443	T	3_prime_UTR_variant	Prom2	2.34775
2	127539214	C	synonymous_variant	Prom2	2.5069
2	127539480	G	intron_variant	Prom2	2.83509
2	127574632	T	3_prime_UTR_variant	Zfp661	2.39888
2	127576235	T	3_prime_UTR_variant	Zfp661	2.37313
2	127576251	G	3_prime_UTR_variant	Zfp661	2.38198
2	127585989	G	5_prime_UTR_variant	Zfp661	2.75802
2	127590747	C	synonymous_variant	Mrps5	2.39809
2	127600720	A	intron_variant	Mrps5	2.74893
2	127604647	G	downstream_gene_variant	Mrps5	2.65293
2	127605971	G	downstream_gene_variant	Mrps5	2.5934
2	127606300	T	intergenic_variant	IMPACT=MODIFIER	2.74186
2	127606415	G	intergenic_variant	IMPACT=MODIFIER	2.58019
2	128159366	C	3_prime_UTR_variant	Bcl2l11	2.3451
2	128424374	T	non_coding_transcript_exon_variant	Gm14010	3.02062
2	128424392	T	non_coding_transcript_exon_variant	Gm14010	2.96988
2	128424457	G	non_coding_transcript_exon_variant	Gm14010	3.59677
2	128592294	T	5_prime_UTR_variant	Spdye4c	3.0591
2	128592774	A	intron_variant	Spdye4c	2.8181
2	128610523	G	3_prime_UTR_variant	Anapc1	2.45932
2	128783959	T	synonymous_variant	Mertk	2.34208
2	128790382	C	intron_variant	Mertk	2.44286
2	128801258	T	missense_variant	Mertk	2.75274
2	128801614	C	missense_variant	Mertk	2.85129
2	128851362	T	3_prime_UTR_variant	Tmem87b	2.4242
2	128851640	G	3_prime_UTR_variant	Tmem87b	2.39196
2	128852693	A	3_prime_UTR_variant	Tmem87b	2.41739
2	128852761	A	3_prime_UTR_variant	Tmem87b	2.37794
2	128852786	G	3_prime_UTR_variant	Tmem87b	2.37078
2	128852789	G	3_prime_UTR_variant	Tmem87b	2.33078
2	128895418	T	3_prime_UTR_variant	Fbln7	2.43949
2	129068778	C	intron_variant	Ttl	2.64583
2	129103094	C	synonymous_variant	Polr1b	2.46206
2	129204190	A	intron_variant	Slc20a1	2.81673
2	129299681	A	3_prime_UTR_variant	Il1a	3.46913
2	130023705	T	synonymous_variant	Tgm3	2.37305
2	130030132	G	intron_variant	Tgm3	2.43995
2	130048709	G	3_prime_UTR_variant	Tgm3	2.44007
2	130048849	T	3_prime_UTR_variant	Tgm3	2.56182
2	132311723	G	3_prime_UTR_variant	Cds2	2.69326
2	134554355	G	upstream_gene_variant	Hao1	2.46983
2	134595045	A	3_prime_UTR_variant	Tmx4	2.40684
2	144534693	A	intron_variant	Polr3f	2.49824
2	144534699	G	intron_variant	Polr3f	2.73297
2	144534700	C	intron_variant	Polr3f	2.73249
2	144540169	T	3_prime_UTR_variant	Polr3f	2.42643
2	144540388	T	3_prime_UTR_variant	Polr3f	2.59051
2	144543495	T	3_prime_UTR_variant	Rbbp9	2.52215
2	144562293	C	intron_variant	Sec23b	2.5113
2	144587726	G	intron_variant	Sec23b	2.43029
2	145916424	G	3_prime_UTR_variant	Naa20	2.33541
2	145932719	T	intron_variant	Crnkl1	2.66846
2	145934917	A	intron_variant	Cfap61	2.46982
2	146047309	A	intron_variant	Cfap61	2.52491
2	148755523	C	downstream_gene_variant	Cstl1	2.38393
2	148755532	G	downstream_gene_variant	Cstl1	2.39481
2	148755535	G	downstream_gene_variant	Cstl1	2.37055
2	148875691	T	upstream_gene_variant	Cst3	2.37718
2	150114966	A	3_prime_UTR_variant	Zfp120	2.41051
2	150311009	C	3_prime_UTR_variant	3300002I08Rik	2.42718
2	150311115	A	3_prime_UTR_variant	3300002I08Rik	3.03253
2	150575956	A	intron_variant	Cst7	3.15288
2	150583146	C	3_prime_UTR_variant	Apmap	2.50995
2	150618554	G	3_prime_UTR_variant	Acss1	3.31249
2	150619038	T	3_prime_UTR_variant	Acss1	3.50686
2	150619042	A	3_prime_UTR_variant	Acss1	3.17695
2	150619049	A	3_prime_UTR_variant	Acss1	3.5101
2	150619080	T	3_prime_UTR_variant	Acss1	2.97097
2	150619338	C	3_prime_UTR_variant	Acss1	2.63902
2	150619420	G	3_prime_UTR_variant	Acss1	3.13607
2	150619652	C	synonymous_variant	Acss1	2.37713
2	150619898	A	intron_variant	Acss1	2.49401
2	150624866	G	intron_variant,non_coding_transcript_variant	Gm52532	3.44399
2	150625059	T	synonymous_variant	Acss1	2.79499
2	150625165	A	intron_variant	Acss1	3.23949
2	150627251	G	intron_variant	Acss1	2.37188
2	150627259	C	intron_variant	Acss1	2.44854
2	150627281	C	synonymous_variant	Acss1	2.34896
2	150629613	C	intron_variant	Acss1	3.37824
2	150629870	T	synonymous_variant	Acss1	3.53212
2	150637943	A	missense_variant	Acss1	3.13247
2	150768931	G	intron_variant	Entpd6	2.67174
2	150808911	G	intron_variant	Pygb	2.92266
2	150808917	G	intron_variant	Pygb	2.93068
2	150815523	C	intron_variant	Pygb	2.5136
2	150818837	C	splice_polypyrimidine_tract_variant,intron_variant	Pygb	2.40702
2	150820694	G	intron_variant	Pygb	2.38445
2	150838506	C	intron_variant	Abhd12	3.02885
2	150838724	A	intron_variant	Abhd12	2.53591
2	150838862	A	intron_variant	Abhd12	2.70981
2	150839966	C	intron_variant	Abhd12	2.70922
2	150843443	G	intron_variant	Abhd12	3.06001
2	150846209	G	intron_variant	Abhd12	2.34652
2	150846357	G	5_prime_UTR_variant	Abhd12	2.41834
2	150912741	A	intron_variant	Gins1	3.22038
2	150916085	T	intron_variant	Gins1	2.98411
2	150916148	A	synonymous_variant	Gins1	2.35039
2	150916193	T	synonymous_variant	Gins1	2.75323
2	150925920	A	synonymous_variant	Gins1	2.79548
2	150925932	A	synonymous_variant	Gins1	2.66283
2	150926024	C	missense_variant	Gins1	3.33671
2	150928187	A	intron_variant	Gins1	2.7555
2	150931164	T	3_prime_UTR_variant	Gins1	3.13485
2	150931372	G	downstream_gene_variant	Gins1	2.91405
2	150934792	A	3_prime_UTR_variant	Ninl	3.08448
2	150934842	T	3_prime_UTR_variant	Ninl	2.97983
2	150935413	T	synonymous_variant	Ninl	2.40233
2	150937518	A	intron_variant	Ninl	2.66303
2	150937611	C	synonymous_variant	Ninl	2.92808
2	150937614	A	synonymous_variant	Ninl	2.94087
2	150937631	A	missense_variant	Ninl	3.27392
2	150937675	T	missense_variant	Ninl	2.60329
2	150939838	C	intron_variant	Ninl	2.37819
2	150939858	C	missense_variant	Ninl	2.36543
2	150939993	T	intron_variant	Ninl	2.45958
2	150940048	G	intron_variant	Ninl	2.45912
2	150944730	C	intron_variant	Ninl	2.68843
2	150944731	A	intron_variant	Ninl	2.64344
2	150944921	A	intron_variant	Ninl	2.58711
2	150944970	T	intron_variant	Ninl	2.53102
2	150944986	G	intron_variant	Ninl	2.40244
2	150945001	G	intron_variant	Ninl	3.15063
2	150945294	G	intron_variant	Ninl	2.71333
2	150949463	A	missense_variant	Ninl	2.53393
2	150949482	T	synonymous_variant	Ninl	2.39618
2	150952580	C	synonymous_variant	Ninl	2.33683
2	150979467	T	5_prime_UTR_variant	Ninl	3.12066
2	150980229	C	intron_variant	Ninl	2.39825
2	151557564	A	intron_variant	Fkbp1a	2.34397
2	151557632	A	intron_variant	Fkbp1a	2.64394
2	151707206	A	3_prime_UTR_variant	Tmem74b	2.62372
2	151734196	A	intron_variant	Psmf1	2.79236
2	152622545	T	synonymous_variant	Defb25	2.48777
2	152628165	G	missense_variant	Rem1	2.73229
2	153925968	C	intron_variant	Bpifb3	2.40865
2	153928549	T	intron_variant	Bpifb3	3.01563
2	153929432	T	intron_variant	Bpifb3	3.18882
2	153930435	C	intron_variant	Bpifb3	2.64947
2	153930561	A	intron_variant	Bpifb3	2.9213
2	153932582	A	intron_variant	Bpifb3	2.57732
2	153932586	T	intron_variant	Bpifb3	2.58688
2	153932828	A	3_prime_UTR_variant	Bpifb3	2.66216
2	153940720	G	intron_variant	Bpifb4	2.70107
2	153940849	C	splice_polypyrimidine_tract_variant,intron_variant	Bpifb4	2.64375
2	153940881	T	missense_variant	Bpifb4	2.64156
2	153940957	A	synonymous_variant	Bpifb4	2.34924
2	153941064	A	intron_variant	Bpifb4	2.55462
2	153941804	A	intron_variant	Bpifb4	2.53241
2	153941810	G	intron_variant	Bpifb4	2.71178
2	153941825	T	intron_variant	Bpifb4	2.72147
2	153942988	C	synonymous_variant	Bpifb4	2.93341
2	153943186	T	intron_variant	Bpifb4	2.64784
2	153947126	A	intron_variant	Bpifb4	3.26918
2	153947377	G	intron_variant	Bpifb4	2.81432
2	153957009	T	intron_variant	Bpifb4	2.62464
2	153957183	T	synonymous_variant	Bpifb4	3.16569
2	153990395	T	splice_polypyrimidine_tract_variant,intron_variant	Bpifa6	2.48333
2	153992377	C	intron_variant	Bpifa6	2.41214
2	153993212	G	missense_variant	Bpifa6	2.75203
2	153993272	C	intron_variant	Bpifa6	2.83346
2	154692469	A	intron_variant	Chmp4b	2.4426
2	155941476	A	3_prime_UTR_variant	Gdf5	2.47787
2	157098754	T	3_prime_UTR_variant	Samhd1	2.45067
2	157099213	A	3_prime_UTR_variant	Samhd1	2.58832
2	157099284	T	3_prime_UTR_variant	Samhd1	2.42795
2	157106411	C	intron_variant	Samhd1	2.71705
2	157254981	T	synonymous_variant	Mroh8	2.5446
2	157326277	A	3_prime_UTR_variant	Rpn2	2.68807
2	157737507	T	5_prime_UTR_variant	Ctnnbl1	2.35687
2	162237979	A	intron_variant	Ptprt	2.81832
2	162238128	C	synonymous_variant	Ptprt	2.76369
2	164031340	A	intron_variant	Pabpc1l	2.57366
2	164317593	G	missense_variant	Svs6	3.19851
2	164318299	T	3_prime_UTR_variant	Svs6	3.1198
2	164354126	C	3_prime_UTR_variant	Slpi	3.00298
2	164654774	T	intron_variant	Wfdc9	2.32834
2	164954845	C	missense_variant	Mmp9	2.52163
2	165351245	T	downstream_gene_variant	Zfp663	3.04032
2	165351385	C	3_prime_UTR_variant	Zfp663	2.94181
2	165351733	G	3_prime_UTR_variant	Zfp663	3.14137
2	165352490	T	missense_variant	Zfp663	3.15378
2	165352498	C	synonymous_variant	Zfp663	3.13599
2	165352639	C	missense_variant	Zfp663	3.13614
2	165352961	G	missense_variant	Zfp663	2.93119
2	165352966	G	synonymous_variant	Zfp663	3.0402
2	165381807	C	synonymous_variant	Zfp334	2.56444
2	165406415	A	3_prime_UTR_variant	Slc13a3	2.66296
2	165406740	G	synonymous_variant	Slc13a3	2.68647
2	165424463	T	intron_variant	Slc13a3	2.33384
2	165424719	A	intron_variant	Slc13a3	2.63525
2	165518149	A	intron_variant	Slc2a10	2.72667
2	165518604	A	3_prime_UTR_variant	Slc2a10	2.50152
2	165518908	T	3_prime_UTR_variant	Slc2a10	2.34011
2	165519389	G	3_prime_UTR_variant	Slc2a10	2.33425
2	166070285	A	3_prime_UTR_variant	Ncoa3	2.33522
2	167485383	A	synonymous_variant	Spata2	2.33846
2	168754594	A	synonymous_variant	Sall4	2.51373
2	170071659	C	3_prime_UTR_variant	Tshz2	2.65775
2	170071708	T	3_prime_UTR_variant	Tshz2	2.46044
2	170071723	C	3_prime_UTR_variant	Tshz2	2.43248
2	170071778	T	3_prime_UTR_variant	Tshz2	2.43851
2	172249231	C	synonymous_variant	Mc3r	4.13002
2	172249288	T	synonymous_variant	Mc3r	3.21972
2	172249885	T	3_prime_UTR_variant	Mc3r	2.8658
2	172249956	G	3_prime_UTR_variant	Mc3r	4.48866
2	172250108	C	3_prime_UTR_variant	Mc3r	2.83283
2	172250196	G	3_prime_UTR_variant	Mc3r	2.79876
2	172250223	C	3_prime_UTR_variant	Mc3r	2.55864
2	172250317	C	3_prime_UTR_variant	Mc3r	2.39324
2	172250392	G	3_prime_UTR_variant	Mc3r	3.74044
2	172250436	G	3_prime_UTR_variant	Mc3r	3.01933
2	172250446	A	3_prime_UTR_variant	Mc3r	3.0827
2	172250465	T	3_prime_UTR_variant	Mc3r	2.6714
2	172250540	T	3_prime_UTR_variant	Mc3r	2.87257
2	172250558	G	3_prime_UTR_variant	Mc3r	3.88176
2	172250581	G	3_prime_UTR_variant	Mc3r	3.56093
2	172250605	T	3_prime_UTR_variant	Mc3r	2.52122
2	172250673	T	3_prime_UTR_variant	Mc3r	3.72601
2	172250729	G	3_prime_UTR_variant	Mc3r	4.50091
2	172251086	G	3_prime_UTR_variant	Mc3r	3.80221
2	172251149	T	downstream_gene_variant	Mc3r	3.03566
2	172454675	A	synonymous_variant	Gcnt7	2.3802
2	172868847	C	3_prime_UTR_variant	Bmp7	2.41639
2	173156075	C	synonymous_variant	Pck1	2.68823
2	173156194	T	intron_variant	Pck1	2.59641
2	173525853	A	intron_variant	1700021F07Rik	2.37334
2	173590720	G	intron_variant,non_coding_transcript_variant	Ppp4r1l-ps	2.44664
2	173700877	G	intron_variant	Rab22a	2.46894
2	173703506	G	downstream_gene_variant	Rab22a	3.01765
2	173703802	G	downstream_gene_variant	Rab22a	2.80045
2	178119274	G	synonymous_variant	Phactr3	2.98747
2	178421219	T	synonymous_variant	Fam217b	2.48724
2	178423711	A	3_prime_UTR_variant	Fam217b	2.63083
2	178423726	G	3_prime_UTR_variant	Fam217b	2.42282
2	181382609	C	intron_variant	Zbtb46	2.56483
3	3651648	C	synonymous_variant	Hnf4g	2.34375
3	5398704	T	synonymous_variant	Zfhx4	2.45686
3	6620125	T	missense_variant	1700008P02Rik	2.61752
3	9280970	T	synonymous_variant	Zbtb10	2.79582
3	9284611	C	3_prime_UTR_variant	Zbtb10	3.14881
3	26927355	A	missense_variant	Spata16	2.33942
3	27207408	G	intron_variant	Nceh1	2.34649
3	27207454	C	intron_variant	Nceh1	2.5851
3	27207556	G	intron_variant	Nceh1	2.40816
3	27537933	C	intron_variant	Fndc3b	2.3319
3	27537938	T	intron_variant	Fndc3b	2.35618
3	28555056	T	intron_variant	Tnik	2.49265
3	28557079	T	synonymous_variant	Tnik	2.33909
3	29416963	C	intron_variant	Egfem1	3.07396
3	29416972	C	intron_variant	Egfem1	3.08589
3	30624297	T	3_prime_UTR_variant	Lrrc34	2.3555
3	33815964	C	synonymous_variant	Ccdc39	2.33392
3	35788473	C	5_prime_UTR_variant	Atp11b	2.55436
3	35795637	T	intron_variant	Atp11b	2.59573
3	35795643	T	intron_variant	Atp11b	2.45054
3	41647567	C	missense_variant	Sclt1	3.59662
3	41742045	A	5_prime_UTR_variant	Sclt1	2.99584
3	52345617	G	synonymous_variant	Foxo1	2.45469
3	65356268	T	synonymous_variant	Kcnab1	2.86618
3	65356337	A	synonymous_variant	Kcnab1	2.75775
3	65356952	T	intron_variant	Kcnab1	2.56494
3	65358168	G	intron_variant	Kcnab1	2.69964
3	67438576	G	synonymous_variant	Gfm1	2.48191
3	67451463	A	intron_variant	Gfm1	2.40036
3	67584738	A	intron_variant	Mfsd1	2.35319
3	73049857	G	synonymous_variant	Slitrk3	2.4243
3	76074315	A	5_prime_UTR_variant	Fstl5	2.3306
3	82383382	C	intron_variant	Map9	2.46903
3	83007950	G	missense_variant	Fgg	2.56689
3	83008301	T	intron_variant	Fgg	2.82693
3	83026204	G	5_prime_UTR_variant	Fga	2.67733
3	83028572	G	synonymous_variant	Fga	2.55092
3	83042562	C	synonymous_variant	Fgb	2.98604
3	83044274	G	synonymous_variant	Fgb	2.65363
3	84444848	A	synonymous_variant	Fhdc1	2.52271
3	84445484	C	synonymous_variant	Fhdc1	2.75614
3	84445750	T	missense_variant	Fhdc1	2.85007
3	84445786	A	missense_variant	Fhdc1	2.83528
3	84446627	G	intron_variant	Fhdc1	2.61117
3	84456981	G	intron_variant	Fhdc1	2.8425
3	84457122	G	intron_variant	Fhdc1	2.84814
3	84464436	A	intron_variant	Fhdc1	3.53012
3	84496628	C	3_prime_UTR_variant	Arfip1	3.56673
3	84497669	T	3_prime_UTR_variant	Arfip1	3.13179
3	84519584	C	synonymous_variant	Arfip1	3.1565
3	84529145	T	intron_variant	Arfip1	2.38902
3	85660523	T	3_prime_UTR_variant	Fam160a1	2.44347
3	85871014	G	3_prime_UTR_variant	Glt28d2	2.49188
3	85871061	A	3_prime_UTR_variant	Glt28d2	2.36199
3	85871101	T	3_prime_UTR_variant	Glt28d2	2.36226
3	85871150	G	3_prime_UTR_variant	Glt28d2	2.53353
3	85871182	T	3_prime_UTR_variant	Glt28d2	2.47274
3	85871312	T	3_prime_UTR_variant	Glt28d2	2.4442
3	85871742	C	synonymous_variant	Glt28d2	2.48595
3	86093910	A	intron_variant	Sh3d19	2.664
3	86098042	G	intron_variant	Sh3d19	2.51073
3	86138529	A	synonymous_variant	Rps3a1	2.69313
3	86799138	G	intron_variant	Dclk2	2.43126
3	87753770	A	synonymous_variant	Pear1	2.39454
3	87815312	C	synonymous_variant	Insrr	2.65344
3	87919629	A	5_prime_UTR_variant	Mrpl24	2.93345
3	87921780	A	intron_variant	Mrpl24	2.7484
3	87923004	G	3_prime_UTR_variant	Rrnad1	2.61123
3	87932140	G	synonymous_variant	Isg20l2	2.69783
3	87953026	A	missense_variant	Crabp2	2.94704
3	87975704	G	synonymous_variant	Nes	2.86261
3	87979694	A	synonymous_variant	Nes	2.80844
3	88051931	A	synonymous_variant	Gpatch4	3.46458
3	88052049	G	synonymous_variant	Gpatch4	3.24166
3	88054386	A	synonymous_variant	Gpatch4	3.51604
3	88054560	G	intron_variant	Gpatch4	2.95832
3	88069602	C	3_prime_UTR_variant	Ttc24	2.95662
3	88072735	T	synonymous_variant	Ttc24	2.50869
3	88247647	A	intron_variant	Rhbg	2.69966
3	89340118	C	missense_variant	Adam15	2.45156
3	92571293	G	3_prime_UTR_variant	Ivl	2.58454
3	92571907	G	missense_variant	Ivl	2.77255
3	92668736	T	3_prime_UTR_variant	Lce1a2	2.65124
3	93333144	G	3_prime_UTR_variant	Hrnr	2.52114
3	97694960	C	missense_variant	Pde4dip	2.50246
3	97695867	T	intron_variant	Pde4dip	2.39378
3	97753040	C	synonymous_variant	Pde4dip	2.39052
3	97755589	C	synonymous_variant	Pde4dip	3.0071
3	97755614	A	splice_polypyrimidine_tract_variant,intron_variant	Pde4dip	3.13713
3	97756772	G	non_coding_transcript_exon_variant	Pde4dip	2.56763
3	97757121	G	intron_variant	Pde4dip	2.34334
3	97757371	G	intron_variant	Pde4dip	2.50862
3	97757468	A	intron_variant	Pde4dip	2.61936
3	97757488	A	intron_variant	Pde4dip	2.64219
3	97757508	C	intron_variant	Pde4dip	2.59201
3	97757550	T	synonymous_variant	Pde4dip	3.0263
3	97793341	T	intron_variant	Pde4dip	2.78826
3	97796695	A	intron_variant	Pde4dip	2.61712
3	97796724	A	splice_region_variant,intron_variant	Pde4dip	2.65278
3	97824451	C	intron_variant	Pde4dip	3.08979
3	101860828	A	synonymous_variant	Slc22a15	2.88652
3	101860845	G	synonymous_variant	Slc22a15	2.87217
3	101862807	T	intron_variant	Slc22a15	2.68554
3	101862862	C	intron_variant	Slc22a15	3.71555
3	101883019	G	intron_variant	Slc22a15	2.45711
3	101897128	T	missense_variant	Slc22a15	2.77358
3	101915446	C	synonymous_variant	Slc22a15	3.09484
3	102768798	G	intron_variant	Tspan2	3.01878
3	102771662	C	3_prime_UTR_variant	Tspan2	2.5579
3	102777586	C	missense_variant	Tshb	3.01174
3	102840854	C	splice_region_variant,intron_variant	Sycp1	3.52373
3	102851466	G	intron_variant	Sycp1	3.38511
3	102853356	C	intron_variant	Sycp1	3.3675
3	102854055	T	intron_variant	Sycp1	2.96145
3	102854132	C	synonymous_variant	Sycp1	3.60865
3	102934877	A	missense_variant	Sycp1	3.34316
3	102935525	G	intron_variant	Sycp1	2.56818
3	102949259	A	intron_variant	Nr1h5	2.69195
3	102949595	T	synonymous_variant	Nr1h5	3.09768
3	103836194	G	missense_variant	Bcl2l15	2.40184
3	104658235	G	3_prime_UTR_variant	Slc16a1	2.46984
3	104658443	T	3_prime_UTR_variant	Slc16a1	2.32854
3	104769647	A	3_prime_UTR_variant	Tafa3	2.58474
3	105004830	C	synonymous_variant	Cttnbp2nl	2.35167
3	105006117	C	synonymous_variant	Cttnbp2nl	2.64016
3	105671585	C	3_prime_UTR_variant	Kcnd3	2.59667
3	105671802	A	3_prime_UTR_variant	Kcnd3	2.47256
3	105678509	G	3_prime_UTR_variant	Ddx20	2.68337
3	105678826	C	synonymous_variant	Ddx20	2.62837
3	105679417	A	synonymous_variant	Ddx20	2.66967
3	105905158	G	intron_variant	Tmigd3	2.34875
3	105922101	G	intron_variant	Tmigd3	2.82648
3	105962211	T	intron_variant	Wdr77	2.42256
3	107036614	C	synonymous_variant	Kcna3	2.79201
3	107237121	G	synonymous_variant	Prok1	2.52144
3	107278976	A	synonymous_variant	Lamtor5	2.38073
3	107281925	C	synonymous_variant	Lamtor5	2.37018
3	107292511	T	missense_variant	Slc16a4	2.40254
3	107292638	T	intron_variant	Slc16a4	2.37902
3	107297950	C	synonymous_variant	Slc16a4	2.58201
3	107298088	A	intron_variant	Slc16a4	2.63118
3	107300871	T	missense_variant	Slc16a4	2.91719
3	107331089	T	synonymous_variant	Rbm15	2.65797
3	107332817	G	synonymous_variant	Rbm15	2.76125
3	108074027	T	downstream_gene_variant	Ampd2	2.68031
3	108092821	A	intron_variant	Gnat2	2.51779
3	113558485	T	intron_variant	Amy1	2.87076
3	114090158	G	synonymous_variant	Col11a1	3.23704
3	114151324	G	intron_variant	Col11a1	3.46225
3	114152741	G	intron_variant	Col11a1	3.29061
3	114173379	T	synonymous_variant	Col11a1	2.61062
3	114184908	G	synonymous_variant	Col11a1	2.43623
3	114206260	C	intron_variant	Col11a1	2.45008
3	117686579	C	intron_variant	Plppr5	2.48298
3	121510150	T	intron_variant	Slc44a3	2.33421
3	121510315	A	splice_region_variant,synonymous_variant	Slc44a3	2.87514
3	121682630	G	intron_variant	4930432M17Rik	2.40334
3	121729310	A	intron_variant	F3	2.91073
3	121734336	A	3_prime_UTR_variant	F3	3.02312
3	121758867	G	downstream_gene_variant	Abcd3	2.54013
3	121758893	A	downstream_gene_variant	Abcd3	2.53053
3	121758906	G	3_prime_UTR_variant	Abcd3	2.73441
3	121759111	T	3_prime_UTR_variant	Abcd3	2.42009
3	121769459	C	intron_variant	Abcd3	2.36761
3	121769484	G	intron_variant	Abcd3	2.48605
3	121769494	C	intron_variant	Abcd3	2.5679
3	121775691	A	synonymous_variant	Abcd3	2.64619
3	121775717	G	splice_polypyrimidine_tract_variant,splice_region_variant,intron_variant	Abcd3	2.4688
3	121775766	A	intron_variant	Abcd3	2.53855
3	121777150	T	intron_variant	Abcd3	2.54056
3	122180107	T	downstream_gene_variant	Abca4	3.25179
3	123006357	G	3_prime_UTR_variant	Myoz2	2.34559
3	123006361	G	3_prime_UTR_variant	Myoz2	2.33376
3	123034150	A	5_prime_UTR_variant	Myoz2	2.5312
3	123079633	T	3_prime_UTR_variant	Synpo2	2.52069
3	123350923	A	intron_variant	Sec24d	2.54257
3	123506485	G	synonymous_variant	Prss12	2.35962
3	123526426	G	3_prime_UTR_variant	Ndst3	2.49035
3	123526459	A	3_prime_UTR_variant	Ndst3	2.55099
3	123528121	C	3_prime_UTR_variant	Ndst3	2.38547
3	123528604	G	3_prime_UTR_variant	Ndst3	2.43563
3	126810738	G	intron_variant	Camk2d	3.21948
3	127029591	G	intron_variant	Ank2	2.73376
3	127032025	G	intron_variant	Ank2	2.37867
3	127052772	A	synonymous_variant	Ank2	2.51141
3	129912147	T	synonymous_variant	Casp6	2.63305
3	130478745	C	intron_variant	Col25a1	3.04977
3	130517755	C	intron_variant	Col25a1	2.39791
3	130522513	G	intron_variant	Col25a1	2.61118
3	131110728	G	5_prime_UTR_variant	Lef1	3.05181
3	131111004	A	5_prime_UTR_variant	Lef1	2.42684
3	131111420	C	5_prime_UTR_variant	Lef1	2.78222
3	131111633	C	synonymous_variant	Lef1	2.8068
3	131112703	G	5_prime_UTR_variant	Lef1	2.39081
3	131184542	G	intron_variant	Lef1	3.0865
3	131189394	A	missense_variant	Lef1	3.05402
3	131194787	G	splice_region_variant,synonymous_variant	Lef1	2.46041
3	131194802	A	intron_variant	Lef1	2.34723
3	131204208	G	intron_variant	Lef1	3.70096
3	131204320	T	intron_variant	Lef1	2.67556
3	131242460	G	intron_variant	Hadh	2.65204
3	131293719	C	intron_variant	Cyp2u1	2.35601
3	131295104	A	intron_variant	Cyp2u1	2.72953
3	131297728	C	non_coding_transcript_exon_variant	Cyp2u1	2.33933
3	131297924	T	missense_variant	Cyp2u1	2.46542
3	136903091	G	splice_polypyrimidine_tract_variant,intron_variant	Ppp3ca	2.84443
3	136903242	T	intron_variant	Ppp3ca	2.58169
3	136931967	G	intron_variant	Ppp3ca	2.75133
3	138174820	C	intron_variant	4930579F01Rik	2.88267
3	138174835	T	intron_variant	4930579F01Rik	2.94667
3	138231227	G	3_prime_UTR_variant	Adh7	2.33701
3	138231230	T	3_prime_UTR_variant	Adh7	2.3734
3	138742849	C	intron_variant	Tspan5	2.65116
3	138945637	A	intron_variant	Rap1gds1	2.57178
3	142507947	A	missense_variant	Gbp5	2.6471
3	142560498	T	5_prime_UTR_variant	Gbp3	2.42024
3	145298901	A	intron_variant	Col24a1	2.56182
3	145356859	G	intron_variant	Col24a1	2.58341
3	145356934	T	5_prime_UTR_variant	Col24a1	2.55865
3	145357107	A	intron_variant	Col24a1	2.70982
3	146141647	C	3_prime_UTR_variant	Mcoln3	2.43641
3	146438782	T	synonymous_variant	Ssx2ip	2.35831
3	152450729	A	intron_variant	Zzz3	2.34454
3	152461230	G	3_prime_UTR_variant	Zzz3	2.72356
3	152461250	C	3_prime_UTR_variant	Zzz3	2.83234
3	152461899	A	3_prime_UTR_variant	Zzz3	3.46565
3	152462004	T	3_prime_UTR_variant	Zzz3	3.24271
3	152462032	G	3_prime_UTR_variant	Zzz3	2.54582
3	153789842	A	non_coding_transcript_exon_variant	5730460C07Rik	2.38495
4	6204631	A	missense_variant	Ubxn2b	2.54974
4	6217941	G	3_prime_UTR_variant	Ubxn2b	2.69347
4	6219222	G	3_prime_UTR_variant	Ubxn2b	2.58303
4	6266027	G	3_prime_UTR_variant	Cyp7a1	2.68398
4	6266095	A	3_prime_UTR_variant	Cyp7a1	2.72301
4	6266579	C	3_prime_UTR_variant	Cyp7a1	2.77038
4	6267523	C	3_prime_UTR_variant	Cyp7a1	2.98346
4	6407390	G	intron_variant	Nsmaf	3.03974
4	6409907	A	synonymous_variant	Nsmaf	2.65027
4	8710582	A	intron_variant	Chd7	3.40194
4	19520014	G	3_prime_UTR_variant	Cpne3	2.55667
4	19520342	C	3_prime_UTR_variant	Cpne3	3.76446
4	19535304	A	splice_polypyrimidine_tract_variant,splice_region_variant,intron_variant	Cpne3	2.68634
4	19550213	T	intron_variant	Cpne3	2.38964
4	19575252	G	synonymous_variant	Rmdn1	2.44001
4	19640239	G	synonymous_variant	Wwp1	2.33888
4	19646249	G	non_coding_transcript_exon_variant	LOC108168933	3.07812
4	20120263	C	3_prime_UTR_variant	Nkain3	2.94948
4	20120475	G	3_prime_UTR_variant	Nkain3	3.49695
4	20120606	G	3_prime_UTR_variant	Nkain3	2.55682
4	20121206	T	3_prime_UTR_variant	Nkain3	2.71353
4	20122056	C	3_prime_UTR_variant	Nkain3	2.37274
4	20244925	A	3_prime_UTR_variant	Nkain3	2.52865
4	20244931	A	3_prime_UTR_variant	Nkain3	2.9133
4	20778718	C	5_prime_UTR_variant	Nkain3	2.77049
4	21796984	C	intron_variant	Usp45	2.79042
4	24612883	T	3_prime_UTR_variant	Klhl32	2.4867
4	24612937	T	3_prime_UTR_variant	Klhl32	2.44615
4	28870496	A	intron_variant	Epha7	2.94281
4	33148897	C	intron_variant	Gabrr1	2.42181
4	41124183	C	missense_variant	Nol6	2.37366
4	41124327	T	5_prime_UTR_variant	Nol6	2.33944
4	41393731	T	synonymous_variant	Kif24	2.35799
4	41517844	G	3_prime_UTR_variant	Fam219a	2.3382
4	41518860	C	3_prime_UTR_variant	Fam219a	2.55438
4	43302298	T	intron_variant	Atp8b5	2.95508
4	43302322	A	intron_variant	Atp8b5	2.57662
4	43302402	T	intron_variant	Atp8b5	2.44423
4	43308476	A	splice_polypyrimidine_tract_variant,intron_variant	Atp8b5	2.32576
4	43308477	C	splice_polypyrimidine_tract_variant,intron_variant	Atp8b5	2.33391
4	43322372	G	intron_variant	Atp8b5	2.55027
4	43322456	C	5_prime_UTR_variant	Atp8b5	2.70163
4	43322621	G	intron_variant	Atp8b5	2.34671
4	43325082	G	intron_variant	Atp8b5	2.68309
4	43325172	C	intron_variant	Atp8b5	2.78444
4	43325206	C	intron_variant	Atp8b5	2.57168
4	43325269	C	intron_variant	Atp8b5	2.90629
4	43325317	C	intron_variant	Atp8b5	2.7744
4	43325395	G	intron_variant	Atp8b5	2.53165
4	43325445	C	intron_variant	Atp8b5	2.58023
4	43325684	C	intron_variant	Atp8b5	2.61354
4	43325704	C	intron_variant	Atp8b5	2.88405
4	43326245	T	intron_variant	Atp8b5	2.75635
4	43326473	G	intron_variant	Atp8b5	2.48192
4	43326498	G	intron_variant	Atp8b5	2.65961
4	43334360	C	intron_variant	Atp8b5	2.69066
4	43356917	C	intron_variant	Atp8b5	2.38161
4	43356933	G	intron_variant	Atp8b5	2.39855
4	43426333	C	synonymous_variant	Rusc2	2.3485
4	44036900	A	3_prime_UTR_variant	Gne	2.48574
4	44531412	A	3_prime_UTR_variant	Pax5	3.07723
4	45269803	G	intron_variant	Frmpd1	3.02534
4	45269851	T	intron_variant	Frmpd1	2.38559
4	45269882	C	intron_variant	Frmpd1	3.19802
4	45275350	T	missense_variant	Frmpd1	2.54315
4	45283614	G	missense_variant	Frmpd1	2.33784
4	45283625	A	synonymous_variant	Frmpd1	2.46789
4	45284178	T	missense_variant	Frmpd1	2.53113
4	45284815	C	missense_variant	Frmpd1	2.47996
4	45284902	T	missense_variant	Frmpd1	2.37419
4	45285107	C	missense_variant	Frmpd1	2.61648
4	45285116	C	synonymous_variant	Frmpd1	2.45724
4	45285122	G	synonymous_variant	Frmpd1	2.44295
4	45285136	C	missense_variant	Frmpd1	2.48728
4	45285997	G	downstream_gene_variant	Frmpd1	2.92611
4	45299650	C	intron_variant	Trmt10b	2.88372
4	45301242	G	missense_variant	Trmt10b	3.52554
4	45305582	T	intron_variant	Trmt10b	2.50461
4	45305645	T	intron_variant	Trmt10b	3.19466
4	45305646	G	intron_variant	Trmt10b	3.19828
4	45305682	A	intron_variant	Trmt10b	3.32194
4	45305935	A	intron_variant	Trmt10b	2.58799
4	45305977	G	intron_variant	Trmt10b	2.63797
4	45305982	C	intron_variant	Trmt10b	2.59512
4	45307909	C	missense_variant	Trmt10b	2.71301
4	45308493	T	non_coding_transcript_exon_variant	Trmt10b	2.63114
4	45315268	C	3_prime_UTR_variant	Trmt10b	2.81827
4	45316820	G	3_prime_UTR_variant	Exosc3	2.98354
4	45317665	G	intron_variant	Exosc3	2.70697
4	45317872	T	intron_variant	Exosc3	2.50536
4	45319522	C	intron_variant	Exosc3	2.68024
4	45374515	T	3_prime_UTR_variant	Dcaf10	2.50903
4	45376627	C	3_prime_UTR_variant	Dcaf10	3.36257
4	45376957	T	3_prime_UTR_variant	Dcaf10	2.77804
4	45377132	G	3_prime_UTR_variant	Dcaf10	3.10915
4	45377863	C	3_prime_UTR_variant	Dcaf10	3.15553
4	45379508	C	3_prime_UTR_variant	Dcaf10	2.53382
4	45379567	C	3_prime_UTR_variant	Dcaf10	3.46864
4	45397864	C	3_prime_UTR_variant	Slc25a51	2.6326
4	45398009	C	3_prime_UTR_variant	Slc25a51	2.35414
4	45398325	A	3_prime_UTR_variant	Slc25a51	2.83163
4	45898739	C	intron_variant	Ccdc180	2.4389
4	45914158	A	intron_variant	Ccdc180	2.43073
4	45914185	G	intron_variant	Ccdc180	2.55686
4	45914187	A	intron_variant	Ccdc180	2.5641
4	45916138	T	intron_variant	Ccdc180	2.45866
4	45921942	T	synonymous_variant	Ccdc180	2.63578
4	45926292	T	intron_variant	Ccdc180	2.63765
4	45926294	T	intron_variant	Ccdc180	2.61377
4	45926311	A	intron_variant	Ccdc180	2.55809
4	46468535	G	intron_variant	Anp32b	2.38748
4	46492717	T	synonymous_variant	Nans	2.3385
4	46498888	T	intron_variant	Nans	3.36787
4	46500166	G	synonymous_variant	Nans	2.93718
4	47016375	G	3_prime_UTR_variant	Anks6	2.45045
4	47016402	A	3_prime_UTR_variant	Anks6	2.86879
4	47016559	T	3_prime_UTR_variant	Anks6	2.57285
4	47016571	G	3_prime_UTR_variant	Anks6	2.48888
4	47016574	A	3_prime_UTR_variant	Anks6	2.46351
4	47016582	G	3_prime_UTR_variant	Anks6	2.46134
4	48389980	C	5_prime_UTR_variant	Invs	2.87785
4	48396372	T	synonymous_variant	Invs	2.67979
4	48422180	C	intron_variant	Invs	2.55929
4	48422191	T	intron_variant	Invs	2.43668
4	48426987	T	intron_variant	Invs	3.31197
4	48451811	G	intron_variant	Tex10	2.63176
4	49771292	A	synonymous_variant	Grin3a	2.69294
4	53566216	A	3_prime_UTR_variant	Slc44a1	2.95118
4	53566971	G	3_prime_UTR_variant	Slc44a1	2.9888
4	56767866	T	synonymous_variant	Elp1	2.3731
4	56874619	C	downstream_gene_variant	Tmem245	2.81006
4	56876870	G	3_prime_UTR_variant	Tmem245	2.68744
4	57068253	G	intron_variant	Epb41l4b	2.84355
4	57916250	T	5_prime_UTR_variant	D630039A03Rik	2.32854
4	58116389	G	intron_variant	Svep1	2.63119
4	58436075	C	3_prime_UTR_variant	Lpar1	2.78502
4	58436294	T	3_prime_UTR_variant	Lpar1	2.77233
4	70218499	T	3_prime_UTR_variant	Cdk5rap2	3.48893
4	70221869	G	3_prime_UTR_variant	Cdk5rap2	3.21986
4	70222658	G	3_prime_UTR_variant	Cdk5rap2	3.06993
4	70246878	G	intron_variant	Cdk5rap2	3.4763
4	70272783	A	splice_polypyrimidine_tract_variant,splice_region_variant,intron_variant	Cdk5rap2	3.15636
4	70337497	C	synonymous_variant	Cdk5rap2	2.66424
4	75277328	C	downstream_gene_variant	Dmac1	2.6673
4	75278209	A	missense_variant	Dmac1	2.6733
4	82803921	G	3_prime_UTR_variant	Zdhhc21	3.11746
4	82804467	A	3_prime_UTR_variant	Zdhhc21	2.58745
4	82804630	T	3_prime_UTR_variant	Zdhhc21	2.46557
4	82805686	T	3_prime_UTR_variant	Zdhhc21	2.35702
4	82805860	G	3_prime_UTR_variant	Zdhhc21	2.50084
4	82881940	A	3_prime_UTR_variant	Cer1	2.5093
4	82882063	T	3_prime_UTR_variant	Cer1	2.93203
4	82882161	A	3_prime_UTR_variant	Cer1	2.3987
4	82882766	C	missense_variant	Cer1	2.75847
4	82898292	T	3_prime_UTR_variant	Frem1	2.39211
4	88174683	C	missense_variant	Focad	2.55199
4	88182527	T	intron_variant	Focad	2.3611
4	88182661	G	synonymous_variant	Focad	2.66255
4	88346455	A	intron_variant	Focad	2.93819
4	88412408	G	3_prime_UTR_variant	Hacd4	2.33401
4	88413930	T	intron_variant	Hacd4	2.48163
4	88868418	C	intergenic_variant	IMPACT=MODIFIER	2.89932
4	88879909	A	missense_variant	Ifne	2.60359
4	88879942	G	missense_variant	Ifne	2.86213
4	96023561	A	3_prime_UTR_variant	Hook1	2.50265
4	101189106	A	missense_variant	Jak1	2.59503
4	102590940	G	intron_variant	Pde4b	2.34588
4	103018024	A	3_prime_UTR_variant	Insl5	2.38739
4	103171293	T	3_prime_UTR_variant	Slc35d1	2.40649
4	103172270	C	3_prime_UTR_variant	Slc35d1	2.38154
4	103184723	A	intron_variant	Slc35d1	2.47703
4	103184753	A	intron_variant	Slc35d1	2.42749
4	103184955	C	intron_variant	Slc35d1	2.71171
4	103189898	C	intron_variant	Slc35d1	2.53579
4	103366158	C	synonymous_variant	Oma1	2.3889
4	104720582	A	missense_variant	Dab1	2.56238
4	104727552	C	splice_polypyrimidine_tract_variant,splice_region_variant,intron_variant	Dab1	2.36081
4	105016868	C	non_coding_transcript_exon_variant	Gm52670	2.38679
4	105016928	A	non_coding_transcript_exon_variant	Gm52670	2.40499
4	106359859	A	intron_variant	Usp24	2.43995
4	106360556	G	intron_variant	Usp24	2.50352
4	106414476	G	splice_region_variant,synonymous_variant	Usp24	2.69007
4	106421106	T	intron_variant	Usp24	2.52153
4	106426616	A	intron_variant	Usp24	2.54291
4	106438961	A	3_prime_UTR_variant	Usp24	2.54696
4	106439406	T	3_prime_UTR_variant	Usp24	2.65677
4	106721315	C	synonymous_variant	Mroh7	2.54555
4	106745835	C	3_prime_UTR_variant	Acot11	2.48144
4	107854439	C	intron_variant	Lrp8	2.45576
4	107855821	C	intron_variant	Lrp8	3.09233
4	107857308	A	synonymous_variant	Lrp8	2.62824
4	107864000	G	splice_polypyrimidine_tract_variant,intron_variant	Lrp8	2.38409
4	107873603	A	3_prime_UTR_variant	Lrp8	2.37935
4	107874080	T	3_prime_UTR_variant	Lrp8	2.69809
4	107874083	C	3_prime_UTR_variant	Lrp8	2.69561
4	107874132	C	3_prime_UTR_variant	Lrp8	2.46927
4	107874385	C	3_prime_UTR_variant	Lrp8	2.53258
4	107875107	T	3_prime_UTR_variant	Lrp8	2.4576
4	107875342	C	3_prime_UTR_variant	Lrp8	2.49456
4	108027120	A	synonymous_variant	Podn	2.38163
4	116070611	A	intron_variant	Uqcrh	2.4675
4	116075114	G	upstream_gene_variant	Lrrc41	2.35153
4	117130713	C	intron_variant	Plk3	2.46231
4	117958396	C	intron_variant	St3gal3	2.4143
4	119393451	T	intron_variant	Ccdc30	2.43372
4	119398007	A	intron_variant	Ccdc30	3.37118
4	119398011	G	intron_variant	Ccdc30	3.243
4	119398064	A	intron_variant	Ccdc30	3.17116
4	119398127	C	intron_variant	Ccdc30	3.15035
4	120769314	G	intron_variant	Nfyc
4	122848591	A	intron_variant	Ppt1	3.05473
4	122849755	A	intron_variant	Ppt1	2.55177
4	123936813	C	3_prime_UTR_variant	Rragc	2.75878
4	124777351	C	synonymous_variant	Inpp5b	2.51572
4	124831247	C	intron_variant	Mtf1	2.45965
4	125118719	A	3_prime_UTR_variant	Zc3h12a	3.05084
4	127945343	C	synonymous_variant	CK137956	2.76854
4	128321397	A	intron_variant	Csmd2	2.35974
4	128903247	G	intron_variant	Trim62	3.60838
4	128903424	G	intron_variant	Trim62	2.35401
4	128910334	T	3_prime_UTR_variant	Trim62	3.59883
4	128910827	C	3_prime_UTR_variant	Trim62	3.55195
4	128999268	C	intron_variant	Ak2	2.40853
4	128999269	A	intron_variant	Ak2	2.40135
4	129073493	G	splice_polypyrimidine_tract_variant,intron_variant	Rnf19b	2.49117
4	129428370	A	intron_variant	Zbtb8b	2.40252
4	132295393	G	intergenic_variant	IMPACT=MODIFIER	3.16541
4	132581027	A	3_prime_UTR_variant	Ptafr	2.49909
4	133535890	T	intron_variant	Nudc	3.0254
4	134080890	T	intron_variant	Crybg2	2.44594
4	134088906	A	synonymous_variant	Crybg2	2.69111
4	134092516	G	downstream_gene_variant	Cd52	2.43883
4	134109173	T	intron_variant	Ubxn11	2.43739
4	134124757	A	intron_variant	Ubxn11	2.63321
4	134126998	T	downstream_gene_variant	Sh3bgrl3	3.32179
4	134127319	T	downstream_gene_variant	Sh3bgrl3	3.05346
4	134131086	T	3_prime_UTR_variant	Cep85	2.96069
4	134131186	T	3_prime_UTR_variant	Cep85	3.01838
4	134134283	T	intron_variant	Cep85	2.71134
4	134138861	T	missense_variant	Cep85	2.87142
4	134192717	T	missense_variant	Zpld2	2.79085
4	134195547	T	missense_variant	Zpld2	2.66719
4	134323069	T	synonymous_variant	Trim63	2.47414
4	134325059	A	synonymous_variant	Trim63	2.56907
4	134353048	A	3_prime_UTR_variant	Slc30a2	2.40067
4	134357024	A	3_prime_UTR_variant	Extl1	2.49583
4	134551551	G	splice_polypyrimidine_tract_variant,intron_variant	Selenon	2.98312
4	134551567	G	intron_variant	Selenon	3.15873
4	135541811	C	downstream_gene_variant	Grhl3	2.86354
4	135541844	T	downstream_gene_variant	Grhl3	2.497
4	135704962	C	intron_variant	Ifnlr1	2.75348
4	136541535	C	synonymous_variant	Luzp1	2.89287
4	136545264	A	synonymous_variant	Luzp1	2.89416
4	136545990	A	3_prime_UTR_variant	Luzp1	2.66396
4	136890005	T	3_prime_UTR_variant	C1qc	2.41764
4	136936300	T	splice_region_variant,intron_variant	Epha8	2.46514
4	137610909	A	intron_variant	Usp48	2.62096
4	137633282	T	intron_variant	Usp48	2.41745
4	137633287	T	intron_variant	Usp48	2.70569
4	137633641	G	intron_variant	Usp48	2.73945
4	137633961	G	intron_variant	Usp48	2.47485
4	137637190	G	intron_variant	Usp48	2.50377
4	137637889	G	intron_variant,non_coding_transcript_variant	Usp48	2.74163
4	137637965	C	intron_variant	Usp48	2.51946
4	137638000	C	intron_variant	Usp48	2.46722
4	137638065	C	intron_variant	Usp48	2.57227
4	137638081	G	intron_variant	Usp48	2.63592
4	137638122	T	intron_variant	Usp48	2.6273
4	137639380	A	intron_variant	Usp48	2.70446
4	137680747	T	intron_variant	Rap1gap	2.36079
4	137704117	T	5_prime_UTR_variant	Rap1gap	2.65632
4	137729197	C	3_prime_UTR_variant	Rap1gap	2.46722
4	138778617	T	intron_variant	Pla2g2d	2.52176
4	140584118	A	intron_variant	Arhgef10l	2.66368
4	140995389	A	synonymous_variant	Atp13a2	2.49858
4	140995418	A	intron_variant	Atp13a2	2.6801
4	140995640	A	intron_variant	Atp13a2	2.48382
4	141051041	T	splice_region_variant,synonymous_variant	Crocc	2.43971
4	141474244	T	synonymous_variant	Spen	2.60152
4	141589369	C	missense_variant	Fblim1	2.52818
4	141618129	C	5_prime_UTR_variant	Tmem82	2.42426
4	141680573	A	intergenic_variant	IMPACT=MODIFIER	3.66389
4	141680826	G	intergenic_variant	IMPACT=MODIFIER	3.85845
4	141681557	T	intergenic_variant	IMPACT=MODIFIER	3.46151
4	141681590	G	downstream_gene_variant	Ddi2	3.67264
4	141681718	C	downstream_gene_variant	Ddi2	3.42727
4	141682117	G	downstream_gene_variant	Ddi2	3.52639
4	141683516	C	downstream_gene_variant	Ddi2	3.54372
4	141684217	C	3_prime_UTR_variant	Ddi2	3.47966
4	141805562	G	intron_variant	Casp9	2.3442
4	141811556	G	missense_variant	Casp9	2.35118
4	141817830	G	intron_variant	Cela2a	2.44613
4	141821275	C	intron_variant	Cela2a	2.67913
4	141825596	T	synonymous_variant	Cela2a	2.36053
4	141826060	A	upstream_gene_variant	Cela2a	2.51952
4	141916574	T	intron_variant	Fhad1	2.87373
4	141920824	G	missense_variant	Fhad1	2.53139
4	141928272	T	intron_variant	Fhad1	2.42588
4	141928347	A	intron_variant	Fhad1	2.52714
4	141928376	T	intron_variant,non_coding_transcript_variant	Gm35295	2.7684
4	141928552	C	intron_variant	Fhad1	3.18937
4	141929508	A	intron_variant	Fhad1	2.89539
4	141932788	C	splice_donor_5th_base_variant,intron_variant	Fhad1	2.96504
4	145108491	C	intron_variant	Vps13d	2.594
4	145111078	A	intron_variant	Vps13d	2.52602
4	145122422	G	intron_variant	Vps13d	2.62085
4	145122429	G	intron_variant	Vps13d	2.65949
4	145122563	A	missense_variant	Vps13d	2.59602
4	145122568	T	synonymous_variant	Vps13d	2.5838
4	145148485	A	synonymous_variant	Vps13d	2.69399
4	145148542	A	synonymous_variant	Vps13d	2.79853
4	145148797	G	synonymous_variant	Vps13d	2.82558
4	145155212	C	synonymous_variant	Vps13d	2.82157
4	145155281	A	synonymous_variant	Vps13d	2.54333
4	145155979	T	missense_variant	Vps13d	2.59217
4	145160569	T	intron_variant	Vps13d	2.34542
4	145163258	C	synonymous_variant	Vps13d	2.46187
4	145168442	A	intron_variant	Vps13d	2.69657
4	145168457	T	intron_variant	Vps13d	2.74681
4	145168521	A	synonymous_variant	Vps13d	2.74045
4	145168551	T	synonymous_variant	Vps13d	2.49736
4	145214933	T	3_prime_UTR_variant	Tnfrsf1b	2.8481
4	145214956	A	3_prime_UTR_variant	Tnfrsf1b	2.41854
4	145215287	T	3_prime_UTR_variant	Tnfrsf1b	2.69854
4	145215417	T	3_prime_UTR_variant	Tnfrsf1b	2.84252
4	145215758	A	3_prime_UTR_variant	Tnfrsf1b	2.7995
4	145215850	T	synonymous_variant	Tnfrsf1b	2.8515
4	145215905	T	missense_variant	Tnfrsf1b	2.62426
4	145215994	C	synonymous_variant	Tnfrsf1b	2.34407
4	145216024	G	synonymous_variant	Tnfrsf1b	2.4046
4	145223038	T	intron_variant	Tnfrsf1b	2.32165
4	145223052	T	intron_variant	Tnfrsf1b	2.81406
4	145223590	T	splice_polypyrimidine_tract_variant,intron_variant	Tnfrsf1b	2.77813
4	145224502	C	intron_variant	Tnfrsf1b	3.04939
4	145224931	T	intron_variant	Tnfrsf1b	2.37514
4	145288052	T	synonymous_variant	Tnfrsf8	2.43235
4	145292609	A	missense_variant	Tnfrsf8	2.54759
4	145292704	T	missense_variant	Tnfrsf8	2.75249
4	148098711	A	3_prime_UTR_variant	Draxin	2.35621
4	148099355	C	3_prime_UTR_variant	Draxin	2.54276
4	148100492	A	3_prime_UTR_variant	Draxin	2.88893
4	148100634	T	3_prime_UTR_variant	Draxin	2.44164
4	148101329	T	3_prime_UTR_variant	Draxin	2.39529
4	148102438	T	3_prime_UTR_variant	Draxin	2.34601
4	149119081	G	intron_variant,non_coding_transcript_variant	Dffa	2.56862
4	152106589	A	intron_variant	Plekhg5	2.71589
4	152106607	T	intron_variant	Plekhg5	2.52417
4	152160158	G	synonymous_variant	Hes2	2.44783
4	152160703	A	3_prime_UTR_variant	Hes2	2.68185
4	152333708	A	3_prime_UTR_variant	Rpl22	2.53025
4	152559281	G	intron_variant	Nphp4	2.49923
4	153384838	A	synonymous_variant	Ajap1	2.6234
4	154151589	C	intron_variant	Wrap73	3.07282
4	154666913	T	synonymous_variant	Actrt2	3.10278
4	154666985	G	synonymous_variant	Actrt2	3.02132
4	154667162	G	synonymous_variant	Actrt2	2.9316
4	154883283	C	synonymous_variant	Mmel1	2.91284
4	154894978	C	synonymous_variant	Mmel1	2.58681
4	155357438	G	intron_variant	Prkcz	2.46482
4	155442907	C	3_prime_UTR_variant	Cfap74	2.84123
4	155447923	C	3_prime_UTR_variant	Cfap74	2.40191
4	155615695	G	intron_variant	Slc35e2	3.2184
4	155621645	T	3_prime_UTR_variant	Slc35e2	3.24368
4	155622681	G	3_prime_UTR_variant	Slc35e2	2.83176
4	155993147	C	5_prime_UTR_variant	Sdf4	2.40632
4	156002487	A	missense_variant	Sdf4	2.88883
4	156173765	G	intron_variant	Agrn	2.63195
4	156173902	C	missense_variant	Agrn	2.88112
4	156174033	G	missense_variant	Agrn	2.45663
5	3473248	T	intron_variant	Cdk6	2.56232
5	3558422	G	intron_variant	Fam133b	3.15247
5	3558850	T	intron_variant	Fam133b	3.50113
5	3559671	A	synonymous_variant	Fam133b	2.50596
5	3559714	A	intron_variant	Fam133b	3.04014
5	3559722	C	intron_variant	Fam133b	2.9665
5	3559769	C	intron_variant	Fam133b	2.79562
5	3559776	A	intron_variant	Fam133b	2.64899
5	3561218	G	intron_variant	Fam133b	2.84075
5	3575606	T	splice_polypyrimidine_tract_variant,intron_variant	1700109H08Rik	3.6597
5	3575851	A	intron_variant	1700109H08Rik	3.59518
5	3582361	A	intron_variant	1700109H08Rik	2.95235
5	3584201	A	3_prime_UTR_variant	Rbm48	3.10758
5	3633671	A	intron_variant	Pex1	2.36885
5	3661764	C	missense_variant	Tmbim7	2.93399
5	3665385	C	intron_variant	Tmbim7	3.56339
5	3666923	T	synonymous_variant	Tmbim7	3.67532
5	3704924	T	intron_variant	Ankib1	3.00094
5	3713234	G	synonymous_variant	Ankib1	3.08147
5	3755558	G	intron_variant	Ankib1	2.81711
5	3772552	A	5_prime_UTR_variant	Ankib1	2.38585
5	3809589	C	intron_variant	Krit1	2.84268
5	3812458	C	synonymous_variant	Krit1	2.77195
5	3823709	C	missense_variant	Krit1	2.63971
5	3845231	C	5_prime_UTR_variant	Lrrd1	2.57984
5	3850533	T	synonymous_variant	Lrrd1	2.38926
5	3850776	T	synonymous_variant	Lrrd1	2.32929
5	3970642	G	intron_variant	Akap9	2.50295
5	4077716	T	intron_variant	Akap9	2.86445
5	4754603	T	3_prime_UTR_variant	Fzd1	2.4363
5	4755209	T	3_prime_UTR_variant	Fzd1	2.42306
5	4805720	A	3_prime_UTR_variant	Cdk14	2.99358
5	5505833	T	3_prime_UTR_variant	Cldn12	2.35057
5	5505990	T	3_prime_UTR_variant	Cldn12	2.79131
5	5506577	C	3_prime_UTR_variant	Cldn12	2.41352
5	5506589	T	3_prime_UTR_variant	Cldn12	2.43842
5	5506779	C	3_prime_UTR_variant	Cldn12	2.62324
5	5506829	A	3_prime_UTR_variant	Cldn12	2.55053
5	5506838	G	3_prime_UTR_variant	Cldn12	2.59518
5	5506891	C	3_prime_UTR_variant	Cldn12	2.69165
5	5507135	G	3_prime_UTR_variant	Cldn12	2.7865
5	5507190	A	3_prime_UTR_variant	Cldn12	2.68616
5	5507248	C	3_prime_UTR_variant	Cldn12	2.82716
5	5508431	A	5_prime_UTR_variant	Cldn12	2.44272
5	5508511	C	intron_variant	Cldn12	2.67082
5	5542228	C	intron_variant	Gtpbp10	2.48923
5	5542256	A	missense_variant	Gtpbp10	2.4236
5	5542375	C	synonymous_variant	Gtpbp10	2.38659
5	5542411	A	synonymous_variant	Gtpbp10	2.92227
5	5554821	A	intron_variant	Gtpbp10	3.23988
5	5579733	T	3_prime_UTR_variant	Cfap69	2.50791
5	5672470	G	3_prime_UTR_variant	Steap2	2.51952
5	8057681	A	intron_variant	Sri	2.96888
5	8057686	A	intron_variant	Sri	2.96934
5	8062536	G	5_prime_UTR_variant	Sri	2.87333
5	14793920	G	synonymous_variant	Pclo	2.79535
5	16264378	A	intron_variant	Cacna2d1	2.3868
5	16561014	G	synonymous_variant	Hgf	3.02364
5	16564787	A	intron_variant,non_coding_transcript_variant	Gm31113	2.78608
5	16564945	A	intron_variant	Hgf	2.92845
5	16564956	C	intron_variant	Hgf	2.6741
5	16614963	A	missense_variant	Hgf	2.72946
5	16615642	T	intron_variant	Hgf	2.89851
5	17694543	G	intron_variant	Sema3c	2.83649
5	17694578	T	intron_variant	Sema3c	2.78704
5	20561100	A	intron_variant	Magi2	2.45241
5	20855243	G	intron_variant	Phtf2	2.38948
5	21574815	A	intron_variant	Fbxl13	2.40076
5	21648776	C	splice_region_variant,intron_variant	Armc10	3.11897
5	21648805	G	intron_variant	Armc10	2.5733
5	21651628	T	intron_variant	Armc10	3.44724
5	21651703	C	intron_variant	Armc10	3.19667
5	21651774	C	synonymous_variant	Armc10	3.02398
5	21661196	T	intron_variant	Armc10	2.83696
5	21662985	C	3_prime_UTR_variant	Napepld	2.35755
5	21663257	A	3_prime_UTR_variant	Napepld	2.44569
5	21663261	C	3_prime_UTR_variant	Napepld	2.38575
5	21663272	C	3_prime_UTR_variant	Napepld	2.69786
5	21663370	T	3_prime_UTR_variant	Napepld	2.6864
5	21663780	G	3_prime_UTR_variant	Napepld	2.52378
5	21664493	T	3_prime_UTR_variant	Napepld	2.77136
5	21683399	C	synonymous_variant	Napepld	2.7882
5	24426827	A	intron_variant	Slc4a2	3.19353
5	24587350	T	5_prime_UTR_variant	Chpf2	2.63683
5	24806906	A	intron_variant	Rheb	2.58077
5	25275846	T	intron_variant	Kmt2c	2.78993
5	25276098	T	intron_variant	Kmt2c	2.60979
5	25285007	T	synonymous_variant	Kmt2c	2.4691
5	25516717	A	synonymous_variant	Cct8l1	2.92524
5	25810005	T	intron_variant	Actr3b	2.58379
5	25829516	T	intron_variant	Actr3b	2.37925
5	25849219	A	intron_variant	Actr3b	2.39339
5	25850191	C	3_prime_UTR_variant	Actr3b	2.53715
5	27049416	C	5_prime_UTR_variant	Dpp6	2.84545
5	28074595	T	synonymous_variant	Insig1	2.58259
5	30118160	G	3_prime_UTR_variant	Garem2	2.36042
5	30195000	C	intron_variant	Adgrf3	2.35567
5	30267548	T	3_prime_UTR_variant	Selenoi	2.66782
5	30267997	T	3_prime_UTR_variant	Selenoi	2.33965
5	30269120	T	3_prime_UTR_variant	Selenoi	2.52784
5	30269503	G	3_prime_UTR_variant	Selenoi	2.49756
5	30376376	C	synonymous_variant	Otof	2.86953
5	30487367	G	intron_variant	Cib4	2.72518
5	30487582	A	intron_variant	Cib4	2.59201
5	30933446	C	3_prime_UTR_variant	Cgref1	3.2058
5	30951396	T	intron_variant,non_coding_transcript_variant	Abhd1	2.39658
5	30951397	T	intron_variant,non_coding_transcript_variant	Abhd1	2.40299
5	30953617	A	3_prime_UTR_variant	Preb	3.15483
5	30954598	T	3_prime_UTR_variant	Preb	2.5956
5	31042092	T	intron_variant	Slc5a6	2.75334
5	31494900	G	5_prime_UTR_variant	Gpn1	2.49924
5	31553920	G	3_prime_UTR_variant	Slc4a1ap	2.59303
5	32644983	T	intron_variant	Yes1	2.35629
5	32956148	T	missense_variant	Depdc5	2.48478
5	32964649	G	synonymous_variant	Depdc5	2.53941
5	33416075	C	3_prime_UTR_variant	Uvssa	2.74951
5	33605202	T	intron_variant	Fam53a	2.552
5	33606115	T	intron_variant	Fam53a	2.51278
5	33630738	T	non_coding_transcript_exon_variant	Gm9903	2.39907
5	33630798	A	non_coding_transcript_exon_variant	Gm9903	2.5773
5	34630916	G	3_prime_UTR_variant	Add1	2.76053
5	34651920	C	non_coding_transcript_exon_variant	Gm15522	2.64072
5	35092599	A	3_prime_UTR_variant	Lrpap1	2.50888
5	37301472	T	intron_variant	Evc	2.40336
5	37301571	A	missense_variant	Evc	2.7435
5	37301636	A	missense_variant	Evc	2.4329
5	37303260	C	synonymous_variant	Evc	2.39557
5	37648932	C	intron_variant	Stk32b	2.6722
5	37649175	T	intron_variant	Stk32b	2.33323
5	37649273	A	intron_variant	Stk32b	2.66407
5	38138949	A	intron_variant	Nsg1	2.60722
5	38144814	A	synonymous_variant	Nsg1	2.62866
5	38201156	A	synonymous_variant	Zbtb49	2.8183
5	38224475	G	intron_variant	Lyar	2.61656
5	43261967	T	intron_variant	Cpeb2	2.41027
5	43287752	G	3_prime_UTR_variant	Cpeb2	2.54482
5	44011133	T	intron_variant	Prom1	2.47173
5	44967836	C	non_coding_transcript_exon_variant	4930431F12Rik	2.62177
5	51472986	A	splice_polypyrimidine_tract_variant,splice_region_variant,intron_variant	Ppargc1a	2.83956
5	52775566	A	5_prime_UTR_variant	Zcchc4	2.3479
5	53874817	T	intron_variant	Tbc1d19	2.51191
5	53887479	T	intron_variant	Tbc1d19	2.58779
5	63808838	A	3_prime_UTR_variant	Nwd2	2.52312
5	63810391	C	3_prime_UTR_variant	Nwd2	2.69034
5	64336055	G	intron_variant	Tbc1d1	2.47861
5	64336409	G	intron_variant	Tbc1d1	2.46561
5	64336469	G	intron_variant	Tbc1d1	2.32444
5	64339521	A	intron_variant	Tbc1d1	2.6879
5	64349873	T	synonymous_variant	Tbc1d1	2.34118
[truncated: 4,693 more rows]

## Sheet: East_MAT
Chrm	Position	Variant	Modification	Gene	Zscore
1	4348818	T	synonymous_variant	Rp1	2.76806
1	4349008	G	missense_variant	Rp1	2.70255
1	4774596	T	3_prime_UTR_variant	Mrpl15	2.557
1	4774797	G	3_prime_UTR_variant	Mrpl15	2.83178
1	4774798	C	3_prime_UTR_variant	Mrpl15	3.22996
1	4774933	A	3_prime_UTR_variant	Mrpl15	3.44389
1	4775582	C	3_prime_UTR_variant	Mrpl15	2.63695
1	4775686	T	3_prime_UTR_variant	Mrpl15	3.16315
1	4775803	G	3_prime_UTR_variant	Mrpl15	2.5819
1	4776734	G	synonymous_variant	Mrpl15	2.81223
1	11518591	A	5_prime_UTR_variant	A830018L16Rik	2.95623
1	11597403	G	3_prime_UTR_variant	A830018L16Rik	2.77628
1	23815684	A	intron_variant	B3gat2	2.79263
1	23845374	C	3_prime_UTR_variant	B3gat2	2.55623
1	23846453	A	3_prime_UTR_variant	B3gat2	2.93508
1	23848723	T	intron_variant	Smap1	2.75859
1	23848756	A	intron_variant	Smap1	2.57475
1	23996126	C	3_prime_UTR_variant	Sdhaf4	3.08313
1	24194818	G	intron_variant	Col9a1	3.04546
1	24221621	A	missense_variant	Col9a1	2.66297
1	24222046	A	intron_variant	Col9a1	2.5688
1	24223627	C	splice_region_variant,intron_variant	Col9a1	2.84684
1	24230830	T	intron_variant	Col9a1	2.81358
1	24231337	G	intron_variant	Col9a1	3.33647
1	24231608	G	intron_variant	Col9a1	3.4867
1	24264168	C	3_prime_UTR_variant	Col19a1	3.17668
1	24264457	G	3_prime_UTR_variant	Col19a1	2.97469
1	24282439	G	missense_variant	Col19a1	3.15164
1	24282440	A	missense_variant	Col19a1	3.15297
1	24306188	T	intron_variant	Col19a1	3.29439
1	24315410	G	synonymous_variant	Col19a1	2.82329
1	24317621	A	intron_variant	Col19a1	2.64166
1	24322187	T	intron_variant	Col19a1	3.3198
1	24323650	C	intron_variant	Col19a1	3.51682
1	24323651	T	intron_variant	Col19a1	3.50617
1	24323685	C	synonymous_variant	Col19a1	3.56849
1	24325834	A	intron_variant	Col19a1	3.02296
1	24332543	C	intron_variant	Col19a1	3.49762
1	24332626	A	intron_variant	Col19a1	3.58825
1	34164036	T	intron_variant	Dst	2.75378
1	34732093	T	intron_variant	Arhgef4	2.5946
1	34816971	C	3_prime_UTR_variant	Fam168b	2.55418
1	34878193	T	3_prime_UTR_variant	Plekhb2	2.77827
1	34878426	T	3_prime_UTR_variant	Plekhb2	2.97221
1	34878428	T	3_prime_UTR_variant	Plekhb2	2.97063
1	34878577	G	3_prime_UTR_variant	Plekhb2	2.77486
1	34878585	C	3_prime_UTR_variant	Plekhb2	2.95017
1	34879583	A	3_prime_UTR_variant	Plekhb2	2.61911
1	36268637	C	intron_variant	Neurl3	3.4832
1	37441743	C	3_prime_UTR_variant	Mgat4a	2.60949
1	37444567	G	3_prime_UTR_variant	Mgat4a	2.87037
1	37450429	C	intron_variant	Mgat4a	2.86695
1	37464344	G	intron_variant	Mgat4a	3.56648
1	37464373	G	intron_variant	Mgat4a	3.80023
1	38181747	T	intron_variant	Aff3	2.83637
1	38186782	G	intron_variant	Aff3	2.70273
1	38203873	C	synonymous_variant	Aff3	3.6065
1	38207920	G	synonymous_variant	Aff3	3.19484
1	38534836	T	intron_variant	Aff3	2.69149
1	38816118	A	splice_region_variant,synonymous_variant	Lonrf2	2.67293
1	44173892	T	intron_variant	Ercc5	2.55923
1	45334752	T	splice_polypyrimidine_tract_variant,intron_variant	Col3a1	2.58909
1	45337297	C	synonymous_variant	Col3a1	2.69697
1	45337352	T	intron_variant	Col3a1	3.10126
1	45338405	G	intron_variant	Col3a1	2.87918
1	45416893	T	intron_variant	Col5a2	2.72964
1	46817895	T	intron_variant	Slc39a10	2.81505
1	52219879	G	intron_variant	Gls	2.93826
1	53764033	C	splice_region_variant,synonymous_variant	Stk17b	2.83995
1	53950959	T	intron_variant	Hecw2	2.63579
1	53950970	T	intron_variant	Hecw2	2.95362
1	57388085	T	downstream_gene_variant	Tyw5	2.73723
1	58200045	T	intron_variant	Aox3	3.41712
1	58200285	C	3_prime_UTR_variant	Aox3	3.54242
1	58200431	T	3_prime_UTR_variant	Aox3	3.42189
1	58200571	C	3_prime_UTR_variant	Aox3	3.27404
1	58200577	C	3_prime_UTR_variant	Aox3	3.26169
1	58210527	A	5_prime_UTR_variant	Aox4	2.63111
1	58213080	A	splice_donor_variant	Aox4	2.6077
1	58213131	A	intron_variant	Aox4	2.5652
1	58253813	A	intron_variant	Aox4	2.91073
1	58254280	T	synonymous_variant	Aox4	2.66805
1	58266776	T	missense_variant	Aox4	2.71936
1	58281182	T	synonymous_variant	Aox2	2.70355
1	58282691	C	synonymous_variant	Aox2	2.71373
1	58289856	T	intron_variant	Aox2	2.79335
1	58289857	T	intron_variant	Aox2	2.81245
1	58290055	G	intron_variant	Aox2	3.2445
1	58290086	A	intron_variant	Aox2	3.05493
1	58292380	T	intron_variant	Aox2	3.05058
1	58309897	G	intron_variant	Aox2	2.96494
1	58431187	A	3_prime_UTR_variant	Ppil3	2.69089
1	59845719	C	intron_variant	Bmpr2	2.87635
1	62587764	G	missense_variant	Pard3b	2.98472
1	62638471	T	3_prime_UTR_variant	Pard3b	2.7403
1	62771639	C	intron_variant	Nrp2	2.84201
1	62771640	T	intron_variant	Nrp2	2.83792
1	63664394	C	splice_donor_region_variant,intron_variant	Dytn	2.86641
1	63664889	C	intron_variant	Dytn	2.78736
1	63751159	G	intron_variant	Fastkd2	2.61157
1	63751237	C	intron_variant	Fastkd2	2.67212
1	63753331	T	3_prime_UTR_variant	Fastkd2	2.59743
1	63753716	T	downstream_gene_variant	4933402D24Rik	2.7218
1	63756300	T	synonymous_variant	4933402D24Rik	2.62772
1	63756370	A	missense_variant	4933402D24Rik	2.69508
1	65062114	T	synonymous_variant	Crygd	2.73186
1	70883491	G	3_prime_UTR_variant	Vwc2l	2.83426
1	70883934	C	3_prime_UTR_variant	Vwc2l	2.55786
1	71075459	A	missense_variant	Bard1	2.71223
1	71103078	A	5_prime_UTR_variant	Bard1	2.59938
1	72849336	A	intron_variant	Igfbp2	2.63872
1	80515498	G	synonymous_variant	Dock10	2.91759
1	80515510	C	synonymous_variant	Dock10	2.7007
1	82340292	A	intron_variant	Rhbdd1	2.60236
1	82340307	C	splice_polypyrimidine_tract_variant,intron_variant	Rhbdd1	2.60231
1	82342678	C	intron_variant	Rhbdd1	3.00793
1	82342692	G	intron_variant	Rhbdd1	3.05926
1	82443717	A	3_prime_UTR_variant	Rhbdd1	2.7465
1	82443724	G	3_prime_UTR_variant	Rhbdd1	2.69071
1	82485696	A	intron_variant	Col4a4	2.62217
1	82660910	A	intron_variant	Col4a3	3.47337
1	86305664	T	synonymous_variant	B3gnt7	2.60143
1	90950983	C	3_prime_UTR_variant	Mlph	2.58543
1	104934189	C	synonymous_variant	Cdh20	3.03864
1	118581368	C	synonymous_variant	Clasp1	3.4179
1	120224512	C	downstream_gene_variant	Steap3	2.91901
1	120241753	C	synonymous_variant	Steap3	2.90076
1	120243737	G	intron_variant	Steap3	2.8355
1	130050017	A	intron_variant	Thsd7b	2.76709
1	130811784	C	non_coding_transcript_exon_variant	Gm15848	2.59346
1	131265967	G	intron_variant,non_coding_transcript_variant	Gm28913	3.0612
1	131271939	C	synonymous_variant	Ikbke	2.75069
1	131271975	T	intron_variant	Ikbke	3.06306
1	131275779	T	synonymous_variant	Ikbke	3.01344
1	131292602	T	synonymous_variant	Srgap2	2.586
1	131316540	A	intron_variant	Srgap2	3.13776
1	133830085	A	intergenic_variant	IMPACT=MODIFIER	2.80184
1	134600849	A	intron_variant	Kdm5b	2.85773
1	134632011	A	3_prime_UTR_variant	Kdm5b	2.78536
1	134873857	A	intron_variant	Ppp1r12b	2.72136
1	139473396	C	intron_variant	Aspm	2.93554
1	143754903	A	3_prime_UTR_variant	Ro60	2.90126
1	153695998	A	3_prime_UTR_variant	Rgs8	2.7024
1	153740924	G	missense_variant	Rgs16	3.98089
1	153741674	T	synonymous_variant	Rgs16	2.71312
1	153744215	C	3_prime_UTR_variant	Rgs16	2.6222
1	153807616	G	intron_variant	Rgsl1	3.03606
1	153839930	T	intron_variant	Rgsl1	2.87005
1	155173973	C	intron_variant	Stx6	3.17742
1	156365217	C	intron_variant	Axdnd1	2.59397
1	160147646	C	synonymous_variant	Tnn	2.60421
1	162954207	T	missense_variant	Fmo3	2.68259
1	162954319	C	synonymous_variant	Fmo3	2.60371
1	162954349	T	synonymous_variant	Fmo3	2.55889
1	162958639	C	intron_variant	Fmo3	2.88403
1	162984295	G	intron_variant	Fmo3	2.69543
1	163060612	A	splice_donor_5th_base_variant,intron_variant	Mroh9	2.76731
1	163060671	T	synonymous_variant	Mroh9	2.89175
1	166663175	G	3_prime_UTR_variant	Fmo9	3.09698
1	169504457	A	splice_region_variant,intron_variant	Nuf2	2.71998
1	169744380	T	missense_variant	Rgs4	3.20341
1	169949599	G	3_prime_UTR_variant	Hsd17b7	2.7664
1	169950674	A	3_prime_UTR_variant	Hsd17b7	2.59781
1	169950697	G	3_prime_UTR_variant	Hsd17b7	2.6532
1	169950717	A	3_prime_UTR_variant	Hsd17b7	2.57957
1	169950748	G	3_prime_UTR_variant	Hsd17b7	2.70772
1	169951287	G	3_prime_UTR_variant	Hsd17b7	2.76788
1	169951331	G	3_prime_UTR_variant	Hsd17b7	2.63788
1	169951358	A	3_prime_UTR_variant	Hsd17b7	2.67073
1	169951454	C	3_prime_UTR_variant	Hsd17b7	2.62668
1	169951482	T	3_prime_UTR_variant	Hsd17b7	2.6511
1	169952349	T	3_prime_UTR_variant	Hsd17b7	2.65515
1	169952393	G	3_prime_UTR_variant	Hsd17b7	2.56595
1	169952546	T	3_prime_UTR_variant	Hsd17b7	2.61522
1	169982037	T	synonymous_variant	Ddr2	2.64835
1	170005053	G	intron_variant	Ddr2	2.62968
1	170194391	T	3_prime_UTR_variant	Uhmk1	2.60628
1	170199679	T	3_prime_UTR_variant	Uhmk1	2.73371
1	170390676	A	intron_variant	Nos1ap	2.69286
1	170390728	T	splice_donor_region_variant,intron_variant	Nos1ap	2.83026
1	171276015	A	intron_variant	B4galt3	2.55227
1	173741702	T	5_prime_UTR_variant	Ifi207	2.60073
1	179728092	G	intron_variant	Kif28	3.13275
1	179728095	G	intron_variant	Kif28	3.75915
1	179728113	C	intron_variant	Kif28	3.97695
1	179728307	A	synonymous_variant	Kif28	3.79602
1	179731143	A	intron_variant	Kif28	3.29425
1	179731176	C	intron_variant	Kif28	3.03409
1	179731186	G	intron_variant	Kif28	3.04437
1	179731287	C	synonymous_variant	Kif28	3.69482
1	179731372	T	missense_variant	Kif28	3.08207
1	179731461	A	intron_variant	Kif28	2.55084
1	179733044	A	missense_variant	Kif28	3.28605
1	179735896	T	intron_variant	Kif28	3.24974
1	179746249	T	3_prime_UTR_variant	Ahctf1	2.8965
1	179752240	G	intron_variant	Ahctf1	3.41403
1	179752272	A	intron_variant	Ahctf1	3.60824
1	179752726	G	synonymous_variant	Ahctf1	3.41207
1	179752892	G	missense_variant	Ahctf1	3.658
1	179753024	A	missense_variant	Ahctf1	3.19297
1	179753763	A	missense_variant	Ahctf1	3.40652
1	179753787	A	missense_variant	Ahctf1	3.29551
1	179762572	T	missense_variant	Ahctf1	2.5792
1	179776029	T	synonymous_variant	Ahctf1	2.88474
1	179782644	T	intron_variant	Ahctf1	3.57721
1	179783067	A	intron_variant	Ahctf1	3.88653
1	179784103	T	synonymous_variant	Ahctf1	2.83708
1	179790288	A	intron_variant	Ahctf1	4.01033
1	179790291	G	splice_region_variant,intron_variant	Ahctf1	4.03033
1	185281659	C	synonymous_variant	Rab3gap2	2.68761
1	192759752	T	missense_variant	Hhat	2.97289
2	3178518	C	intron_variant	Fam171a1	2.57789
2	4586525	G	non_coding_transcript_exon_variant	Gm13179	3.10517
2	11474021	T	3_prime_UTR_variant	Pfkfb3	2.96563
2	11588824	G	intron_variant	Rbm17	2.69451
2	11600523	G	intron_variant	Rbm17	2.61773
2	11600591	T	intron_variant	Rbm17	2.99467
2	11600637	T	synonymous_variant	Rbm17	3.11829
2	11674179	C	intron_variant	Il2ra	2.79211
2	11676906	A	synonymous_variant	Il2ra	3.59217
2	11682981	A	intron_variant	Il2ra	2.65932
2	11683084	C	missense_variant	Il2ra	2.9076
2	11683103	T	synonymous_variant	Il2ra	2.69771
2	11683107	G	missense_variant	Il2ra	2.76574
2	11683116	C	missense_variant	Il2ra	2.69011
2	11683148	T	intron_variant	Il2ra	2.59167
2	13476113	G	synonymous_variant	Cubn	2.58604
2	15078196	C	3_prime_UTR_variant	Arl5b	2.83935
2	22340182	T	synonymous_variant	Myo3a	2.75925
2	22361490	G	intron_variant	Myo3a	2.5877
2	22565154	A	intron_variant	Myo3a	2.99864
2	24048636	C	intron_variant	Hnmt	2.81087
2	24048766	T	missense_variant	Hnmt	2.88483
2	24048789	G	missense_variant	Hnmt	2.85045
2	24048837	A	splice_polypyrimidine_tract_variant,splice_region_variant,intron_variant	Hnmt	2.74734
2	24153150	G	upstream_gene_variant	Il1f8	2.99336
2	24215528	G	5_prime_UTR_variant	Il1f6	3.22006
2	24215754	C	intron_variant	Il1f6	3.2275
2	24282402	G	3_prime_UTR_variant	Il1f5	3.57539
2	24292688	T	missense_variant	Il1f10	2.83588
2	24293063	T	intron_variant	Il1f10	3.10634
2	24293068	C	intron_variant	Il1f10	3.37342
2	24293770	G	3_prime_UTR_variant	Il1f10	2.98092
2	24336904	T	5_prime_UTR_variant	Il1rn	3.31529
2	24368346	G	intron_variant	Psd4	2.87794
2	24394357	G	missense_variant	Psd4	2.63544
2	24403027	C	intron_variant	Psd4	2.60953
2	24409105	G	3_prime_UTR_variant	Psd4	2.90977
2	24423015	G	synonymous_variant	Pax8	2.86248
2	25084924	A	intron_variant	Entpd8	2.57966
2	25084967	A	missense_variant	Entpd8	3.07962
2	25086043	A	synonymous_variant	Noxa1	2.57319
2	25086146	C	intron_variant	Noxa1	2.5497
2	25363490	A	intron_variant	Uap1l1	2.55721
2	25376870	C	3_prime_UTR_variant	Sapcd2	2.57209
2	25399396	A	missense_variant	Entpd2	2.67067
2	25433899	G	intron_variant	Abca2	2.75149
2	25564501	A	intron_variant	Mamdc4	2.60032
2	25566212	G	intron_variant	Mamdc4	2.57096
2	26089361	A	intron_variant	Nacc2	2.94709
2	26468390	G	synonymous_variant	Notch1	2.7486
2	27965150	G	intron_variant	Col5a1	2.65621
2	30807791	T	upstream_gene_variant	Ntmt1	2.8819
2	30807816	A	upstream_gene_variant	Ntmt1	2.67304
2	30808078	G	5_prime_UTR_variant	Ntmt1	2.56352
2	30828754	G	upstream_gene_variant	Asb6	2.63192
2	30828774	G	upstream_gene_variant	Asb6	2.67202
2	30828802	C	upstream_gene_variant	Asb6	2.71145
2	31350659	C	intron_variant	Hmcn2	2.84259
2	31350693	G	intron_variant	Hmcn2	2.8391
2	31354337	T	intron_variant	Hmcn2	2.60571
2	31354503	A	intron_variant	Hmcn2	2.62072
2	31354508	C	intron_variant	Hmcn2	2.61909
2	31354510	C	intron_variant	Hmcn2	2.58861
2	31356264	T	synonymous_variant	Hmcn2	2.6308
2	31362004	C	intron_variant	Hmcn2	2.62443
2	31384868	A	missense_variant	Hmcn2	2.60574
2	31385117	A	intron_variant	Hmcn2	2.6325
2	31385254	T	missense_variant	Hmcn2	2.6964
2	31385298	G	missense_variant	Hmcn2	2.93081
2	31388138	T	intron_variant	Hmcn2	3.05503
2	31391432	C	splice_region_variant,synonymous_variant	Hmcn2	2.85865
2	31409165	C	intron_variant	Hmcn2	2.84308
2	31409216	T	intron_variant	Hmcn2	2.65006
2	31411920	C	intron_variant	Hmcn2	2.628
2	31412485	G	synonymous_variant	Hmcn2	3.22519
2	31412491	G	synonymous_variant	Hmcn2	2.98922
2	31413093	T	intron_variant	Hmcn2	2.65401
2	31413351	C	synonymous_variant	Hmcn2	3.23025
2	31413517	A	intron_variant	Hmcn2	2.78425
2	31413522	A	intron_variant	Hmcn2	2.76895
2	31413556	T	splice_polypyrimidine_tract_variant,intron_variant	Hmcn2	3.24297
2	31413620	C	synonymous_variant	Hmcn2	3.62374
2	31413716	G	intron_variant	Hmcn2	3.39968
2	31414549	A	synonymous_variant	Hmcn2	3.50388
2	31414570	C	synonymous_variant	Hmcn2	3.27819
2	31414575	G	missense_variant	Hmcn2	3.22714
2	31414657	A	synonymous_variant	Hmcn2	3.41409
2	31414739	C	intron_variant	Hmcn2	3.33828
2	31433292	A	synonymous_variant	Hmcn2	2.77117
2	33168280	G	intron_variant	Ralgps1	2.63433
2	33452087	A	3_prime_UTR_variant	Zbtb43	2.94761
2	33452439	G	3_prime_UTR_variant	Zbtb43	2.57833
2	33566741	C	splice_polypyrimidine_tract_variant,splice_region_variant,intron_variant	Lmx1b	2.75976
2	33567118	T	intron_variant	Lmx1b	3.28468
2	33567375	T	intron_variant	Lmx1b	2.92396
2	33567377	A	intron_variant	Lmx1b	2.92334
2	33730592	T	3_prime_UTR_variant	Mvb12b	3.00631
2	33731353	A	3_prime_UTR_variant	Mvb12b	3.00048
2	33731963	C	3_prime_UTR_variant	Mvb12b	2.5726
2	34371005	G	intron_variant	Pbx3	3.06982
2	34882365	G	missense_variant	Cutal	3.12274
2	34887749	G	splice_polypyrimidine_tract_variant,splice_region_variant,intron_variant	Cutal	3.18955
2	34890897	T	3_prime_UTR_variant	Cutal	3.33386
2	34891812	G	3_prime_UTR_variant	Cutal	3.17666
2	34894365	C	3_prime_UTR_variant	Phf19	3.24585
2	34894513	G	3_prime_UTR_variant	Phf19	3.33241
2	34894543	C	3_prime_UTR_variant	Phf19	3.08275
2	34895800	C	synonymous_variant	Phf19	3.184
2	35061393	T	5_prime_UTR_variant	Hc	2.63157
2	35408203	G	intron_variant	Ggta1	3.52935
2	35751573	T	3_prime_UTR_variant	Ttll11	2.5933
2	36102346	G	intron_variant	Lhx6	2.80431
2	37351001	G	3_prime_UTR_variant	Pdcl	3.07886
2	37797896	C	3_prime_UTR_variant	Crb2	3.08074
2	37801322	G	intron_variant	Dennd1a	2.65256
2	43677776	C	intron_variant	Kynu	2.80939
2	43677849	A	intron_variant	Kynu	2.79655
2	43677857	A	intron_variant	Kynu	3.29113
2	43681378	T	synonymous_variant	Kynu	3.38403
2	43856881	C	5_prime_UTR_variant	Arhgap15	2.59267
2	49313545	T	intron_variant	Mbd5	2.55647
2	55114067	T	3_prime_UTR_variant	Galnt13	3.17654
2	57369062	A	3_prime_UTR_variant	Gpd2	2.75516
2	59870307	T	intron_variant	Wdsub1	2.60777
2	66022255	G	synonymous_variant	Csrnp3	2.67143
2	66197633	C	intron_variant	Ttc21b	2.58622
2	66197640	C	intron_variant	Ttc21b	2.55336
2	66226960	A	splice_polypyrimidine_tract_variant,splice_region_variant,intron_variant	Ttc21b	2.8003
2	66227064	A	intron_variant	Ttc21b	2.63909
2	66247446	C	splice_polypyrimidine_tract_variant,intron_variant	Ttc21b	2.65513
2	69108977	A	3_prime_UTR_variant	Cers6	2.95527
2	69109107	G	3_prime_UTR_variant	Cers6	2.91642
2	69109367	A	3_prime_UTR_variant	Cers6	2.64428
2	69110453	G	3_prime_UTR_variant	Cers6	2.55227
2	69110518	G	3_prime_UTR_variant	Cers6	2.60534
2	69111194	A	3_prime_UTR_variant	Cers6	2.65042
2	69111289	G	3_prime_UTR_variant	Cers6	2.69799
2	69113263	C	3_prime_UTR_variant	Cers6	2.89411
2	69144762	C	splice_polypyrimidine_tract_variant,splice_region_variant,intron_variant	Nostrin	2.6342
2	69489286	T	synonymous_variant	Lrp2	2.69975
2	71081993	A	missense_variant	Dcaf17	3.32584
2	71082263	C	3_prime_UTR_variant	Dcaf17	2.77196
2	71082287	G	3_prime_UTR_variant	Dcaf17	2.72236
2	71082812	C	3_prime_UTR_variant	Dcaf17	2.94436
2	71083039	G	3_prime_UTR_variant	Dcaf17	3.32965
2	71083336	G	3_prime_UTR_variant	Dcaf17	2.98219
2	71084330	A	intron_variant	Dcaf17	2.7053
2	71084588	C	intron_variant	Dcaf17	2.72694
2	76371961	T	intron_variant	Rbm45	2.55452
2	76714139	G	synonymous_variant	Ttn	2.61934
2	76908480	A	missense_variant	Ttn	2.59651
2	92968692	T	3_prime_UTR_variant	Prdm11	2.75561
2	92984948	A	intron_variant	Prdm11	2.71969
2	92984969	C	intron_variant	Prdm11	2.683
2	93791037	T	synonymous_variant	Ext2	3.00393
2	94008611	A	intron_variant	Alkbh3	3.84511
2	102737907	C	synonymous_variant	Slc1a2	2.76734
2	104763016	C	intron_variant	Qser1	2.60705
2	104787016	G	synonymous_variant	Qser1	2.69326
2	104790118	T	synonymous_variant	Qser1	2.61573
2	110647023	G	3_prime_UTR_variant	Slc5a12	2.86704
2	110647100	G	3_prime_UTR_variant	Slc5a12	2.94334
2	110721719	C	intron_variant	Ano3	2.56424
2	112755101	T	synonymous_variant	Ryr3	2.72301
2	113709614	A	3_prime_UTR_variant	Fmn1	2.73698
2	113748966	G	3_prime_UTR_variant	Grem1	2.79341
2	119778136	T	synonymous_variant	Rpap1	2.78628
2	120266056	A	3_prime_UTR_variant	Pla2g4d	2.61761
2	120307912	C	intron_variant	Pla2g4f	2.63614
2	120307916	A	intron_variant	Pla2g4f	2.55453
2	120307919	T	intron_variant	Pla2g4f	2.55751
2	120311592	A	intron_variant	Pla2g4f	2.65308
2	120436538	T	intron_variant	Ganc	4.00654
2	120452704	A	intron_variant	Ganc	4.08987
2	120476962	T	5_prime_UTR_variant	Capn3	3.20728
2	120476963	T	5_prime_UTR_variant	Capn3	3.1819
2	120477179	C	synonymous_variant	Capn3	3.56648
2	120484469	T	intron_variant	Capn3	2.71504
2	120486269	T	intron_variant	Capn3	2.63751
2	120489608	G	intron_variant	Capn3	2.62541
2	120489707	A	synonymous_variant	Capn3	3.16872
2	120489823	C	intron_variant	Capn3	3.35723
2	120489828	A	intron_variant	Capn3	3.37602
2	120495118	A	intron_variant	Capn3	2.95952
2	120495182	C	intron_variant	Capn3	3.75232
2	120495194	T	intron_variant	Capn3	3.80191
2	120495223	T	splice_polypyrimidine_tract_variant,intron_variant	Capn3	3.75726
2	120495264	T	intron_variant	Capn3	3.66289
2	120495272	A	intron_variant	Capn3	3.61006
2	120515535	A	intron_variant	Zfp106	3.5425
2	121243989	T	missense_variant	Trp53bp1	2.61828
2	121433954	A	intron_variant	Pdia3	2.69739
2	121528772	C	intron_variant	Wdr76	2.6617
2	126750977	T	splice_polypyrimidine_tract_variant,splice_region_variant,intron_variant	Usp8	2.71698
2	126752467	C	synonymous_variant	Usp8	2.5911
2	126775917	T	intron_variant	Usp50	2.58791
2	126775918	T	intron_variant	Usp50	2.60787
2	126890637	T	3_prime_UTR_variant	Sppl2a	2.80559
2	126891095	A	3_prime_UTR_variant	Sppl2a	2.59544
2	126891099	T	3_prime_UTR_variant	Sppl2a	2.58981
2	126891204	T	3_prime_UTR_variant	Sppl2a	2.81847
2	126891877	C	3_prime_UTR_variant	Sppl2a	2.77908
2	126892108	C	3_prime_UTR_variant	Sppl2a	2.6339
2	126892139	A	3_prime_UTR_variant	Sppl2a	2.64026
2	126892372	G	3_prime_UTR_variant	Sppl2a	2.65267
2	126892384	C	3_prime_UTR_variant	Sppl2a	2.84041
2	126892698	G	3_prime_UTR_variant	Sppl2a	2.76109
2	126892948	G	3_prime_UTR_variant	Sppl2a	2.7669
2	126892988	A	3_prime_UTR_variant	Sppl2a	2.7232
2	126893005	C	3_prime_UTR_variant	Sppl2a	2.88062
2	126893112	G	3_prime_UTR_variant	Sppl2a	3.02393
2	126893418	C	3_prime_UTR_variant	Sppl2a	2.77312
2	126893605	C	3_prime_UTR_variant	Sppl2a	2.78654
2	126894128	A	3_prime_UTR_variant	Sppl2a	2.76485
2	126894168	C	3_prime_UTR_variant	Sppl2a	2.58861
2	127427127	T	intron_variant	Gpat2	2.85213
2	127429088	A	missense_variant	Gpat2	2.91821
2	127431758	A	missense_variant	Gpat2	2.80518
2	127432365	A	splice_polypyrimidine_tract_variant,splice_region_variant,intron_variant	Gpat2	2.85812
2	127432461	C	synonymous_variant	Gpat2	3.01908
2	127432942	A	intron_variant	Gpat2	3.12371
2	127435454	A	intron_variant	Gpat2	2.76504
2	127438366	T	intron_variant	Fahd2a	3.19466
2	127438425	A	intron_variant	Fahd2a	2.98022
2	127438660	T	intron_variant	Fahd2a	2.81064
2	127441814	C	intron_variant	Fahd2a	2.99678
2	127441825	G	intron_variant	Fahd2a	2.96803
2	127441969	T	5_prime_UTR_variant	Fahd2a	2.61106
2	127441990	G	5_prime_UTR_variant	Fahd2a	2.9093
2	127526777	T	non_coding_transcript_exon_variant	Gm35478	2.98026
2	127539480	G	intron_variant	Prom2	2.56109
2	128424374	T	non_coding_transcript_exon_variant	Gm14010	2.85486
2	128424392	T	non_coding_transcript_exon_variant	Gm14010	2.84212
2	128424457	G	non_coding_transcript_exon_variant	Gm14010	3.42368
2	128592294	T	5_prime_UTR_variant	Spdye4c	3.10156
2	128592774	A	intron_variant	Spdye4c	2.74214
2	128610523	G	3_prime_UTR_variant	Anapc1	2.64498
2	128790382	C	intron_variant	Mertk	2.55227
2	128801258	T	missense_variant	Mertk	2.57361
2	128801614	C	missense_variant	Mertk	2.63978
2	129068778	C	intron_variant	Ttl	2.63914
2	129204190	A	intron_variant	Slc20a1	2.56661
2	129299681	A	3_prime_UTR_variant	Il1a	3.67641
2	132311723	G	3_prime_UTR_variant	Cds2	2.80488
2	150311009	C	3_prime_UTR_variant	3300002I08Rik	2.66432
2	150311115	A	3_prime_UTR_variant	3300002I08Rik	2.88827
2	150575956	A	intron_variant	Cst7	3.10953
2	150618554	G	3_prime_UTR_variant	Acss1	3.21453
2	150619038	T	3_prime_UTR_variant	Acss1	3.46971
2	150619042	A	3_prime_UTR_variant	Acss1	3.17148
2	150619049	A	3_prime_UTR_variant	Acss1	3.46353
2	150619080	T	3_prime_UTR_variant	Acss1	2.99407
2	150619338	C	3_prime_UTR_variant	Acss1	2.68051
2	150619420	G	3_prime_UTR_variant	Acss1	3.05992
2	150619898	A	intron_variant	Acss1	2.56299
2	150624866	G	intron_variant,non_coding_transcript_variant	Gm52532	3.31939
2	150625059	T	synonymous_variant	Acss1	2.80194
2	150625165	A	intron_variant	Acss1	3.0869
2	150629613	C	intron_variant	Acss1	3.16316
2	150629870	T	synonymous_variant	Acss1	3.38654
2	150637943	A	missense_variant	Acss1	2.95795
2	150768931	G	intron_variant	Entpd6	2.68633
2	150808911	G	intron_variant	Pygb	3.11359
2	150808917	G	intron_variant	Pygb	3.12835
2	150815523	C	intron_variant	Pygb	2.69483
2	150818837	C	splice_polypyrimidine_tract_variant,intron_variant	Pygb	2.57433
2	150838506	C	intron_variant	Abhd12	3.22554
2	150838724	A	intron_variant	Abhd12	2.66639
2	150838862	A	intron_variant	Abhd12	2.89378
2	150839966	C	intron_variant	Abhd12	2.95058
2	150843443	G	intron_variant	Abhd12	3.26645
2	150912741	A	intron_variant	Gins1	3.03384
2	150916085	T	intron_variant	Gins1	3.18153
2	150916193	T	synonymous_variant	Gins1	2.94887
2	150926024	C	missense_variant	Gins1	3.07958
2	150931164	T	3_prime_UTR_variant	Gins1	2.88228
2	150931372	G	downstream_gene_variant	Gins1	2.58861
2	150934792	A	3_prime_UTR_variant	Ninl	2.99734
2	150934842	T	3_prime_UTR_variant	Ninl	2.79499
2	150937611	C	synonymous_variant	Ninl	2.71718
2	150937614	A	synonymous_variant	Ninl	2.73766
2	150937631	A	missense_variant	Ninl	3.04368
2	150945001	G	intron_variant	Ninl	2.94212
2	150945294	G	intron_variant	Ninl	2.59402
2	150949482	T	synonymous_variant	Ninl	2.62667
2	150979467	T	5_prime_UTR_variant	Ninl	2.90746
2	151557564	A	intron_variant	Fkbp1a	2.59187
2	151557632	A	intron_variant	Fkbp1a	2.88076
2	151707206	A	3_prime_UTR_variant	Tmem74b	2.64584
2	151734196	A	intron_variant	Psmf1	2.8018
2	153928549	T	intron_variant	Bpifb3	2.89057
2	153929432	T	intron_variant	Bpifb3	3.07291
2	153930435	C	intron_variant	Bpifb3	2.83794
2	153930561	A	intron_variant	Bpifb3	3.0418
2	153932582	A	intron_variant	Bpifb3	2.71384
2	153932586	T	intron_variant	Bpifb3	2.71387
2	153932828	A	3_prime_UTR_variant	Bpifb3	2.57443
2	153940720	G	intron_variant	Bpifb4	2.61196
2	153941810	G	intron_variant	Bpifb4	2.68764
2	153941825	T	intron_variant	Bpifb4	2.72908
2	153942988	C	synonymous_variant	Bpifb4	2.89473
2	153943186	T	intron_variant	Bpifb4	2.5884
2	153947126	A	intron_variant	Bpifb4	3.10854
2	153947377	G	intron_variant	Bpifb4	2.70191
2	153957183	T	synonymous_variant	Bpifb4	3.02285
2	153993212	G	missense_variant	Bpifa6	2.56011
2	155941476	A	3_prime_UTR_variant	Gdf5	2.56072
2	157106411	C	intron_variant	Samhd1	2.60561
2	157326277	A	3_prime_UTR_variant	Rpn2	2.6276
2	162237979	A	intron_variant	Ptprt	2.68715
2	162238128	C	synonymous_variant	Ptprt	2.58809
2	164317593	G	missense_variant	Svs6	2.9596
2	164318299	T	3_prime_UTR_variant	Svs6	2.8573
2	164354126	C	3_prime_UTR_variant	Slpi	2.6387
2	165351245	T	downstream_gene_variant	Zfp663	2.75012
2	165351385	C	3_prime_UTR_variant	Zfp663	2.69553
2	165351733	G	3_prime_UTR_variant	Zfp663	2.88618
2	165352490	T	missense_variant	Zfp663	2.89407
2	165352498	C	synonymous_variant	Zfp663	2.87841
2	165352639	C	missense_variant	Zfp663	2.89516
2	165352961	G	missense_variant	Zfp663	2.67107
2	165352966	G	synonymous_variant	Zfp663	2.8186
2	170071659	C	3_prime_UTR_variant	Tshz2	2.73968
2	170071708	T	3_prime_UTR_variant	Tshz2	2.56987
2	172249231	C	synonymous_variant	Mc3r	3.79714
2	172249288	T	synonymous_variant	Mc3r	2.69647
2	172249956	G	3_prime_UTR_variant	Mc3r	4.11544
2	172250392	G	3_prime_UTR_variant	Mc3r	3.42552
2	172250436	G	3_prime_UTR_variant	Mc3r	2.56292
2	172250446	A	3_prime_UTR_variant	Mc3r	2.60652
2	172250558	G	3_prime_UTR_variant	Mc3r	3.51623
2	172250581	G	3_prime_UTR_variant	Mc3r	3.19579
2	172250673	T	3_prime_UTR_variant	Mc3r	3.24338
2	172250729	G	3_prime_UTR_variant	Mc3r	4.20599
2	172251086	G	3_prime_UTR_variant	Mc3r	3.55741
2	172251149	T	downstream_gene_variant	Mc3r	2.66692
2	173703506	G	downstream_gene_variant	Rab22a	3.16093
2	173703802	G	downstream_gene_variant	Rab22a	2.98789
2	178119274	G	synonymous_variant	Phactr3	2.78181
3	9284611	C	3_prime_UTR_variant	Zbtb10	2.83758
3	29416963	C	intron_variant	Egfem1	3.12706
3	29416972	C	intron_variant	Egfem1	3.09749
3	41647567	C	missense_variant	Sclt1	3.63429
3	41742045	A	5_prime_UTR_variant	Sclt1	3.13008
3	65356268	T	synonymous_variant	Kcnab1	2.69177
3	65356337	A	synonymous_variant	Kcnab1	2.62332
3	67438576	G	synonymous_variant	Gfm1	2.65462
3	67451463	A	intron_variant	Gfm1	2.60907
3	83008301	T	intron_variant	Fgg	2.78752
3	83026204	G	5_prime_UTR_variant	Fga	2.55799
3	83042562	C	synonymous_variant	Fgb	2.84089
3	84444848	A	synonymous_variant	Fhdc1	2.55633
3	84445484	C	synonymous_variant	Fhdc1	2.74591
3	84445750	T	missense_variant	Fhdc1	2.97094
3	84445786	A	missense_variant	Fhdc1	2.89471
3	84446627	G	intron_variant	Fhdc1	2.72928
3	84456981	G	intron_variant	Fhdc1	2.97618
3	84457122	G	intron_variant	Fhdc1	3.01173
3	84464436	A	intron_variant	Fhdc1	3.68208
3	84496628	C	3_prime_UTR_variant	Arfip1	3.72213
3	84497669	T	3_prime_UTR_variant	Arfip1	3.21433
3	84519584	C	synonymous_variant	Arfip1	3.32941
3	85871150	G	3_prime_UTR_variant	Glt28d2	2.55383
3	86093910	A	intron_variant	Sh3d19	2.78188
3	86098042	G	intron_variant	Sh3d19	2.61349
3	86138529	A	synonymous_variant	Rps3a1	2.68979
3	87919629	A	5_prime_UTR_variant	Mrpl24	2.76748
3	87921780	A	intron_variant	Mrpl24	2.57768
3	87953026	A	missense_variant	Crabp2	2.84068
3	87975704	G	synonymous_variant	Nes	2.71115
3	87979694	A	synonymous_variant	Nes	2.58046
3	88051931	A	synonymous_variant	Gpatch4	3.33605
3	88052049	G	synonymous_variant	Gpatch4	3.18572
3	88054386	A	synonymous_variant	Gpatch4	3.39358
3	88054560	G	intron_variant	Gpatch4	2.85742
3	88069602	C	3_prime_UTR_variant	Ttc24	2.86102
3	92571907	G	missense_variant	Ivl	2.83387
3	92668736	T	3_prime_UTR_variant	Lce1a2	2.57345
3	97755589	C	synonymous_variant	Pde4dip	3.03302
3	97755614	A	splice_polypyrimidine_tract_variant,intron_variant	Pde4dip	3.02816
3	97757468	A	intron_variant	Pde4dip	2.5893
3	97757488	A	intron_variant	Pde4dip	2.61899
3	97757508	C	intron_variant	Pde4dip	2.60663
3	97757550	T	synonymous_variant	Pde4dip	2.77473
3	97793341	T	intron_variant	Pde4dip	2.61196
3	97824451	C	intron_variant	Pde4dip	2.92627
3	101860828	A	synonymous_variant	Slc22a15	2.63359
3	101862862	C	intron_variant	Slc22a15	3.36819
3	101915446	C	synonymous_variant	Slc22a15	2.75081
3	102768798	G	intron_variant	Tspan2	2.86578
3	102777586	C	missense_variant	Tshb	2.82744
3	102840854	C	splice_region_variant,intron_variant	Sycp1	3.30625
3	102851466	G	intron_variant	Sycp1	3.17286
3	102853356	C	intron_variant	Sycp1	3.18024
3	102854055	T	intron_variant	Sycp1	2.82549
3	102854132	C	synonymous_variant	Sycp1	3.36232
3	102934877	A	missense_variant	Sycp1	3.27548
3	102949595	T	synonymous_variant	Nr1h5	2.82654
3	103836194	G	missense_variant	Bcl2l15	2.55539
3	104769647	A	3_prime_UTR_variant	Tafa3	2.87424
3	105678509	G	3_prime_UTR_variant	Ddx20	2.5922
3	105678826	C	synonymous_variant	Ddx20	2.5947
3	105679417	A	synonymous_variant	Ddx20	2.5697
3	105922101	G	intron_variant	Tmigd3	2.58879
3	107036614	C	synonymous_variant	Kcna3	2.68943
3	107300871	T	missense_variant	Slc16a4	2.71082
3	107332817	G	synonymous_variant	Rbm15	2.63889
3	113558485	T	intron_variant	Amy1	2.71287
3	114090158	G	synonymous_variant	Col11a1	2.99335
3	114151324	G	intron_variant	Col11a1	3.49322
3	114152741	G	intron_variant	Col11a1	3.3453
3	121510315	A	splice_region_variant,synonymous_variant	Slc44a3	2.71435
3	121682630	G	intron_variant	4930432M17Rik	2.63001
3	121729310	A	intron_variant	F3	2.69295
3	121734336	A	3_prime_UTR_variant	F3	2.80194
3	122180107	T	downstream_gene_variant	Abca4	3.41643
3	123526426	G	3_prime_UTR_variant	Ndst3	2.73105
3	123526459	A	3_prime_UTR_variant	Ndst3	2.78974
3	126810738	G	intron_variant	Camk2d	3.02642
3	130478745	C	intron_variant	Col25a1	2.99431
3	130522513	G	intron_variant	Col25a1	2.6666
3	131110728	G	5_prime_UTR_variant	Lef1	2.91866
3	131111420	C	5_prime_UTR_variant	Lef1	2.70262
3	131111633	C	synonymous_variant	Lef1	2.71237
3	131184542	G	intron_variant	Lef1	2.90729
3	131189394	A	missense_variant	Lef1	2.8887
3	131204208	G	intron_variant	Lef1	3.50449
3	131242460	G	intron_variant	Hadh	2.57457
3	136903091	G	splice_polypyrimidine_tract_variant,intron_variant	Ppp3ca	2.72092
3	136931967	G	intron_variant	Ppp3ca	2.68905
3	138174820	C	intron_variant	4930579F01Rik	2.79216
3	138174835	T	intron_variant	4930579F01Rik	2.82256
3	138742849	C	intron_variant	Tspan5	2.8262
3	145356859	G	intron_variant	Col24a1	2.6246
3	145356934	T	5_prime_UTR_variant	Col24a1	2.55787
3	145357107	A	intron_variant	Col24a1	2.66121
3	146438782	T	synonymous_variant	Ssx2ip	2.65686
3	152461230	G	3_prime_UTR_variant	Zzz3	2.77203
3	152461250	C	3_prime_UTR_variant	Zzz3	2.81669
3	152461899	A	3_prime_UTR_variant	Zzz3	3.4152
3	152462004	T	3_prime_UTR_variant	Zzz3	3.21768
4	6266027	G	3_prime_UTR_variant	Cyp7a1	2.58189
4	6266095	A	3_prime_UTR_variant	Cyp7a1	2.6151
4	6266579	C	3_prime_UTR_variant	Cyp7a1	2.60565
4	6267523	C	3_prime_UTR_variant	Cyp7a1	2.84005
4	6407390	G	intron_variant	Nsmaf	2.83576
4	8710582	A	intron_variant	Chd7	3.49157
4	19520342	C	3_prime_UTR_variant	Cpne3	3.37843
4	19646249	G	non_coding_transcript_exon_variant	LOC108168933	2.79556
4	20120475	G	3_prime_UTR_variant	Nkain3	3.1036
4	20244931	A	3_prime_UTR_variant	Nkain3	2.74809
4	20778718	C	5_prime_UTR_variant	Nkain3	2.8814
4	21796984	C	intron_variant	Usp45	2.63407
4	28870496	A	intron_variant	Epha7	2.59876
4	43302298	T	intron_variant	Atp8b5	2.92053
4	43302322	A	intron_variant	Atp8b5	2.70621
4	43322372	G	intron_variant	Atp8b5	2.69185
4	43322456	C	5_prime_UTR_variant	Atp8b5	2.91731
4	43325082	G	intron_variant	Atp8b5	2.87232
4	43325172	C	intron_variant	Atp8b5	2.96326
4	43325206	C	intron_variant	Atp8b5	2.80307
4	43325269	C	intron_variant	Atp8b5	3.04178
4	43325317	C	intron_variant	Atp8b5	2.86258
4	43325395	G	intron_variant	Atp8b5	2.68683
4	43325445	C	intron_variant	Atp8b5	2.79494
4	43325684	C	intron_variant	Atp8b5	2.82889
4	43325704	C	intron_variant	Atp8b5	3.08541
4	43326245	T	intron_variant	Atp8b5	2.93178
4	43326473	G	intron_variant	Atp8b5	2.67902
4	43326498	G	intron_variant	Atp8b5	2.91925
4	43334360	C	intron_variant	Atp8b5	2.88382
4	43356933	G	intron_variant	Atp8b5	2.56121
4	44531412	A	3_prime_UTR_variant	Pax5	3.04269
4	45269803	G	intron_variant	Frmpd1	3.06557
4	45269882	C	intron_variant	Frmpd1	3.14119
4	45275350	T	missense_variant	Frmpd1	2.60362
4	45285107	C	missense_variant	Frmpd1	2.56776
4	45285997	G	downstream_gene_variant	Frmpd1	2.76368
4	45299650	C	intron_variant	Trmt10b	2.72301
4	45301242	G	missense_variant	Trmt10b	3.33612
4	45305645	T	intron_variant	Trmt10b	3.01695
4	45305646	G	intron_variant	Trmt10b	3.01709
4	45305682	A	intron_variant	Trmt10b	3.2618
4	45305977	G	intron_variant	Trmt10b	2.58177
4	45305982	C	intron_variant	Trmt10b	2.55208
4	45308493	T	non_coding_transcript_exon_variant	Trmt10b	2.56322
4	45315268	C	3_prime_UTR_variant	Trmt10b	2.59722
4	45316820	G	3_prime_UTR_variant	Exosc3	2.73686
4	45376627	C	3_prime_UTR_variant	Dcaf10	3.12284
4	45376957	T	3_prime_UTR_variant	Dcaf10	2.62228
4	45377132	G	3_prime_UTR_variant	Dcaf10	2.88251
4	45377863	C	3_prime_UTR_variant	Dcaf10	3.03606
4	45379567	C	3_prime_UTR_variant	Dcaf10	3.33661
4	45398325	A	3_prime_UTR_variant	Slc25a51	2.61468
4	45926292	T	intron_variant	Ccdc180	2.63977
4	45926294	T	intron_variant	Ccdc180	2.60032
4	46498888	T	intron_variant	Nans	3.20107
4	46500166	G	synonymous_variant	Nans	2.78639
4	47016402	A	3_prime_UTR_variant	Anks6	2.93823
4	47016559	T	3_prime_UTR_variant	Anks6	2.64106
4	47016571	G	3_prime_UTR_variant	Anks6	2.57109
4	47016574	A	3_prime_UTR_variant	Anks6	2.57883
4	47016582	G	3_prime_UTR_variant	Anks6	2.56969
4	48426987	T	intron_variant	Invs	3.07361
4	48451811	G	intron_variant	Tex10	2.71327
4	53566216	A	3_prime_UTR_variant	Slc44a1	2.73418
4	53566971	G	3_prime_UTR_variant	Slc44a1	2.72708
4	56874619	C	downstream_gene_variant	Tmem245	2.85412
4	56876870	G	3_prime_UTR_variant	Tmem245	2.70831
4	57068253	G	intron_variant	Epb41l4b	2.96507
4	58436075	C	3_prime_UTR_variant	Lpar1	2.67617
4	58436294	T	3_prime_UTR_variant	Lpar1	2.67
4	70218499	T	3_prime_UTR_variant	Cdk5rap2	3.3372
4	70221869	G	3_prime_UTR_variant	Cdk5rap2	3.0661
4	70222658	G	3_prime_UTR_variant	Cdk5rap2	2.93466
4	70246878	G	intron_variant	Cdk5rap2	3.34284
4	70272783	A	splice_polypyrimidine_tract_variant,splice_region_variant,intron_variant	Cdk5rap2	3.04313
4	82803921	G	3_prime_UTR_variant	Zdhhc21	2.87703
4	82805860	G	3_prime_UTR_variant	Zdhhc21	2.56508
4	82882063	T	3_prime_UTR_variant	Cer1	2.71833
4	82882766	C	missense_variant	Cer1	2.74377
4	88346455	A	intron_variant	Focad	2.86635
4	88868418	C	intergenic_variant	IMPACT=MODIFIER	2.68403
4	88879942	G	missense_variant	Ifne	2.69575
4	106414476	G	splice_region_variant,synonymous_variant	Usp24	2.55742
4	106721315	C	synonymous_variant	Mroh7	2.63791
4	106745835	C	3_prime_UTR_variant	Acot11	2.61125
4	107855821	C	intron_variant	Lrp8	3.02332
4	107857308	A	synonymous_variant	Lrp8	2.54884
4	107874080	T	3_prime_UTR_variant	Lrp8	2.63176
4	107874083	C	3_prime_UTR_variant	Lrp8	2.6296
4	119398007	A	intron_variant	Ccdc30	3.15659
4	119398011	G	intron_variant	Ccdc30	3.04374
4	119398064	A	intron_variant	Ccdc30	3.01765
4	119398127	C	intron_variant	Ccdc30	2.9939
4	120769314	G	intron_variant	Nfyc
4	122848591	A	intron_variant	Ppt1	2.80211
4	122849755	A	intron_variant	Ppt1	2.55793
4	125118719	A	3_prime_UTR_variant	Zc3h12a	3.01419
4	128903247	G	intron_variant	Trim62	3.23854
4	128910334	T	3_prime_UTR_variant	Trim62	3.25644
4	128910827	C	3_prime_UTR_variant	Trim62	3.31944
4	132295393	G	intergenic_variant	IMPACT=MODIFIER	2.99783
4	133535890	T	intron_variant	Nudc	3.02251
4	134126998	T	downstream_gene_variant	Sh3bgrl3	3.0212
4	134127319	T	downstream_gene_variant	Sh3bgrl3	2.86193
4	134131086	T	3_prime_UTR_variant	Cep85	2.68958
4	134131186	T	3_prime_UTR_variant	Cep85	2.77228
4	134138861	T	missense_variant	Cep85	2.64954
4	134192717	T	missense_variant	Zpld2	2.54919
4	134551551	G	splice_polypyrimidine_tract_variant,intron_variant	Selenon	2.72342
4	134551567	G	intron_variant	Selenon	2.90909
4	135704962	C	intron_variant	Ifnlr1	2.65966
4	136545264	A	synonymous_variant	Luzp1	2.65362
4	136545990	A	3_prime_UTR_variant	Luzp1	2.63211
4	137610909	A	intron_variant	Usp48	2.60876
4	137633287	T	intron_variant	Usp48	2.74586
4	137633641	G	intron_variant	Usp48	2.8008
4	137637889	G	intron_variant,non_coding_transcript_variant	Usp48	2.5856
4	141680573	A	intergenic_variant	IMPACT=MODIFIER	3.58677
4	141680826	G	intergenic_variant	IMPACT=MODIFIER	3.75724
4	141681557	T	intergenic_variant	IMPACT=MODIFIER	3.41848
4	141681590	G	downstream_gene_variant	Ddi2	3.58899
4	141681718	C	downstream_gene_variant	Ddi2	3.29682
4	141682117	G	downstream_gene_variant	Ddi2	3.46292
4	141683516	C	downstream_gene_variant	Ddi2	3.48651
4	141684217	C	3_prime_UTR_variant	Ddi2	3.35938
4	141821275	C	intron_variant	Cela2a	2.54962
4	141916574	T	intron_variant	Fhad1	2.70812
4	141928552	C	intron_variant	Fhad1	2.85616
4	141929508	A	intron_variant	Fhad1	2.65405
4	141932788	C	splice_donor_5th_base_variant,intron_variant	Fhad1	2.74012
4	145148542	A	synonymous_variant	Vps13d	2.59747
4	145148797	G	synonymous_variant	Vps13d	2.59104
4	145155212	C	synonymous_variant	Vps13d	2.5972
4	145168442	A	intron_variant	Vps13d	2.56367
4	145168457	T	intron_variant	Vps13d	2.58048
4	145168521	A	synonymous_variant	Vps13d	2.54913
4	145214933	T	3_prime_UTR_variant	Tnfrsf1b	2.62093
4	145215417	T	3_prime_UTR_variant	Tnfrsf1b	2.65031
4	145215758	A	3_prime_UTR_variant	Tnfrsf1b	2.55488
4	145215850	T	synonymous_variant	Tnfrsf1b	2.65648
4	145223052	T	intron_variant	Tnfrsf1b	2.66551
4	145223590	T	splice_polypyrimidine_tract_variant,intron_variant	Tnfrsf1b	2.58804
4	145224502	C	intron_variant	Tnfrsf1b	2.86973
4	145292704	T	missense_variant	Tnfrsf8	2.65247
4	148100492	A	3_prime_UTR_variant	Draxin	2.85068
4	154151589	C	intron_variant	Wrap73	2.88393
4	154666913	T	synonymous_variant	Actrt2	2.85034
4	154666985	G	synonymous_variant	Actrt2	2.74574
4	154667162	G	synonymous_variant	Actrt2	2.7533
4	154883283	C	synonymous_variant	Mmel1	2.73813
4	155442907	C	3_prime_UTR_variant	Cfap74	2.67961
4	155615695	G	intron_variant	Slc35e2	3.15264
4	155621645	T	3_prime_UTR_variant	Slc35e2	3.0867
4	155622681	G	3_prime_UTR_variant	Slc35e2	2.68804
4	156002487	A	missense_variant	Sdf4	2.7183
4	156173902	C	missense_variant	Agrn	2.75592
5	3558422	G	intron_variant	Fam133b	2.81521
5	3558850	T	intron_variant	Fam133b	3.21672
5	3559714	A	intron_variant	Fam133b	2.59969
5	3575606	T	splice_polypyrimidine_tract_variant,intron_variant	1700109H08Rik	3.3913
5	3575851	A	intron_variant	1700109H08Rik	3.25389
5	3582361	A	intron_variant	1700109H08Rik	2.70174
5	3584201	A	3_prime_UTR_variant	Rbm48	2.86044
5	3661764	C	missense_variant	Tmbim7	2.63325
5	3665385	C	intron_variant	Tmbim7	3.28261
5	3666923	T	synonymous_variant	Tmbim7	3.42303
5	3704924	T	intron_variant	Ankib1	2.73022
5	3713234	G	synonymous_variant	Ankib1	2.84167
5	3755558	G	intron_variant	Ankib1	2.59737
5	3809589	C	intron_variant	Krit1	2.61345
5	3812458	C	synonymous_variant	Krit1	2.57624
5	4077716	T	intron_variant	Akap9	2.6723
5	4805720	A	3_prime_UTR_variant	Cdk14	2.73041
5	5507135	G	3_prime_UTR_variant	Cldn12	2.56006
5	5507248	C	3_prime_UTR_variant	Cldn12	2.61345
5	5542411	A	synonymous_variant	Gtpbp10	2.58012
5	5554821	A	intron_variant	Gtpbp10	3.0682
5	8057681	A	intron_variant	Sri	2.73739
5	8057686	A	intron_variant	Sri	2.742
5	8062536	G	5_prime_UTR_variant	Sri	2.61052
5	14793920	G	synonymous_variant	Pclo	2.55805
5	16561014	G	synonymous_variant	Hgf	2.94215
5	16564787	A	intron_variant,non_coding_transcript_variant	Gm31113	2.83229
5	16564945	A	intron_variant	Hgf	2.92243
5	16564956	C	intron_variant	Hgf	2.67279
5	16614963	A	missense_variant	Hgf	2.80369
5	16615642	T	intron_variant	Hgf	2.66183
5	17694543	G	intron_variant	Sema3c	2.88786
5	17694578	T	intron_variant	Sema3c	2.82562
5	21648776	C	splice_region_variant,intron_variant	Armc10	2.90458
5	21651628	T	intron_variant	Armc10	3.32283
5	21651703	C	intron_variant	Armc10	3.08165
5	21651774	C	synonymous_variant	Armc10	2.88413
5	21661196	T	intron_variant	Armc10	2.77422
5	21663370	T	3_prime_UTR_variant	Napepld	2.58107
5	21664493	T	3_prime_UTR_variant	Napepld	2.66665
5	21683399	C	synonymous_variant	Napepld	2.69907
5	24426827	A	intron_variant	Slc4a2	2.9789
5	24806906	A	intron_variant	Rheb	2.59392
5	25275846	T	intron_variant	Kmt2c	2.712
5	25276098	T	intron_variant	Kmt2c	2.54905
5	25516717	A	synonymous_variant	Cct8l1	2.89012
5	27049416	C	5_prime_UTR_variant	Dpp6	2.63734
5	30267548	T	3_prime_UTR_variant	Selenoi	2.59826
5	30376376	C	synonymous_variant	Otof	2.75727
5	30487367	G	intron_variant	Cib4	2.60466
5	30933446	C	3_prime_UTR_variant	Cgref1	3.01944
5	30953617	A	3_prime_UTR_variant	Preb	2.9355
5	31042092	T	intron_variant	Slc5a6	2.61782
5	32964649	G	synonymous_variant	Depdc5	2.71384
5	33416075	C	3_prime_UTR_variant	Uvssa	2.64527
5	34630916	G	3_prime_UTR_variant	Add1	2.82947
5	34651920	C	non_coding_transcript_exon_variant	Gm15522	2.73871
5	37649273	A	intron_variant	Stk32b	2.559
5	38201156	A	synonymous_variant	Zbtb49	2.78009
5	38224475	G	intron_variant	Lyar	2.60307
5	51472986	A	splice_polypyrimidine_tract_variant,splice_region_variant,intron_variant	Ppargc1a	2.73432
5	63810391	C	3_prime_UTR_variant	Nwd2	2.86346
5	65791111	C	synonymous_variant	N4bp2	2.88934
5	65806964	T	synonymous_variant	N4bp2	2.72642
5	65807393	G	synonymous_variant	N4bp2	2.73371
5	65807750	T	synonymous_variant	N4bp2	2.90976
5	65826675	T	3_prime_UTR_variant	N4bp2	2.91253
5	65827693	G	3_prime_UTR_variant	N4bp2	2.86632
5	65830171	G	downstream_gene_variant	N4bp2	2.76541
5	66682390	G	intron_variant	Uchl1	3.19822
5	67055402	C	3_prime_UTR_variant	Limch1	2.94431
5	72755880	T	3_prime_UTR_variant	Tec	2.72408
5	72825144	T	intron_variant	Tec	2.67785
5	72976971	A	3_prime_UTR_variant	Slain2	2.93596
5	73032677	A	intron_variant	Fryl	3.09618
5	73059563	T	splice_polypyrimidine_tract_variant,intron_variant	Fryl	2.61936
5	73332298	C	intron_variant	Ociad2	2.76371
5	73431792	C	intron_variant	Cwh43	2.9738
5	74204680	G	downstream_gene_variant	Scfd2	2.75772
5	74204694	G	downstream_gene_variant	Scfd2	2.94534
5	74204987	G	3_prime_UTR_variant	Scfd2	2.92077
5	74204989	C	3_prime_UTR_variant	Scfd2	2.91402
5	74205098	C	3_prime_UTR_variant	Scfd2	2.98475
5	74205140	T	3_prime_UTR_variant	Scfd2	3.02609
5	74205565	A	3_prime_UTR_variant	Scfd2	2.8555
5	86020851	T	synonymous_variant	Cenpc1	2.92407
5	88782554	A	3_prime_UTR_variant	Dck	2.8377
5	92226933	G	3_prime_UTR_variant	Ppef2	2.74235
5	92245584	G	intron_variant	Ppef2	2.9277
5	92388176	T	synonymous_variant	Art3	3.24462
5	92409431	T	intron_variant	Art3	2.60209
5	92409439	G	intron_variant	Art3	2.77854
5	99241418	A	synonymous_variant	Rasgef1b	2.56332
5	100768499	T	intron_variant	Helq	2.75645
5	100796782	A	missense_variant	Helq	2.66079
5	101902427	A	intron_variant	Wdfy3	2.61815
5	101930957	G	synonymous_variant	Wdfy3	2.77673
5	101961022	A	intron_variant	Wdfy3	2.83481
5	107139949	C	intron_variant	Tgfbr3	2.59545
5	110110085	T	5_prime_UTR_variant	Zfp605	2.98341
5	110253053	C	missense_variant	Ankle2	2.95493
5	110274545	T	3_prime_UTR_variant	Pxmp2	2.90162
5	114714931	C	5_prime_UTR_variant	Tchp	3.02034
5	114718303	A	intron_variant	Tchp	2.85162
5	114720247	G	synonymous_variant	Tchp	2.58399
5	114721951	G	3_prime_UTR_variant	Tchp	2.57576
5	114722144	C	3_prime_UTR_variant	Tchp	2.65899
5	114729508	T	3_prime_UTR_variant	Git2	2.57932
5	115249003	G	synonymous_variant	Rnf10	2.79582
5	115544316	C	intron_variant	Pxn	2.95512
5	115613250	A	intron_variant	Gcn1	2.64299
5	117671368	G	intron_variant	Ksr2	2.55924
5	117671526	G	intron_variant	Ksr2	2.56088
5	120521665	A	intron_variant	Slc8b1	3.31605
5	121423800	C	intron_variant	Naa25	2.59909
5	121439899	G	synonymous_variant	Naa25	2.87188
5	121445095	C	missense_variant	Erp29	2.5519
5	121453300	T	intron_variant	Tmem116	2.88997
5	121859726	C	3_prime_UTR_variant	Cux2	2.70776
5	122111020	A	synonymous_variant	Ccdc63	2.59321
5	122130352	T	5_prime_UTR_variant	Ccdc63	3.30003
5	122250420	G	intron_variant	Tctn1	2.71937
5	122339749	G	missense_variant	Rad9b	3.13296
5	122988967	C	5_prime_UTR_variant	Kdm2b	2.66832
5	123030059	G	3_prime_UTR_variant	Orai1	2.66513
5	123040997	G	intron_variant	Morn3	3.39737
5	123101454	T	intron_variant	Tmem120b	2.87699
5	123144366	C	intron_variant	Setd1b	3.09879
5	123148759	A	splice_donor_region_variant,intron_variant	Setd1b	2.91358
5	123163141	A	splice_polypyrimidine_tract_variant,intron_variant	Setd1b	3.04446
5	123171877	T	3_prime_UTR_variant	Hpd	3.10703
5	123177516	G	intron_variant	Hpd	3.04996
5	123177635	G	intron_variant	Hpd	3.04364
5	123180661	T	missense_variant	Hpd	2.64488
5	123182009	A	intron_variant	Hpd	2.59504
5	123248593	A	3_prime_UTR_variant	Psmd9	3.27811
5	123356183	G	intron_variant	Bcl7a	2.7067
5	123369470	C	intron_variant	Bcl7a	2.56453
5	123369499	A	intron_variant	Bcl7a	2.54913
5	123369514	C	intron_variant	Bcl7a	2.68844
5	123373126	T	3_prime_UTR_variant	Bcl7a	2.55476
5	123453624	A	3_prime_UTR_variant	Mlxip	2.94998
5	123481995	A	intron_variant	Il31	3.44213
5	123510229	A	intron_variant	B3gnt4	3.18064
5	123535202	T	intron_variant	Vps33a	3.17055
5	123563430	T	synonymous_variant	Vps33a	3.57176
5	123569597	T	synonymous_variant	Vps33a	2.99061
5	123570835	G	intron_variant	Vps33a	3.38259
5	123570847	T	splice_region_variant,intron_variant	Vps33a	3.40181
5	123578275	A	3_prime_UTR_variant	Clip1	3.38233
5	123579246	T	3_prime_UTR_variant	Clip1	3.69518
5	123617637	C	intron_variant	Clip1	2.99695
5	123630323	T	missense_variant	Clip1	3.43719
5	123646058	T	intron_variant	Clip1	3.05405
5	123654034	A	splice_polypyrimidine_tract_variant,intron_variant	Clip1	2.61549
5	123701245	G	intron_variant	Zcchc8	2.70301
5	123768186	C	intron_variant	Kntc1	2.77588
5	123769585	C	intron_variant	Kntc1	2.79691
5	123787000	G	synonymous_variant	Kntc1	2.96214
5	123790106	T	splice_polypyrimidine_tract_variant,intron_variant	Kntc1	2.98092
5	123794098	G	intron_variant	Kntc1	2.71182
5	123794215	G	synonymous_variant	Kntc1	2.68317
5	123794248	A	synonymous_variant	Kntc1	2.82778
5	123795985	T	intron_variant	Kntc1	2.66725
5	123796420	A	intron_variant	Kntc1	2.9866
5	123796490	C	intron_variant	Kntc1	3.13231
5	123796644	C	intron_variant	Kntc1	2.83919
5	123797521	T	intron_variant	Kntc1	2.92008
5	123797812	G	synonymous_variant	Kntc1	2.56577
5	123809224	C	intron_variant	Kntc1	2.72287
5	123996350	G	synonymous_variant	Hip1r	2.89256
5	123996688	T	intron_variant	Hip1r	2.72061
5	124073538	G	intron_variant	Abcb9	2.56584
5	124112676	T	intron_variant	Ogfod2	2.79081
5	124112702	A	intron_variant	Ogfod2	2.82171
5	124112709	G	intron_variant	Ogfod2	2.96448
5	124114549	G	missense_variant	Ogfod2	2.57682
5	124115277	G	3_prime_UTR_variant	Ogfod2	2.97763
5	124117848	T	synonymous_variant	Arl6ip4	2.67564
5	124118299	T	downstream_gene_variant	Arl6ip4	2.8819
5	124451169	A	intron_variant	Kmt5a	2.58288
5	124554703	C	synonymous_variant	Ddx55	2.61925
5	124569102	A	3_prime_UTR_variant	Ddx55	2.95743
5	124573729	T	missense_variant	Eif2b1	3.12858
5	124577162	C	splice_polypyrimidine_tract_variant,intron_variant	Eif2b1	2.63039
5	124639307	G	intron_variant	Atp6v0a2	3.01012
5	124713076	T	splice_polypyrimidine_tract_variant,splice_region_variant,intron_variant	Atp6v0a2	2.79571
5	124758386	G	synonymous_variant	Dnah10	3.4857
5	124760237	A	intron_variant	Dnah10	3.02752
5	125416043	C	missense_variant	Dhx37	2.59974
5	125517369	G	3_prime_UTR_variant	Aacs	2.71747
5	127563397	T	synonymous_variant	Tmem132c	2.60122
5	129022687	T	intron_variant	Ran	2.60545
5	129745220	T	synonymous_variant	Nipsnap2	2.5728
5	136122331	T	intron_variant	Polr2j	2.61257
5	136122362	G	intron_variant	Polr2j	2.66562
5	136122364	G	intron_variant	Polr2j	2.66399
5	136132348	T	synonymous_variant	Lrwd1	2.57958
5	137066821	A	splice_donor_region_variant,intron_variant	Serpine1	2.63831
5	138101564	T	3_prime_UTR_variant	Zkscan1	3.02688
5	138102593	A	3_prime_UTR_variant	Zkscan1	2.55746
5	138102643	G	3_prime_UTR_variant	Zkscan1	3.01308
5	138102847	C	3_prime_UTR_variant	Zkscan1	3.11589
5	138103097	T	3_prime_UTR_variant	Zkscan1	3.3824
5	138103859	A	3_prime_UTR_variant	Zkscan1	3.36672
5	138104021	G	3_prime_UTR_variant	Zkscan1	2.70543
5	138104644	G	3_prime_UTR_variant	Zkscan1	2.83895
5	138117924	G	intron_variant	Zscan21	2.7808
5	138170515	A	intron_variant	Mcm7	3.89241
5	138183829	T	intron_variant	Taf6	2.64977
5	138190105	T	intron_variant	Cnpy4	4.45632
5	138191830	C	splice_polypyrimidine_tract_variant,splice_region_variant,intron_variant	Cnpy4	2.98952
5	138192696	G	intron_variant	Cnpy4	3.33449
5	138193187	C	3_prime_UTR_variant	Cnpy4	2.67553
5	138193190	G	3_prime_UTR_variant	Cnpy4	2.68466
5	138195162	T	missense_variant	Mblac1	2.87272
5	138195170	A	missense_variant	Mblac1	2.86104
5	138207148	T	non_coding_transcript_exon_variant	Gm454	3.77418
5	138229669	A	5_prime_UTR_variant	Nxpe5	2.61764
5	138239708	T	missense_variant	Nxpe5	2.55366
5	138240973	G	missense_variant	Nxpe5	2.9379
5	138240975	C	synonymous_variant	Nxpe5	2.91603
5	138252893	T	downstream_gene_variant	Nxpe5	3.18141
5	138255771	T	5_prime_UTR_variant	Lamtor4	2.95888
5	138263294	C	intron_variant	Map11	3.29053
5	138263305	G	intron_variant	Map11	3.1494
5	138277484	T	missense_variant	Gpc2	2.99695
5	138280151	G	5_prime_UTR_variant	Stag3	2.91504
5	138280360	C	5_prime_UTR_variant	Stag3	3.37471
5	138444925	T	intron_variant	Zfp157	2.81974
5	138444939	A	intron_variant	Zfp157	2.73652
5	138455858	T	intron_variant	Zfp157	2.57516
5	138456067	A	missense_variant	Zfp157	2.554
5	138457309	A	3_prime_UTR_variant	Zfp157	3.08034
5	138457459	A	3_prime_UTR_variant	Zfp157	3.74487
5	138457686	A	3_prime_UTR_variant	Zfp157	3.18936
5	138457724	C	3_prime_UTR_variant	Zfp157	3.04402
5	138457808	A	3_prime_UTR_variant	Zfp157	2.90453
5	138457823	T	3_prime_UTR_variant	Zfp157	2.9966
5	138457845	C	3_prime_UTR_variant	Zfp157	3.33051
5	138457899	C	3_prime_UTR_variant	Zfp157	3.65381
5	138457906	C	3_prime_UTR_variant	Zfp157	3.07608
5	138457924	A	3_prime_UTR_variant	Zfp157	2.9582
5	138457984	C	3_prime_UTR_variant	Zfp157	2.89322
5	138458000	C	3_prime_UTR_variant	Zfp157	2.83551
5	138458002	T	3_prime_UTR_variant	Zfp157	2.79162
5	138458040	T	3_prime_UTR_variant	Zfp157	2.88966
5	138458060	A	3_prime_UTR_variant	Zfp157	2.6921
5	138458196	G	3_prime_UTR_variant	Zfp157	2.8296
5	138622875	G	5_prime_UTR_variant	A430033K04Rik	3.06385
5	138636103	T	intron_variant	A430033K04Rik	2.91731
5	138636145	A	intron_variant	A430033K04Rik	3.34259
5	138636308	C	intron_variant	A430033K04Rik	3.07312
5	138636313	G	intron_variant	A430033K04Rik	3.24745
5	138646769	A	synonymous_variant	A430033K04Rik	3.0048
5	138647693	T	synonymous_variant	A430033K04Rik	3.40497
5	139130286	C	5_prime_UTR_variant	Prkar1b	2.98006
5	139166144	C	missense_variant	Dnaaf5	3.06346
5	139249815	A	3_prime_UTR_variant	Sun1	2.60143
5	139265670	C	synonymous_variant	Get4	2.7967
5	139279450	T	intron_variant	Adap1	2.89012
5	139342726	T	intron_variant	Cox19	3.2282
5	139342728	T	intron_variant	Cox19	3.23381
5	139342754	T	intron_variant	Cox19	3.24962
5	139378748	A	non_coding_transcript_exon_variant	Gpr146	2.8163
5	139378776	C	non_coding_transcript_exon_variant	Gpr146	2.97884
5	139378818	A	non_coding_transcript_exon_variant	Gpr146	2.68792
5	139394423	T	3_prime_UTR_variant	Gpr146	2.98292
5	139394593	C	3_prime_UTR_variant	Gpr146	2.99865
5	139394614	T	3_prime_UTR_variant	Gpr146	3.09996
5	139395011	G	3_prime_UTR_variant	Gpr146	2.75801
5	139395030	C	3_prime_UTR_variant	Gpr146	3.12573
5	139395245	T	3_prime_UTR_variant	Gpr146	2.63354
5	139395258	C	3_prime_UTR_variant	Gpr146	2.66958
5	139395553	T	3_prime_UTR_variant	Gpr146	2.58293
5	139395629	G	3_prime_UTR_variant	Gpr146	2.697
5	139396204	A	3_prime_UTR_variant	Gpr146	2.90553
5	139396216	A	3_prime_UTR_variant	Gpr146	2.58087
5	139414320	C	missense_variant	C130050O18Rik	2.99706
5	139482782	C	5_prime_UTR_variant	Zfand2a	3.07805
5	140523805	T	synonymous_variant	Chst12	3.02806
5	140525446	C	downstream_gene_variant	Chst12	2.60643
5	140664618	A	3_prime_UTR_variant	Iqce	2.99669
5	140714413	T	intron_variant	Brat1	2.80129
5	140714609	C	missense_variant	Brat1	2.7858
5	140714858	G	synonymous_variant	Brat1	2.85832
5	140715034	T	intron_variant	Brat1	2.65523
5	140715197	G	synonymous_variant	Brat1	2.94474
5	140715234	G	intron_variant	Brat1	2.94985
5	140717511	A	intron_variant	Brat1	2.76554
5	140717525	G	intron_variant	Brat1	2.78328
5	140717654	G	intron_variant	Brat1	2.87575
5	140717655	G	intron_variant	Brat1	2.8646
5	140717841	G	intron_variant	Brat1	2.9821
5	140718538	A	missense_variant	Brat1	2.60094
5	140724123	T	upstream_gene_variant	Amz1	3.30585
5	140727246	C	intron_variant	Amz1	2.65515
5	140727257	G	intron_variant	Amz1	2.59109
5	140748264	A	synonymous_variant	Amz1	2.87584
5	140760447	C	3_prime_UTR_variant	Gna12	2.73367
5	140760451	C	3_prime_UTR_variant	Gna12	2.68432
5	142567815	A	intron_variant	Mmd2	2.62251
5	142868292	A	intergenic_variant	IMPACT=MODIFIER	2.99519
5	142868720	T	intergenic_variant	IMPACT=MODIFIER	2.71752
5	142878849	A	synonymous_variant	Fbxl18	2.95784
5	142962977	C	intron_variant	Fscn1	3.64974
5	142963145	T	intron_variant	Fscn1	3.15032
5	142963383	A	intron_variant	Fscn1	3.4962
5	145155452	G	intron_variant	Ptcd1	2.72563
5	147301947	C	synonymous_variant	Cdx2	3.1887
5	147331128	C	3_prime_UTR_variant	Flt3	2.61278
5	147862675	C	intron_variant	Pomp	3.57052
5	147868650	G	intron_variant	Pomp	3.68953
5	147878388	C	3_prime_UTR_variant	Slc46a3	2.78591
5	147878488	G	3_prime_UTR_variant	Slc46a3	2.70872
5	147878492	A	3_prime_UTR_variant	Slc46a3	2.68355
5	147878950	A	3_prime_UTR_variant	Slc46a3	2.79183
5	147879172	A	synonymous_variant	Slc46a3	3.5688
5	147879265	G	intron_variant	Slc46a3	3.42441
5	147879272	T	intron_variant	Slc46a3	3.53897
5	147879278	G	intron_variant	Slc46a3	3.55785
5	147879284	T	intron_variant	Slc46a3	3.48936
5	150048711	C	intron_variant	Rxfp2	3.13982
5	150048733	G	intron_variant	Rxfp2	3.27555
5	150052805	C	intron_variant	Rxfp2	2.87268
5	150056649	C	intron_variant	Rxfp2	2.67373
5	150295535	C	5_prime_UTR_variant	Fry	2.84488
5	150295554	G	5_prime_UTR_variant	Fry	3.02168
5	150295737	G	intron_variant	Fry	2.69759
5	150638347	T	3_prime_UTR_variant	N4bp2l2	3.13663
5	150661614	C	synonymous_variant	N4bp2l2	2.95591
5	150722458	T	intron_variant	Pds5b	3.16939
5	150736435	A	intron_variant	Pds5b	3.18785
6	3494438	T	missense_variant	Hepacam2	3.93766
6	3498616	T	intron_variant	Vps50	3.80534
6	3505077	T	intron_variant	Vps50	3.68038
6	3505078	G	intron_variant	Vps50	3.68607
6	3551068	A	synonymous_variant	Vps50	3.20179
6	3687554	C	synonymous_variant	Calcr	2.60863
6	3687689	T	intron_variant	Calcr	2.62514
6	3722088	A	intron_variant	Calcr	2.94048
6	4523599	C	synonymous_variant	Col1a2	3.74232
6	4635704	A	intron_variant	Casd1	2.56168
6	4642497	A	3_prime_UTR_variant	Casd1	2.5987
6	5399294	C	intron_variant	Asb4	3.23416
6	5961906	G	synonymous_variant	Dync1i1	3.24756
6	6027639	A	3_prime_UTR_variant	Dync1i1	3.41928
6	11907375	C	5_prime_UTR_variant	Ndufa4	2.91973
6	17572930	A	3_prime_UTR_variant	Met	3.10487
6	17573324	T	3_prime_UTR_variant	Met	2.80325
6	24572129	A	3_prime_UTR_variant	Asb15	2.78968
6	28134322	C	5_prime_UTR_variant	Grm8	2.90087
6	28397929	T	5_prime_UTR_variant	Zfp800	2.55064
6	28417235	T	3_prime_UTR_variant	Gcc1	2.62404
6	28417320	A	3_prime_UTR_variant	Gcc1	2.81866
6	32178323	G	intron_variant	Plxna4	2.66033
6	33475982	A	intron_variant	Exoc4	2.65422
6	33475994	T	intron_variant	Exoc4	2.54983
6	33476002	A	missense_variant	Exoc4	2.62591
6	33476728	T	3_prime_UTR_variant	Exoc4	2.66915
6	33476779	A	3_prime_UTR_variant	Exoc4	2.65319
6	33476901	T	3_prime_UTR_variant	Exoc4	2.6443
6	33476929	A	3_prime_UTR_variant	Exoc4	2.55172
6	38048905	G	3_prime_UTR_variant	Atp6v0a4	2.8446
6	38050513	G	synonymous_variant	Atp6v0a4	2.92767
6	38058761	A	synonymous_variant	Atp6v0a4	2.7447
6	38130863	T	synonymous_variant	D630045J12Rik	3.05697
6	40463105	T	intron_variant	Wee2	2.65832
6	40654698	G	synonymous_variant	Mgam	3.32072
6	47515053	G	synonymous_variant	Cul1	2.56153
6	50229531	A	intron_variant	Gsdme	2.66731
6	72556022	G	intron_variant	Capg	2.71217
6	72579617	A	splice_region_variant,intron_variant	Elmod3	2.78568
6	72606545	C	intron_variant	Retsat	2.72129
6	73152546	G	intron_variant	Dnah6	2.57194
6	73152553	G	intron_variant	Dnah6	2.56779
6	83672737	A	intron_variant	Cd207	2.55763
6	83929656	G	missense_variant	Zfp638	2.58117
6	87588914	C	5_prime_UTR_variant	Prokr1	2.73814
6	87653664	C	non_coding_transcript_exon_variant	Gm38852	2.72206
6	87794106	C	intron_variant	Rab43	2.57744
6	91013322	G	3_prime_UTR_variant	Nup210	3.11842
6	91019008	T	intron_variant	Nup210	2.82922
6	91060490	A	intron_variant	Nup210	3.43531
6	91065242	C	synonymous_variant	Nup210	3.06636
6	91065290	C	synonymous_variant	Nup210	2.8502
6	91065293	T	synonymous_variant	Nup210	2.91438
6	91065309	C	splice_polypyrimidine_tract_variant,splice_region_variant,intron_variant	Nup210	2.7965
6	91101425	C	intron_variant	Nup210	2.78496
6	91174126	T	3_prime_UTR_variant	Hdac11	2.63878
6	91215315	G	5_prime_UTR_variant	Fbln2	2.59151
6	91257783	T	synonymous_variant	Fbln2	2.81617
6	91257925	T	intron_variant	Fbln2	2.67557
6	91265928	T	intron_variant	Fbln2	2.72357
6	93717277	G	intron_variant,non_coding_transcript_variant	Magi1	2.64077
6	94500323	T	5_prime_UTR_variant	Slc25a26	2.86815
6	94598566	A	intron_variant	Slc25a26	2.72744
6	94604949	C	3_prime_UTR_variant	Lrig1	2.59224
6	94611286	T	intron_variant	Lrig1	2.63163
6	95333886	G	non_coding_transcript_exon_variant	AY512915	2.64442
6	97202050	C	intron_variant	Uba3	3.16844
6	97248162	T	missense_variant	Lmod3	2.61093
6	97353102	A	intron_variant	Frmd4b	3.11865
6	102203845	A	synonymous_variant	Cntn3	2.78429
6	112287775	A	intron_variant	Lmcd1	2.66403
6	113333787	A	intron_variant	Ogg1	3.00515
6	113334119	A	3_prime_UTR_variant	Ogg1	3.029
6	113336274	G	splice_polypyrimidine_tract_variant,intron_variant	Camk1	2.55592
6	113560186	T	missense_variant	Fancd2	3.09848
6	113629641	A	3_prime_UTR_variant	Vhl	2.68013
6	114679980	C	intron_variant	Atg7	3.11228
6	115741647	T	missense_variant	Tmem40	2.65211
6	115954628	A	downstream_gene_variant	Plxnd1	3.02214
6	115966569	C	synonymous_variant	Plxnd1	2.68072
6	116314763	G	missense_variant	Zfand4	3.60963
6	116392627	C	intron_variant	Marchf8	3.37203
6	116400956	C	intron_variant	Marchf8	3.09428
6	116400957	C	intron_variant	Marchf8	3.09542
6	118505798	A	intron_variant	Ankrd26	3.38549
6	118527644	A	intron_variant	Ankrd26	2.67272
6	118539784	G	intron_variant	Ankrd26	2.79413
6	118539806	G	intron_variant	Ankrd26	3.02741
6	118540464	T	synonymous_variant	Ankrd26	2.65031
6	118542923	A	missense_variant	Ankrd26	2.73331
6	118556188	C	splice_region_variant,intron_variant	Ankrd26	2.95226
6	119575813	T	intron_variant	Erc1	2.65482
6	120093379	A	upstream_gene_variant	Ninj2	3.03975
6	120893676	T	3_prime_UTR_variant	Bid	2.8825
6	120895636	G	synonymous_variant	Bid	3.29436
6	120895649	C	synonymous_variant	Bid	2.97485
6	121024757	G	synonymous_variant	Mical3	3.17444
6	121029166	A	intron_variant	Mical3	4.28692
6	121183725	C	5_prime_UTR_variant	Pex26	2.7836
6	121185872	G	intron_variant	Pex26	3.10722
6	121185883	G	intron_variant	Pex26	2.77264
6	121187352	A	missense_variant	Pex26	2.88349
6	121187360	T	missense_variant	Pex26	3.02217
6	121187376	T	synonymous_variant	Pex26	3.1225
6	121187418	T	synonymous_variant	Pex26	2.87043
6	121187488	A	missense_variant	Pex26	3.02217
6	121187489	C	missense_variant	Pex26	3.02817
6	121187507	T	missense_variant	Pex26	2.90244
6	121194475	T	3_prime_UTR_variant	Pex26	2.71441
6	121194819	A	3_prime_UTR_variant	Pex26	2.73024
6	124865173	T	3_prime_UTR_variant	Cd4	2.63192
6	125184402	A	intron_variant	Ncapd2	2.83772
6	125186109	A	synonymous_variant	Ncapd2	2.71464
6	126533345	C	3_prime_UTR_variant	Kcna5	2.93615
6	127951293	C	3_prime_UTR_variant	Tspan11	2.59837
6	127951738	A	3_prime_UTR_variant	Tspan11	2.95583
6	127952030	A	3_prime_UTR_variant	Tspan11	2.94548
6	127953065	G	downstream_gene_variant	Tspan11	3.47802
6	127964422	A	3_prime_UTR_variant	Tspan9	2.72269
6	127967252	G	synonymous_variant	Tspan9	2.64121
6	128078035	A	missense_variant	Tspan9	2.73483
6	128136547	G	intron_variant	Tspan9	2.57271
6	128136565	G	intron_variant	Tspan9	3.02985
6	128568650	G	intron_variant	A2ml1	2.59287
6	134269100	G	3_prime_UTR_variant	Etv6	2.76687
6	134269134	T	3_prime_UTR_variant	Etv6	2.7212
6	134857991	G	3_prime_UTR_variant	Crebl2	3.06807
6	134897151	T	5_prime_UTR_variant	Gpr19	2.82865
6	135019014	T	missense_variant	Ddx47	2.5548
6	135020588	A	intron_variant	Ddx47	2.55527
6	135237472	C	synonymous_variant	Gsg1	3.02561
6	135237547	A	synonymous_variant	Gsg1	2.86106
6	135237650	T	missense_variant	Gsg1	2.59957
6	135253382	G	intron_variant	Gsg1	2.85306
6	135253405	T	intron_variant	Gsg1	2.81924
6	135254104	T	intron_variant	Gsg1	2.87399
6	141405174	A	splice_polypyrimidine_tract_variant,splice_region_variant,intron_variant	Pde3a	2.5522
6	141629518	A	5_prime_UTR_variant	Slco1b2	2.99561
6	141935805	T	intron_variant	Slco1a1	2.56159
6	142234440	T	3_prime_UTR_variant	Slco1a5	2.82029
6	142826555	T	3_prime_UTR_variant	St8sia1	2.56699
6	146649114	A	intron_variant	Med21	2.59974
6	146649276	G	intron_variant	Med21	2.75588
6	148991546	T	3_prime_UTR_variant	Dennd5b	2.88106
7	4943728	C	missense_variant	Ssc5d	2.60078
7	4995107	T	5_prime_UTR_variant	Zfp579	2.70696
7	4995183	C	5_prime_UTR_variant	Zfp579	2.68422
7	4995268	T	5_prime_UTR_variant	Zfp579	2.59625
7	5337664	G	synonymous_variant	Nlrp2	2.72583
7	6707614	G	synonymous_variant	Peg3	2.55934
7	6707617	G	synonymous_variant	Peg3	2.56397
7	12972366	G	3_prime_UTR_variant	Zfp324	2.70771
7	13259207	G	3_prime_UTR_variant	Zswim9	2.73007
7	13292266	G	intron_variant	Lig1	3.26403
7	13292421	C	intron_variant	Lig1	2.82518
7	13344341	T	intron_variant	Pla2g4c	2.84394
7	13357178	C	intron_variant	Pla2g4c	2.55057
7	16078269	T	synonymous_variant	Zfp541	2.58155
7	16089753	C	intron_variant	Zfp541	2.7058
7	16112853	T	intron_variant	Napa	2.9737
7	16117777	A	3_prime_UTR_variant	Napa	2.81676
7	16133844	C	5_prime_UTR_variant	Slc8a2	2.6042
7	16140383	T	intron_variant	Slc8a2	3.26858
7	16140458	A	intron_variant	Slc8a2	3.44607
7	16141198	A	intron_variant	Slc8a2	2.95806
7	16144940	A	synonymous_variant	Slc8a2	2.84543
7	17010085	A	intron_variant	Ppp5c	3.05152
7	17095045	G	missense_variant	Psg16	2.66289
7	18910274	A	5_prime_UTR_variant	Ccdc61	2.64737
7	19013446	T	3_prime_UTR_variant	Foxa3	2.85927
7	19036631	C	intron_variant	Sympk	2.692
7	19036885	C	intron_variant	Sympk	2.57336
7	19040157	A	synonymous_variant	Sympk	3.17451
7	19057543	A	synonymous_variant	Rsph6a	2.66424
7	19057669	T	synonymous_variant	Rsph6a	3.20559
7	19081103	T	synonymous_variant	Dmwd	2.66964
7	19091915	A	intron_variant	Dmpk	2.84764
7	19093396	T	3_prime_UTR_variant	Dmpk	2.79104
7	19093881	G	downstream_gene_variant	Dmpk	2.76702
7	19261167	A	intron_variant	Vasp	3.11113
7	19878077	A	3_prime_UTR_variant	Ceacam19	2.90105
7	24624394	G	non_coding_transcript_exon_variant	Gm26550	2.60093
7	24997225	G	synonymous_variant	Atp1a3	2.61799
7	26459697	T	missense_variant	Nlrp4a	2.78408
7	26459837	A	intron_variant	Nlrp4a	2.7191
7	27322972	T	intron_variant	Ltbp4	2.63614
7	27462556	G	splice_polypyrimidine_tract_variant,intron_variant	Blvrb	3.17808
7	27465874	T	synonymous_variant	Blvrb	2.96746
7	27465881	C	3_prime_UTR_variant	Blvrb	2.87466
7	27465904	C	3_prime_UTR_variant	Blvrb	2.72603
7	27465909	A	3_prime_UTR_variant	Blvrb	2.6824
7	27465954	G	3_prime_UTR_variant	Blvrb	3.16087
7	27466037	G	downstream_gene_variant	Blvrb	2.63676
7	27466061	T	downstream_gene_variant	Blvrb	2.74104
7	27466149	G	downstream_gene_variant	Blvrb	2.60689
7	27490025	T	3_prime_UTR_variant	Sertad1	3.50636
7	28699026	C	3_prime_UTR_variant	Fbxo27	3.52508
7	30077514	A	3_prime_UTR_variant	Zfp566	2.87033
7	30189999	T	intron_variant	Capns1	2.95198
7	30190025	T	intron_variant	Capns1	2.68229
7	30192222	T	synonymous_variant	Capns1	3.00095
7	31110649	T	intron_variant	Hpn	3.44243
7	31132802	C	synonymous_variant	Gramd1a	2.77916
7	31139938	T	intron_variant	Gramd1a	3.19229
7	31139982	G	intron_variant	Gramd1a	2.76735
7	31142416	A	synonymous_variant	Gramd1a	2.88687
7	31142935	C	intron_variant	Gramd1a	2.86598
7	34238237	G	3_prime_UTR_variant	Garre1	2.66011
7	35206262	T	intron_variant	Lrp3	2.81602
7	35413938	C	intron_variant	Cep89	2.83498
7	35414079	C	intron_variant	Cep89	2.67923
7	35455657	C	intron_variant	Slc7a9	2.56056
7	35480159	G	missense_variant	Tdrd12	2.59989
7	41482488	G	intron_variant	AW146154	2.56053
7	41482573	G	missense_variant	AW146154	2.70676
7	43611968	T	splice_polypyrimidine_tract_variant,intron_variant	Zfp819	2.70497
7	43617215	G	missense_variant	Zfp819	3.35662
7	43617366	G	synonymous_variant	Zfp819	3.19992
7	43639486	A	synonymous_variant	Ceacam18	2.73494
7	43658924	T	intron_variant	Siglece	2.58406
7	43658947	C	intron_variant	Siglece	2.91032
7	44357539	G	3_prime_UTR_variant	Shank1	2.91518
7	44511754	A	intron_variant	Mybpc2	2.87439
7	44512105	G	synonymous_variant	Mybpc2	2.82946
7	44512305	G	intron_variant	Mybpc2	2.62061
7	44512313	C	intron_variant	Mybpc2	2.76924
7	44512320	T	intron_variant	Mybpc2	2.61979
7	44512392	C	intron_variant	Mybpc2	2.67759
7	44643577	C	intron_variant	Myh14	2.67277
7	44858725	A	5_prime_UTR_variant	Pnkp	2.64985
7	44971137	C	intron_variant	Cpt1c	2.77866
7	44997176	G	intron_variant	Bcl2l12	2.74636
7	44997233	T	intron_variant	Bcl2l12	2.5621
7	45001761	G	synonymous_variant	Irf3	2.8184
7	45314992	G	synonymous_variant	Trpm4	2.65897
7	45347694	T	intron_variant	Ppfia3	2.57508
7	45409487	T	synonymous_variant	Kcna7	2.73474
7	46618833	T	intron_variant	Sergef	3.42501
7	46686670	A	3_prime_UTR_variant	Saal1	2.62819
7	46686702	G	3_prime_UTR_variant	Saal1	2.67338
7	46786589	G	missense_variant	Hps5	2.59332
7	46797444	A	5_prime_UTR_variant	Gtf2h1	2.68655
7	47088550	A	synonymous_variant	Ptpn5	3.04926
7	51574800	G	synonymous_variant	Ano5	2.702
7	51585542	C	intron_variant	Ano5	2.76026
7	56145990	G	intron_variant	Herc2	2.70702
7	56153423	T	synonymous_variant	Herc2	3.04623
7	56293785	T	synonymous_variant	Oca2	2.82791
7	57381728	T	synonymous_variant	Gabrg3	2.582
7	64759164	G	missense_variant	Fam189a1	2.7195
7	75608767	A	missense_variant	Akap13	3.1115
7	81602696	G	3_prime_UTR_variant	Homer2	2.79401
7	89846004	G	intron_variant	Me3	2.90412
7	96171359	A	5_prime_UTR_variant	Tenm4	2.79201
7	97300242	C	intron_variant	Gab2	2.6962
7	97303159	C	intron_variant	Gab2	2.96383
7	97382761	G	intron_variant	Alg8	2.68255
7	97457474	T	intron_variant	Kctd14	2.65571
7	97457674	C	synonymous_variant	Kctd14	2.58452
7	97457866	T	synonymous_variant	Kctd14	2.67191
7	97457911	G	synonymous_variant	Kctd14	2.56337
7	97459635	T	downstream_gene_variant	Kctd14	2.79242
7	97578087	A	intron_variant	Aamdc	2.55754
7	97687490	C	3_prime_UTR_variant	Rsf1	2.83018
7	99347174	C	splice_polypyrimidine_tract_variant,intron_variant	Serpinh1	2.58546
7	99823331	A	synonymous_variant	Neu3	2.71116
7	99823350	T	missense_variant	Neu3	2.68166
7	100184133	A	splice_polypyrimidine_tract_variant,splice_region_variant,intron_variant	Kcne3	2.59272
7	100293901	T	synonymous_variant	P4ha3	2.74731
7	100293918	A	missense_variant	P4ha3	2.72264
7	102231474	A	intron_variant	Pgap2	2.61314
7	102678530	G	3_prime_UTR_variant	Trim68	3.02471
7	104128039	C	3_prime_UTR_variant	Ubqln5	2.85783
7	104128184	G	synonymous_variant	Ubqln5	2.72037
7	104128238	C	missense_variant	Ubqln5	2.75968
7	104128263	A	synonymous_variant	Ubqln5	2.75892
7	104128320	G	synonymous_variant	Ubqln5	2.61206
7	104128470	T	synonymous_variant	Ubqln5	2.6953
7	104128864	C	missense_variant	Ubqln5	2.77527
7	104128938	A	synonymous_variant	Ubqln5	2.78826
7	104129007	G	synonymous_variant	Ubqln5	2.72823
7	104129018	G	missense_variant	Ubqln5	2.78213
7	104129112	T	missense_variant	Ubqln5	3.23056
7	104129145	G	synonymous_variant	Ubqln5	2.92764
7	104129156	A	missense_variant	Ubqln5	2.83242
7	104129230	A	missense_variant	Ubqln5	3.17143
7	104129234	G	missense_variant	Ubqln5	3.21331
7	104129254	A	missense_variant	Ubqln5	2.84334
7	104129329	C	missense_variant	Ubqln5	3.03125
7	104129460	T	synonymous_variant	Ubqln5	3.19779
7	104129645	G	5_prime_UTR_variant	Ubqln5	2.80266
7	104141076	C	synonymous_variant	Ubqln3	2.9045
7	104141100	G	synonymous_variant	Ubqln3	2.69765
7	104141610	G	synonymous_variant	Ubqln3	2.89106
7	104141637	A	synonymous_variant	Ubqln3	2.93325
7	104141768	A	missense_variant	Ubqln3	2.8352
7	104141803	C	missense_variant	Ubqln3	2.77634
7	104141889	C	synonymous_variant	Ubqln3	2.75277
7	104142504	A	synonymous_variant	Ubqln3	2.59803
7	104142572	C	missense_variant	Ubqln3	2.7425
7	104142582	C	synonymous_variant	Ubqln3	2.76724
7	104148531	A	synonymous_variant	Ubqlnl	2.6332
7	104149059	T	synonymous_variant	Ubqlnl	2.62722
7	104149130	C	missense_variant	Ubqlnl	2.61043
7	104149362	G	synonymous_variant	Ubqlnl	2.67796
7	104149515	G	synonymous_variant	Ubqlnl	2.8373
7	104149702	T	missense_variant	Ubqlnl	2.69082
7	104149827	C	synonymous_variant	Ubqlnl	2.63746
7	104149830	T	synonymous_variant	Ubqlnl	2.63225
7	104149893	A	synonymous_variant	Ubqlnl	2.59242
7	104150045	A	missense_variant	Ubqlnl	2.83499
7	104150240	G	missense_variant	Ubqlnl	2.61553
7	104150434	A	5_prime_UTR_variant	Ubqlnl	2.91261
7	104150602	A	upstream_gene_variant	Ubqlnl	3.04292
7	104153030	A	3_prime_UTR_variant	Olfm5	3.10397
7	104153042	A	3_prime_UTR_variant	Olfm5	2.65719
7	104153266	C	3_prime_UTR_variant	Olfm5	2.66919
7	104153328	A	3_prime_UTR_variant	Olfm5	2.70042
7	104153466	C	3_prime_UTR_variant	Olfm5	3.11611
7	104154250	C	synonymous_variant	Olfm5	2.61856
7	104160289	A	intron_variant	Olfm5	2.96278
7	104160342	G	intron_variant	Olfm5	2.6982
7	104160366	G	missense_variant	Olfm5	2.71859
7	104225695	C	synonymous_variant	Trim6	2.62258
7	104225710	G	synonymous_variant	Trim6	2.56535
7	104232875	A	synonymous_variant	Trim6	2.55803
7	104233185	T	3_prime_UTR_variant	Trim6	2.74333
7	104234211	T	3_prime_UTR_variant	Trim6	2.59769
7	104234272	A	3_prime_UTR_variant	Trim6	2.76431
7	104234297	C	3_prime_UTR_variant	Trim6	2.63871
7	104390077	C	intron_variant	Trim30c	2.61937
7	104390470	G	synonymous_variant	Trim30c	2.88238
7	117622058	C	intron_variant	Xylt1	2.70633
7	118722238	T	missense_variant	Ccp110	3.09666
7	118724414	T	intron_variant	Ccp110	2.6189
7	119928871	G	intron_variant	Dnah3	2.82036
7	119962324	C	splice_polypyrimidine_tract_variant,splice_region_variant,intron_variant	Dnah3	2.70492
7	121987626	A	3_prime_UTR_variant	Gga2	2.71066
7	122457259	C	5_prime_UTR_variant	Prkcb	3.10597
7	122628530	G	3_prime_UTR_variant	Prkcb	2.78019
7	123170368	T	synonymous_variant	Tnrc6a	2.83345
7	123248123	G	intron_variant	Slc5a11	2.641
7	123480846	T	intron_variant	Zkscan2	2.58874
7	127882653	A	missense_variant	Zfp646	2.64203
7	127886540	G	synonymous_variant	Prss53	3.058
7	128198248	G	intron_variant	Itgad	2.69718
7	128198574	C	synonymous_variant	Itgad	2.56214
7	130885565	C	intron_variant	Plekha1	2.57809
7	131145946	G	intron_variant	4933402N03Rik	2.71611
7	131145955	G	intron_variant	4933402N03Rik	2.68678
7	131560663	T	intron_variant	Bub3	2.69817
7	131990933	G	intergenic_variant	IMPACT=MODIFIER	2.63091
7	132238269	G	3_prime_UTR_variant	Chst15	2.66892
7	132241493	A	synonymous_variant	Chst15	2.73131
7	132241517	G	synonymous_variant	Chst15	2.80077
7	132241571	T	splice_polypyrimidine_tract_variant,splice_region_variant,intron_variant	Chst15	2.63683
7	134729977	G	intron_variant	Dock1	2.55732
7	134756959	A	splice_donor_region_variant,intron_variant	Dock1	2.75586
7	134756966	C	intron_variant	Dock1	2.71809
7	137386790	G	intron_variant	9430038I01Rik	3.2413
7	138209059	T	3_prime_UTR_variant	Tcerg1l	3.00649
7	138209403	A	3_prime_UTR_variant	Tcerg1l	3.08691
7	138209675	T	3_prime_UTR_variant	Tcerg1l	2.77685
7	138209850	A	splice_polypyrimidine_tract_variant,splice_region_variant,intron_variant	Tcerg1l	3.26822
7	138213313	G	intron_variant	Tcerg1l	2.96185
7	138213338	T	synonymous_variant	Tcerg1l	3.26063
7	138213508	C	intron_variant	Tcerg1l	2.73125
7	141426565	C	3_prime_UTR_variant	Cend1	2.76372
7	141426604	T	3_prime_UTR_variant	Cend1	2.92752
7	141427102	A	3_prime_UTR_variant	Cend1	2.62366
7	141489493	G	intron_variant	Tspan4	2.8272
7	141489531	T	intron_variant	Tspan4	2.71389
7	142930541	T	intergenic_variant	IMPACT=MODIFIER	2.79947
7	142930543	A	intergenic_variant	IMPACT=MODIFIER	2.82701
7	142930551	C	intergenic_variant	IMPACT=MODIFIER	2.77322
7	144128310	A	intron_variant	Shank2	2.63212
7	144192244	C	intron_variant	Shank2	2.67564
8	3429319	A	synonymous_variant	Arhgef18	3.04022
8	3441397	G	intron_variant	Arhgef18	2.55456
8	3451450	A	intron_variant	Arhgef18	2.72611
8	3457439	G	3_prime_UTR_variant	Pex11g	3.24519
8	8618788	C	3_prime_UTR_variant	Efnb2	2.59416
8	8619241	C	3_prime_UTR_variant	Efnb2	2.81259
8	8619887	G	3_prime_UTR_variant	Efnb2	2.65252
8	8622424	T	missense_variant	Efnb2	2.80807
8	11406904	T	intron_variant	Col4a2	3.54516
8	11407993	T	intron_variant	Col4a2	3.41219
8	11408801	T	intron_variant	Col4a2	3.22385
8	11408809	G	intron_variant	Col4a2	2.91725
8	11408849	A	intron_variant	Col4a2	3.53463
8	11408855	A	intron_variant	Col4a2	3.51108
8	11408932	A	intron_variant	Col4a2	3.45198
8	11408954	G	intron_variant	Col4a2	3.40767
8	11408957	A	intron_variant	Col4a2	3.6568
8	11409005	T	intron_variant	Col4a2	3.84338
8	11409335	A	intron_variant	Col4a2	3.63625
8	11409337	G	intron_variant	Col4a2	3.56434
8	11409384	T	intron_variant	Col4a2	2.92118
8	11409585	A	intron_variant	Col4a2	2.56781
8	11409598	C	intron_variant	Col4a2	2.75737
8	11410114	A	intron_variant	Col4a2	2.6922
8	11410182	G	intron_variant	Col4a2	3.30259
8	11420424	C	intron_variant	Col4a2	2.78166
8	11825819	G	3_prime_UTR_variant	Arhgef7	2.80084
8	13476226	A	synonymous_variant	Gas6	2.76737
8	14090738	G	upstream_gene_variant	Erich1	3.22443
8	15895900	G	intron_variant	Csmd1	2.70604
8	15895913	C	intron_variant	Csmd1	2.58998
8	20917734	A	intron_variant	Gm6040	2.58135
8	22176833	T	synonymous_variant	Ckap2	3.18228
8	22177140	G	missense_variant	Ckap2	3.23037
8	22202151	G	intron_variant	Vps36	2.89259
8	22202210	C	intron_variant	Vps36	2.70155
8	22208082	T	intron_variant	Vps36	2.70476
8	22210255	A	intron_variant	Vps36	2.6452
8	22210372	A	splice_polypyrimidine_tract_variant,intron_variant	Vps36	2.55319
8	22218908	G	3_prime_UTR_variant	Vps36	2.71261
8	22219692	A	3_prime_UTR_variant	Vps36	3.24567
8	22315023	A	intron_variant	Tpte	4.42091
8	22315035	C	splice_polypyrimidine_tract_variant,intron_variant	Tpte	4.60731
8	22316376	G	intron_variant	Tpte	3.73023
8	22327624	C	intron_variant	Tpte	4.02036
8	22335693	C	intron_variant	Tpte	2.76152
8	22349302	C	intron_variant	Tpte	4.17687
8	22429070	A	intron_variant	Mrps31	2.72873
8	24062949	G	3_prime_UTR_variant	Zmat4	2.608
8	25911919	A	intron_variant	Kcnu1	2.56055
8	25911954	C	intron_variant	Kcnu1	2.66026
8	25911988	C	non_coding_transcript_exon_variant	Kcnu1	2.74852
8	25912021	C	intron_variant	Kcnu1	2.60012
8	25912062	C	intron_variant	Kcnu1	2.69063
8	27036103	A	intron_variant	Erlin2	2.5916
8	27115636	T	intron_variant	Adgra2	2.56922
8	27225770	G	downstream_gene_variant	Adrb3	2.7026
8	27226289	C	3_prime_UTR_variant	Adrb3	3.07917
8	27226362	C	3_prime_UTR_variant	Adrb3	2.72295
8	27226715	C	intron_variant	Adrb3	2.67861
8	27228519	C	5_prime_UTR_variant	Adrb3	2.73624
8	27394259	A	synonymous_variant	nb3	4.54733
8	27407050	A	synonymous_variant	na6	3.86841
8	27408280	T	intron_variant	na6	3.57428
8	27449972	C	synonymous_variant	Poteg	2.81292
8	31195274	C	synonymous_variant	Fut10	2.59133
8	33697480	A	3_prime_UTR_variant	Gsr	2.80858
8	33697888	T	3_prime_UTR_variant	Gsr	3.2291
8	35591165	C	synonymous_variant	Mfhas1	3.02552
8	35591222	T	synonymous_variant	Mfhas1	3.04704
8	35677456	T	3_prime_UTR_variant	Mfhas1	2.64339
8	36099591	A	5_prime_UTR_variant	Prag1	2.80581
8	45024163	G	missense_variant	Fat1	2.55343
8	45934597	T	upstream_gene_variant	Ccdc110	2.57411
8	45973911	G	5_prime_UTR_variant	1700029J07Rik	2.5773
8	46793405	G	missense_variant,splice_region_variant	Irf2	2.80217
8	46793414	G	intron_variant	Irf2	2.87319
8	46793469	T	intron_variant	Irf2	2.87028
8	46793470	T	intron_variant	Irf2	2.76615
8	48349420	A	intron_variant	Tenm3	2.95143
8	61349794	C	intron_variant	Sh3rf1	2.6443
8	61495096	G	synonymous_variant	Cbr4	3.49717
8	65967294	C	intron_variant	Marchf1	2.95452
8	69813702	A	intron_variant,non_coding_transcript_variant	Gm33695	2.57009
8	77382741	A	synonymous_variant	Arhgap10	3.00917
8	77604590	G	intron_variant	Tmem184c	2.56319
8	77663281	T	3_prime_UTR_variant	Ednra	2.91426
8	77663769	G	3_prime_UTR_variant	Ednra	3.19405
8	77664397	C	3_prime_UTR_variant	Ednra	3.52356
8	77664435	A	3_prime_UTR_variant	Ednra	3.32758
8	77671462	T	intron_variant	Ednra	2.65893
8	77671464	G	intron_variant	Ednra	2.56095
8	77671469	A	intron_variant	Ednra	2.55018
8	79248444	A	synonymous_variant	1700011L22Rik	2.55138
8	80985464	C	synonymous_variant	Usp38	3.48573
8	83042691	A	synonymous_variant	Rnf150	1.61505
8	85365223	A	5_prime_UTR_variant	Mylk3	2.85233
8	86505404	C	intron_variant	Abcc12	2.62279
8	86517364	C	synonymous_variant	Abcc12	2.88599
8	86517551	G	intron_variant	Abcc12	2.63598
8	86517579	T	intron_variant	Abcc12	2.719
8	86560262	T	intron_variant	Abcc12	2.66538
8	86560566	C	intron_variant	Abcc12	2.55907
8	93335072	G	missense_variant	Ces1g	2.66261
8	93963583	A	intron_variant	Gnao1	2.85353
8	95267574	A	intron_variant	Cngb1	3.38489
8	95756033	A	intron_variant	Cnot1	2.60198
8	99222483	A	intron_variant	Cdh8	2.93734
8	99222488	A	intron_variant	Cdh8	3.1792
8	99223023	T	intron_variant	Cdh8	2.70701
8	99421620	A	intron_variant,non_coding_transcript_variant	A330008L17Rik	2.83229
8	104291088	C	intron_variant	Cmtm2a	3.15517
8	104292659	A	synonymous_variant	Cmtm2a	2.71888
8	104292660	A	missense_variant	Cmtm2a	2.67878
8	104309322	G	intron_variant	Cmtm1	2.83482
8	104322713	T	synonymous_variant	Cmtm2b	2.62782
8	104468711	C	intron_variant	Terb1	3.09506
8	104469042	C	intron_variant	Terb1	2.60126
8	105375800	A	synonymous_variant	Plekhg4	2.92918
8	105375976	A	intron_variant	Plekhg4	2.81226
8	105376057	T	synonymous_variant	Plekhg4	2.71427
8	105376688	C	intron_variant	Plekhg4	2.81489
8	105376939	T	intron_variant	Plekhg4	2.60809
8	105377359	A	synonymous_variant	Plekhg4	2.82787
8	105377974	C	intron_variant	Plekhg4	3.04964
8	105378245	A	intron_variant	Plekhg4	2.81338
8	105378952	G	missense_variant	Plekhg4	2.64785
8	105379509	T	splice_region_variant,intron_variant	Plekhg4	2.89018
8	105380985	T	synonymous_variant	Plekhg4	2.57801
8	105381403	C	missense_variant	Plekhg4	2.82958
8	105386953	A	missense_variant	Kctd19	2.60427
8	105700070	G	5_prime_UTR_variant	Acd	2.89709
8	105700659	G	intron_variant	Acd	2.85243
8	106660747	C	intron_variant	Cdh1	3.04378
8	106664130	G	intron_variant	Cdh1	2.98508
8	106922426	C	intron_variant	Utp4	3.04935
8	111346544	C	intron_variant	Fa2h	2.66655
8	111621558	C	intron_variant	Znrf1	3.21674
8	111670050	T	synonymous_variant	Zfp1	3.43761
8	111721129	G	missense_variant	Bcar1	2.70766
8	111889766	T	3_prime_UTR_variant	Chst5	2.75334
8	111890156	A	synonymous_variant	Chst5	2.56486
8	111890834	T	synonymous_variant	Chst5	2.85837
8	111913896	T	3_prime_UTR_variant	Tmem231	2.9607
8	111913909	T	3_prime_UTR_variant	Tmem231	3.13992
8	111914073	A	synonymous_variant	Tmem231	2.68933
8	117583662	T	intron_variant	Plcg2	2.68821
8	117583681	A	intron_variant	Plcg2	2.74653
8	117592581	G	intron_variant	Plcg2	3.03446
8	117592613	T	splice_polypyrimidine_tract_variant,intron_variant	Plcg2	3.11222
8	117621272	C	intron_variant	Plcg2	2.72693
8	117792423	G	intron_variant	Mphosph6	2.57086
8	117792441	A	intron_variant	Mphosph6	2.77242
8	118675070	T	synonymous_variant	Cdh13	2.66992
8	120576632	G	intron_variant	Gse1	2.5907
8	121820345	C	intron_variant	Klhdc4	2.87917
8	121820379	A	intron_variant	Klhdc4	2.91681
8	123357537	A	intron_variant	Spire2	3.19882
8	123366754	G	intron_variant	Spire2	3.70362
8	123366771	C	intron_variant	Spire2	3.62515
8	123366792	C	intron_variant	Spire2	3.28313
8	123368719	T	synonymous_variant	Spire2	3.4792
8	123407663	A	missense_variant	Mc1r	2.58346
8	123463343	T	3_prime_UTR_variant	Def8	2.87502
8	124605387	G	intron_variant	Capn9	3.70744
8	124638007	T	intron_variant	2310022B05Rik	2.96895
8	124671292	G	downstream_gene_variant	Ttc13	2.89036
8	124671557	G	3_prime_UTR_variant	Ttc13	3.18224
8	124671736	C	3_prime_UTR_variant	Ttc13	3.66296
8	124673542	A	splice_polypyrimidine_tract_variant,intron_variant	Ttc13	3.34417
8	124673586	T	intron_variant	Ttc13	3.80763
8	124674493	T	intron_variant	Ttc13	3.09078
8	124675240	A	synonymous_variant	Ttc13	3.04165
8	124676292	C	intron_variant	Ttc13	3.17517
8	124676319	T	intron_variant	Ttc13	3.22568
8	124679922	G	intron_variant	Ttc13	3.13532
8	124680086	T	splice_polypyrimidine_tract_variant,intron_variant	Ttc13	3.46715
8	124680135	T	intron_variant	Ttc13	3.38627
8	124688908	C	5_prime_UTR_variant	Ttc13	2.6341
8	125875410	G	intron_variant	Pcnx2	2.86497
8	125938816	T	synonymous_variant	Map3k21	2.92534
8	128359373	G	5_prime_UTR_variant	Nrp1	2.7776
8	128732829	T	3_prime_UTR_variant	Itgb1	2.59584
9	6168687	G	5_prime_UTR_variant	Pdgfd	2.74602
9	6168946	T	intron_variant	Pdgfd	2.71319
9	8099739	C	synonymous_variant	Cep126	3.9322
9	8099904	C	synonymous_variant	Cep126	3.05982
9	8130267	T	missense_variant	Cep126	3.2718
9	20637751	G	3_prime_UTR_variant	Fbxl12	2.79381
9	20637752	G	3_prime_UTR_variant	Fbxl12	2.79953
9	20637972	A	3_prime_UTR_variant	Fbxl12	2.73687
9	20638314	A	3_prime_UTR_variant	Fbxl12	2.88653
9	20643993	A	5_prime_UTR_variant	Fbxl12	2.95019
9	20672616	A	intron_variant	Olfm2	2.77085
9	20770126	G	3_prime_UTR_variant	Col5a3	2.71921
9	20774887	T	intron_variant	Col5a3	2.63451
9	20774932	A	intron_variant	Col5a3	2.60273
9	20774991	T	intron_variant	Col5a3	2.66222
9	20775116	C	intron_variant	Col5a3	2.70646
9	20783475	C	intron_variant	Col5a3	2.72904
9	20786306	T	intron_variant	Col5a3	2.55984
9	20786590	G	intron_variant	Col5a3	2.66516
9	20787470	A	intron_variant	Col5a3	2.5754
9	20795939	C	intron_variant	Col5a3	2.66893
9	20796110	A	intron_variant	Col5a3	2.91172
9	20802468	T	missense_variant	Col5a3	2.85509
9	20804879	C	synonymous_variant	Col5a3	2.63833
9	20804897	T	synonymous_variant	Col5a3	2.60365
9	20805093	G	intron_variant	Col5a3	2.66323
9	21508868	A	intron_variant	Tmed1	2.87279
9	22364234	A	intron_variant	Anln	2.85546
9	22375035	C	missense_variant	Anln	2.64641
9	22380119	C	missense_variant	Anln	2.80703
9	25586724	T	synonymous_variant	Eepd1	2.63122
9	28924325	T	3_prime_UTR_variant	Opcml	2.89294
9	29109397	T	splice_region_variant,synonymous_variant	Ntm	2.82064
9	31316154	A	non_coding_transcript_exon_variant	Prdm10	3.5666
9	31335404	C	intron_variant	Prdm10	3.02549
9	31340255	T	intron_variant	Prdm10	3.65311
9	31340301	G	intron_variant	Prdm10	3.25708
9	31341607	T	intron_variant	Prdm10	2.83094
9	31360675	T	intron_variant	Prdm10	4.42718
9	31360886	C	synonymous_variant	Prdm10	3.04626
9	36895459	A	intron_variant	Pknox2	2.63121
9	40291359	G	3_prime_UTR_variant	Scn3b	2.94648
9	44627724	T	synonymous_variant	Ddx6	2.67508
9	44757092	G	intron_variant	Arcn1	2.70656
9	44809686	T	intron_variant	Kmt2a	2.74903
9	45338511	T	intron_variant	Tmprss13	2.63902
9	45347030	T	3_prime_UTR_variant	Tmprss13	2.71107
9	45347519	T	3_prime_UTR_variant	Tmprss13	2.69046
9	45389907	G	intron_variant	Fxyd6	2.91051
9	48717250	A	intron_variant	Zbtb16	2.84696
9	49063971	A	intron_variant	Zw10	2.57127
9	54598581	G	intron_variant	Idh3a	2.60929
9	54605537	G	intron_variant	Acsbg1	2.7997
9	54617975	G	intron_variant	Acsbg1	2.57766
9	54622022	G	synonymous_variant	Acsbg1	2.63517
9	54772962	C	3_prime_UTR_variant	Crabp1	3.2629
9	54772981	A	3_prime_UTR_variant	Crabp1	3.45072
9	54773016	A	3_prime_UTR_variant	Crabp1	3.01142
9	54773181	T	downstream_gene_variant	Crabp1	2.72892
9	54773234	C	downstream_gene_variant	Crabp1	3.71971
9	55220625	C	3_prime_UTR_variant	Nrg4	2.89053
9	55221251	G	3_prime_UTR_variant	Nrg4	3.17405
9	55224912	G	3_prime_UTR_variant	Nrg4	2.82473
9	55227692	C	intron_variant	Nrg4	2.82942
9	55227810	T	intron_variant	Nrg4	2.63406
9	55413854	T	splice_polypyrimidine_tract_variant,intron_variant	Tmem266	3.15153
9	62783142	C	3_prime_UTR_variant	Itga11	2.65414
9	64012247	G	missense_variant	Smad6	2.80606
9	67909789	A	intron_variant	Vps13c	2.97344
9	67932422	A	intron_variant	Vps13c	2.56026
9	72997480	C	intron_variant	Ccpg1	2.63813
9	74283068	G	3_prime_UTR_variant	Wdr72	3.66509
9	75776072	A	5_prime_UTR_variant	Bmp5	2.61101
9	77102246	A	3_prime_UTR_variant	Mlip	2.59416
9	95670097	C	synonymous_variant	Pcolce2	3.96964
9	95670166	T	synonymous_variant	Pcolce2	3.57588
9	95670267	A	splice_region_variant,intron_variant	Pcolce2	3.25658
9	95692819	G	intron_variant	Pcolce2	2.92256
9	95692906	C	missense_variant	Pcolce2	2.79234
9	95694763	C	synonymous_variant	Pcolce2	2.683
9	95694892	G	intron_variant	Pcolce2	2.90994
9	95695230	T	3_prime_UTR_variant	Pcolce2	2.61767
9	95695350	G	3_prime_UTR_variant	Pcolce2	3.2991
9	95695512	A	3_prime_UTR_variant	Pcolce2	2.94
9	95695652	G	downstream_gene_variant	Pcolce2	2.92645
9	95695681	G	downstream_gene_variant	Pcolce2	3.01457
9	95695712	G	downstream_gene_variant	Pcolce2	3.74608
9	95695823	G	downstream_gene_variant	Pcolce2	2.70013
9	95696447	G	downstream_gene_variant	Pcolce2	3.32863
9	95696550	C	downstream_gene_variant	Pcolce2	2.5912
9	95708255	C	synonymous_variant	Trpc1	3.56032
9	95784087	A	intron_variant	Pls1	2.78322
9	104075980	C	intron_variant	Acad11	2.55803
9	104113507	T	missense_variant	Acad11	2.5867
9	104213711	A	intron_variant	Dnajc13	2.93535
9	104213712	A	intron_variant	Dnajc13	2.93627
9	106214235	C	synonymous_variant	Twf2	2.72137
9	106214297	G	intron_variant	Twf2	2.75509
9	107605634	T	intron_variant	Sema3b	2.62647
9	107606591	C	5_prime_UTR_variant	Sema3b	2.64684
9	107616103	A	intron_variant	Gnai2	2.62923
9	107932207	C	3_prime_UTR_variant	Actl11	2.73157
9	107945892	C	intron_variant	Camkv	2.7827
9	108207757	G	synonymous_variant	Dag1	2.60259
9	108448799	G	intron_variant	Klhdc8b	2.70261
9	110814013	T	5_prime_UTR_variant	Prss44	2.57836
9	110814014	G	5_prime_UTR_variant	Prss44	2.57389
9	110856113	T	synonymous_variant	Prss46	3.27174
9	110866471	G	3_prime_UTR_variant	Tmie	3.02308
9	110897879	T	intron_variant	Als2cl	3.41737
9	110960717	G	intron_variant	Lrrc2	2.74911
9	111229987	C	intron_variant	Mlh1	2.82156
9	111230048	C	intron_variant	Mlh1	2.88172
9	111230910	T	synonymous_variant	Mlh1	2.90004
9	111231057	T	synonymous_variant	Mlh1	2.64451
9	111231085	T	intron_variant	Mlh1	2.62163
9	111233310	A	intron_variant	Mlh1	2.75529
9	111235933	T	synonymous_variant	Mlh1	2.56526
9	111236035	T	intron_variant	Mlh1	2.74674
9	111241257	T	synonymous_variant	Mlh1	3.24029
9	111241269	A	synonymous_variant	Mlh1	3.44653
9	111241307	T	missense_variant	Mlh1	2.78958
9	111241308	G	synonymous_variant	Mlh1	2.84992
9	111241329	A	synonymous_variant	Mlh1	2.87954
9	111247232	A	intron_variant	Mlh1	2.78327
9	111247240	A	intron_variant	Mlh1	2.78339
9	111252715	A	intron_variant	Mlh1	2.82567
9	111252736	T	intron_variant	Mlh1	2.71105
9	111257572	T	intron_variant	Mlh1	2.75052
9	111276773	T	3_prime_UTR_variant	Epm2aip1	3.32556
9	111276853	A	3_prime_UTR_variant	Epm2aip1	2.86406
9	111276921	C	3_prime_UTR_variant	Epm2aip1	2.88371
9	111277370	A	3_prime_UTR_variant	Epm2aip1	3.04927
9	111278835	A	3_prime_UTR_variant	Epm2aip1	3.03422
9	111278837	G	3_prime_UTR_variant	Epm2aip1	3.03353
9	111279030	G	3_prime_UTR_variant	Epm2aip1	2.88976
9	113853431	T	intron_variant	Clasp2	3.4638
9	116130014	G	splice_polypyrimidine_tract_variant,splice_region_variant,intron_variant	Tgfbr2	2.91595
9	116130059	A	intron_variant	Tgfbr2	3.11447
9	116130064	G	intron_variant	Tgfbr2	2.9911
9	116848603	T	intron_variant	Rbms3	2.61085
9	116848610	T	intron_variant	Rbms3	2.64087
9	118887729	T	intron_variant	Itga9	3.08492
9	119124079	C	intron_variant	Dlec1	2.62625
9	119124722	A	intron_variant	Dlec1	2.63504
9	119128105	A	missense_variant	Dlec1	2.64201
9	119335999	T	3_prime_UTR_variant	Myd88	2.65955
9	119447114	A	intron_variant	Exog	3.27102
9	119449757	G	intron_variant	Exog	2.87161
9	119449766	T	splice_polypyrimidine_tract_variant,intron_variant	Exog	2.87664
9	119452324	A	synonymous_variant	Exog	3.22978
9	119452452	G	intron_variant	Exog	3.02042
9	119462577	T	missense_variant	Exog	2.71596
9	119485887	A	synonymous_variant	Scn5a	3.52714
9	120051792	A	synonymous_variant	Cx3cr1	3.04032
9	120051945	G	synonymous_variant	Cx3cr1	2.66601
9	120052227	A	synonymous_variant	Cx3cr1	2.62622
9	121431396	T	intron_variant	Trak1	2.77465
9	121431513	A	synonymous_variant	Trak1	2.8813
9	121454815	C	3_prime_UTR_variant	Trak1	3.27494
9	121454871	T	3_prime_UTR_variant	Trak1	3.07927
9	121454873	C	3_prime_UTR_variant	Trak1	2.87694
9	121454888	C	3_prime_UTR_variant	Trak1	2.67411
9	122380691	T	3_prime_UTR_variant	Abhd5	2.58181
9	123774563	T	5_prime_UTR_variant	Ccr9	2.65136
9	124124393	T	missense_variant	Ccr5	3.43618
9	124124454	A	synonymous_variant	Ccr5	3.48884
9	124124828	T	missense_variant	Ccr5	3.54589
9	124125315	T	missense_variant	Ccr5	3.06115
10	5004763	G	3_prime_UTR_variant	Esr1	3.07473
10	9534619	G	intron_variant	Samd5	2.55967
10	19001170	G	3_prime_UTR_variant	Tnfaip3	2.56102
10	19750662	A	missense_variant	Il20ra	3.07569
10	20082380	G	splice_polypyrimidine_tract_variant,splice_region_variant,intron_variant	Map3k5	3.09013
10	20125002	A	synonymous_variant	Map3k5	2.67709
10	20140603	A	intron_variant	Map3k5	2.97534
10	20141900	C	3_prime_UTR_variant	Map3k5	3.04031
10	23869486	A	intron_variant	Vnn3	2.64206
10	24649230	T	intron_variant	Enpp1	2.70424
10	24793634	C	missense_variant	Enpp3	2.56746
10	25442088	T	intron_variant	Epb41l2	2.60153
10	26849906	G	synonymous_variant	Arhgap18	2.90862
10	28923221	A	non_coding_transcript_exon_variant	4930519F09Rik
10	33183915	C	intron_variant	Trdn	3.07191
10	33183969	A	missense_variant	Trdn	3.01101
10	33184121	T	intron_variant	Trdn	2.85007
10	39098344	T	synonymous_variant	Lama4	2.57647
10	39098395	T	synonymous_variant	Lama4	2.68587
10	39103475	C	splice_polypyrimidine_tract_variant,intron_variant	Lama4	2.68065
10	39103513	G	synonymous_variant	Lama4	2.83698
10	39103612	T	synonymous_variant	Lama4	2.57489
10	39103674	A	intron_variant	Lama4	2.80001
10	39105978	T	synonymous_variant	Lama4	2.79189
10	41451773	G	synonymous_variant	Zbtb24	2.72463
10	41721350	C	intron_variant	Cep57l1	3.07464
10	41723879	C	synonymous_variant	Cep57l1	3.10035
10	41728746	G	intron_variant	Cep57l1	3.0786
10	41728779	G	intron_variant	Cep57l1	2.95751
10	42000406	G	5_prime_UTR_variant	Armc2	2.78166
10	49240505	A	intron_variant	Grik2	2.91194
10	63311940	A	intron_variant	Herc4	2.71989
10	63311965	T	intron_variant	Herc4	2.81081
10	63316825	G	3_prime_UTR_variant	Herc4	2.82744
10	63319542	T	3_prime_UTR_variant	Sirt1	2.65441
10	63339599	T	upstream_gene_variant	Sirt1	2.75152
10	63339710	A	upstream_gene_variant	Sirt1	2.77716
10	63382466	G	5_prime_UTR_variant	Dnajc12	2.92175
10	63382489	C	5_prime_UTR_variant	Dnajc12	3.52786
10	63382586	G	intron_variant	Dnajc12	3.15313
10	70946588	G	synonymous_variant	Bicc1	3.32597
10	70946685	A	splice_polypyrimidine_tract_variant,splice_region_variant,intron_variant	Bicc1	3.40224
10	70947794	A	synonymous_variant	Bicc1	3.24125
10	70947857	G	synonymous_variant	Bicc1	3.25888
10	70956065	C	intron_variant	Bicc1	2.8122
10	70956157	G	synonymous_variant	Bicc1	2.91353
10	70961083	A	intron_variant	Bicc1	2.72194
10	71227698	A	3_prime_UTR_variant	Tfam	2.56083
10	72654782	G	upstream_gene_variant	Zwint	2.70845
10	72657194	G	intron_variant	Zwint	3.4828
10	72668640	T	3_prime_UTR_variant	Zwint	3.34475
10	72668818	G	3_prime_UTR_variant	Zwint	2.74792
10	72674257	C	3_prime_UTR_variant	Zwint	3.2784
10	76437155	T	missense_variant	Pcnt	2.64965
10	76464395	A	intron_variant	Ybey	2.66946
10	76533702	C	intron_variant	Lss	3.01291
10	76581670	G	intron_variant	Ftcd	3.4645
10	76581678	T	intron_variant	Ftcd	3.32408
10	76581687	C	intron_variant	Ftcd	3.23217
10	76588139	G	missense_variant	Ftcd	2.67811
10	76604266	T	intron_variant	Col6a2	3.23875
10	76605150	G	intron_variant	Col6a2	2.64695
10	76606474	C	intron_variant	Col6a2	3.20381
10	76615092	G	synonymous_variant	Col6a2	2.78091
10	76717147	A	synonymous_variant	Col6a1	3.03972
10	77488511	G	intron_variant	Fam207a	2.85935
10	77560860	A	intron_variant	Itgb2	2.8253
10	77942838	T	intron_variant	Trpm2	2.77263
10	77942937	G	synonymous_variant	Trpm2	2.82983
10	77943036	C	synonymous_variant	Trpm2	2.96187
10	77943066	G	synonymous_variant	Trpm2	2.9063
10	77943084	A	synonymous_variant	Trpm2	3.07914
10	77943147	A	intron_variant	Trpm2	2.74639
10	77945784	G	intron_variant	Trpm2	2.55355
10	77946025	A	splice_polypyrimidine_tract_variant,intron_variant	Trpm2	2.73858
10	77946032	A	splice_polypyrimidine_tract_variant,intron_variant	Trpm2	2.80193
10	77947853	A	intron_variant	Trpm2	2.59553
10	77947885	C	synonymous_variant	Trpm2	2.73778
10	77947981	C	synonymous_variant	Trpm2	2.70374
10	77949129	G	intron_variant	Trpm2	2.77316
10	77959836	T	intron_variant	Trpm2	2.84099
10	77984643	A	3_prime_UTR_variant	Cfap410	3.04883
10	77988787	C	splice_polypyrimidine_tract_variant,splice_region_variant,intron_variant	Pfkl	3.2502
10	77988788	A	splice_polypyrimidine_tract_variant,splice_region_variant,intron_variant	Pfkl	3.17502
10	78579134	T	intron_variant	Ilvbl	2.79757
10	78583420	A	intron_variant	Ilvbl	3.12174
10	78584006	T	intron_variant	Ilvbl	2.82678
10	78584007	A	intron_variant	Ilvbl	2.83774
10	78587267	A	intron_variant	Syde1	2.72786
10	78588824	C	synonymous_variant	Syde1	2.56249
10	78589044	T	intron_variant	Syde1	3.19923
10	78589811	A	intron_variant	Syde1	3.0619
10	78590137	C	synonymous_variant	Syde1	2.60887
10	84371833	T	3_prime_UTR_variant	Nuak1	2.62155
10	84372554	C	3_prime_UTR_variant	Nuak1	3.275
10	84372576	A	3_prime_UTR_variant	Nuak1	3.21497
10	84622515	G	missense_variant	Polr3b	2.55888
10	85624993	C	synonymous_variant	Btbd11	2.5774
10	86760766	A	missense_variant	Ttc41	2.9161
10	86760835	G	missense_variant	Ttc41	2.77886
10	86760946	C	intron_variant	Ttc41	2.81194
10	86841629	G	synonymous_variant	Stab2	2.64221
10	86850514	T	intron_variant	Stab2	2.94806
10	86850530	T	intron_variant	Stab2	2.76569
10	88322936	A	3_prime_UTR_variant	Dram1	2.55989
10	88322944	T	3_prime_UTR_variant	Dram1	2.61586
10	88323322	A	3_prime_UTR_variant	Dram1	2.80927
10	88323656	G	3_prime_UTR_variant	Dram1	2.57818
10	88323932	A	3_prime_UTR_variant	Dram1	2.72622
10	88324101	G	3_prime_UTR_variant	Dram1	2.67901
10	88324222	A	3_prime_UTR_variant	Dram1	2.64741
10	88324570	G	3_prime_UTR_variant	Dram1	2.62163
10	89068241	G	splice_polypyrimidine_tract_variant,intron_variant	Ano4	2.59397
10	92921305	C	intron_variant	Cfap54	2.88982
10	93038968	C	missense_variant	Cfap54	2.8803
10	93038971	C	missense_variant	Cfap54	2.8905
10	93044954	T	intron_variant	Cfap54	3.24244
10	93226070	T	synonymous_variant	Cdk17	2.75233
10	93235492	A	synonymous_variant	Cdk17	2.57578
10	93248629	G	3_prime_UTR_variant	Elk3	2.59863
10	93845990	G	missense_variant	Usp44	2.54957
10	117055049	T	intron_variant	Cct2	2.88062
10	117062764	A	intron_variant	Cct2	2.71599
10	117074073	T	synonymous_variant	Frs2	2.95785
10	117077567	C	synonymous_variant	Frs2	2.61403
10	117689456	T	3_prime_UTR_variant	Mdm2	2.56927
10	120747670	C	intergenic_variant	IMPACT=MODIFIER	2.65253
[truncated: 1,045 more rows]

## Sheet: East_PDM
Chrm	Position	Variant	Modification	Gene	Zscore
1	11933536	G	intron_variant	A830018L16Rik	2.84246
1	11933656	T	intron_variant	A830018L16Rik	2.82063
1	12821991	A	synonymous_variant	Sulf1	2.84193
1	12866721	A	3_prime_UTR_variant	Slco5a1	2.72947
1	12866958	C	3_prime_UTR_variant	Slco5a1	2.73684
1	13700937	A	missense_variant	Xkr9	2.8305
1	23815684	A	intron_variant	B3gat2	2.8676
1	24231448	C	splice_region_variant,splice_polypyrimidine_tract_variant,intron_variant	Col9a1	2.73983
1	24510872	G	missense_variant	Col19a1	2.77959
1	24510957	G	intron_variant	Col19a1	3.00456
1	36268637	C	intron_variant	Neurl3	2.62392
1	37045179	C	synonymous_variant	Vwa3b	2.73174
1	37051586	G	intron_variant	Vwa3b	2.82295
1	37051665	G	intron_variant	Vwa3b	3.10405
1	37258114	T	intron_variant	Cnga3	2.83415
1	38895810	T	intron_variant	Chst10	2.88965
1	38895834	A	intron_variant	Chst10	2.81364
1	38895842	G	intron_variant	Chst10	2.86373
1	38895856	C	intron_variant	Chst10	2.91452
1	38895867	C	intron_variant	Chst10	2.84127
1	38895918	T	intron_variant	Chst10	2.9464
1	38895941	C	5_prime_UTR_variant	Chst10	2.94534
1	38896145	A	intron_variant	Chst10	2.93951
1	42862626	G	missense_variant	Mrps9	2.98429
1	42862631	A	missense_variant	Mrps9	3.1304
1	42862665	G	intron_variant	Mrps9	3.26885
1	42862699	G	intron_variant	Mrps9	2.9819
1	45416893	T	intron_variant	Col5a2	2.80565
1	51755857	T	intron_variant	Myo1b	2.85452
1	51764127	C	intron_variant	Myo1b	3.18858
1	51768885	T	intron_variant	Myo1b	2.70144
1	51769109	C	intron_variant	Myo1b	2.63404
1	51770966	C	intron_variant	Myo1b	2.62444
1	65108210	A	3_prime_UTR_variant	D630023F18Rik	2.63949
1	67171011	T	intron_variant	Cps1	2.63676
1	75131797	A	intron_variant	Slc23a3	2.72103
1	75133728	A	missense_variant	Slc23a3	2.68365
1	75170325	C	intron_variant	Zfand2b	3.03923
1	78393367	T	synonymous_variant	Sgpp2	2.85379
1	78469193	C	intron_variant	Farsb	2.60908
1	78522519	G	intron_variant	Mogat1	3.07753
1	78690213	C	intron_variant	Acsl3	3.06113
1	78697006	C	synonymous_variant	Acsl3	2.72526
1	78705246	T	synonymous_variant	Acsl3	3.05688
1	78817675	T	synonymous_variant	Kcne4	2.8556
1	78817850	C	synonymous_variant	Kcne4	2.78827
1	78818635	T	3_prime_UTR_variant	Kcne4	2.71715
1	88700190	T	3_prime_UTR_variant	Arl4c	2.90308
1	89154058	A	3_prime_UTR_variant	Sh3bp4	2.97277
1	105827265	A	missense_variant	Tnfrsf11a	2.83396
1	105827414	T	missense_variant	Tnfrsf11a	2.77067
1	107524947	A	3_prime_UTR_variant	Serpinb2	2.80616
1	107525002	T	3_prime_UTR_variant	Serpinb2	2.73285
1	128197126	G	intron_variant	R3hdm1	2.69296
1	129595337	G	intron_variant	Thsd7b	3.01504
1	132732413	G	non_coding_transcript_exon_variant	Gm10538	2.6624
1	132732537	C	non_coding_transcript_exon_variant	Gm10538	2.87276
1	134506315	C	synonymous_variant	Rabif	2.66841
1	134506360	G	3_prime_UTR_variant	Rabif	2.6728
1	138825910	T	3_prime_UTR_variant	Lhx9	2.67507
1	146495758	T	5_prime_UTR_variant	Brinp3	3.27202
1	146495836	C	5_prime_UTR_variant	Brinp3	3.37215
1	151457536	A	synonymous_variant	Trmt1l	2.74889
1	151893154	C	3_prime_UTR_variant	1700025G04Rik	2.88164
1	152756519	A	synonymous_variant	Apobec4	2.61067
1	152756702	G	synonymous_variant	Apobec4	3.05055
1	154467609	T	intron_variant	Cacna1e	3.63745
1	154467829	T	splice_polypyrimidine_tract_variant,intron_variant	Cacna1e	3.63408
1	154468935	A	intron_variant	Cacna1e	3.11741
1	154471318	G	intron_variant	Cacna1e	2.78943
1	154471351	T	synonymous_variant	Cacna1e	3.3322
1	154471553	T	missense_variant	Cacna1e	3.25839
1	154472539	A	synonymous_variant	Cacna1e	3.42083
1	156680207	T	3_prime_UTR_variant	Fam20b	2.74044
1	156698674	C	intron_variant	Fam20b	2.65376
1	158246333	A	synonymous_variant	Brinp2	3.05312
1	158246693	A	synonymous_variant	Brinp2	2.73497
1	164204825	T	synonymous_variant	F5	2.87189
1	166100590	T	synonymous_variant	Dusp27	3.20601
1	168164614	A	intron_variant	Pbx1	4.25059
1	169934468	C	3_prime_UTR_variant	Ccdc190	3.11
1	170390872	C	intron_variant	Nos1ap	3.31865
1	172165708	G	intron_variant	Dcaf8	2.84546
1	172200601	C	intron_variant	Pea15a	2.64369
1	172210581	T	intron_variant	Casq1	2.661
1	173337211	T	intron_variant	Cadm3	3.07063
1	176840211	G	intron_variant	Sdccag8	3.07516
1	176840343	T	missense_variant	Sdccag8	2.65751
1	188864710	G	synonymous_variant	Ush2a	2.7647
1	188864735	G	missense_variant	Ush2a	2.70229
1	192716976	A	synonymous_variant	Hhat	2.89687
1	192717006	A	synonymous_variant	Hhat	2.67578
1	192846763	A	synonymous_variant	Sertad4	3.13004
2	3114444	A	intron_variant	Fam171a1	2.75388
2	14388655	T	intron_variant	Slc39a12	3.23834
2	14389468	A	missense_variant	Slc39a12	2.88872
2	14389469	A	missense_variant	Slc39a12	2.84197
2	20709356	T	intron_variant	Etl4	2.70898
2	20709385	C	intron_variant	Etl4	3.11842
2	21746824	A	intron_variant	Gpr158	3.73428
2	21783338	G	intron_variant	Gpr158	3.16968
2	25062569	C	3_prime_UTR_variant	Nsmf	2.70817
2	27095519	G	missense_variant	Adamtsl2	2.7077
2	27285863	C	intron_variant	Vav2	2.70085
2	27299319	T	intron_variant	Vav2	2.81548
2	27519525	T	intron_variant	Wdr5	2.69277
2	28455373	A	3_prime_UTR_variant	Ppp1r26	2.80727
2	31680529	T	missense_variant	Exosc2	2.75495
2	32746026	T	5_prime_UTR_variant	Sh2d3c	2.78493
2	34777716	C	intron_variant	Rabepk	2.6762
2	34778376	T	3_prime_UTR_variant	Rabepk	2.79919
2	38724340	T	3_prime_UTR_variant	Nr6a1	2.81576
2	41295553	T	synonymous_variant	Lrp1b	2.6708
2	52305440	G	intron_variant	Neb	2.87033
2	53114221	C	synonymous_variant	Fmnl2	3.27897
2	54436882	A	intron_variant	Galnt13	3.39306
2	57370427	T	3_prime_UTR_variant	Gpd2	2.70349
2	58755191	C	5_prime_UTR_variant	Upp2	3.42634
2	58755290	C	5_prime_UTR_variant	Upp2	3.55221
2	58821551	T	downstream_gene_variant	Ccdc148	2.93081
2	58821605	G	downstream_gene_variant	Ccdc148	2.85405
2	58821631	C	downstream_gene_variant	Ccdc148	2.98334
2	58821683	T	downstream_gene_variant	Ccdc148	3.02716
2	58821943	A	3_prime_UTR_variant	Ccdc148	3.14565
2	58822074	C	3_prime_UTR_variant	Ccdc148	2.63461
2	58822109	T	3_prime_UTR_variant	Ccdc148	2.94021
2	58822142	C	3_prime_UTR_variant	Ccdc148	3.36598
2	58822209	C	3_prime_UTR_variant	Ccdc148	2.74606
2	58822285	C	3_prime_UTR_variant	Ccdc148	2.96234
2	58822310	C	3_prime_UTR_variant	Ccdc148	2.6564
2	58822328	C	3_prime_UTR_variant	Ccdc148	2.80191
2	58822458	A	3_prime_UTR_variant	Ccdc148	2.96794
2	58822484	G	3_prime_UTR_variant	Ccdc148	2.80236
2	58822592	T	3_prime_UTR_variant	Ccdc148	2.66549
2	58822695	A	3_prime_UTR_variant	Ccdc148	2.67402
2	58822778	A	3_prime_UTR_variant	Ccdc148	2.74767
2	58822786	A	3_prime_UTR_variant	Ccdc148	2.99421
2	58823427	C	3_prime_UTR_variant	Ccdc148	2.66159
2	58823569	T	synonymous_variant	Ccdc148	3.0237
2	65097597	A	intron_variant	Cobll1	2.72042
2	68314343	C	intron_variant	Stk39	2.71748
2	69505263	A	missense_variant	Lrp2	3.20482
2	69519956	T	missense_variant	Lrp2	3.12609
2	69796849	A	3_prime_UTR_variant	Phospho2	2.7647
2	71246606	A	intron_variant	Dync1i2	3.14844
2	71434185	A	synonymous_variant	Hat1	3.08017
2	71719410	G	upstream_gene_variant	Platr26	2.64018
2	71897776	T	intron_variant	Pdk1	2.68996
2	71902845	T	3_prime_UTR_variant	Pdk1	2.60866
2	72242658	T	intron_variant	Rapgef4	2.69726
2	75661787	A	synonymous_variant	Hnrnpa3	3.61083
2	76027693	C	intron_variant	Pde11a	2.84427
2	76357419	G	intron_variant	Cyct	2.84171
2	76360374	T	5_prime_UTR_variant	Cyct	2.71637
2	76378798	G	intron_variant	Rbm45	2.61928
2	76378815	C	intron_variant	Rbm45	2.72663
2	76383684	C	3_prime_UTR_variant	Rbm45	2.88479
2	76383739	T	3_prime_UTR_variant	Rbm45	2.6115
2	76383821	C	downstream_gene_variant	Rbm45	2.7252
2	76900073	G	missense_variant	Ttn	3.16098
2	76908566	C	synonymous_variant	Ttn	2.76886
2	76967256	G	intron_variant	Ttn	3.77134
2	76977311	G	splice_polypyrimidine_tract_variant,intron_variant	Ttn	2.84574
2	84443175	A	3_prime_UTR_variant	Tfpi	2.79587
2	84444882	C	synonymous_variant	Tfpi	2.62441
2	84944437	A	intron_variant	Slc43a3	2.63278
2	85196466	G	synonymous_variant	Lrrc55	2.80821
2	91273683	T	3_prime_UTR_variant	1110051M20Rik	2.71272
2	91494301	T	intron_variant	Lrp4	2.61383
2	91494920	C	synonymous_variant	Lrp4	2.68469
2	91501332	G	intron_variant	Lrp4	3.16604
2	91625403	G	3_prime_UTR_variant	F2	3.20452
2	91646022	A	synonymous_variant	Zfp408	2.60896
2	91718768	C	3_prime_UTR_variant	Harbi1	2.63458
2	93189290	C	non_coding_transcript_exon_variant	Trp53i11	2.63786
2	93197596	T	missense_variant	Trp53i11	2.83752
2	93198146	C	intron_variant	Trp53i11	2.96494
2	93198330	C	intron_variant	Trp53i11	2.63812
2	93198387	A	intron_variant	Trp53i11	2.64462
2	93198726	G	intron_variant	Trp53i11	2.775
2	93201756	G	3_prime_UTR_variant	Trp53i11	2.67292
2	93205822	G	intron_variant	Tspan18	2.8183
2	93210803	G	intron_variant	Tspan18	3.31053
2	93210860	G	synonymous_variant	Tspan18	3.41571
2	93211007	C	intron_variant	Tspan18	2.9552
2	93311500	C	intron_variant	Tspan18	3.08193
2	93676989	G	intron_variant	Alx4	2.8632
2	93678619	A	3_prime_UTR_variant	Alx4	2.65913
2	93679135	G	3_prime_UTR_variant	Alx4	2.63155
2	93679508	A	3_prime_UTR_variant	Alx4	2.61358
2	93798159	A	intron_variant	Ext2	2.90761
2	93835208	A	3_prime_UTR_variant	Accs	2.64696
2	94008611	A	intron_variant	Alkbh3	3.35095
2	94300883	T	3_prime_UTR_variant	Ttc17	3.72794
2	94427580	A	splice_region_variant,splice_polypyrimidine_tract_variant,intron_variant	Api5	3.26873
2	103447416	A	splice_polypyrimidine_tract_variant,intron_variant	Elf5	2.84117
2	103447423	C	splice_polypyrimidine_tract_variant,intron_variant	Elf5	2.83263
2	103566825	A	synonymous_variant	Abtb2	2.65874
2	103712426	C	synonymous_variant	Abtb2	3.25923
2	103958022	T	5_prime_UTR_variant	Lmo2	2.68757
2	103969789	A	5_prime_UTR_variant	Lmo2	2.7613
2	104060034	A	3_prime_UTR_variant	Fbxo3	3.20077
2	104114950	C	3_prime_UTR_variant	Cd59a	2.92127
2	104122887	A	synonymous_variant	A930018P22Rik	3.06457
2	104143090	A	3_prime_UTR_variant	D430041D05Rik	3.50985
2	104143598	G	3_prime_UTR_variant	D430041D05Rik	3.47073
2	104144131	A	3_prime_UTR_variant	D430041D05Rik	3.1115
2	104144888	A	3_prime_UTR_variant	D430041D05Rik	3.36131
2	104144938	A	3_prime_UTR_variant	D430041D05Rik	3.57937
2	104145097	C	3_prime_UTR_variant	D430041D05Rik	3.38469
2	104145259	T	3_prime_UTR_variant	D430041D05Rik	3.3926
2	104145286	C	3_prime_UTR_variant	D430041D05Rik	3.70111
2	104145339	G	3_prime_UTR_variant	D430041D05Rik	3.59591
2	104145397	T	3_prime_UTR_variant	D430041D05Rik	3.57424
2	104145446	G	3_prime_UTR_variant	D430041D05Rik	3.70801
2	104145575	C	3_prime_UTR_variant	D430041D05Rik	2.73801
2	104145635	T	3_prime_UTR_variant	D430041D05Rik	3.79374
2	104145760	C	3_prime_UTR_variant	D430041D05Rik	3.79045
2	104145870	C	3_prime_UTR_variant	D430041D05Rik	3.38416
2	104146224	T	3_prime_UTR_variant	D430041D05Rik	3.37908
2	104146363	G	3_prime_UTR_variant	D430041D05Rik	3.71626
2	104146479	G	3_prime_UTR_variant	D430041D05Rik	3.53207
2	104147931	T	3_prime_UTR_variant	D430041D05Rik	3.44375
2	104147967	T	3_prime_UTR_variant	D430041D05Rik	3.69136
2	104148334	G	3_prime_UTR_variant	D430041D05Rik	3.79212
2	104148589	T	3_prime_UTR_variant	D430041D05Rik	3.07706
2	104201063	T	intron_variant	D430041D05Rik	3.80454
2	104207991	A	intron_variant	D430041D05Rik	3.3167
2	104208083	A	splice_region_variant,synonymous_variant	D430041D05Rik	3.31555
2	104431260	A	synonymous_variant	Hipk3	2.80992
2	104434418	G	synonymous_variant	Hipk3	2.65905
2	104722968	G	splice_polypyrimidine_tract_variant,intron_variant	Depdc7	2.69577
2	104758359	C	3_prime_UTR_variant	Qser1	2.77074
2	104763016	C	intron_variant	Qser1	2.90406
2	104787016	G	synonymous_variant	Qser1	3.09731
2	104886360	C	5_prime_UTR_variant	Ccdc73	3.18443
2	104945296	G	intron_variant	Ccdc73	2.95666
2	104945302	T	intron_variant	Ccdc73	2.70442
2	105006742	A	intron_variant	Eif3m	3.44441
2	105284444	T	intron_variant	Them7	2.90076
2	105284458	G	intron_variant	Them7	2.70774
2	105904241	T	intron_variant	Elp4	2.70483
2	106404433	C	3_prime_UTR_variant	Dcdc5	2.62787
2	106963427	T	3_prime_UTR_variant	Arl14ep	3.18378
2	106964273	C	3_prime_UTR_variant	Arl14ep	2.80767
2	106964703	G	3_prime_UTR_variant	Arl14ep	2.67741
2	112262137	G	intron_variant	Nop10	2.82857
2	113525333	A	synonymous_variant	Fmn1	2.63702
2	113525519	G	missense_variant	Fmn1	2.75285
2	115638841	T	intron_variant	BC052040	2.64233
2	115638843	C	intron_variant	BC052040	2.64249
2	119218734	G	intron_variant	Ppp1r14d	2.83329
2	119218824	C	missense_variant	Ppp1r14d	2.6781
2	119335783	T	downstream_gene_variant	Dll4	2.62777
2	119379526	A	intron_variant	Ino80	3.00906
2	119921748	C	5_prime_UTR_variant	Mga	2.6787
2	119931655	C	intron_variant	Mga	2.76081
2	119947021	A	synonymous_variant	Mga	2.75877
2	120091007	T	3_prime_UTR_variant	Ehd4	2.63363
2	120166403	A	downstream_gene_variant	Pla2g4e	2.62815
2	120167789	T	3_prime_UTR_variant	Pla2g4e	2.64711
2	120476962	T	5_prime_UTR_variant	Capn3	2.71031
2	120476963	T	5_prime_UTR_variant	Capn3	2.67075
2	120477179	C	synonymous_variant	Capn3	2.8742
2	120484644	A	intron_variant	Capn3	2.69388
2	120489812	A	intron_variant	Capn3	2.92927
2	120495118	A	intron_variant	Capn3	3.06474
2	120495223	T	splice_polypyrimidine_tract_variant,intron_variant	Capn3	3.16461
2	121011725	T	5_prime_UTR_variant	Ccndbp1	3.06868
2	121011815	G	intron_variant	Ccndbp1	2.87539
2	121016827	T	3_prime_UTR_variant	Ccndbp1	3.21845
2	121025870	T	missense_variant	Epb42	3.27121
2	121033397	A	synonymous_variant	Epb42	2.729
2	121034635	C	intron_variant	Epb42	2.9344
2	121046625	T	intron_variant	Tgm5	2.67203
2	121528772	C	intron_variant	Wdr76	3.03851
2	121545650	T	3_prime_UTR_variant	Frmd5	2.69762
2	125218011	C	non_coding_transcript_exon_variant	Gm14002	2.70823
2	125219719	C	intron_variant	Slc12a1	3.50511
2	125219746	T	synonymous_variant	Slc12a1	3.47907
2	125229058	C	3_prime_UTR_variant	Slc12a1	2.69443
2	125229092	T	3_prime_UTR_variant	Slc12a1	3.04088
2	125257514	G	3_prime_UTR_variant	Dut	2.67842
2	125257777	G	3_prime_UTR_variant	Dut	3.12982
2	125350220	G	intron_variant	Fbn1	3.03552
2	125350364	A	synonymous_variant	Fbn1	4.10203
2	125377920	C	synonymous_variant	Fbn1	3.0796
2	125566739	C	intron_variant	Cep152	4.06577
2	125566790	G	intron_variant	Cep152	2.85109
2	125583952	G	missense_variant	Cep152	3.79506
2	125590121	G	missense_variant	Cep152	3.59402
2	125611273	T	intron_variant	Cep152	3.68083
2	125629485	C	3_prime_UTR_variant	Shc4	3.72113
2	125629519	G	3_prime_UTR_variant	Shc4	2.75393
2	125666186	G	intron_variant	Shc4	3.8256
2	125723235	A	missense_variant	Shc4	3.12013
2	125739504	A	3_prime_UTR_variant	Secisbp2l	2.7919
2	126594102	A	synonymous_variant	Hdc	2.72073
2	126628896	C	downstream_gene_variant	Gabpb1	2.67852
2	126720016	A	synonymous_variant	Usp8	2.63044
2	126752585	A	intron_variant	Usp8	2.82955
2	126783377	A	5_prime_UTR_variant	Usp50	2.73102
2	126783388	T	5_prime_UTR_variant	Usp50	2.89896
2	126792622	A	3_prime_UTR_variant	Trpm7	2.81103
2	126810351	T	intron_variant	Trpm7	2.84335
2	127230057	G	intron_variant	Snrnp200	2.8302
2	127537002	A	missense_variant	Prom2	2.67702
2	127539954	A	intron_variant	Prom2	2.62719
2	127539971	T	intron_variant	Prom2	2.70092
2	127540169	T	synonymous_variant	Prom2	2.61665
2	127540227	T	intron_variant	Prom2	2.69813
2	127540230	G	intron_variant	Prom2	2.79048
2	127540455	T	intron_variant	Prom2	3.02846
2	129094273	T	3_prime_UTR_variant	Ttl	2.80952
2	129103061	A	synonymous_variant	Polr1b	2.68993
2	129103150	T	intron_variant	Polr1b	2.66608
2	129103570	G	splice_region_variant,splice_polypyrimidine_tract_variant,intron_variant	Polr1b	3.53591
2	129103574	G	splice_region_variant,splice_polypyrimidine_tract_variant,intron_variant	Polr1b	3.38909
2	129108179	C	intron_variant	Polr1b	3.37339
2	129113691	G	synonymous_variant	Polr1b	2.80219
2	132805277	T	3_prime_UTR_variant	Trmt6	3.24665
2	132827961	T	synonymous_variant	Mcm8	2.84897
2	145950689	C	intron_variant	Cfap61	2.90874
2	145951309	A	intron_variant	Cfap61	2.69355
2	145951409	C	intron_variant	Cfap61	2.61828
2	145963352	G	synonymous_variant	Cfap61	2.9304
2	145963684	G	3_prime_UTR_variant	Cfap61	3.24221
2	145963814	T	3_prime_UTR_variant	Cfap61	2.656
2	145963856	T	3_prime_UTR_variant	Cfap61	2.94836
2	145963901	G	3_prime_UTR_variant	Cfap61	3.13739
2	145963913	A	3_prime_UTR_variant	Cfap61	2.93061
2	145963934	C	3_prime_UTR_variant	Cfap61	2.66962
2	145964354	G	intron_variant	Cfap61	2.74679
2	145964367	C	intron_variant	Cfap61	2.75493
2	145964443	C	intron_variant	Cfap61	2.81636
2	145964484	C	intron_variant	Cfap61	2.85651
2	145964523	T	intron_variant	Cfap61	2.98133
2	145965012	T	intron_variant	Cfap61	2.7295
2	145965097	G	intron_variant	Cfap61	3.1833
2	145965110	T	intron_variant	Cfap61	2.95125
2	145965181	A	intron_variant	Cfap61	3.08891
2	145965463	A	intron_variant	Cfap61	2.90483
2	148875691	T	upstream_gene_variant	Cst3	2.90878
2	150761166	A	intron_variant	Entpd6	2.90349
2	150761181	T	intron_variant	Entpd6	2.8523
2	150763516	T	intron_variant	Entpd6	2.71717
2	150771192	T	3_prime_UTR_variant	Entpd6	2.90447
2	151707223	A	3_prime_UTR_variant	Tmem74b	3.10663
2	151707242	T	3_prime_UTR_variant	Tmem74b	2.97171
2	151707378	G	3_prime_UTR_variant	Tmem74b	2.61339
2	151720798	C	intron_variant	Psmf1	2.74968
2	152520391	C	intron_variant	Defb28	2.71297
2	152628110	G	synonymous_variant	Rem1	2.81449
2	153771330	C	3_prime_UTR_variant	Mapre1	2.65788
2	153930435	C	intron_variant	Bpifb3	2.6722
2	153932582	A	intron_variant	Bpifb3	2.78697
2	153932586	T	intron_variant	Bpifb3	2.77544
2	158626386	C	5_prime_UTR_variant	Actr5	2.66675
2	158626554	A	splice_region_variant,synonymous_variant	Actr5	2.69402
2	158626578	C	intron_variant	Actr5	3.02522
2	158826537	C	intron_variant	Dhx35	2.75151
2	158840592	C	synonymous_variant	Dhx35	2.83223
2	158840775	T	intron_variant	Dhx35	2.85035
2	163570370	T	3_prime_UTR_variant	Hnf4a	2.68375
2	164411148	T	missense_variant	Rbpjl	2.67461
2	164414481	A	synonymous_variant	Rbpjl	2.84787
2	165291446	T	intron_variant	Elmo2	2.66981
2	166070293	T	3_prime_UTR_variant	Ncoa3	2.66174
2	167976478	A	missense_variant	Ptpn1	2.95816
2	167979407	C	downstream_gene_variant	Ptpn1	2.63415
2	167994553	T	intron_variant	Ripor3	2.75726
2	173156236	T	intron_variant	Pck1	2.61433
2	173156283	C	intron_variant	Pck1	2.95854
2	178335553	C	3_prime_UTR_variant	Phactr3	2.79113
2	178335643	C	3_prime_UTR_variant	Phactr3	2.98793
2	178336332	C	3_prime_UTR_variant	Phactr3	2.72274
2	178336497	T	3_prime_UTR_variant	Phactr3	2.78982
2	178336546	T	3_prime_UTR_variant	Phactr3	2.7061
2	178336796	T	3_prime_UTR_variant	Phactr3	2.68667
2	178336817	T	3_prime_UTR_variant	Phactr3	2.73055
2	178337477	T	3_prime_UTR_variant	Phactr3	2.76844
2	180161680	A	3_prime_UTR_variant	Osbpl2	2.71033
2	180177595	T	missense_variant	Lama5	2.73376
2	180192543	C	intron_variant	Lama5	2.88155
2	180194130	A	intron_variant	Lama5	2.64919
2	180198804	G	synonymous_variant	Lama5	2.70573
2	180201876	A	intron_variant	Lama5	2.86571
2	180278121	T	intron_variant	Rbbp8nl	3.0157
2	180283172	G	intron_variant	Rbbp8nl	2.62593
2	180283214	T	intron_variant	Rbbp8nl	2.7348
2	180283348	G	splice_region_variant,synonymous_variant	Rbbp8nl	2.63391
2	180325898	A	3_prime_UTR_variant	Gata5	3.52097
2	180340426	T	non_coding_transcript_exon_variant	Gata5os	3.08928
2	180340596	G	non_coding_transcript_exon_variant	Gata5os	2.66371
3	27498725	C	intron_variant	Fndc3b	3.17218
3	27498736	T	intron_variant	Fndc3b	2.88053
3	27498742	G	intron_variant	Fndc3b	2.96115
3	27538124	A	synonymous_variant	Fndc3b	2.62552
3	28806424	C	intron_variant	Rpl22l1	3.56405
3	30616753	A	synonymous_variant	Mynn	2.70644
3	49744894	A	missense_variant	Pcdh18	3.48043
3	54899414	G	synonymous_variant	Sertm1	2.96805
3	57458578	C	3_prime_UTR_variant	Wwtr1	3.16912
3	63993451	G	intron_variant	Gmps	2.90699
3	65554440	T	3_prime_UTR_variant	Tiparp	2.90374
3	65669475	T	intron_variant	Lekr1	2.69775
3	72937172	A	intron_variant	Sis	2.61449
3	72937243	G	synonymous_variant	Sis	2.79478
3	73700680	G	missense_variant	Bche	3.40894
3	75139458	T	intron_variant	Zbbx	2.73733
3	82118883	A	splice_region_variant,intron_variant	Gucy1a1	2.81223
3	82363280	C	splice_polypyrimidine_tract_variant,intron_variant	Map9	2.6212
3	86225363	G	synonymous_variant	Lrba	2.95901
3	87251514	T	intron_variant	Fcrls	2.74225
3	87361015	G	intron_variant	Cd5l	3.68238
3	87536340	T	missense_variant	Etv3	2.96798
3	87536471	C	missense_variant	Etv3	3.02195
3	87538460	A	3_prime_UTR_variant	Etv3	4.00493
3	87538627	A	3_prime_UTR_variant	Etv3	3.86477
3	87739677	T	intron_variant	Lrrc71	3.48204
3	87752416	T	intron_variant	Pear1	2.93502
3	88450127	T	splice_polypyrimidine_tract_variant,intron_variant	Sema4a	2.65731
3	89776659	T	intron_variant	Ube2q1	2.99931
3	90189371	T	intron_variant	Nup210l	3.1008
3	90279171	G	synonymous_variant	Dennd4b	2.64187
3	90415456	A	intron_variant	Ints3	3.5413
3	92340246	T	5_prime_UTR_variant	Sprr2d	3.149
3	92340342	C	missense_variant	Sprr2d	3.28508
3	92340349	C	synonymous_variant	Sprr2d	2.72998
3	92340367	C	synonymous_variant	Sprr2d	3.28641
3	92340395	A	missense_variant	Sprr2d	2.77157
3	92352766	G	intron_variant	Sprr2e	3.26437
3	92352769	C	intron_variant	Sprr2e	3.29839
3	92352778	T	intron_variant	Sprr2e	3.2613
3	92353064	C	synonymous_variant	Sprr2e	2.98596
3	92353067	G	synonymous_variant	Sprr2e	2.98463
3	92353112	C	3_prime_UTR_variant	Sprr2e	3.13964
3	92353113	A	3_prime_UTR_variant	Sprr2e	2.92061
3	92353184	A	3_prime_UTR_variant	Sprr2e	3.46172
3	92353217	T	3_prime_UTR_variant	Sprr2e	3.01089
3	92365167	A	upstream_gene_variant	Sprr2f	3.0507
3	92365307	G	intron_variant	Sprr2f	3.10198
3	92365325	A	intron_variant	Sprr2f	3.33353
3	92365789	C	intron_variant	Sprr2f	3.61232
3	94485238	T	intron_variant	Celf3	2.75448
3	101813322	A	3_prime_UTR_variant	Mab21l3	3.64608
3	101813979	T	3_prime_UTR_variant	Mab21l3	3.75716
3	101815085	A	synonymous_variant	Mab21l3	3.60491
3	102110058	G	intron_variant	Casq2	2.98456
3	102146172	T	3_prime_UTR_variant	Casq2	3.008
3	103081164	T	intron_variant	Ampd1	2.67529
3	103088433	A	missense_variant	Ampd1	2.95512
3	103098591	C	intron_variant	Ampd1	3.21358
3	103311517	C	splice_donor_region_variant,intron_variant	Trim33	3.50194
3	103326080	T	splice_region_variant,splice_polypyrimidine_tract_variant,intron_variant	Trim33	3.54849
3	103326135	C	synonymous_variant	Trim33	2.8896
3	104769647	A	3_prime_UTR_variant	Tafa3	2.65867
3	104818488	T	stop_gained	Mov10	2.62601
3	121674067	T	synonymous_variant	4930432M17Rik	3.01324
3	121674146	G	splice_donor_region_variant,intron_variant	4930432M17Rik	2.6256
3	122085691	G	intron_variant	Abca4	2.95165
3	122085708	C	intron_variant	Abca4	2.91209
3	122086667	A	missense_variant	Abca4	3.26387
3	122086752	T	intron_variant	Abca4	2.64435
3	122147556	T	intron_variant	Abca4	2.73674
3	123078064	G	3_prime_UTR_variant	Synpo2	2.61898
3	123111517	G	intron_variant	Synpo2	2.62082
3	123478055	T	synonymous_variant	Prss12	2.90572
3	126438269	T	synonymous_variant	Arsj	2.77658
3	126438929	C	synonymous_variant	Arsj	2.7321
3	138092536	A	intron_variant	Mttp	2.7472
3	138092543	A	intron_variant	Mttp	3.02649
3	138092563	T	intron_variant	Mttp	2.62392
3	138092691	G	missense_variant	Mttp	2.80429
3	138092783	T	intron_variant	Mttp	2.79645
3	138092784	T	intron_variant	Mttp	2.80811
3	152107814	G	intron_variant	Gipc2	2.73563
3	153854142	G	downstream_gene_variant	Asb17	2.67008
3	153857497	C	synonymous_variant	Msh4	2.72153
3	154577570	A	3_prime_UTR_variant	Tyw3	3.40495
3	154577791	A	3_prime_UTR_variant	Tyw3	3.43817
3	154579672	T	3_prime_UTR_variant	Tyw3	3.83553
3	154587446	A	intron_variant	Tyw3	3.0381
3	154596784	C	5_prime_UTR_variant	Cryz	3.27218
3	154711274	T	5_prime_UTR_variant	Erich3	2.67755
4	6216930	T	3_prime_UTR_variant	Ubxn2b	2.75163
4	9424166	A	intron_variant	Clvs1	2.6809
4	9630687	G	3_prime_UTR_variant	Asph	2.73481
4	9635929	G	synonymous_variant	Asph	2.6572
4	11332036	G	3_prime_UTR_variant	Esrp1	2.95573
4	11332044	C	3_prime_UTR_variant	Esrp1	2.83455
4	11332104	C	3_prime_UTR_variant	Esrp1	4.09274
4	11332366	C	3_prime_UTR_variant	Esrp1	2.81769
4	11333398	A	3_prime_UTR_variant	Esrp1	3.98352
4	11358874	A	intron_variant	Esrp1	3.75345
4	11358930	A	intron_variant	Esrp1	3.51286
4	20121120	C	3_prime_UTR_variant	Nkain3	2.9262
4	22375628	G	intron_variant	Fbxl4	3.14234
4	22375841	C	intron_variant	Fbxl4	2.80785
4	41123410	T	intron_variant	Nol6	2.72395
4	43029991	T	intron_variant	Stoml2	3.18663
4	43039984	T	5_prime_UTR_variant	Fam214b	3.17457
4	43302322	A	intron_variant	Atp8b5	2.82519
4	43302402	T	intron_variant	Atp8b5	2.73868
4	43304592	C	intron_variant	Atp8b5	3.13382
4	43305905	T	intron_variant	Atp8b5	3.02992
4	43308476	A	splice_polypyrimidine_tract_variant,intron_variant	Atp8b5	2.88687
4	43308477	C	splice_polypyrimidine_tract_variant,intron_variant	Atp8b5	2.88917
4	43308545	A	missense_variant	Atp8b5	2.68278
4	43311504	A	5_prime_UTR_variant	Atp8b5	3.16784
4	43311546	C	intron_variant	Atp8b5	2.79237
4	43311557	A	intron_variant	Atp8b5	2.69325
4	43311878	T	intron_variant	Atp8b5	3.1861
4	43483197	T	splice_polypyrimidine_tract_variant,intron_variant	Sit1	2.85186
4	43483278	T	missense_variant,splice_region_variant	Sit1	2.88639
4	43493855	T	intron_variant	Ccdc107	2.63287
4	43578136	A	missense_variant	Gba2	2.62181
4	43578585	A	5_prime_UTR_variant	Gba2	2.74242
4	49632036	G	splice_donor_region_variant,intron_variant	Rnf20	2.82746
4	49644431	C	intron_variant	Rnf20	2.77313
4	49649574	C	intron_variant	Rnf20	2.63746
4	49650025	T	synonymous_variant	Rnf20	2.78742
4	49655482	G	synonymous_variant	Rnf20	2.7976
4	59720503	T	synonymous_variant	E130308A19Rik	3.60589
4	59721141	G	3_prime_UTR_variant	E130308A19Rik	3.17333
4	59770212	A	3_prime_UTR_variant	Inip	2.84782
4	62408847	G	5_prime_UTR_variant	Prpf4	2.97875
4	62496614	C	3_prime_UTR_variant	Bspry	2.61798
4	62657446	G	3_prime_UTR_variant	Rgs3	2.78421
4	62657509	A	3_prime_UTR_variant	Rgs3	2.79224
4	62657651	A	3_prime_UTR_variant	Rgs3	3.05732
4	62657790	G	3_prime_UTR_variant	Rgs3	2.96619
4	62657797	T	3_prime_UTR_variant	Rgs3	2.9703
4	62657870	T	3_prime_UTR_variant	Rgs3	2.79426
4	62657900	G	3_prime_UTR_variant	Rgs3	3.04161
4	62657925	C	3_prime_UTR_variant	Rgs3	2.99198
4	62658012	A	3_prime_UTR_variant	Rgs3	3.01627
4	62658240	A	3_prime_UTR_variant	Rgs3	2.69718
4	62658280	A	3_prime_UTR_variant	Rgs3	2.76792
4	62658281	C	3_prime_UTR_variant	Rgs3	2.7686
4	62658334	T	3_prime_UTR_variant	Rgs3	2.87147
4	62658609	G	3_prime_UTR_variant	Rgs3	2.79466
4	62659346	T	3_prime_UTR_variant	Rgs3	2.97261
4	62659678	G	3_prime_UTR_variant	Rgs3	2.82563
4	62690733	C	intron_variant	Rgs3	2.83948
4	62697220	A	intron_variant	Rgs3	3.16193
4	62700179	A	intron_variant	Rgs3	3.05443
4	62702046	T	splice_polypyrimidine_tract_variant,intron_variant	Rgs3	2.712
4	62703078	G	downstream_gene_variant	Rgs3	2.83428
4	63273004	G	intron_variant	Col27a1	2.61489
4	63282632	A	splice_polypyrimidine_tract_variant,intron_variant	Col27a1	2.75661
4	63283959	A	synonymous_variant	Col27a1	2.80224
4	63565618	T	intron_variant	Tmem268	2.91082
4	63565712	C	synonymous_variant	Tmem268	2.67217
4	63568364	G	intron_variant	Tmem268	2.66031
4	63993256	C	synonymous_variant	Tnc	2.63232
4	63993288	T	missense_variant	Tnc	2.76157
4	63993296	T	missense_variant	Tnc	2.76615
4	63995559	C	missense_variant	Tnc	3.13173
4	63995565	C	missense_variant	Tnc	2.93609
4	63995659	A	synonymous_variant	Tnc	2.69964
4	64007668	A	non_coding_transcript_exon_variant	8030451A03Rik	3.15028
4	64012751	T	non_coding_transcript_exon_variant	8030451A03Rik	2.84736
4	64012812	T	non_coding_transcript_exon_variant	8030451A03Rik	3.71019
4	64012834	G	non_coding_transcript_exon_variant	8030451A03Rik	3.39247
4	73943081	T	missense_variant	2310002L09Rik	2.75606
4	73950613	C	synonymous_variant	2310002L09Rik	2.87941
4	86212791	G	intron_variant	Adamtsl1	2.61517
4	86289765	G	5_prime_UTR_variant	Adamtsl1	3.65844
4	92146379	G	synonymous_variant	Izumo3	2.68181
4	95051675	A	5_prime_UTR_variant	Jun	2.67808
4	96307207	A	intron_variant	Cyp2j11	3.28232
4	96523627	A	intron_variant	Cyp2j6	2.62102
4	96523641	A	intron_variant	Cyp2j6	2.66297
4	96523845	A	splice_region_variant,splice_polypyrimidine_tract_variant,intron_variant	Cyp2j6	2.76141
4	96525801	A	intron_variant	Cyp2j6	2.74135
4	96529538	A	splice_polypyrimidine_tract_variant,intron_variant	Cyp2j6	3.78328
4	100478893	T	5_prime_UTR_variant	Ube2u	3.29689
4	100478902	G	5_prime_UTR_variant	Ube2u	3.24687
4	100478928	G	5_prime_UTR_variant	Ube2u	3.14274
4	100478930	A	5_prime_UTR_variant	Ube2u	3.03813
4	100478973	T	5_prime_UTR_variant	Ube2u	2.8996
4	100481731	A	intron_variant	Ube2u	3.09399
4	100481753	G	intron_variant	Ube2u	2.73258
4	103017807	T	downstream_gene_variant	Insl5	2.63641
4	103309497	A	intron_variant,non_coding_transcript_variant	Gm36523	2.68608
4	103309532	T	non_coding_transcript_exon_variant	4930456L15Rik	2.64444
4	103311708	G	non_coding_transcript_exon_variant	4930456L15Rik	2.75739
4	103311732	T	non_coding_transcript_exon_variant	4930456L15Rik	2.94709
4	104816096	C	3_prime_UTR_variant	C8a	2.64511
4	108814416	T	3_prime_UTR_variant	Btf3l4
4	116687210	T	intron_variant	Prdx1	2.99388
4	119381383	T	intron_variant	Ccdc30	3.21044
4	128903140	A	intron_variant	Trim62	2.72504
4	131923610	T	3_prime_UTR_variant	Epb41	2.85846
4	134347467	A	synonymous_variant	Slc30a2	3.06286
4	134348699	T	intron_variant	Slc30a2	2.778
4	134349229	G	intron_variant	Slc30a2	2.95487
4	134349231	T	intron_variant	Slc30a2	2.9957
4	134349252	G	intron_variant	Slc30a2	2.71533
4	134352048	C	synonymous_variant	Slc30a2	2.84893
4	134352166	C	intron_variant	Slc30a2	2.72921
4	134353408	G	3_prime_UTR_variant	Slc30a2	2.79116
4	134353691	C	3_prime_UTR_variant	Slc30a2	2.88442
4	134357378	A	3_prime_UTR_variant	Extl1	3.16696
4	134413520	T	intron_variant	Pafah2	3.45055
4	134426342	A	3_prime_UTR_variant	Pafah2	3.18545
4	134426479	G	3_prime_UTR_variant	Pafah2	3.11524
4	135370041	A	3_prime_UTR_variant	Ncmap	2.66154
4	135370380	A	3_prime_UTR_variant	Ncmap	2.74959
4	135447316	G	missense_variant	Nipal3	2.73665
4	135451342	G	3_prime_UTR_variant	Nipal3	2.60975
4	136771014	G	synonymous_variant	Ephb2	2.73386
4	136771065	G	synonymous_variant	Ephb2	2.7625
4	136771512	A	synonymous_variant	Ephb2	2.64585
4	137936771	A	synonymous_variant	Ece1	2.84892
4	137938859	T	intron_variant	Ece1	2.61475
4	138244063	T	3_prime_UTR_variant	Hp1bp3	2.80317
4	138269923	T	synonymous_variant	Kif17	3.04643
4	138287109	A	intron_variant	Kif17	2.80438
4	138287119	T	intron_variant	Kif17	2.80318
4	141775358	C	splice_region_variant,intron_variant	Dnajc16	3.09511
4	141790831	C	upstream_gene_variant	Dnajc16	2.63207
4	149266338	A	intron_variant	Kif1b	2.77194
4	152118232	T	intron_variant	Tnfrsf25	2.67184
4	152121021	A	3_prime_UTR_variant	Espn	2.74175
4	152121027	T	3_prime_UTR_variant	Espn	2.66532
4	152128627	T	intron_variant	Espn	2.75881
4	154006890	G	3_prime_UTR_variant	Cep104	2.92244
4	154006986	T	3_prime_UTR_variant	Cep104	3.00737
4	154007214	A	3_prime_UTR_variant	Cep104	2.69218
4	154007552	C	3_prime_UTR_variant	Cep104	2.73517
4	154007741	A	3_prime_UTR_variant	Cep104	2.84959
4	154007898	C	3_prime_UTR_variant	Cep104	2.90762
4	154007901	C	3_prime_UTR_variant	Cep104	2.83656
4	154008200	T	3_prime_UTR_variant	Cep104	2.86687
4	155142541	T	intron_variant	Morn1	2.68506
4	155823707	T	3_prime_UTR_variant	Ccnl2	2.74041
4	155859100	G	3_prime_UTR_variant	Dvl1	3.46165
4	155862683	G	intron_variant	Tas1r3	2.95953
4	156035537	A	intron_variant	Ttll10	2.74602
5	5580795	G	3_prime_UTR_variant	Cfap69	2.63402
5	5580815	C	3_prime_UTR_variant	Cfap69	2.99335
5	5580857	C	3_prime_UTR_variant	Cfap69	2.62677
5	5676069	T	non_coding_transcript_exon_variant	Gm40262	3.33509
5	8067680	A	3_prime_UTR_variant	Sri	3.54734
5	8072803	G	3_prime_UTR_variant	Adam22	3.24629
5	8072947	C	3_prime_UTR_variant	Adam22	3.29765
5	8074689	C	3_prime_UTR_variant	Adam22	2.65205
5	8075664	T	3_prime_UTR_variant	Adam22	3.05836
5	8076846	T	3_prime_UTR_variant	Adam22	2.96321
5	8088039	C	missense_variant	Adam22	3.11336
5	14025281	T	5_prime_UTR_variant	Sema3e	2.76611
5	20703236	A	3_prime_UTR_variant	Magi2	2.60869
5	20759469	T	3_prime_UTR_variant	Phtf2	3.62027
5	20760316	T	3_prime_UTR_variant	Phtf2	3.54095
5	20765937	G	intron_variant	Phtf2	3.26831
5	20785257	A	non_coding_transcript_exon_variant	Gm52806	2.89467
5	20785260	T	non_coding_transcript_exon_variant	Gm52806	2.88753
5	20785276	G	non_coding_transcript_exon_variant	Gm52806	2.77892
5	20807392	G	intron_variant	Phtf2	3.45744
5	20855243	G	intron_variant	Phtf2	3.01237
5	20882337	A	upstream_gene_variant	Phtf2	2.71523
5	20882479	C	5_prime_UTR_variant	Tmem60	3.1988
5	20886117	A	intron_variant	Tmem60	3.99379
5	20998282	T	missense_variant	Ptpn12	3.64298
5	21757182	A	downstream_gene_variant	Dnajc2	2.65297
5	21757454	G	intron_variant	Dnajc2	2.82532
5	21823459	G	synonymous_variant	Slc26a5	2.70836
5	21846385	T	intron_variant	Slc26a5	2.88954
5	21947257	C	intron_variant	Reln	2.66982
5	21979014	C	synonymous_variant	Reln	3.08508
5	22060268	T	synonymous_variant	Reln	2.92144
5	22060358	A	synonymous_variant	Reln	3.03084
5	30950819	A	intron_variant,non_coding_transcript_variant	Abhd1	2.61422
5	30958581	T	intron_variant	Preb	2.73531
5	31036502	G	3_prime_UTR_variant	Slc5a6	3.77859
5	32487726	A	intron_variant	Ppp1cb	3.47484
5	32493507	A	3_prime_UTR_variant	Ppp1cb	3.40322
5	32494765	G	downstream_gene_variant	Ppp1cb	3.55228
5	32964649	G	synonymous_variant	Depdc5	2.72113
5	43907614	C	intron_variant	Cd38	2.65627
5	43907980	A	missense_variant	Cd38	2.68783
5	49990115	T	intron_variant	Adgra3	2.60867
5	52609748	C	non_coding_transcript_exon_variant	8030423F21Rik	2.68796
5	57608401	A	intron_variant,non_coding_transcript_variant	4932441J04Rik	2.78567
5	65383238	A	intron_variant	Klb	3.50147
5	65390323	C	intron_variant	Rpl9	2.92473
5	65397612	A	missense_variant	Lias	3.25501
5	65399904	G	synonymous_variant	Lias	2.95012
5	65402490	G	intron_variant	Lias	2.61878
5	65404297	T	intron_variant	Lias	2.96873
5	65413192	G	downstream_gene_variant	Ugdh	2.67594
5	65594963	T	3_prime_UTR_variant	Ube2k	2.82853
5	65775438	T	intron_variant	N4bp2	2.97383
5	65807070	A	missense_variant	N4bp2	3.28287
5	65988589	A	intron_variant,non_coding_transcript_variant	9130230L23Rik	2.82972
5	67324853	T	intron_variant	Slc30a9	3.01733
5	67619863	C	3_prime_UTR_variant	Atp8a1	2.6172
5	67812056	G	intron_variant	Atp8a1	3.18954
5	67812115	T	5_prime_UTR_variant	Atp8a1	3.33267
5	67814513	C	intron_variant	Atp8a1	2.8605
5	67814632	A	5_prime_UTR_variant	Atp8a1	2.64
5	67814762	T	intron_variant	Atp8a1	3.0097
5	67814763	C	intron_variant	Atp8a1	3.19092
5	69109268	A	downstream_gene_variant	Kctd8	2.96747
5	69110050	A	3_prime_UTR_variant	Kctd8	2.98662
5	69110071	T	3_prime_UTR_variant	Kctd8	2.85512
5	69110325	T	3_prime_UTR_variant	Kctd8	2.75381
5	69110335	C	stop_retained_variant	Kctd8	2.77035
5	69582163	A	3_prime_UTR_variant	Gnpda2	2.95652
5	69582175	A	3_prime_UTR_variant	Gnpda2	2.96142
5	70842224	G	5_prime_UTR_variant	Gabrg1	2.87977
5	73672263	C	intron_variant	Spata18	2.67281
5	73672286	G	intron_variant	Spata18	3.04664
5	73672289	T	intron_variant	Spata18	3.10993
5	73675169	G	intron_variant	Spata18	2.68605
5	73678970	T	intron_variant	Spata18	2.65114
5	75192714	G	intron_variant	Pdgfra	2.61945
5	81694419	C	intron_variant	Adgrl3	2.80063
5	92643803	T	synonymous_variant	Ccdc158	3.18279
5	92643896	T	splice_polypyrimidine_tract_variant,intron_variant	Ccdc158	3.58233
5	92668665	A	splice_region_variant,intron_variant	Ccdc158	3.33825
5	96647537	A	missense_variant	Fras1	3.26929
5	96654276	G	synonymous_variant	Fras1	3.34249
5	96654397	A	intron_variant	Fras1	3.11483
5	96707369	C	synonymous_variant	Fras1	2.9447
5	98004295	A	synonymous_variant	Antxr2	2.99685
5	101659522	T	synonymous_variant	Nkx6-1	2.97954
5	101815779	A	intron_variant	Cds1	3.18573
5	101821738	A	3_prime_UTR_variant	Cds1	2.88206
5	101822136	C	3_prime_UTR_variant	Cds1	3.05821
5	101822145	A	3_prime_UTR_variant	Cds1	3.13221
5	101822596	C	3_prime_UTR_variant	Cds1	2.85818
5	101823262	A	3_prime_UTR_variant	Cds1	3.24928
5	101823471	T	3_prime_UTR_variant	Cds1	3.15265
5	101823571	G	3_prime_UTR_variant	Cds1	2.85346
5	101917464	A	synonymous_variant	Wdfy3	2.62035
5	103648597	G	3_prime_UTR_variant	1700016H13Rik	2.74787
5	104085860	G	splice_region_variant,splice_polypyrimidine_tract_variant,intron_variant	Sparcl1	2.68515
5	104173938	T	intron_variant	Dspp	2.67887
5	111335374	T	intron_variant	Pitpnb	2.64345
5	111338375	C	5_prime_UTR_variant	Pitpnb	3.12033
5	114622187	A	3_prime_UTR_variant	Trpv4	3.53803
5	114622467	T	3_prime_UTR_variant	Trpv4	3.3816
5	115175356	A	intron_variant	Cabp1	3.11282
5	115433800	T	intron_variant	Msi1	2.65348
5	115433805	A	intron_variant	Msi1	2.6574
5	117958850	T	downstream_gene_variant	Nos1	3.4072
5	117958875	A	downstream_gene_variant	Nos1	3.15848
5	118237522	T	missense_variant	Rnft2	3.25665
5	118258904	G	intron_variant	Spring1	2.62229
5	118259036	A	missense_variant	Spring1	2.99824
5	118261972	T	3_prime_UTR_variant	Spring1	3.18483
5	118262914	C	3_prime_UTR_variant	Spring1	3.32645
5	118263094	A	3_prime_UTR_variant	Spring1	3.19481
5	118263213	A	downstream_gene_variant	Spring1	3.35468
5	118263676	T	downstream_gene_variant	Spring1	3.55199
5	118730783	T	intron_variant	Med13l	3.87786
5	118733890	T	intron_variant	Med13l	3.70752
5	118745202	A	intron_variant	Med13l	3.21811
5	118755473	A	intron_variant	Med13l	3.66498
5	120738404	G	synonymous_variant	Oas2	2.96435
5	121413166	A	intron_variant	Naa25	2.9774
5	121414478	C	splice_polypyrimidine_tract_variant,intron_variant	Naa25	2.87791
5	121566581	A	3_prime_UTR_variant	Aldh2	2.67024
5	123359303	A	intron_variant	Bcl7a	2.99102
5	129594719	G	intron_variant	Mmp17	3.08496
5	129715579	G	intron_variant	Mrps17	2.98559
5	129715617	A	intron_variant	Mrps17	3.20963
5	129715706	A	5_prime_UTR_variant	Mrps17	2.70247
5	129715730	T	5_prime_UTR_variant	Mrps17	2.81969
5	129715826	G	5_prime_UTR_variant	Mrps17	3.22101
5	129715875	G	5_prime_UTR_variant	Mrps17	3.16194
5	129715896	A	5_prime_UTR_variant	Mrps17	3.08361
5	129716438	G	5_prime_UTR_variant	Mrps17	3.09988
5	129716442	A	5_prime_UTR_variant	Mrps17	2.91702
5	129716480	A	5_prime_UTR_variant	Mrps17	3.1528
5	129716531	C	5_prime_UTR_variant	Mrps17	3.04274
5	129716535	A	5_prime_UTR_variant	Mrps17	3.03781
5	129716569	C	5_prime_UTR_variant	Mrps17	3.01791
5	129716628	A	intron_variant	Mrps17	3.33469
5	129718243	C	3_prime_UTR_variant	Mrps17	3.21159
5	129718263	C	3_prime_UTR_variant	Mrps17	3.1233
5	129718342	T	3_prime_UTR_variant	Mrps17	3.00929
5	129718423	T	3_prime_UTR_variant	Mrps17	3.40409
5	129718661	G	3_prime_UTR_variant	Mrps17	3.07915
5	129718746	G	downstream_gene_variant	Mrps17	3.28834
5	129718761	A	downstream_gene_variant	Mrps17	3.10982
5	129744809	G	intron_variant	Nipsnap2	2.8946
5	129744838	A	intron_variant	Nipsnap2	3.1623
5	129745098	T	intron_variant	Nipsnap2	2.68004
5	129746356	C	synonymous_variant	Nipsnap2	2.8404
5	129746416	G	synonymous_variant	Nipsnap2	2.86314
5	129746422	G	synonymous_variant	Nipsnap2	2.85881
5	130152769	T	3_prime_UTR_variant	Kctd7	3.54258
5	130874235	A	downstream_gene_variant	Galnt17	2.71588
5	130906668	G	synonymous_variant	Galnt17	2.94916
5	130906689	T	synonymous_variant	Galnt17	2.97459
5	134140687	T	3_prime_UTR_variant	Castor2	2.88026
5	134144190	T	intergenic_variant	IMPACT=MODIFIER	2.78335
5	134163814	A	splice_polypyrimidine_tract_variant,intron_variant	Rcc1l	2.70393
5	134202218	A	5_prime_UTR_variant	Gtf2ird2	3.35371
5	134286711	T	synonymous_variant	Gtf2i	2.76597
5	134286777	T	intron_variant	Gtf2i	2.77583
5	134286842	G	intron_variant	Gtf2i	2.76847
5	134286946	G	synonymous_variant	Gtf2i	2.73395
5	134289399	A	synonymous_variant	Gtf2i	2.76294
5	134289430	G	splice_polypyrimidine_tract_variant,intron_variant	Gtf2i	2.97974
5	134289455	A	intron_variant	Gtf2i	2.79101
5	134289503	T	intron_variant	Gtf2i	3.46711
5	134295470	A	intron_variant	Gtf2i	2.96186
5	134295493	A	intron_variant	Gtf2i	3.33453
5	134357912	A	3_prime_UTR_variant	Gtf2ird1	3.46019
5	134358772	A	3_prime_UTR_variant	Gtf2ird1	2.85228
5	134588898	G	intron_variant	Rfc2	3.15185
5	134594122	T	intron_variant	Rfc2	3.30966
5	134602439	A	intron_variant	Lat2	3.26114
5	134602497	G	intron_variant	Lat2	3.23707
5	134602519	T	intron_variant	Lat2	3.42969
5	134602533	C	intron_variant	Lat2	3.42401
5	134602656	A	synonymous_variant	Lat2	2.99477
5	134602663	T	missense_variant	Lat2	2.99554
5	134602667	T	missense_variant,splice_region_variant	Lat2	3.10248
5	134602695	A	intron_variant	Lat2	3.10592
5	134602723	C	intron_variant	Lat2	2.61226
5	134602769	A	intron_variant	Lat2	3.17056
5	134604883	C	intron_variant	Lat2	3.2537
5	134606371	A	missense_variant	Lat2	3.42066
5	134657471	T	intron_variant	Limk1	3.3121
5	134660854	A	3_prime_UTR_variant	Limk1	3.35989
5	134661369	G	missense_variant	Limk1	2.81528
5	134661418	T	missense_variant	Limk1	3.28606
5	134661594	C	non_coding_transcript_exon_variant	Limk1	3.24397
5	134661654	T	non_coding_transcript_exon_variant	Limk1	3.2725
5	134661691	C	non_coding_transcript_exon_variant	Limk1	3.23476
5	134661737	C	non_coding_transcript_exon_variant	Limk1	3.28129
5	134661749	C	non_coding_transcript_exon_variant	Limk1	3.24275
5	134661895	A	intron_variant	Limk1	3.20593
5	134661910	C	intron_variant	Limk1	2.93851
5	134662059	G	intron_variant	Limk1	3.71364
5	134662075	G	intron_variant	Limk1	3.57443
5	134664364	A	intron_variant	Limk1	3.24529
5	134665170	C	intron_variant	Limk1	3.15222
5	134665365	C	intron_variant	Limk1	3.43672
5	134665826	C	splice_donor_region_variant,intron_variant	Limk1	3.21638
5	134665845	G	synonymous_variant	Limk1	3.10832
5	134665887	C	synonymous_variant	Limk1	2.83033
5	134666029	A	splice_polypyrimidine_tract_variant,intron_variant	Limk1	3.41639
5	134666035	T	intron_variant	Limk1	3.55954
5	134669118	A	intron_variant	Limk1	3.45682
5	134669309	C	splice_polypyrimidine_tract_variant,intron_variant	Limk1	3.3455
5	134669319	T	intron_variant	Limk1	3.1769
5	134670558	A	intron_variant	Limk1	3.50305
5	134672616	T	intron_variant	Limk1	2.96312
5	134672715	A	synonymous_variant	Limk1	3.23246
5	134672958	G	intron_variant	Limk1	3.62968
5	134672967	A	intron_variant	Limk1	3.61217
5	134673155	A	splice_region_variant,splice_polypyrimidine_tract_variant,intron_variant	Limk1	3.49559
5	134673170	T	intron_variant	Limk1	3.49552
5	134725857	T	intron_variant	Eln	3.41437
5	137421370	A	intron_variant	Zan	2.74036
5	137423868	G	intron_variant	Zan	3.01086
5	137423874	G	intron_variant	Zan	3.01238
5	137424483	C	intron_variant	Zan	2.89158
5	137428016	A	splice_region_variant,splice_polypyrimidine_tract_variant,intron_variant	Zan	2.74636
5	138092772	T	intron_variant	Zkscan1
5	143466961	C	missense_variant	Daglb	2.61964
5	143474844	C	synonymous_variant	Daglb	2.80892
5	143474878	A	intron_variant	Daglb	2.90275
5	143487121	A	intron_variant	Daglb	2.84896
5	143489847	C	intron_variant	Daglb	2.77133
5	143489897	A	intron_variant	Daglb	2.78036
5	143489950	G	synonymous_variant	Daglb	2.68133
5	143500843	A	intron_variant	Daglb	2.94139
5	148295472	T	splice_polypyrimidine_tract_variant,intron_variant	Mtus2	2.67175
5	148904455	A	intron_variant	Katnal1	2.93247
5	148928374	C	5_prime_UTR_variant	Katnal1	2.75229
5	148950470	C	intron_variant,non_coding_transcript_variant	8430423G03Rik	2.87333
5	148950474	C	intron_variant,non_coding_transcript_variant	8430423G03Rik	2.87189
5	148950532	T	intron_variant,non_coding_transcript_variant	8430423G03Rik	2.65716
5	148950533	A	intron_variant,non_coding_transcript_variant	8430423G03Rik	2.92235
5	148950784	A	non_coding_transcript_exon_variant	8430423G03Rik	3.3245
5	148951417	G	non_coding_transcript_exon_variant	8430423G03Rik	2.69238
5	148951458	G	non_coding_transcript_exon_variant	8430423G03Rik	2.75969
5	148951465	T	non_coding_transcript_exon_variant	8430423G03Rik	2.75524
5	148951630	A	non_coding_transcript_exon_variant	8430423G03Rik	2.81142
5	148951721	A	intron_variant,non_coding_transcript_variant	LOC108169085	2.74749
5	149735521	G	intron_variant	B3glct	2.6312
5	150056878	T	intron_variant	Rxfp2	2.71097
6	5057424	T	intron_variant	Ppp1r9a	3.19213
6	5256351	T	upstream_gene_variant	Pon3	3.25169
6	7677323	A	synonymous_variant	Asns	2.61562
6	8737013	C	splice_donor_region_variant,intron_variant	Ica1	3.02766
6	8737071	G	synonymous_variant	Ica1	3.14234
6	8737083	T	synonymous_variant	Ica1	3.16441
6	21971073	G	intron_variant	Ing3	2.93858
6	21971155	C	synonymous_variant	Ing3	2.64457
6	23115082	G	splice_donor_region_variant,intron_variant	Aass	3.07755
6	23127505	C	intron_variant	Aass	3.33698
6	23263597	A	3_prime_UTR_variant	Cadps2	2.69231
6	24570723	A	missense_variant	Asb15	3.03309
6	32496706	T	splice_region_variant,intron_variant	Plxna4	2.70144
6	39138966	C	3_prime_UTR_variant	Kdm7a	2.66301
6	39139954	C	3_prime_UTR_variant	Kdm7a	2.73039
6	61373936	C	intron_variant	Ccser1	2.83672
6	61373966	C	synonymous_variant	Ccser1	2.79547
6	61374096	G	intron_variant	Ccser1	2.89356
6	67277615	C	intron_variant	Serbp1	2.92353
6	67298185	A	missense_variant	Il12rb2	2.98938
6	83264325	A	synonymous_variant	Slc4a5	2.92464
6	83277670	G	intron_variant	Slc4a5	2.76484
6	83295854	T	splice_polypyrimidine_tract_variant,intron_variant	Slc4a5	2.7647
6	83297233	A	synonymous_variant	Slc4a5	2.79598
6	83297369	G	missense_variant	Slc4a5	3.04289
6	83297380	G	synonymous_variant	Slc4a5	3.04212
6	83300581	A	intron_variant	Slc4a5	2.77687
6	83304548	C	3_prime_UTR_variant	Slc4a5	2.84816
6	83304804	T	3_prime_UTR_variant	Slc4a5	2.62539
6	84195122	C	intron_variant	Dysf	3.38013
6	84210740	T	intron_variant	Dysf	2.99061
6	84211027	G	3_prime_UTR_variant	Dysf	2.87034
6	86269904	T	intron_variant	Tgfa	2.74934
6	87588766	G	5_prime_UTR_variant	Prokr1	2.63686
6	87588914	C	5_prime_UTR_variant	Prokr1	3.40511
6	87889934	T	intron_variant	Copg1	2.80115
6	87893948	T	synonymous_variant	Copg1	2.88351
6	91467624	T	intron_variant	Chchd4	3.38337
6	91467825	G	intron_variant	Chchd4	2.61081
6	91473853	C	5_prime_UTR_variant	Tmem43	2.72799
6	91478379	G	intron_variant	Tmem43	3.07185
6	91478383	G	intron_variant	Tmem43	2.99669
6	91479520	C	intron_variant	Tmem43	3.23451
6	91479663	T	intron_variant	Tmem43	3.07552
6	91479742	T	intron_variant	Tmem43	2.93353
6	91485487	T	intron_variant	Tmem43	2.76286
6	91491332	A	intron_variant	Xpc	3.06159
6	91497947	G	non_coding_transcript_exon_variant	Gm52912	2.69243
6	91885193	C	intron_variant	Ccdc174	2.85891
6	91885249	C	intron_variant	Ccdc174	2.74526
6	97110221	T	3_prime_UTR_variant	Eogt	3.05407
6	97120112	A	intron_variant	Eogt	2.85184
6	97158400	C	intron_variant	Tmf1	2.63902
6	97185455	T	intron_variant	Uba3	2.70204
6	108076552	A	3_prime_UTR_variant	Setmar	3.32644
6	108382040	C	intron_variant	Itpr1	2.90587
6	108432774	G	intron_variant	Itpr1	3.1262
6	108845088	T	intron_variant	Edem1	2.61964
6	108852464	T	intron_variant	Edem1	2.70204
6	108854195	C	intron_variant	Edem1	2.90704
6	108854204	A	intron_variant	Edem1	2.92446
6	108855422	A	intron_variant	Edem1	2.88168
6	113063023	C	intron_variant	Thumpd3	3.95534
6	113067789	T	missense_variant	Thumpd3	2.90279
6	113119552	C	missense_variant	Setd5	3.37292
6	113153602	G	downstream_gene_variant	Setd5	2.72145
6	113239613	G	intron_variant	Mtmr14	2.68669
6	113261200	T	splice_region_variant,splice_polypyrimidine_tract_variant,intron_variant	Mtmr14	2.91305
6	113280987	T	3_prime_UTR_variant	Mtmr14	2.75728
6	113281209	C	3_prime_UTR_variant	Mtmr14	2.77981
6	113281233	A	3_prime_UTR_variant	Mtmr14	2.92255
6	113284145	T	intron_variant	Cpne9	3.03745
6	113305462	G	3_prime_UTR_variant	Cpne9	2.63027
6	113432985	G	intron_variant	Cidec	2.94794
6	113433006	C	intron_variant	Cidec	2.91256
6	116236145	T	missense_variant	Washc2	2.75563
6	116241366	G	non_coding_transcript_exon_variant	Gm52873	2.70365
6	116407009	A	3_prime_UTR_variant	Marchf8	2.76043
6	116407172	A	3_prime_UTR_variant	Marchf8	2.73733
6	116407273	T	3_prime_UTR_variant	Marchf8	2.68479
6	116409022	G	3_prime_UTR_variant	Marchf8	2.63382
6	116409026	A	3_prime_UTR_variant	Marchf8	2.68171
6	116409291	T	3_prime_UTR_variant	Marchf8	2.88628
6	116409317	T	3_prime_UTR_variant	Marchf8	2.66953
6	116410808	T	missense_variant	Alox5	2.653
6	116413726	G	intron_variant	Alox5	2.72202
6	116413758	A	synonymous_variant	Alox5	3.17628
6	116413797	C	synonymous_variant	Alox5	2.78622
6	116716873	A	5_prime_UTR_variant	Tmem72	3.05335
6	118464944	C	synonymous_variant	Zfp9	2.66833
6	119215068	A	missense_variant	Dcp1b	3.21717
6	119277167	A	intron_variant	Cacna2d4	3.08506
6	121193913	C	3_prime_UTR_variant	Pex26	2.74837
6	122319360	C	synonymous_variant	Phc1	3.58826
6	122321827	G	intron_variant	Phc1	2.80269
6	122323840	A	intron_variant	Phc1	2.70228
6	122334932	G	intron_variant	Phc1	3.17399
6	122334933	C	intron_variant	Phc1	3.09538
6	124457841	T	intron_variant	Clstn3	4.19869
6	125588526	T	missense_variant	Vwf	3.50675
6	125588533	C	synonymous_variant	Vwf	3.21433
6	125591086	T	intron_variant	Vwf	2.82708
6	125591095	A	intron_variant	Vwf	3.43407
6	125591111	C	intron_variant	Vwf	3.38877
6	125591634	C	splice_region_variant,synonymous_variant	Vwf	3.53091
6	125592017	T	intron_variant	Vwf	3.42647
6	125598392	C	intron_variant	Vwf	3.58996
6	125598418	A	intron_variant	Vwf	2.81919
6	125598476	C	splice_region_variant,splice_polypyrimidine_tract_variant,intron_variant	Vwf	3.24777
6	125598561	C	synonymous_variant	Vwf	3.44176
6	125598673	T	intron_variant	Vwf	2.89642
6	125598676	C	intron_variant	Vwf	3.20661
6	125599218	A	intron_variant	Vwf	2.62396
6	125599362	C	synonymous_variant	Vwf	2.93016
6	125599400	C	intron_variant	Vwf	3.25899
6	125600607	T	intron_variant	Vwf	3.43133
6	125600611	T	intron_variant	Vwf	3.49004
6	125603371	T	synonymous_variant	Vwf	2.71418
6	125604154	A	missense_variant	Vwf	2.6892
6	125604233	C	synonymous_variant	Vwf	3.25011
6	125604252	G	missense_variant	Vwf	3.44754
6	125608121	T	synonymous_variant	Vwf	3.31777
6	125615950	C	splice_polypyrimidine_tract_variant,intron_variant	Vwf	3.32625
6	125616051	A	synonymous_variant	Vwf	3.57476
6	125616139	A	intron_variant	Vwf	3.52991
6	125628491	C	intron_variant	Vwf	3.17401
6	125636034	T	intron_variant	Vwf	2.87867
6	126533345	C	3_prime_UTR_variant	Kcna5	3.1306
6	129364338	C	3_prime_UTR_variant	Clec12a	2.81389
6	129364382	T	3_prime_UTR_variant	Clec12a	2.62021
6	134233604	T	synonymous_variant	Etv6	2.63316
6	134923678	T	intron_variant	Cdkn1b	3.00115
6	137430884	T	intron_variant	Ptpro	2.91456
6	137430976	G	intron_variant	Ptpro	2.88495
6	137442751	A	intron_variant	Ptpro	3.59088
6	137442752	A	intron_variant	Ptpro	3.58732
6	137450376	A	intron_variant	Ptpro	3.46085
6	137477192	G	downstream_gene_variant	Eps8	3.05384
6	137477468	A	3_prime_UTR_variant	Eps8	2.8234
6	137477483	T	3_prime_UTR_variant	Eps8	2.76417
6	137477547	C	3_prime_UTR_variant	Eps8	3.01744
6	137477556	A	3_prime_UTR_variant	Eps8	3.22479
6	137477590	T	3_prime_UTR_variant	Eps8	3.26337
6	137478633	G	3_prime_UTR_variant	Eps8	3.01001
6	137478807	C	3_prime_UTR_variant	Eps8	3.54866
6	137483655	G	synonymous_variant	Eps8	2.85428
6	137500541	A	synonymous_variant	Eps8	3.10293
6	137505564	A	intron_variant	Eps8	2.83171
6	137530715	T	intron_variant	Eps8	2.71346
6	141744690	C	intron_variant	Gm5724
6	142764481	C	intron_variant	Cmas	3.13674
6	142771075	T	intron_variant	Cmas	2.64244
6	144996905	T	3_prime_UTR_variant	Bcat1	2.61655
6	145160819	G	intron_variant	Lrmp	2.87387
6	145175776	A	non_coding_transcript_exon_variant	Casc1	4.25207
6	145177021	A	non_coding_transcript_exon_variant	Casc1	2.83575
6	145177145	A	non_coding_transcript_exon_variant	Casc1	4.40834
6	145178935	G	intron_variant	Casc1	4.55497
6	147012745	T	intron_variant	Ppfibp1	4.35337
6	147029476	G	intron_variant	Ppfibp1	4.08535
6	147029563	A	splice_region_variant,synonymous_variant	Ppfibp1	4.42222
6	147030428	A	3_prime_UTR_variant	Ppfibp1	3.0872
6	147031279	A	3_prime_UTR_variant	Ppfibp1	3.28457
6	147031609	T	3_prime_UTR_variant	Ppfibp1	3.6505
7	19181600	T	intron_variant	Eml2	2.61495
7	19182474	G	intron_variant	Eml2	3.02901
7	19182517	A	intron_variant	Eml2	2.75066
7	19184798	G	missense_variant	Eml2	2.86407
7	19186001	G	intron_variant	Eml2	2.98104
7	19186278	A	synonymous_variant	Eml2	2.6598
7	25619311	C	intron_variant,non_coding_transcript_variant	Gm38969	3.03424
7	25619408	C	intron_variant,non_coding_transcript_variant	Gm38969	3.03609
7	25619688	T	5_prime_UTR_variant	Dmac2	3.07487
7	25619689	T	5_prime_UTR_variant	Dmac2	3.11717
7	25620453	T	missense_variant	Dmac2	3.00582
7	25620464	T	intron_variant	Dmac2	2.90719
7	25625628	T	downstream_gene_variant	Dmac2	2.84235
7	25658589	C	intron_variant	Bckdha	2.88408
7	26814211	A	missense_variant	Cyp2g1	3.41714
7	28041804	G	3_prime_UTR_variant	Psmc4	2.74275
7	28042695	C	synonymous_variant	Psmc4	2.91522
7	28047114	C	intron_variant	Psmc4	2.83625
7	28047251	A	synonymous_variant	Psmc4	3.11063
7	28047316	G	intron_variant	Psmc4	2.60941
7	29789410	A	missense_variant	Zfp30	2.91522
7	29789434	A	missense_variant,splice_region_variant	Zfp30	3.16805
7	29792297	T	intron_variant	Zfp30	3.06058
7	29792434	A	missense_variant	Zfp30	2.73809
7	29792543	A	missense_variant	Zfp30	3.5877
7	29794254	G	3_prime_UTR_variant	Zfp30	2.71141
7	29895354	C	synonymous_variant	Zfp27	3.17651
7	30513030	T	3_prime_UTR_variant	Prodh2	2.99144
7	35438445	A	synonymous_variant	Cep89	2.78648
7	35707280	T	intron_variant	Dpy19l3	2.65171
7	35707537	T	intron_variant	Dpy19l3	2.95183
7	43617064	A	missense_variant	Zfp819	2.70293
7	43656495	A	intron_variant	Siglece	3.25976
7	44228429	T	intron_variant	Klk1	2.66596
7	44229352	A	intron_variant	Klk1	2.94271
7	44230401	A	non_coding_transcript_exon_variant	1700028J19Rik	3.10548
7	44305811	G	intron_variant	Clec11a	2.63648
7	44851630	A	5_prime_UTR_variant	Akt1s1	3.00868
7	45589438	A	3_prime_UTR_variant	Bcat2	2.80018
7	45589764	T	downstream_gene_variant	Bcat2	2.66808
7	45976395	C	3_prime_UTR_variant	Abcc6	2.68377
7	45976472	A	3_prime_UTR_variant	Abcc6	2.62643
7	45977290	T	missense_variant	Abcc6	2.68178
7	45989531	C	intron_variant,non_coding_transcript_variant	Abcc6	2.87731
7	46814230	T	intron_variant	Gtf2h1	2.77818
7	58827694	T	intron_variant	Atp10a	3.00494
7	58828033	A	intron_variant	Atp10a	3.22594
7	58828368	T	synonymous_variant	Atp10a	2.69279
7	67735410	A	missense_variant	Synm	2.63183
7	72127104	C	intron_variant	Mctp2	2.62855
7	72127111	G	intron_variant	Mctp2	2.66785
7	73461554	A	intron_variant	Chd2	2.94783
7	74282163	G	3_prime_UTR_variant	Slco3a1	2.78758
7	75735848	G	intron_variant	Akap13	2.83009
7	78192583	T	synonymous_variant	Ntrk3	2.61422
7	80227495	T	intron_variant	Cib1	2.93386
7	82274075	A	intron_variant	Sh3gl3	2.88224
7	84589534	A	intron_variant	Fah	2.9593
7	84592423	G	missense_variant	Fah	3.0169
7	84594668	A	intron_variant	Fah	2.75002
7	90041109	A	non_coding_transcript_exon_variant	E230029C05Rik	2.65489
7	97678922	T	splice_polypyrimidine_tract_variant,intron_variant	Rsf1	2.64371
7	97688331	A	3_prime_UTR_variant	Rsf1	2.65263
7	97729114	A	intron_variant	Aqp11	2.6791
7	97886417	T	synonymous_variant	Pak1	2.82836
7	97911718	T	3_prime_UTR_variant	Pak1	2.72478
7	97972106	T	5_prime_UTR_variant	Gdpd4	3.07088
7	97974483	T	intron_variant	Gdpd4	2.76844
7	98102734	T	intron_variant	Myo7a	3.20468
7	99460053	T	synonymous_variant	Gdpd5	2.67331
7	99599904	T	intron_variant	Arrb1	3.13245
7	99602953	A	3_prime_UTR_variant	Arrb1	3.2106
7	99602960	T	3_prime_UTR_variant	Arrb1	3.21456
7	99604616	C	3_prime_UTR_variant	Arrb1	3.18151
7	99706752	A	5_prime_UTR_variant	Slco2b1	2.67673
7	99711263	T	non_coding_transcript_exon_variant	Gm34280	2.79152
7	100006642	G	missense_variant	dl2	2.82614
7	100184133	A	splice_region_variant,splice_polypyrimidine_tract_variant,intron_variant	Kcne3	3.87581
7	100272714	T	3_prime_UTR_variant	Pgm2l1	3.03303
7	100273668	C	3_prime_UTR_variant	Pgm2l1	3.20325
7	100274611	T	3_prime_UTR_variant	Pgm2l1	2.81109
7	100485329	T	3_prime_UTR_variant	Ucp3	2.83165
7	100494220	G	5_prime_UTR_variant	Ucp2	2.6898
7	101384055	T	5_prime_UTR_variant	Arap1	2.63469
7	104218831	T	5_prime_UTR_variant	Trim6	2.7096
7	109972107	T	3_prime_UTR_variant	Tmem41b	3.02533
7	109976852	T	intron_variant	Tmem41b	3.13914
7	110027124	G	synonymous_variant	Ipo7	3.29132
7	110029758	T	synonymous_variant	Ipo7	2.79535
7	110051334	A	synonymous_variant	Ipo7	3.0526
7	110060940	T	upstream_gene_variant	Zfp143	3.42546
7	110077089	C	synonymous_variant	Zfp143	2.75574
7	112303835	C	intron_variant	Mical2	2.6105
7	112839524	T	intron_variant	Tead1	2.71448
7	113281211	C	intron_variant	Arntl
7	118408195	T	splice_polypyrimidine_tract_variant,intron_variant	Syt17	3.21738
7	118408212	G	intron_variant	Syt17	2.61292
7	118485990	T	3_prime_UTR_variant	Itpripl2	3.43418
7	118722238	T	missense_variant	Ccp110	3.14965
7	118740473	A	5_prime_UTR_variant	Vps35l	3.19304
7	118760334	G	intron_variant	Vps35l	2.69185
7	118764215	T	intron_variant	Vps35l	2.70781
7	118780098	T	intron_variant	Vps35l	2.96521
7	118806912	T	intron_variant	Vps35l	2.94461
7	118900072	C	intron_variant	Iqck	3.46796
7	118975238	A	intron_variant	Gprc5b	3.39756
7	118976462	C	intron_variant	Gprc5b	3.29332
7	118983907	A	synonymous_variant	Gprc5b	3.43427
7	122123750	T	intron_variant	Palb2	2.68738
7	130621914	T	missense_variant	Tacc2	2.85281
7	131188637	C	intron_variant	Cdcp3	2.61252
7	131188662	T	intron_variant	Cdcp3	2.79082
7	131188741	A	splice_region_variant,splice_polypyrimidine_tract_variant,intron_variant	Cdcp3	2.86505
7	131244861	G	synonymous_variant	Cdcp3	2.68412
7	133869259	C	intron_variant	Fank1	3.34878
7	133880062	T	intron_variant	Fank1	3.20544
7	133880192	C	intron_variant	Fank1	3.246
7	133881188	C	3_prime_UTR_variant	Fank1	3.27144
7	133975430	T	intron_variant	Adam12	2.66227
7	134349405	T	missense_variant	D7Ertd443e	3.79617
7	135681493	A	intron_variant	Ptpre	3.13754
7	135695934	T	missense_variant	Mki67	2.95378
7	135696271	T	missense_variant	Mki67	2.93709
7	135698159	A	synonymous_variant	Mki67	2.70958
7	135698804	G	missense_variant	Mki67	3.40052
7	135699949	C	missense_variant	Mki67	2.67684
7	135704571	C	synonymous_variant	Mki67	2.98445
7	135707430	T	missense_variant	Mki67	3.17593
7	140853785	T	3_prime_UTR_variant	Bet1l	2.63852
7	141294895	C	3_prime_UTR_variant	Drd4	3.22621
7	141427102	A	3_prime_UTR_variant	Cend1	3.06309
7	141427190	T	3_prime_UTR_variant	Cend1	2.76084
7	141427197	A	3_prime_UTR_variant	Cend1	2.84566
7	141427792	T	synonymous_variant	Cend1	2.68508
7	141472659	C	3_prime_UTR_variant	Polr2l	2.87651
7	141515416	G	synonymous_variant	Chid1	2.65709
7	141598660	A	intron_variant	Ap2a2	3.04075
7	141598809	C	synonymous_variant	Ap2a2	3.08807
7	141604894	T	splice_polypyrimidine_tract_variant,intron_variant	Ap2a2	2.73814
7	141612526	A	intron_variant	Ap2a2	2.98785
7	141623575	T	intron_variant	Ap2a2	2.88618
7	141637365	T	missense_variant	Muc6	3.40507
7	141644550	C	intron_variant	Muc6	3.11183
7	141645758	T	missense_variant	Muc6	3.29088
7	141648480	A	synonymous_variant	Muc6	3.31806
7	141648524	A	intron_variant	Muc6	2.98199
7	141648607	G	missense_variant	Muc6	3.32451
7	141648654	G	synonymous_variant	Muc6	3.04265
7	141650761	A	synonymous_variant	Muc6	2.63352
7	141791903	T	intron_variant	Muc5ac	2.63815
7	141792087	G	missense_variant	Muc5ac	2.93254
7	141810849	A	intron_variant	Muc5ac	3.14921
7	141816213	T	intron_variant	Muc5ac	3.09021
7	141817073	G	missense_variant	Muc5ac	2.73107
7	142437063	T	intron_variant	Syt8	2.89303
7	142442451	C	intron_variant	Tnni2	2.62942
8	4327710	A	intron_variant	Ccl25	2.7462
8	8619615	T	3_prime_UTR_variant	Efnb2	3.01951
8	8619670	C	3_prime_UTR_variant	Efnb2	2.76089
8	8620897	A	synonymous_variant	Efnb2	2.74298
8	11661734	G	missense_variant	1700016D06Rik	2.67347
8	13019497	T	3_prime_UTR_variant	Mcf2l	2.67555
8	22778260	T	synonymous_variant	Plat	3.15796
8	22778595	G	intron_variant	Plat	3.3346
8	23700780	A	5_prime_UTR_variant	Zmat4	2.69315
8	31150863	T	missense_variant	Tti2	2.64438
8	32890749	A	5_prime_UTR_variant	Nrg1	2.62323
8	33285268	C	intron_variant	Wrn	2.94963
8	33615579	A	intron_variant	Ppp2cb	3.14127
8	33615834	G	splice_region_variant,intron_variant	Ppp2cb	3.04234
8	34124018	C	missense_variant	Mboat4	2.97295
8	34135757	G	3_prime_UTR_variant	Leprotl1	3.86616
8	34136403	C	3_prime_UTR_variant	Leprotl1	3.24867
8	34873021	C	splice_region_variant,intron_variant	Tnks	3.06774
8	34889703	G	synonymous_variant	Tnks	3.26103
8	36489076	T	5_prime_UTR_variant	Trmt9b	2.8043
8	36583573	G	synonymous_variant	Dlc1	2.65475
8	36586694	A	synonymous_variant	Dlc1	2.74961
8	40564095	A	intron_variant	Mtmr7	3.10722
8	41084286	G	missense_variant	Mtus1	2.80925
8	41084750	G	5_prime_UTR_variant	Mtus1	2.72911
8	45278162	T	intron_variant	Klkb1	2.62233
8	46568472	T	intron_variant	Cenpu	3.30437
8	46568486	C	intron_variant	Cenpu	2.90072
8	46568758	A	intron_variant	Cenpu	2.77782
8	46578215	T	3_prime_UTR_variant	Primpol	2.6418
8	46637822	A	intron_variant	Casp3	2.75833
8	48137515	G	intron_variant	Dctd	2.8013
8	48228685	A	synonymous_variant	Tenm3	2.82587
8	64723553	A	intron_variant	Msmo1	3.01002
8	72212719	T	intron_variant	Cib3	2.65731
8	77155302	T	synonymous_variant	Nr3c2	2.8381
8	78805951	G	3_prime_UTR_variant	Lsm6	2.82949
8	78813102	C	intron_variant	Lsm6	2.94528
8	78813105	A	intron_variant	Lsm6	2.68886
8	79343445	C	intron_variant	Smad1	2.99222
8	79343457	G	intron_variant	Smad1	3.13205
8	88663780	A	synonymous_variant	Nod2	2.77213
8	93318089	A	synonymous_variant	Ces1g	3.452
8	93322776	T	intron_variant	Ces1g	3.38553
8	93323027	A	intron_variant	Ces1g	3.28867
8	93323049	A	intron_variant	Ces1g	3.25508
8	95299287	A	intron_variant	Cngb1	2.83065
8	95299355	G	intron_variant	Cngb1	3.00947
8	95299744	A	synonymous_variant	Cngb1	3.10225
8	95299789	C	intron_variant	Cngb1	2.96159
8	95299852	T	intron_variant	Cngb1	3.41768
8	95299853	G	intron_variant	Cngb1	3.34881
8	95299887	T	intron_variant	Cngb1	2.97486
8	95300451	G	intron_variant	Cngb1	3.00832
8	95300520	C	intron_variant	Cngb1	3.18148
8	95300547	C	intron_variant	Cngb1	3.06744
8	95300767	T	intron_variant	Cngb1	2.76348
8	95300800	A	intron_variant	Cngb1	2.86696
8	95300836	C	intron_variant	Cngb1	2.96013
8	95306480	T	intron_variant	Cngb1	3.01852
8	95306584	T	5_prime_UTR_variant	Cngb1	2.84923
8	95306677	A	upstream_gene_variant	Cngb1	2.89229
8	95306695	T	upstream_gene_variant	Cngb1	2.98767
8	95313188	G	intron_variant	Tepp	2.79894
8	95313306	G	intron_variant	Tepp	2.78211
8	95319845	A	intron_variant	Tepp	2.75314
8	95332354	T	5_prime_UTR_variant	Usb1	2.76975
8	95338671	A	synonymous_variant	Usb1	2.97213
8	95372346	T	synonymous_variant	Mmp15	2.91969
8	95373312	T	3_prime_UTR_variant	Mmp15	2.99432
8	104616472	G	missense_variant	Cdh16	2.73281
8	104616479	G	synonymous_variant	Cdh16	2.81851
8	104618082	G	synonymous_variant	Cdh16	2.98651
8	104618194	A	intron_variant	Cdh16	3.14545
8	104640509	C	intron_variant	Ciao2b	3.18983
8	105693418	C	intron_variant	Carmil2	3.1332
8	106010823	G	missense_variant	Ddx28	2.62576
8	106555547	C	3_prime_UTR_variant	Cdh3	3.17821
8	108949550	A	missense_variant	Zfhx3	3.08392
8	109992520	T	intron_variant	Tat	3.01548
8	109992527	T	intron_variant	Tat	3.07206
8	109992534	A	intron_variant	Tat	3.02935
8	109994001	T	intron_variant	Tat	2.7194
8	109994549	T	splice_polypyrimidine_tract_variant,intron_variant	Tat	2.80183
8	109999083	C	3_prime_UTR_variant	Tat	3.08981
8	110542005	G	intron_variant	Hydin	2.68996
8	110564920	G	intron_variant	Hydin	2.79928
8	110566754	T	splice_donor_region_variant,intron_variant	Hydin	2.66018
8	110566821	A	intron_variant	Hydin	3.04104
8	110566863	T	intron_variant	Hydin	2.89181
8	111967969	A	3_prime_UTR_variant	Adat1	2.64896
8	112854303	A	intron_variant	Cntnap4	2.60855
8	112854372	C	intron_variant	Cntnap4	2.62588
8	112854380	T	intron_variant	Cntnap4	2.85128
8	112882211	C	3_prime_UTR_variant	Cntnap4	3.10625
8	112882245	A	3_prime_UTR_variant	Cntnap4	2.76032
8	113639145	T	synonymous_variant	Mon1b	2.88159
8	116971515	A	synonymous_variant	1700030J22Rik	3.05345
8	119480382	C	3_prime_UTR_variant	Slc38a8	2.61715
8	119499870	G	splice_polypyrimidine_tract_variant,intron_variant	Slc38a8	2.89526
8	119501702	G	upstream_gene_variant	Slc38a8	2.74774
8	119501720	G	upstream_gene_variant	Slc38a8	2.96749
8	119564013	G	3_prime_UTR_variant	Hsdl1	2.81854
8	119583031	C	intron_variant	Dnaaf1	2.92764
8	119602973	C	intron_variant	Taf1c	2.98426
8	119624242	T	3_prime_UTR_variant	Kcng4	2.62475
8	119956983	G	3_prime_UTR_variant	Usp10	2.95097
8	119957199	T	3_prime_UTR_variant	Usp10	2.82288
8	120160411	G	splice_region_variant,synonymous_variant	6430548M08Rik	2.97145
8	120161282	A	3_prime_UTR_variant	6430548M08Rik	2.78499
8	120161287	T	3_prime_UTR_variant	6430548M08Rik	2.88266
8	120162858	G	3_prime_UTR_variant	6430548M08Rik	3.41288
8	120163198	G	3_prime_UTR_variant	6430548M08Rik	3.18364
8	120164281	T	3_prime_UTR_variant	6430548M08Rik	3.68815
8	120739946	T	synonymous_variant	Irf8	2.83614
8	121107975	G	intron_variant	Mthfsd	2.97568
8	122570241	T	missense_variant	Cdt1	3.00217
8	122629552	T	3_prime_UTR_variant	Cbfa2t3	2.95591
8	123480392	G	missense_variant	Afg3l1	2.68568
8	124323787	T	intron_variant	Galnt2	2.68807
8	124369296	A	3_prime_UTR_variant	Pgbd5	2.79772
8	124369311	T	3_prime_UTR_variant	Pgbd5	2.78416
8	124370427	T	3_prime_UTR_variant	Pgbd5	2.83636
8	124376336	G	intron_variant	Pgbd5	3.11235
8	124393146	T	intron_variant	Pgbd5	2.86869
9	22887944	A	3_prime_UTR_variant	Bbs9	2.66691
9	27000069	A	intron_variant	Thyn1	2.66325
9	27010529	G	intron_variant	Vps26b	2.61213
9	29009185	T	intron_variant	Ntm	2.83905
9	30464232	A	intron_variant	Snx19	2.85279
9	37229933	C	3_prime_UTR_variant	Slc37a2	2.6248
9	42518210	G	3_prime_UTR_variant	Grik4	3.00924
9	44249033	T	synonymous_variant	Pdzd3	2.82277
9	44250139	G	intron_variant	Pdzd3	2.65679
9	44250156	T	intron_variant	Pdzd3	3.08594
9	44251013	T	missense_variant	Pdzd3	2.7353
9	44262364	C	synonymous_variant	Nlrx1	2.81532
9	45064275	C	intron_variant	Mpzl3	3.25144
9	45336037	T	intron_variant	Tmprss13	2.84604
9	45336061	C	intron_variant	Tmprss13	2.81689
9	45346525	A	3_prime_UTR_variant	Tmprss13	2.82679
9	45347030	T	3_prime_UTR_variant	Tmprss13	2.7325
9	45347519	T	3_prime_UTR_variant	Tmprss13	2.93512
9	57445462	A	synonymous_variant	Scamp5	3.05032
9	59707642	A	5_prime_UTR_variant	Gramd2	2.72512
9	59709655	C	intron_variant	Gramd2	3.00806
9	59717003	A	3_prime_UTR_variant	Gramd2	2.687
9	60614960	T	intron_variant	Lrrc49	2.88949
9	60614961	G	intron_variant	Lrrc49	2.88815
9	60621566	C	splice_donor_region_variant,intron_variant	Lrrc49	2.88415
9	60736971	C	intron_variant	Larp6	2.70194
9	67900171	A	intron_variant	Vps13c	3.01973
9	69487454	G	intron_variant	Anxa2	2.6498
9	69487464	T	intron_variant	Anxa2	2.7832
9	69487493	G	intron_variant	Anxa2	2.97063
9	70089297	A	downstream_gene_variant	Fam81a	3.40005
9	70090388	A	3_prime_UTR_variant	Fam81a	3.09834
9	70090494	C	3_prime_UTR_variant	Fam81a	2.80586
9	70093597	C	synonymous_variant	Fam81a	2.90812
9	70093687	G	splice_region_variant,splice_polypyrimidine_tract_variant,intron_variant	Fam81a	2.791
9	70093707	C	intron_variant	Fam81a	2.95662
9	70093776	T	intron_variant	Fam81a	2.83761
9	71627711	G	3_prime_UTR_variant	Cgnl1	2.78383
9	71627718	T	3_prime_UTR_variant	Cgnl1	2.84745
9	71628108	T	3_prime_UTR_variant	Cgnl1	2.94359
9	71628796	T	3_prime_UTR_variant	Cgnl1	2.85975
9	71645460	A	intron_variant	Cgnl1	3.44265
9	71651251	G	missense_variant	Cgnl1	3.6241
9	71656055	C	synonymous_variant	Cgnl1	3.48184
9	71656145	T	synonymous_variant	Cgnl1	3.38696
9	72448741	T	synonymous_variant	Mns1	3.26756
9	72486739	T	intron_variant	Tex9	3.15754
9	72486893	G	intron_variant	Tex9	2.80957
9	72491813	A	5_prime_UTR_variant	Tex9	2.89285
9	73756321	A	intron_variant	Unc13c	3.28716
9	73758585	T	intron_variant	Unc13c	3.02106
9	73758589	A	intron_variant	Unc13c	2.98048
9	73758742	C	intron_variant	Unc13c	2.70566
9	77190212	C	intron_variant	Mlip	3.68699
9	79613932	T	intron_variant	Col12a1	3.01634
9	79633608	A	intron_variant	Col12a1	3.07628
9	80251669	T	intron_variant	Myo6	3.36026
9	80251867	C	intron_variant	Myo6	3.33793
9	80251898	C	intron_variant	Myo6	3.30118
9	80264161	C	intron_variant	Myo6	3.03879
9	80273995	T	intron_variant	Myo6	2.70804
9	80276352	A	synonymous_variant	Myo6	2.76483
9	80290031	T	intron_variant	Myo6	3.1866
9	80316214	C	intron_variant	Impg1	3.20221
9	83780891	C	intron_variant	Elovl4	2.89955
9	86489491	T	intron_variant	Dop1a	2.6144
9	86561695	C	intron_variant	Pgm3	2.75019
9	90000699	T	splice_polypyrimidine_tract_variant,intron_variant	Rasgrf1	2.61829
9	90002393	C	synonymous_variant	Rasgrf1	3.20506
9	90004734	A	intron_variant	Rasgrf1	2.96863
9	90004775	T	intron_variant	Rasgrf1	2.79499
9	90009394	T	intron_variant	Rasgrf1	3.76906
9	90016856	A	intron_variant	Rasgrf1	3.27424
9	90021312	G	intron_variant	Rasgrf1	2.97049
9	90054458	G	5_prime_UTR_variant	Ctsh	3.06575
9	90061267	A	intron_variant	Ctsh	3.11345
9	90061415	T	intron_variant	Ctsh	2.73631
9	90061418	A	intron_variant	Ctsh	2.71097
9	90064341	T	intron_variant	Ctsh	3.23046
9	90066965	G	intron_variant	Ctsh	3.06246
9	92269983	C	splice_region_variant,intron_variant	Plscr1	2.94089
9	95815303	G	5_prime_UTR_variant	Pls1	2.67534
9	95815307	G	5_prime_UTR_variant	Pls1	2.95066
9	96823956	C	3_prime_UTR_variant	Pxylp1	2.96695
9	96824066	T	3_prime_UTR_variant	Pxylp1	2.83417
9	96824104	A	3_prime_UTR_variant	Pxylp1	2.67759
9	96824186	T	3_prime_UTR_variant	Pxylp1	2.65276
9	96824379	T	3_prime_UTR_variant	Pxylp1	3.07884
9	96824498	G	3_prime_UTR_variant	Pxylp1	2.91834
9	96824503	A	3_prime_UTR_variant	Pxylp1	2.89077
9	96824683	T	3_prime_UTR_variant	Pxylp1	2.91906
9	97570503	T	intron_variant	Clstn2	2.9829
9	97570716	G	splice_region_variant,splice_polypyrimidine_tract_variant,intron_variant	Clstn2	2.73644
9	98953466	A	intron_variant,non_coding_transcript_variant	Foxl2os	2.79428
9	98953470	G	intron_variant,non_coding_transcript_variant	Foxl2os	2.67932
9	99015904	G	intron_variant	Gm1123	2.67078
9	99015936	A	intron_variant	Gm1123	2.79865
9	99015955	A	intron_variant	Gm1123	2.86921
9	99018667	T	intron_variant	Gm1123	2.81893
9	102521323	T	synonymous_variant	Ky	2.63164
9	107606591	C	5_prime_UTR_variant	Sema3b	2.90799
9	107658857	C	intron_variant	Slc38a3	2.76846
9	108290683	A	intron_variant	Nicn1	2.94135
9	108464319	T	3_prime_UTR_variant	Ccdc71	2.71239
9	108514204	T	missense_variant	Qars	2.74769
9	108605115	T	synonymous_variant	Arih2	2.77149
9	108608498	G	intron_variant	Arih2	3.33426
9	108611625	T	splice_region_variant,intron_variant	Arih2	2.85955
9	108714187	A	intron_variant	Prkar2a	2.85846
9	108970318	G	intron_variant	Col7a1	2.82237
9	108970328	C	intron_variant	Col7a1	2.82506
9	111364946	A	synonymous_variant	Trank1	3.06673
9	111389400	C	intron_variant	Trank1	3.49567
9	111390991	A	synonymous_variant	Trank1	3.24154
9	111393692	A	intron_variant	Trank1	2.93852
9	112136695	T	splice_polypyrimidine_tract_variant,intron_variant	Arpp21	2.63886
9	114438002	G	intron_variant	Glb1	2.91247
9	114900474	A	3_prime_UTR_variant	Gpd1l	2.61664
9	115223558	T	intron_variant	Osbpl10	2.61989
9	115223723	T	synonymous_variant	Osbpl10	2.83263
9	116695742	T	intron_variant	Rbms3	2.80321
9	117109805	A	intron_variant	Rbms3	2.66978
9	118668571	G	intron_variant	Itga9	3.64599
9	118673014	A	intron_variant	Itga9	3.80707
9	118681691	A	intron_variant	Itga9	2.96351
9	119084768	T	splice_polypyrimidine_tract_variant,intron_variant	Plcd1	3.05945
9	119427733	A	intron_variant	Acvr2b	2.64825
9	119428118	A	intron_variant	Acvr2b	2.87413
9	119428322	A	synonymous_variant	Acvr2b	3.22288
9	119428520	G	synonymous_variant	Acvr2b	2.93097
9	119428612	G	intron_variant	Acvr2b	3.07186
9	120540587	T	intron_variant	Entpd3	2.73058
9	120540766	A	intron_variant	Entpd3	3.04165
9	120544113	T	intron_variant	Entpd3	2.62016
9	120558458	T	synonymous_variant	Entpd3	2.89575
9	120558585	T	intron_variant	Entpd3	2.8014
9	122263577	T	intron_variant	Ano10	2.79783
9	122381177	C	3_prime_UTR_variant	Abhd5	2.62933
9	122947069	T	3_prime_UTR_variant	1110059G10Rik	2.83327
9	123034894	G	intron_variant	Tgm4	3.68675
9	123044812	T	intron_variant	Tgm4	2.9475
9	123377844	C	intron_variant	Lars2	3.09749
9	123392778	A	splice_region_variant,splice_polypyrimidine_tract_variant,intron_variant	Lars2	3.31951
9	123392827	G	5_prime_UTR_variant	Lars2	3.22797
9	123432031	C	intron_variant	Lars2	3.29718
9	123438162	A	synonymous_variant	Lars2	2.64746
9	123480272	A	synonymous_variant	Limd1	2.70643
9	123717677	G	upstream_gene_variant	Lztfl1	2.68181
9	123822342	C	missense_variant	Fyco1	2.71319
9	123823152	A	intron_variant	Fyco1	3.28802
9	123823331	T	splice_region_variant,splice_polypyrimidine_tract_variant,intron_variant	Fyco1	3.09702
9	123826525	A	intron_variant	Fyco1	3.82904
9	123828100	A	intron_variant	Fyco1	3.37638
10	5127173	A	intron_variant	Syne1	2.67275
10	7160585	T	intron_variant	Cnksr3	2.67656
10	7160619	T	intron_variant	Cnksr3	2.74638
10	8207372	T	3_prime_UTR_variant	Ust	3.878
10	8729778	A	synonymous_variant	Sash1	3.33387
10	8751142	A	synonymous_variant	Sash1	2.83724
10	10450057	C	synonymous_variant	Adgb	3.20314
10	11457685	T	non_coding_transcript_exon_variant	Epm2a	2.75992
10	12663410	G	synonymous_variant	Utrn	2.61078
10	12697997	C	missense_variant	Utrn	2.80053
10	12736828	C	intron_variant	Utrn	3.48054
10	18619737	T	missense_variant	Arfgef3	3.37591
10	26990951	T	missense_variant	Lama2	2.68745
10	28465771	G	synonymous_variant	Ptprk	3.21333
10	28465876	T	synonymous_variant	Ptprk	2.82943
10	28493016	G	synonymous_variant	Ptprk	3.21014
10	39512005	C	intron_variant	Fyn	2.94025
10	40729920	G	intron_variant	Mettl24	2.8066
10	40841555	T	intron_variant	Cdc40	2.85484
10	40842974	T	intron_variant	Cdc40	4.14608
10	40845047	C	intron_variant	Cdc40	3.11465
10	52357333	C	intron_variant	Gopc	2.69033
10	52389107	G	5_prime_UTR_variant	Nepn	3.30605
10	52400466	C	synonymous_variant	Nepn	3.01454
10	52400773	T	missense_variant	Nepn	3.21151
10	52401283	T	intron_variant	Nepn	2.84111
10	52404317	G	missense_variant	Nepn	2.73604
10	61726327	A	intron_variant	Aifm2	3.31718
10	62966575	A	intron_variant	Dna2	3.13735
10	62970015	T	non_coding_transcript_exon_variant	Dna2	2.86197
10	62974265	T	downstream_gene_variant	Dna2	2.67168
10	62998050	T	intron_variant	Rufy2	3.0916
10	63067374	T	intron_variant	Pbld1	2.76731
10	63067649	T	splice_polypyrimidine_tract_variant,intron_variant	Pbld1	2.85166
10	63067677	G	missense_variant	Pbld1	2.77522
10	63067767	T	intron_variant	Pbld1	2.88839
10	63067790	A	intron_variant	Pbld1	2.78518
10	63067805	G	intron_variant	Pbld1	3.1728
10	63122050	A	synonymous_variant	Mypn	2.68134
10	67219839	T	missense_variant	Jmjd1c	2.70509
10	67225754	G	synonymous_variant	Jmjd1c	3.19774
10	69285807	T	intron_variant	Rhobtb1	2.80742
10	76285639	A	synonymous_variant	Dip2a	2.75428
10	76305225	T	splice_polypyrimidine_tract_variant,intron_variant	Dip2a	2.80034
10	76313211	T	missense_variant	Dip2a	2.63994
10	76327805	C	intron_variant	Dip2a	2.66825
10	76351543	T	3_prime_UTR_variant	Pcnt	3.11433
10	76351688	A	3_prime_UTR_variant	Pcnt	2.9619
10	76384602	A	intron_variant	Pcnt	2.84189
10	76389380	T	synonymous_variant	Pcnt	2.65841
10	76393078	A	intron_variant	Pcnt	2.87173
10	76403584	G	intron_variant	Pcnt	3.07984
10	76404563	T	synonymous_variant	Pcnt	2.83066
10	76408592	T	intron_variant	Pcnt	2.91703
10	76408618	C	intron_variant	Pcnt	2.91403
10	76409498	C	missense_variant	Pcnt	2.77307
10	76411998	A	intron_variant	Pcnt	2.69389
10	76412010	T	intron_variant	Pcnt	2.82712
10	76412124	A	synonymous_variant	Pcnt	2.71883
10	76418444	A	synonymous_variant	Pcnt	2.64765
10	76423217	G	missense_variant	Pcnt	2.92088
10	76426918	A	synonymous_variant	Pcnt	2.97265
10	76429189	A	intron_variant	Pcnt	3.09655
10	76429273	C	synonymous_variant	Pcnt	3.2981
10	76443138	G	upstream_gene_variant	Pcnt	2.87734
10	76450374	T	intron_variant	2610028H24Rik	2.87817
10	76460670	C	3_prime_UTR_variant	2610028H24Rik	2.6856
10	76543910	G	splice_donor_region_variant,intron_variant	Lss	3.30041
10	76553217	G	3_prime_UTR_variant	Lss	3.13671
10	76553383	A	3_prime_UTR_variant	Lss	3.54939
10	76553717	T	3_prime_UTR_variant	Lss	3.27129
10	76554046	T	3_prime_UTR_variant	Lss	3.13833
10	76554202	G	3_prime_UTR_variant	Lss	3.2885
10	76581473	A	intron_variant	Ftcd	2.80444
10	76581484	C	intron_variant	Ftcd	2.74769
10	76581492	C	splice_polypyrimidine_tract_variant,intron_variant	Ftcd	2.86559
10	76581506	T	synonymous_variant	Ftcd	2.87367
10	76581670	G	intron_variant	Ftcd	2.74384
10	76581687	C	intron_variant	Ftcd	2.96042
10	76584097	T	intron_variant	Ftcd	3.05384
10	76603284	A	intron_variant	Col6a2	3.7611
10	76708812	G	3_prime_UTR_variant	Col6a1	3.50285
10	76709260	A	3_prime_UTR_variant	Col6a1	3.60769
10	76711168	T	intron_variant	Col6a1	3.34282
10	76711207	T	intron_variant	Col6a1	3.68031
10	76711349	T	synonymous_variant	Col6a1	2.80275
10	76711522	A	intron_variant	Col6a1	2.73067
10	76711540	C	intron_variant	Col6a1	2.86786
10	76711695	A	splice_polypyrimidine_tract_variant,intron_variant	Col6a1	3.3049
10	76712813	G	intron_variant	Col6a1	2.65436
10	76714313	G	intron_variant	Col6a1	2.72422
10	76716281	T	missense_variant	Col6a1	3.55976
10	76716716	T	splice_donor_region_variant,intron_variant	Col6a1	3.30009
10	76717086	A	intron_variant	Col6a1	3.06477
10	77021908	C	non_coding_transcript_exon_variant	Gm10787	2.67625
10	77042073	T	synonymous_variant	Slc19a1	4.06327
10	77042314	A	missense_variant	Slc19a1	4.15986
10	77050194	T	3_prime_UTR_variant	Slc19a1	3.6785
10	77055555	T	intron_variant	Col18a1	2.86604
10	77055843	T	splice_polypyrimidine_tract_variant,intron_variant	Col18a1	3.36884
10	77055887	G	intron_variant	Col18a1	2.91365
10	77059206	T	intron_variant	Col18a1	2.95626
10	77059249	A	intron_variant	Col18a1	2.87999
10	77060147	T	intron_variant	Col18a1	4.261
10	77069749	T	intron_variant	Col18a1	3.82042
10	77069912	C	intron_variant	Col18a1	3.57481
10	77071006	T	synonymous_variant	Col18a1	3.45883
10	77072862	C	intron_variant	Col18a1	4.39264
10	77072882	C	intron_variant	Col18a1	4.2893
10	77072916	C	intron_variant	Col18a1	4.28991
10	77073001	C	intron_variant	Col18a1	4.42704
10	77073004	A	intron_variant	Col18a1	4.43222
10	77073049	G	intron_variant	Col18a1	4.22246
10	77073074	C	intron_variant	Col18a1	3.94342
10	77074288	C	intron_variant	Col18a1	3.68516
10	77077119	T	intron_variant	Col18a1	4.10121
10	77078341	C	missense_variant	Col18a1	4.41909
10	77080922	G	intron_variant	Col18a1	3.71068
10	77080966	G	intron_variant	Col18a1	2.9333
10	77085227	C	intron_variant	Col18a1	3.45662
10	77085229	T	intron_variant	Col18a1	3.52862
10	77085286	A	synonymous_variant	Col18a1	3.74322
10	77087296	T	intron_variant	Col18a1	3.99338
10	77096318	C	synonymous_variant	Col18a1	4.10751
10	77166187	A	intron_variant	Col18a1	4.03425
10	77260508	A	intron_variant	Pofut2	2.96067
10	77260548	T	intron_variant	Pofut2	3.50409
10	77260866	G	intron_variant	Pofut2	3.74758
10	77260873	G	intron_variant	Pofut2	3.73006
10	77260899	G	intron_variant	Pofut2	2.92754
10	77262525	T	synonymous_variant	Pofut2	3.31473
10	77262537	C	synonymous_variant	Pofut2	3.2687
10	77262600	C	intron_variant	Pofut2	3.09769
10	77262603	C	intron_variant	Pofut2	3.01672
10	77263331	A	synonymous_variant	Pofut2	3.09881
10	77263337	T	synonymous_variant	Pofut2	3.3567
10	77264770	G	intron_variant	Pofut2	3.17238
10	77264801	A	intron_variant	Pofut2	2.70615
10	77264845	C	intron_variant	Pofut2	3.30906
10	77265096	C	intron_variant	Pofut2	3.28255
10	77267340	T	intron_variant	Pofut2	3.22979
10	77268404	G	intron_variant	Pofut2	3.47723
10	77268428	G	intron_variant	Pofut2	3.52849
10	77268464	A	intron_variant	Pofut2	3.8097
10	77268475	T	intron_variant	Pofut2	3.79305
10	77268647	C	synonymous_variant	Pofut2	3.48171
10	77268662	T	synonymous_variant	Pofut2	3.34759
10	77291500	A	3_prime_UTR_variant	Adarb1	2.97463
10	77291689	C	3_prime_UTR_variant	Adarb1	2.85384
10	77292083	A	3_prime_UTR_variant	Adarb1	2.97435
10	77294636	T	3_prime_UTR_variant	Adarb1	3.68652
10	77295689	T	intron_variant	Adarb1	2.76856
10	77303216	T	synonymous_variant	Adarb1	4.02797
10	77312564	A	intron_variant	Adarb1	3.33771
10	77313383	A	intron_variant	Adarb1	3.10715
10	77497271	A	intron_variant	Fam207a	3.00565
10	77503961	A	intron_variant	Fam207a	3.11252
10	77548709	T	synonymous_variant	Itgb2	3.15028
10	77613935	T	intron_variant	Sumo3	2.87636
10	77617331	G	3_prime_UTR_variant	Sumo3	3.84885
10	77618169	A	3_prime_UTR_variant	Sumo3	3.23816
10	77641026	T	intron_variant	Ube2g2	3.52555
10	77641538	C	synonymous_variant	Ube2g2	3.48884
10	77726849	T	intron_variant	Tspear	2.61984
10	77910231	C	missense_variant	Trpm2	2.72772
10	78009538	T	intron_variant	Pfkl	2.8798
10	78035123	A	intron_variant	Aire	3.0502
10	78046025	A	intron_variant	Dnmt3l	2.89187
10	78273661	C	3_prime_UTR_variant	Agpat3	2.98785
10	79746448	G	intron_variant	Polrmt	2.67191
10	83488768	A	3_prime_UTR_variant	Aldh1l2	2.60847
10	83488769	C	3_prime_UTR_variant	Aldh1l2	2.61256
10	83490081	C	3_prime_UTR_variant	Aldh1l2	2.95972
10	84860480	C	intron_variant	Rfx4	2.72101
10	89620881	G	missense_variant	Slc17a8	2.62149
10	92690621	T	splice_region_variant,intron_variant	Nedd1	2.73088
10	93045260	T	synonymous_variant	Cfap54	2.80273
10	93525809	A	intron_variant	Amdhd1	3.59172
10	94196111	C	3_prime_UTR_variant	Nr2c1	2.63753
10	99110831	A	3_prime_UTR_variant	Galnt4	2.68376
10	99111036	C	3_prime_UTR_variant	Galnt4	2.8214
10	99154877	A	intron_variant	Poc1b	2.76491
10	111481359	C	intron_variant	Nap1l1	2.92524
10	111481405	A	intron_variant	Nap1l1	2.94705
10	111490472	A	intron_variant	Nap1l1	2.61838
10	111490997	T	splice_polypyrimidine_tract_variant,intron_variant	Nap1l1	2.8329
10	111492196	G	intron_variant	Nap1l1	3.22072
10	112195613	C	intron_variant	Caps2	3.55541
10	115078643	C	3_prime_UTR_variant	Tph2	3.06782
10	115078835	A	3_prime_UTR_variant	Tph2	2.63182
10	117004045	A	intron_variant	Best3	3.67487
10	117004049	A	intron_variant	Best3	3.58026
10	126013514	G	synonymous_variant	Lrig3	2.96992
10	127182932	G	synonymous_variant	Arhgef25	2.66845
10	127237461	C	intron_variant	Kif5a	2.82567
10	127728197	A	synonymous_variant	Tac2	2.73216
10	127728343	A	intron_variant	Tac2	2.61489
10	128308070	C	5_prime_UTR_variant	Pan2	2.95262
10	128320199	C	intron_variant	Pan2	2.80687
11	3492071	G	intron_variant	Pla2g3	2.85822
11	3498463	C	3_prime_UTR_variant	Pla2g3	2.71919
11	3499144	G	3_prime_UTR_variant	Pla2g3	2.77712
11	3678115	C	intron_variant	Morc2a	2.95317
11	3888024	G	3_prime_UTR_variant	4921536K21Rik	3.60362
11	3931716	G	intron_variant	Tcn2	3.05036
11	6515075	A	intron_variant	Myo1g	2.95465
11	17200011	G	3_prime_UTR_variant	Ppp3r1	3.04803
11	29148095	T	intron_variant	Pnpt1	3.15324
11	29182422	T	intron_variant	Ppp4r3b	3.9511
11	33552416	A	3_prime_UTR_variant	Gabrp	2.81183
11	33629810	T	3_prime_UTR_variant	Kcnip1	2.99481
11	34204473	C	3_prime_UTR_variant	Foxi1	2.89849
11	34205962	G	synonymous_variant	Foxi1	2.88327
11	34257971	T	intron_variant	Dock2	2.61941
11	34261392	G	intron_variant	Dock2	2.68411
11	34273224	C	intron_variant	Dock2	2.62454
11	34273244	A	intron_variant	Dock2	3.04883
11	42000419	A	5_prime_UTR_variant	Gabrg2	2.69931
11	43435078	A	intron_variant	Slu7	3.2803
11	43437305	T	intron_variant	Slu7	2.92673
11	43438048	A	intron_variant	Slu7	3.32367
11	43438788	C	splice_polypyrimidine_tract_variant,intron_variant	Slu7	2.78717
11	43440597	C	splice_polypyrimidine_tract_variant,intron_variant	Slu7	3.24238
11	43440619	A	synonymous_variant	Slu7	3.29295
11	43441256	T	synonymous_variant	Slu7	3.19797
11	43441276	C	splice_region_variant,intron_variant	Slu7	3.28749
11	43441358	C	intron_variant	Slu7	3.55366
11	43441381	C	intron_variant	Slu7	3.42653
11	43441906	A	synonymous_variant	Slu7	3.49072
11	43441976	T	intron_variant	Slu7	2.85236
11	43441993	C	intron_variant	Slu7	3.10413
11	43442528	G	splice_polypyrimidine_tract_variant,intron_variant	Slu7	3.08272
11	43443105	A	intron_variant	Slu7	2.99873
11	43443313	T	synonymous_variant	Slu7	3.27736
11	43444678	A	intron_variant	Slu7	2.86245
11	43444858	C	intron_variant	Slu7	3.16345
11	43446496	C	3_prime_UTR_variant	Slu7	2.99342
11	43446835	A	3_prime_UTR_variant	Slu7	3.14721
11	43446894	T	3_prime_UTR_variant	Slu7	3.08522
11	43446995	T	3_prime_UTR_variant	Slu7	3.22293
11	43447061	G	3_prime_UTR_variant	Slu7	2.96382
11	43447081	C	3_prime_UTR_variant	Slu7	3.05432
11	43447083	A	3_prime_UTR_variant	Slu7	2.99585
11	43447267	G	3_prime_UTR_variant	Slu7	2.69012
11	43447271	T	3_prime_UTR_variant	Slu7	2.67973
11	43447587	G	3_prime_UTR_variant	Slu7	3.20636
11	43447807	T	3_prime_UTR_variant	Slu7	2.83102
11	43447823	T	3_prime_UTR_variant	Slu7	2.82498
11	43447851	A	3_prime_UTR_variant	Slu7	2.82839
11	43596201	G	intron_variant	Fabp6	2.73222
11	46466924	C	intron_variant	Havcr2	3.22223
11	46480175	C	3_prime_UTR_variant	Havcr2	2.74082
11	46537813	G	intron_variant	Gm12169	2.77502
11	46571480	C	upstream_gene_variant	BC053393	3.81009
11	46707082	A	5_prime_UTR_variant	Timd2	4.07871
11	46756062	C	intron_variant	Havcr1	2.86985
11	46756065	C	intron_variant	Havcr1	2.88483
11	50266044	A	missense_variant	Maml1	2.63388
11	51263176	T	5_prime_UTR_variant	Clk4	2.68071
11	53865806	A	3_prime_UTR_variant	Slc22a5	2.60959
11	55110180	C	3_prime_UTR_variant	Gm2a	2.99029
11	56040317	G	synonymous_variant	Nmur2	3.28625
11	56040455	T	synonymous_variant	Nmur2	2.9204
11	56040533	G	synonymous_variant	Nmur2	3.01969
11	56040686	C	synonymous_variant	Nmur2	3.48685
11	56040927	G	5_prime_UTR_variant	Nmur2	2.93765
11	57201045	A	intron_variant	Gria1	2.75054
11	57785041	C	3_prime_UTR_variant	Galnt10	3.31701
11	57785054	T	3_prime_UTR_variant	Galnt10	3.3625
11	57786756	G	3_prime_UTR_variant	Galnt10	3.18979
11	57786929	T	3_prime_UTR_variant	Galnt10	3.44242
11	57786985	C	3_prime_UTR_variant	Galnt10	3.19894
11	58608442	G	synonymous_variant	2210407C18Rik	3.10352
11	58608450	T	missense_variant	2210407C18Rik	3.05184
11	58611891	T	intron_variant	2210407C18Rik	3.0269
11	58611984	G	missense_variant	2210407C18Rik	2.7584
11	58611986	G	synonymous_variant	2210407C18Rik	2.7313
11	58612561	G	missense_variant	2210407C18Rik	2.95711
11	58612577	T	missense_variant	2210407C18Rik	2.65149
11	58612582	G	missense_variant	2210407C18Rik	2.9029
11	58612786	T	intron_variant	2210407C18Rik	3.13014
11	58801749	A	intron_variant	Fam183b	2.72426
11	58880411	A	missense_variant	2810021J22Rik	3.12968
11	58880692	G	synonymous_variant	2810021J22Rik	3.14068
11	58889783	T	missense_variant	Zfp39	3.49959
11	58889964	A	synonymous_variant	Zfp39	3.38476
11	58890180	T	synonymous_variant	Zfp39	3.71328
11	58955898	T	intron_variant	Trim17	3.12507
11	58994722	T	missense_variant	Obscn	2.64424
11	59021309	A	intron_variant	Obscn	2.75759
11	59021323	G	intron_variant	Obscn	3.08501
11	59033015	A	splice_region_variant,synonymous_variant	Obscn	3.09877
11	59067073	A	synonymous_variant	Obscn	2.73521
11	59067229	T	synonymous_variant	Obscn	2.74521
11	59067533	T	intron_variant	Obscn	3.04773
11	59078455	T	splice_polypyrimidine_tract_variant,intron_variant	Obscn	2.69787
11	59079158	A	intron_variant	Obscn	2.70084
11	59158427	C	synonymous_variant	Iba57	2.74083
11	60497822	T	splice_polypyrimidine_tract_variant,intron_variant	Myo15	2.67753
11	61336289	A	intron_variant	Slc47a2	3.04806
11	61336310	C	intron_variant	Slc47a2	3.06237
11	61336346	C	intron_variant	Slc47a2	3.02203
11	61336366	G	intron_variant	Slc47a2	3.1305
11	61343794	T	3_prime_UTR_variant	Slc47a1	2.86226
11	61343942	A	3_prime_UTR_variant	Slc47a1	2.81413
11	61352714	G	synonymous_variant	Slc47a1	2.75185
11	62829224	T	intron_variant	Trim16	2.67355
11	62841695	C	3_prime_UTR_variant	Trim16	2.62213
11	62847030	A	upstream_gene_variant	Fbxw10	2.90706
11	63129068	A	5_prime_UTR_variant	Pmp22	3.23238
11	68260733	G	intron_variant	Ntn1	2.62664
11	69737415	T	intron_variant	Polr2a	2.69649
11	69745868	A	intron_variant	Polr2a	2.76899
11	69851030	C	3_prime_UTR_variant	Plscr3	2.60901
11	69887141	T	intron_variant	Acap1	2.7372
11	77823708	G	intron_variant	Myo18a	2.88815
11	77836388	G	intron_variant	Myo18a	3.31056
11	77836425	G	synonymous_variant	Myo18a	3.22659
11	77843723	G	intron_variant	Myo18a	3.31451
11	77845261	G	intron_variant	Myo18a	3.1692
11	78268546	G	intron_variant	2610507B11Rik	2.63404
11	78292365	A	intron_variant	Rskr	2.65958
11	78293642	G	intron_variant	Rskr	3.05925
11	78322256	G	3_prime_UTR_variant	Spag5	2.77957
11	78336802	C	missense_variant	Pigs	3.28333
11	78838067	C	intron_variant	Lyrm9	2.77285
11	78838070	T	intron_variant	Lyrm9	2.77644
11	78838104	C	synonymous_variant	Lyrm9	2.79295
11	79448344	C	splice_region_variant,intron_variant	Nf1	2.63422
11	82047334	A	3_prime_UTR_variant	Ccl7	2.62673
11	82062791	T	3_prime_UTR_variant	Ccl11	2.73842
11	86251033	T	missense_variant	Ints2	2.98177
11	89991125	T	missense_variant	Pctp	2.76044
11	90662757	G	5_prime_UTR_variant	Tom1l1	2.75663
11	90662788	A	5_prime_UTR_variant	Tom1l1	3.06026
11	90662795	C	5_prime_UTR_variant	Tom1l1	3.20527
11	94943011	G	synonymous_variant	Col1a1	2.62797
11	95303475	A	intron_variant	Kat7
11	96493625	A	intron_variant	Skap1	2.99434
11	97036591	T	intron_variant	Lrrc46	2.87086
11	97994157	A	intron_variant	Arl5c	2.76125
11	98490413	T	missense_variant	Ikzf3	3.2039
11	99556253	A	3_prime_UTR_variant	Krtap3-2	2.87483
11	99556397	C	3_prime_UTR_variant	Krtap3-2	2.87989
11	99949068	T	synonymous_variant	Krtap9-5	2.74424
11	99986061	T	synonymous_variant	Krtap16-1	2.77598
11	100023949	A	3_prime_UTR_variant	Krt33b	2.7175
11	100025652	A	splice_polypyrimidine_tract_variant,intron_variant	Krt33b	3.02289
11	100025686	A	intron_variant	Krt33b	2.97192
11	100026396	T	intron_variant	Krt33b	3.15038
11	100026398	A	intron_variant	Krt33b	3.20433
11	100026420	A	intron_variant	Krt33b	3.24871
11	100026571	T	synonymous_variant	Krt33b	3.32004
11	100037509	C	3_prime_UTR_variant	Krt34	2.93302
11	100046825	C	3_prime_UTR_variant	Krt31	2.88039
11	100047573	A	intron_variant	Krt31	3.26899
11	100047588	C	intron_variant	Krt31	3.20837
11	100047606	A	intron_variant	Krt31	3.53182
11	100047629	G	intron_variant	Krt31	3.6027
11	100048523	A	intron_variant	Krt31	3.324
11	100048547	A	intron_variant	Krt31	3.20475
11	100049395	T	intron_variant	Krt31	3.81737
11	100049402	C	intron_variant	Krt31	3.807
11	100049494	T	synonymous_variant	Krt31	3.40656
11	100133038	C	synonymous_variant	Krt15	2.98351
11	100133409	G	synonymous_variant	Krt15	2.84464
11	100135229	G	intron_variant	Krt15	2.70028
11	102681704	G	3_prime_UTR_variant	Meioc	3.32063
11	102681959	C	3_prime_UTR_variant	Meioc	3.09325
11	102692307	T	intron_variant	Ccdc43	2.7683
11	103458071	C	synonymous_variant	Lrrc37a	2.76966
11	103634143	T	intron_variant	Lyzl6	2.76032
11	104153640	C	non_coding_transcript_exon_variant	Gm35469	2.81355
11	104658874	T	synonymous_variant	Itgb3	3.02323
11	104736130	G	intron_variant	Efcab13	2.71099
11	107485350	T	intron_variant	Psmd12	3.11944
11	107486555	G	intron_variant	Psmd12	3.14821
11	107491761	T	intron_variant	Psmd12	2.75777
11	107493456	G	synonymous_variant	Psmd12	3.42129
11	107494729	A	synonymous_variant	Psmd12	3.663
11	107495654	A	intron_variant	Psmd12	3.20777
11	107495804	C	intron_variant	Psmd12	3.08051
11	107498006	C	3_prime_UTR_variant	Psmd12	3.29192
11	107548094	T	intron_variant	Helz	2.67199
11	107984020	A	synonymous_variant	Prkca	3.07353
11	107984112	C	intron_variant	Prkca	3.26064
11	114893091	A	intron_variant	Cd300a	2.88338
11	114893281	G	synonymous_variant	Cd300a	3.22205
11	114893285	C	missense_variant	Cd300a	2.83261
11	114893302	G	synonymous_variant	Cd300a	2.89866
11	114897679	A	intron_variant	Cd300a	2.98823
11	114897903	C	intron_variant	Cd300a	2.98286
11	114901173	T	synonymous_variant	Cd300a	2.87308
11	114901203	G	synonymous_variant	Cd300a	2.7431
11	114901253	G	missense_variant	Cd300a	3.44396
11	114901280	C	missense_variant	Cd300a	3.27882
11	114901282	C	missense_variant	Cd300a	3.18235
11	114901534	A	3_prime_UTR_variant	Cd300a	3.61006
11	114902839	A	downstream_gene_variant	Cd300a	3.44244
11	114902858	G	downstream_gene_variant	Cd300a	3.56011
11	114902917	A	downstream_gene_variant	Cd300a	3.29399
11	114903055	C	downstream_gene_variant	Cd300a	3.16738
11	114903501	T	downstream_gene_variant	Cd300a	3.57088
11	114903542	C	downstream_gene_variant	Cd300a	3.58441
11	114903633	T	downstream_gene_variant	Cd300a	3.56909
11	114903653	C	downstream_gene_variant	Cd300a	3.57953
11	114903693	C	downstream_gene_variant	Cd300a	3.56962
11	114903721	C	downstream_gene_variant	Cd300a	3.51536
11	114903737	T	downstream_gene_variant	Cd300a	3.21497
11	114904149	T	intergenic_variant	IMPACT=MODIFIER	3.17096
11	114904248	G	intergenic_variant	IMPACT=MODIFIER	3.84661
11	114904328	G	intergenic_variant	IMPACT=MODIFIER	3.6523
11	114923036	G	3_prime_UTR_variant	Cd300lb	3.23181
11	114923456	C	3_prime_UTR_variant	Cd300lb	3.45259
11	114957501	T	intron_variant	Cd300c	3.83789
11	114957511	G	intron_variant	Cd300c	3.69387
11	114959500	A	intron_variant	Cd300c	3.36682
11	114959524	T	intron_variant	Cd300c	2.87485
11	114959570	A	missense_variant	Cd300c	3.20937
11	114959582	A	missense_variant	Cd300c	3.09167
11	114959603	T	missense_variant	Cd300c	3.16798
11	114959608	C	missense_variant	Cd300c	3.14649
11	114959697	A	synonymous_variant	Cd300c	3.02637
11	114959721	T	synonymous_variant	Cd300c	3.03464
11	114959735	T	synonymous_variant	Cd300c	3.10787
11	114959758	C	missense_variant	Cd300c	2.81351
11	114959817	G	missense_variant	Cd300c	3.33855
11	114959837	C	missense_variant	Cd300c	3.31937
11	114960366	G	synonymous_variant	Cd300c	3.2368
11	114960378	G	missense_variant	Cd300c	3.39005
11	114982964	G	3_prime_UTR_variant	Cd300ld	3.51017
11	114983605	G	3_prime_UTR_variant	Cd300ld	3.42492
11	114986061	G	intron_variant	Cd300ld	2.69861
11	115612050	C	5_prime_UTR_variant	Mif4gd	2.87257
11	115624055	A	intron_variant	Slc25a19	2.74758
11	115993532	T	intron_variant	Itgb4	2.6455
11	116063727	T	synonymous_variant	Unc13d	3.26172
11	116301189	A	synonymous_variant	Exoc7	2.86262
11	116330689	A	downstream_gene_variant	Foxj1	3.2575
11	116334616	T	5_prime_UTR_variant	Foxj1	2.65871
11	116541478	T	synonymous_variant	Ube2o	3.32051
11	116802991	A	downstream_gene_variant	Mxra7	2.75223
11	116803054	A	downstream_gene_variant	Mxra7	2.97501
11	116803066	T	downstream_gene_variant	Mxra7	3.0716
11	116803103	T	downstream_gene_variant	Mxra7	2.72107
11	116803111	A	downstream_gene_variant	Mxra7	2.7179
11	116803189	A	downstream_gene_variant	Mxra7	2.64674
11	116803260	A	downstream_gene_variant	Mxra7	2.62309
11	116803376	T	downstream_gene_variant	Mxra7	2.74186
11	116803527	C	3_prime_UTR_variant	Mxra7	2.76247
11	116803530	T	3_prime_UTR_variant	Mxra7	2.68614
11	116803932	G	3_prime_UTR_variant	Mxra7	3.03246
11	116807899	A	3_prime_UTR_variant	Mxra7	3.14803
11	118164459	G	3_prime_UTR_variant	Cyth1	2.87082
11	118164604	G	3_prime_UTR_variant	Cyth1	2.83091
11	118165831	G	3_prime_UTR_variant	Cyth1	2.63392
11	118166000	G	3_prime_UTR_variant	Cyth1	2.62421
11	118166117	A	intron_variant	Cyth1	2.64013
11	118168989	T	intron_variant	Cyth1	2.64171
11	118169048	G	synonymous_variant	Cyth1	2.89995
11	118170947	C	intron_variant	Cyth1	2.7037
11	118182200	T	intron_variant	Cyth1	2.95652
11	118262185	C	intron_variant	Usp36	2.62402
11	120457004	T	synonymous_variant	Oxld1	2.83988
11	120579774	T	intron_variant	Arhgdia	2.74636
11	120592226	G	intergenic_variant	IMPACT=MODIFIER	3.97656
11	120598763	G	5_prime_UTR_variant	Anapc11	3.46435
11	120598814	G	5_prime_UTR_variant	Anapc11	3.78577
11	120605535	A	3_prime_UTR_variant	Anapc11	3.8665
11	120605784	G	3_prime_UTR_variant	Anapc11	3.13314
11	120605967	A	3_prime_UTR_variant	Anapc11	3.41665
11	120605997	C	3_prime_UTR_variant	Anapc11	3.36709
11	120606375	T	3_prime_UTR_variant	Anapc11	3.95406
11	120606433	C	3_prime_UTR_variant	Anapc11	3.6568
11	120606503	C	3_prime_UTR_variant	Anapc11	3.43413
11	120606510	A	3_prime_UTR_variant	Anapc11	4.04436
11	120606621	A	3_prime_UTR_variant	Anapc11	3.92729
11	120606821	T	3_prime_UTR_variant	Anapc11	4.2461
11	120606872	G	3_prime_UTR_variant	Anapc11	3.39722
11	120606944	C	3_prime_UTR_variant	Anapc11	4.04095
11	120607066	C	3_prime_UTR_variant	Anapc11	3.71285
11	120607086	C	3_prime_UTR_variant	Anapc11	3.69721
11	120607187	T	3_prime_UTR_variant	Anapc11	3.86497
11	120607432	T	3_prime_UTR_variant	Anapc11	3.84359
11	120607560	C	3_prime_UTR_variant	Anapc11	2.92387
11	120607595	T	3_prime_UTR_variant	Anapc11	3.00062
11	120608006	A	3_prime_UTR_variant	Anapc11	3.25388
11	120608913	A	synonymous_variant	Npb	3.2481
11	120610658	T	3_prime_UTR_variant	Pcyt2	3.11593
11	120610668	T	3_prime_UTR_variant	Pcyt2	3.00471
11	120611025	A	intron_variant	Pcyt2	3.97568
11	120611912	C	intron_variant	Pcyt2	3.43876
11	120612138	G	non_coding_transcript_exon_variant	Pcyt2	3.67503
11	120612446	T	non_coding_transcript_exon_variant	Pcyt2	3.33445
11	120613336	G	intron_variant	Pcyt2	3.53769
11	120614410	T	splice_polypyrimidine_tract_variant,intron_variant	Pcyt2	4.18583
11	120615803	C	intron_variant	Pcyt2	3.63009
11	120615827	C	intron_variant	Pcyt2	3.60939
11	120625157	G	3_prime_UTR_variant	Mafg	4.01243
11	120625804	T	3_prime_UTR_variant	Mafg	3.42518
11	120628820	T	3_prime_UTR_variant	Mafg	3.51882
11	120629047	A	3_prime_UTR_variant	Mafg	2.95677
11	120630703	G	5_prime_UTR_variant	Mafg	3.16271
11	120639406	T	3_prime_UTR_variant	Pycr1	3.57618
11	120641451	T	missense_variant	Pycr1	2.67804
11	120641984	G	intron_variant	Pycr1	3.96694
11	120641998	G	intron_variant	Pycr1	3.29216
11	120643600	C	5_prime_UTR_variant	Pycr1	2.87488
11	120643696	C	5_prime_UTR_variant	Pycr1	3.17837
11	120654432	G	missense_variant	Notum	3.52746
11	120676802	A	intron_variant	Aspscr1	3.03106
[truncated: 607 more rows]

## Sheet: West_Lat
Chrm	Position	Variant	Modification	Gene	Zscore
1	9549820	A	intron_variant	Adhfe1	3.71775
1	9549989	T	intron_variant	Adhfe1	3.33634
1	9553377	T	missense_variant	Adhfe1	3.77733
1	9553546	T	intron_variant	Adhfe1	3.79023
1	9553623	T	splice_region_variant,synonymous_variant	Adhfe1	3.60251
1	9553893	A	intron_variant	Adhfe1	3.52717
1	9561281	C	non_coding_transcript_exon_variant	2610203C22Rik	4.05481
1	9561298	C	non_coding_transcript_exon_variant	2610203C22Rik	4.05741
1	9995327	A	intron_variant	Ppp1r42	4.0278
1	10003137	C	intron_variant	Ppp1r42	3.36587
1	10034898	A	intron_variant	Cops5	4.67189
1	10038059	C	5_prime_UTR_variant	Cops5	4.1746
1	10038490	C	intron_variant	Cspp1	3.52337
1	10082356	C	intron_variant	Cspp1	4.01754
1	10083428	T	intron_variant	Cspp1	4.70381
1	10113722	T	intron_variant	Cspp1	3.28756
1	10116744	G	intron_variant	Cspp1	3.69074
1	10184352	A	intron_variant	Arfgef1	3.49933
1	10337486	T	splice_polypyrimidine_tract_variant,intron_variant	Cpa6	3.14048
1	10488817	G	intron_variant	Cpa6	4.00666
1	10489045	A	intron_variant	Cpa6	3.49522
1	11545137	A	intron_variant	A830018L16Rik	3.13524
1	11598299	A	3_prime_UTR_variant	A830018L16Rik	3.13115
1	11747907	A	intron_variant	A830018L16Rik	4.01333
1	11748160	G	intron_variant	A830018L16Rik	3.75557
1	11933628	G	intron_variant	A830018L16Rik	3.25344
1	11974751	T	intron_variant	A830018L16Rik	3.28653
1	11974845	C	intron_variant	A830018L16Rik	4.07747
1	11975085	C	3_prime_UTR_variant	A830018L16Rik	3.51564
1	11975165	G	3_prime_UTR_variant	A830018L16Rik	4.08749
1	11975518	G	3_prime_UTR_variant	A830018L16Rik	3.53232
1	12796672	A	intron_variant	Sulf1	3.20166
1	12807964	C	synonymous_variant	Sulf1	3.14107
1	12808061	G	intron_variant	Sulf1	3.31318
1	13181152	T	intron_variant	Ncoa2	4.37871
1	13189989	T	intron_variant	Ncoa2	3.98997
1	13626562	C	3_prime_UTR_variant	Lactb2	3.65989
1	13629982	T	intron_variant	Lactb2	4.04956
1	13638452	T	intron_variant	Lactb2	4.63467
1	13672437	C	5_prime_UTR_variant	Xkr9	3.62813
1	15819055	A	missense_variant	Terf1	3.17763
1	15819757	G	missense_variant	Terf1	3.32773
1	15831341	T	intron_variant	Terf1	3.32328
1	15854563	G	3_prime_UTR_variant	Sbspon	3.41578
1	15854689	G	3_prime_UTR_variant	Sbspon	3.3264
1	17602678	C	missense_variant	Pi15	3.32511
1	20199300	T	intron_variant	Pkhd1	4.59048
1	20200552	T	missense_variant	Pkhd1	4.22385
1	20200626	A	synonymous_variant	Pkhd1	4.66807
1	20200989	G	synonymous_variant	Pkhd1	3.90607
1	20201211	A	synonymous_variant	Pkhd1	4.28821
1	20201241	C	synonymous_variant	Pkhd1	4.05358
1	20201277	G	synonymous_variant	Pkhd1	4.08993
1	20209092	T	intron_variant	Pkhd1	5.38503
1	20209281	T	missense_variant	Pkhd1	4.07641
1	20209282	T	synonymous_variant	Pkhd1	4.03974
1	20209301	A	missense_variant	Pkhd1	3.5176
1	20209344	G	intron_variant	Pkhd1	4.45674
1	20209376	T	intron_variant	Pkhd1	5.11882
1	20509040	T	missense_variant	Pkhd1	3.15302
1	20550616	C	intron_variant	Pkhd1	5.18109
1	20558708	G	missense_variant	Pkhd1	3.53456
1	20565556	C	intron_variant	Pkhd1	3.29957
1	20565578	G	intron_variant	Pkhd1	3.36701
1	20571327	C	intron_variant	Pkhd1	3.74004
1	20731039	A	intron_variant	Il17a	3.13929
1	21218624	T	5_prime_UTR_variant	Tmem14a	3.1406
1	21218694	A	5_prime_UTR_variant	Tmem14a	3.42323
1	21218706	G	5_prime_UTR_variant	Tmem14a	3.15096
1	24055711	A	intron_variant	Fam135a	3.69424
1	24057236	T	5_prime_UTR_variant	Fam135a	4.72777
1	24068071	A	intron_variant	Fam135a	4.10449
1	24312423	C	intron_variant	Col19a1	3.84991
1	25067285	G	downstream_gene_variant	Adgrb3	3.26865
1	25487979	G	synonymous_variant	Adgrb3	3.62379
1	30808816	C	splice_region_variant,splice_polypyrimidine_tract_variant,intron_variant	Phf3	3.25545
1	30811894	A	synonymous_variant	Phf3	3.18601
1	30816411	G	intron_variant	Phf3	3.55088
1	30816447	C	intron_variant	Phf3	3.73522
1	30816644	T	intron_variant	Phf3	3.60601
1	30820043	A	intron_variant	Phf3	3.94489
1	30830434	T	missense_variant	Phf3	3.95724
1	31203049	C	intron_variant	Lgsn	3.55246
1	31203499	C	synonymous_variant	Lgsn	3.28935
1	31203816	T	synonymous_variant	Lgsn	3.46407
1	31203837	C	synonymous_variant	Lgsn	3.49553
1	31204000	A	missense_variant	Lgsn	3.52128
1	31204012	T	missense_variant	Lgsn	3.53108
1	31204599	C	3_prime_UTR_variant	Lgsn	3.13677
1	32414921	C	synonymous_variant	Khdrbs2	3.1308
1	32619084	G	intron_variant	Khdrbs2	3.16555
1	32644114	T	synonymous_variant	Khdrbs2	3.13066
1	33512088	G	synonymous_variant	Prim2	4.59933
1	33514094	C	intron_variant	Prim2	4.6558
1	33740146	C	3_prime_UTR_variant	Rab23	3.49446
1	33740454	C	3_prime_UTR_variant	Rab23	3.54338
1	33740474	G	3_prime_UTR_variant	Rab23	3.50077
1	33740558	A	3_prime_UTR_variant	Rab23	3.48582
1	33768087	G	intron_variant	Zfp451	3.19352
1	33777444	C	missense_variant	Zfp451	3.676
1	33779200	G	splice_polypyrimidine_tract_variant,intron_variant	Zfp451	3.27545
1	33786520	G	missense_variant	Zfp451	3.13348
1	33794300	C	intron_variant	Zfp451	3.28253
1	33797541	C	intron_variant	Zfp451	3.21316
1	33799331	T	intron_variant	Zfp451	4.05577
1	33799662	G	intron_variant	Zfp451	3.27906
1	33883456	G	synonymous_variant	Bend6	3.70601
1	34121856	A	missense_variant	Dst	3.38818
1	34122125	C	missense_variant	Dst	3.52728
1	34152185	A	splice_polypyrimidine_tract_variant,intron_variant	Dst	3.47003
1	34154655	A	intron_variant	Dst	3.85012
1	34156560	C	intron_variant	Dst	3.54528
1	34161199	T	intron_variant	Dst	3.24141
1	34163785	C	intron_variant	Dst	3.46726
1	34163834	A	intron_variant	Dst	3.46225
1	34169639	T	intron_variant	Dst	3.31305
1	34169643	T	intron_variant	Dst	3.23315
1	34169693	G	intron_variant	Dst	3.38123
1	34169705	G	intron_variant	Dst	3.57176
1	34169718	A	intron_variant	Dst	3.45585
1	34178104	G	synonymous_variant	Dst	3.18779
1	34178111	A	synonymous_variant	Dst	3.16444
1	34179319	C	synonymous_variant	Dst	3.21917
1	34179493	A	synonymous_variant	Dst	4.02588
1	34179544	C	missense_variant	Dst	3.38567
1	34180100	G	missense_variant	Dst	3.64169
1	34185868	T	intron_variant	Dst	3.81521
1	34185869	G	intron_variant	Dst	3.46078
1	34188610	T	synonymous_variant	Dst	3.82833
1	34188766	C	synonymous_variant	Dst	3.21951
1	34189403	G	missense_variant	Dst	4.40939
1	34189417	C	synonymous_variant	Dst	4.54515
1	34189623	A	missense_variant	Dst	4.75467
1	34190309	G	missense_variant	Dst	3.25394
1	34190349	T	missense_variant	Dst	3.64681
1	34190747	C	missense_variant	Dst	4.23062
1	34191110	G	missense_variant	Dst	3.23948
1	34193246	G	missense_variant	Dst	3.77453
1	34211179	C	synonymous_variant	Dst	3.21263
1	34225968	G	missense_variant	Dst	3.30888
1	34226069	A	intron_variant	Dst	3.47338
1	34227896	A	synonymous_variant	Dst	3.21268
1	34228067	C	missense_variant	Dst	3.25304
1	34544312	G	3_prime_UTR_variant	Prss40	4.30819
1	34544356	G	3_prime_UTR_variant	Prss40	3.79141
1	34552457	T	3_prime_UTR_variant	Prss40	4.64964
1	34552558	G	3_prime_UTR_variant	Prss40	4.84434
1	34552563	T	missense_variant	Prss40	4.93848
1	34552687	A	synonymous_variant	Prss40	4.46471
1	34552720	C	synonymous_variant	Prss40	4.88783
1	34552750	C	synonymous_variant	Prss40	4.79143
1	34552843	C	intron_variant	Prss40	4.70756
1	34558040	T	synonymous_variant	Prss40	5.38016
1	34559706	T	intron_variant	Prss40	4.77693
1	34587241	G	missense_variant	Amer3	3.23906
1	34588334	T	synonymous_variant	Amer3	3.3742
1	34810642	C	intron_variant	Arhgef4	3.42543
1	34812612	G	3_prime_UTR_variant	Arhgef4	3.27553
1	34812727	A	3_prime_UTR_variant	Arhgef4	3.29013
1	34815090	G	3_prime_UTR_variant	Fam168b	3.29101
1	34815682	T	3_prime_UTR_variant	Fam168b	3.27088
1	34816987	A	3_prime_UTR_variant	Fam168b	3.2676
1	34818122	G	synonymous_variant	Fam168b	3.29561
1	34820065	A	intron_variant	Fam168b	3.48414
1	34851727	T	5_prime_UTR_variant	Plekhb2	3.27816
1	34863225	T	intron_variant	Plekhb2	3.14902
1	34877232	C	3_prime_UTR_variant	Plekhb2	3.24904
1	34877775	A	3_prime_UTR_variant	Plekhb2	3.26741
1	34878949	T	3_prime_UTR_variant	Plekhb2	3.23736
1	34878977	G	3_prime_UTR_variant	Plekhb2	3.28931
1	34879053	C	3_prime_UTR_variant	Plekhb2	3.27468
1	34879097	T	3_prime_UTR_variant	Plekhb2	3.25312
1	36411539	A	intron_variant	Fer1l5	3.52169
1	36499328	C	intron_variant	Cnnm4	4.65046
1	36578537	G	synonymous_variant	Fam178b	3.13977
1	36796209	T	synonymous_variant	Tmem131	3.72054
1	36807900	A	synonymous_variant	Tmem131	3.6784
1	36808425	A	synonymous_variant	Tmem131	3.59562
1	36812593	T	missense_variant	Tmem131	3.92857
1	36815313	T	intron_variant	Tmem131	4.10545
1	36834817	G	synonymous_variant	Tmem131	3.49584
1	36854990	A	intron_variant	Tmem131	4.00633
1	36855062	A	intron_variant	Tmem131	3.94292
1	37444567	G	3_prime_UTR_variant	Mgat4a	3.49375
1	37456420	G	intron_variant	Mgat4a	3.45241
1	37456795	G	intron_variant	Mgat4a	3.48847
1	37466499	G	intron_variant	Mgat4a	3.93397
1	38996207	T	missense_variant	Pdcl3	3.32152
1	40539163	T	intron_variant	Il18rap	3.19721
1	43114150	T	3_prime_UTR_variant	AI597479	4.57981
1	43570009	T	3_prime_UTR_variant	Nck2	3.72329
1	43570021	A	3_prime_UTR_variant	Nck2	3.22369
1	45801946	T	intron_variant	Wdr75	3.14359
1	51300909	C	synonymous_variant	Cavin2	3.183
1	51760282	C	intron_variant	Myo1b	3.40042
1	51770966	C	intron_variant	Myo1b	3.16016
1	58017532	C	synonymous_variant	Sgo2a	3.15501
1	58833550	G	intron_variant	Casp8	3.13874
1	58908427	A	intron_variant	Trak2	3.45782
1	58908446	G	intron_variant	Trak2	3.16247
1	58910240	C	missense_variant	Trak2	3.15457
1	58915877	C	intron_variant	Trak2	3.87169
1	59344330	T	synonymous_variant	Cdk15	3.63248
1	60144263	A	intron_variant	Carf	3.34972
1	62238890	T	missense_variant	Pard3b	3.53666
1	62238927	G	synonymous_variant	Pard3b	3.34376
1	62275939	C	intron_variant	Pard3b	3.8975
1	63678648	G	intron_variant	Dytn	3.37002
1	63701470	A	intron_variant	Mdh1b	3.17096
1	63756202	T	missense_variant	4933402D24Rik	3.13576
1	65166373	T	intron_variant	Idh1	3.18921
1	65171280	T	intron_variant	Idh1	3.88436
1	65171328	T	intron_variant	Idh1	3.62179
1	65222396	T	intron_variant	Pikfyve	3.34197
1	65388972	A	3_prime_UTR_variant	Pth2r	4.38211
1	66831270	T	3_prime_UTR_variant	Acadl	3.26516
1	68036549	T	3_prime_UTR_variant	Erbb4	3.14203
1	68036563	T	3_prime_UTR_variant	Erbb4	3.55529
1	68037171	T	3_prime_UTR_variant	Erbb4	3.89308
1	71317235	C	synonymous_variant	Abca12	3.17403
1	71321981	A	intron_variant	Abca12	3.17713
1	71657126	G	non_coding_transcript_exon_variant	Apol7d	3.55712
1	72659107	G	synonymous_variant	Ankar	3.43664
1	72860904	T	3_prime_UTR_variant	Igfbp5	3.87461
1	72861860	A	3_prime_UTR_variant	Igfbp5	4.12131
1	72862024	C	3_prime_UTR_variant	Igfbp5	3.25904
1	72874534	T	5_prime_UTR_variant	Igfbp5	4.66616
1	74529738	G	3_prime_UTR_variant	Cnot9	3.59748
1	74560190	G	intron_variant	Plcd4	3.17544
1	74560253	G	intron_variant	Plcd4	3.17351
1	74566214	C	downstream_gene_variant	Plcd4	3.40515
1	74566680	A	3_prime_UTR_variant	Zfp142	3.12999
1	74566712	T	3_prime_UTR_variant	Zfp142	3.30979
1	74566781	G	3_prime_UTR_variant	Zfp142	3.70421
1	74700589	C	3_prime_UTR_variant	Ttll4	3.46234
1	75365288	G	intron_variant	Des	3.27084
1	75469436	C	synonymous_variant	Asic4	3.57475
1	75472884	G	missense_variant	Asic4	3.47343
1	75525529	T	intron_variant	Stk11ip	3.27166
1	79709080	G	intron_variant	Wdfy1	3.43283
1	79796797	G	intron_variant	Serpine2	3.30823
1	79801307	A	intron_variant	Serpine2	3.12953
1	80267350	T	intron_variant	Cul3	3.44819
1	80282540	A	intron_variant	Cul3	3.82486
1	80501750	A	missense_variant	Dock10	3.50148
1	80501871	C	3_prime_UTR_variant	Dock10	3.76469
1	80515570	T	synonymous_variant	Dock10	3.80432
1	80528468	A	intron_variant	Dock10	3.50785
1	80529972	A	intron_variant	Dock10	3.72327
1	80568715	T	intron_variant	Dock10	3.26746
1	80584898	T	intron_variant	Dock10	4.07286
1	80585304	T	intron_variant	Dock10	3.53599
1	80615635	T	intron_variant	Dock10	3.80818
1	83022830	C	synonymous_variant	Slc19a3	3.1767
1	83026235	C	synonymous_variant	Slc19a3	3.20278
1	85941589	A	missense_variant	Gpr55	3.22714
1	86024631	T	3_prime_UTR_variant	Spata3	3.21245
1	86275967	A	3_prime_UTR_variant	Armc9	3.53934
1	86305558	A	synonymous_variant	B3gnt7	3.30898
1	87665600	T	intron_variant	Inpp5d	3.69538
1	87691923	A	intron_variant	Inpp5d	3.82442
1	87765372	T	synonymous_variant	Atg16l1	3.37282
1	87814668	T	splice_polypyrimidine_tract_variant,intron_variant	Sag	3.54165
1	87918599	C	synonymous_variant	Dgkd	3.36021
1	87946565	A	3_prime_UTR_variant	Usp40	3.44947
1	88007345	C	missense_variant	Usp40	3.90145
1	90766768	G	downstream_gene_variant	Col6a3	3.19575
1	90767134	G	3_prime_UTR_variant	Col6a3	3.92367
1	90768534	T	intron_variant	Col6a3	3.83766
1	90782426	G	intron_variant	Col6a3	3.14852
1	90782509	G	intron_variant	Col6a3	3.31957
1	91320336	A	3_prime_UTR_variant	Scly	3.25213
1	91334587	A	intron_variant	Espnl	3.27009
1	91334831	T	intron_variant	Espnl	3.1663
1	91417949	T	synonymous_variant	Per2	3.24073
1	91427926	A	synonymous_variant	Per2	4.96879
1	91427974	T	synonymous_variant	Per2	4.20629
1	91432908	C	splice_polypyrimidine_tract_variant,intron_variant	Per2	4.99995
1	91445550	G	missense_variant	Per2	3.84565
1	91505269	A	intron_variant	Traf3ip1	3.50513
1	91507295	G	intron_variant	Traf3ip1	3.22654
1	91519816	T	intron_variant	Traf3ip1	3.47962
1	91520992	T	synonymous_variant	Traf3ip1	3.23713
1	91521043	A	intron_variant	Traf3ip1	3.35032
1	96828702	C	intron_variant	Slco4c1	3.93875
1	96828751	G	intron_variant	Slco4c1	4.22156
1	96829021	A	intron_variant	Slco4c1	3.76872
1	96831868	G	intron_variant	Slco4c1	3.46328
1	96832037	G	synonymous_variant	Slco4c1	3.6165
1	96832136	T	synonymous_variant	Slco4c1	3.81162
1	96832155	C	splice_polypyrimidine_tract_variant,intron_variant	Slco4c1	3.77781
1	96837300	T	intron_variant	Slco4c1	3.88466
1	96837363	A	intron_variant	Slco4c1	3.83051
1	96837560	C	synonymous_variant	Slco4c1	3.98219
1	96837637	C	intron_variant	Slco4c1	3.8332
1	96839221	C	synonymous_variant	Slco4c1	3.56167
1	96841109	C	intron_variant	Slco4c1	3.33406
1	96841248	A	synonymous_variant	Slco4c1	3.8702
1	99967372	A	missense_variant	Cntnap5b	3.17931
1	104768655	C	5_prime_UTR_variant	Cdh20	3.1921
1	106713372	C	5_prime_UTR_variant	Bcl2	3.30132
1	107532391	C	5_prime_UTR_variant	Serpinb10	3.46793
1	110060916	T	intron_variant	Cdh7	3.45115
1	118459761	C	intron_variant	Clasp1	3.19066
1	118505611	A	intron_variant	Clasp1	3.46943
1	120244134	A	synonymous_variant	Steap3	3.34422
1	125910612	C	intron_variant	Lypd1	3.4603
1	125913595	A	downstream_gene_variant	Nckap5	3.20896
1	126025421	C	synonymous_variant	Nckap5	3.67616
1	126025638	C	missense_variant	Nckap5	3.27807
1	126025876	G	missense_variant	Nckap5	3.72692
1	126026841	G	missense_variant	Nckap5	3.26411
1	129595337	G	intron_variant	Thsd7b	3.13196
1	129628891	T	missense_variant	Thsd7b	3.55425
1	129915662	T	synonymous_variant	Thsd7b	4.25927
1	129921282	A	synonymous_variant	Thsd7b	3.71496
1	131024603	T	3_prime_UTR_variant	Il10	3.78884
1	131055617	G	intron_variant	Mapkapk2	3.74195
1	131057058	C	intron_variant	Mapkapk2	3.28894
1	131129493	A	synonymous_variant	Dyrk3	3.4579
1	131345752	A	intron_variant	Srgap2	3.15928
1	131411875	G	synonymous_variant	Srgap2	3.33027
1	131539297	A	downstream_gene_variant	Fam72a	3.73897
1	131771281	C	3_prime_UTR_variant	Slc26a9	3.15761
1	134390490	C	synonymous_variant	Mgat4f	3.17453
1	135136083	C	splice_polypyrimidine_tract_variant,intron_variant	Ptpn7	3.30016
1	135136095	T	splice_region_variant,splice_polypyrimidine_tract_variant,intron_variant	Ptpn7	3.31831
1	135139234	C	synonymous_variant	Ptpn7	3.27963
1	135365174	G	splice_donor_5th_base_variant,intron_variant	Lmod1	3.69031
1	135366159	T	3_prime_UTR_variant	Lmod1	3.55891
1	135366343	A	3_prime_UTR_variant	Lmod1	3.34666
1	135366598	T	3_prime_UTR_variant	Lmod1	3.12722
1	135366664	A	3_prime_UTR_variant	Lmod1	3.24994
1	135367099	A	3_prime_UTR_variant	Lmod1	3.46976
1	135371456	A	3_prime_UTR_variant	Shisa4	3.5054
1	135371468	C	3_prime_UTR_variant	Shisa4	4.03269
1	135371736	T	3_prime_UTR_variant	Shisa4	3.49506
1	135372401	A	intron_variant	Shisa4	3.36054
1	135532666	A	synonymous_variant	Nav1	4.24743
1	135537386	C	intron_variant	Nav1	3.14159
1	136550936	G	intron_variant	Kif14	3.37102
1	136550939	C	intron_variant	Kif14	3.63884
1	136551022	C	intron_variant	Kif14	3.53754
1	136629125	C	3_prime_UTR_variant	Zfp281	3.46744
1	138963434	A	upstream_gene_variant	Dennd1b	3.23681
1	139133715	T	synonymous_variant	Dennd1b	3.87404
1	139133748	C	synonymous_variant	Dennd1b	3.4595
1	139551055	A	intron_variant	Cfhr1	3.78545
1	150595219	A	synonymous_variant	Hmcn1	3.30958
1	151649265	C	splice_polypyrimidine_tract_variant,intron_variant	Niban1	3.87588
1	152383581	A	intron_variant	Tsen15	3.21696
1	152499864	G	intron_variant	Colgalt2	3.15762
1	152517270	T	3_prime_UTR_variant	Rgl1	3.23846
1	152517795	A	3_prime_UTR_variant	Rgl1	3.33123
1	153073991	G	intron_variant	Nmnat2	3.76734
1	153086280	G	intron_variant	Nmnat2	3.4389
1	153126850	C	synonymous_variant	Lamc2	4.09148
1	153126949	G	intron_variant	Lamc2	3.86632
1	153131736	G	intron_variant	Lamc2	4.26985
1	153134955	C	intron_variant	Lamc2	3.39817
1	153136866	C	synonymous_variant	Lamc2	3.39204
1	153141614	A	synonymous_variant	Lamc2	3.68813
1	153141663	C	missense_variant	Lamc2	4.019
1	153145770	C	intron_variant	Lamc2	3.35777
1	153435870	A	intron_variant	Shcbp1l	3.4404
1	153740713	C	intron_variant	Rgs16	3.89743
1	153740825	A	intron_variant	Rgs16	3.38705
1	153740994	G	intron_variant	Rgs16	4.23029
1	153741062	G	intron_variant	Rgs16	3.92661
1	153741076	T	intron_variant	Rgs16	3.42686
1	153744215	C	3_prime_UTR_variant	Rgs16	3.5653
1	153754553	A	missense_variant	Rnasel	4.3538
1	153759541	T	splice_region_variant,splice_polypyrimidine_tract_variant,intron_variant	Rnasel	4.29293
1	153760682	G	intron_variant	Rnasel	4.04827
1	153762056	A	intron_variant	Rnasel	4.97921
1	153793886	A	intron_variant,non_coding_transcript_variant	Gm41974	4.34197
1	153794050	A	intron_variant	Rgsl1	4.22824
1	153804141	T	intron_variant,non_coding_transcript_variant	Gm41974	3.71653
1	155845375	C	3_prime_UTR_variant	Cep350	3.95185
1	155846024	G	3_prime_UTR_variant	Cep350	3.52447
1	155846503	G	3_prime_UTR_variant	Cep350	4.00056
1	155846688	G	3_prime_UTR_variant	Cep350	3.62687
1	158246333	A	synonymous_variant	Brinp2	3.59737
1	158246693	A	synonymous_variant	Brinp2	3.73983
1	158505363	C	intron_variant,non_coding_transcript_variant	Gm37679	3.62617
1	158505605	A	intron_variant	Astn1	3.49299
1	158505623	G	intron_variant	Astn1	3.49166
1	158505629	A	intron_variant	Astn1	3.621
1	158509821	A	intron_variant	Astn1	4.26285
1	158510027	T	intron_variant	Astn1	4.27633
1	158612314	A	intron_variant	Astn1	3.53258
1	161090254	G	3_prime_UTR_variant	Klhl20	3.75134
1	161093638	A	intron_variant	Klhl20	3.25091
1	161099381	A	intron_variant	Klhl20	3.7888
1	161168384	C	3_prime_UTR_variant	Ankrd45	4.41768
1	161169102	A	3_prime_UTR_variant	Ankrd45	4.17555
1	161416928	A	intron_variant	Tnfsf4	3.29189
1	163703319	G	intron_variant	Mettl11b	3.29454
1	163703325	G	intron_variant	Mettl11b	3.28468
1	163703878	G	intron_variant	Mettl11b	3.17054
1	163703913	A	intron_variant	Mettl11b	4.55749
1	163704028	G	synonymous_variant	Mettl11b	3.2609
1	163779983	G	intron_variant	Kifap3	4.35561
1	163795893	C	intron_variant	Kifap3	4.52706
1	163814484	C	intron_variant	Kifap3	4.75917
1	163815708	G	intron_variant	Kifap3	4.32035
1	163829105	A	intron_variant	Kifap3	3.49968
1	163990690	A	intron_variant	BC055324	3.19929
1	164050520	G	intron_variant	Sele	3.92746
1	164050861	T	intron_variant	Sele	3.1299
1	164051547	C	synonymous_variant	Sele	3.42957
1	164051574	A	synonymous_variant	Sele	3.48676
1	164051688	C	synonymous_variant	Sele	3.29181
1	164051700	C	synonymous_variant	Sele	3.20737
1	164051703	T	synonymous_variant	Sele	3.33854
1	164051715	G	synonymous_variant	Sele	3.30431
1	164052006	G	synonymous_variant	Sele	3.13706
1	164053546	C	synonymous_variant	Sele	3.52472
1	164053900	A	synonymous_variant	Sele	4.05375
1	164075907	G	intron_variant	Sell	3.645
1	164079410	T	intron_variant	Sell	4.02187
1	164343190	A	intron_variant	Nme7	3.61748
1	164379535	C	intron_variant	Nme7	3.89119
1	164385623	A	intron_variant	Nme7	3.87374
1	165524925	T	intron_variant	Adcy10	4.1566
1	165539827	C	synonymous_variant	Adcy10	3.70992
1	165539854	C	synonymous_variant	Adcy10	3.67371
1	167309292	T	splice_polypyrimidine_tract_variant,intron_variant	Tmco1	4.15027
1	170976072	C	downstream_gene_variant	Gm34968	3.77685
1	171113910	G	upstream_gene_variant	Cfap126	3.35598
1	172118968	G	missense_variant	Copa	3.17315
1	172232166	G	intron_variant	Atp1a4	3.31697
1	172232169	T	intron_variant	Atp1a4	3.30766
1	172290470	G	non_coding_transcript_exon_variant	LOC115487369	3.31432
1	172290516	A	non_coding_transcript_exon_variant	LOC115487369	3.40618
1	172290518	G	non_coding_transcript_exon_variant	LOC115487369	3.46882
1	174593127	A	intron_variant	Fmn2	3.84691
1	177023590	T	3_prime_UTR_variant	Akt3	3.71684
1	178915238	A	missense_variant	Kif26b	3.84909
1	178915325	G	synonymous_variant	Kif26b	3.16086
1	179395328	A	intron_variant	Smyd3	3.33312
1	179531525	C	intron_variant	Tfb2m	3.39953
1	179531554	C	intron_variant	Tfb2m	3.38991
1	179752506	A	synonymous_variant	Ahctf1	3.49423
1	180159734	A	intron_variant	Cdc42bpa	3.20085
1	180162806	C	3_prime_UTR_variant	Cdc42bpa	3.3404
1	180163316	C	3_prime_UTR_variant	Cdc42bpa	3.29331
1	180163318	A	3_prime_UTR_variant	Cdc42bpa	3.2555
1	180163648	A	3_prime_UTR_variant	Cdc42bpa	3.13716
1	180163713	G	3_prime_UTR_variant	Cdc42bpa	3.84898
1	180163903	G	3_prime_UTR_variant	Cdc42bpa	3.34397
1	180164795	C	3_prime_UTR_variant	Cdc42bpa	3.47275
1	180436485	A	3_prime_UTR_variant	Stum	3.34593
1	180437064	C	3_prime_UTR_variant	Stum	3.13826
1	180973169	T	synonymous_variant	Tmem63a	3.2948
1	180973262	A	intron_variant	Tmem63a	3.2919
1	180973307	T	intron_variant	Tmem63a	3.15084
1	180974217	C	synonymous_variant	Tmem63a	3.26741
1	180974370	C	3_prime_UTR_variant	Tmem63a	3.27988
1	180976179	G	downstream_gene_variant	Tmem63a	3.41753
1	180976289	A	downstream_gene_variant	Tmem63a	3.3012
1	184944965	A	synonymous_variant	Mark1	3.17694
1	185204434	A	intron_variant	Rab3gap2	3.25882
1	185234237	A	intron_variant	Rab3gap2	3.26101
1	185251069	C	synonymous_variant	Rab3gap2	3.23702
1	185251670	G	synonymous_variant	Rab3gap2	3.77083
1	185251824	A	intron_variant	Rab3gap2	3.31923
1	185255716	C	intron_variant	Rab3gap2	3.37935
1	185255780	A	synonymous_variant	Rab3gap2	3.34371
1	185267129	T	intron_variant	Rab3gap2	3.64225
1	185353917	G	intron_variant	Bpnt1	3.33079
1	185353989	C	synonymous_variant	Bpnt1	3.63089
1	185354037	A	synonymous_variant	Bpnt1	3.91956
1	185413514	T	synonymous_variant	Eprs	3.83737
1	186100178	C	intron_variant	Lyplal1	4.13647
1	186100241	T	missense_variant	Lyplal1	4.14175
1	186114285	G	missense_variant	Lyplal1	4.32369
1	186630475	T	intron_variant	Tgfb2	3.35433
1	188648344	C	synonymous_variant	Ush2a	3.19003
1	188654453	A	intron_variant	Ush2a	4.03371
1	188826390	G	synonymous_variant	Ush2a	3.67594
1	188912068	A	synonymous_variant	Ush2a	3.63386
1	188987552	T	missense_variant	Kctd3	3.49665
1	189657762	A	missense_variant	Cenpf	3.26213
1	189682374	A	missense_variant	Cenpf	3.14147
1	191082292	T	missense_variant	Nsl1	4.60149
1	191569509	C	intron_variant	Dtl	3.82589
1	191569548	G	intron_variant	Dtl	4.84521
1	191569591	T	intron_variant	Dtl	4.5709
1	191569698	C	5_prime_UTR_variant	Dtl	4.57603
1	191570562	T	intron_variant	Dtl	4.16836
1	191570739	T	intron_variant	Dtl	3.51778
1	192337355	T	intron_variant	Kcnh1	4.53714
1	192337531	G	synonymous_variant	Kcnh1	4.31341
1	192986515	C	intron_variant	Syt14	3.66893
1	193194707	T	intron_variant	Traf3ip3	3.39504
1	193302120	A	5_prime_UTR_variant	Lamb3	3.77983
1	193321111	T	synonymous_variant	Lamb3	3.1361
2	3366211	C	intron_variant	Olah	4.24639
2	3366232	A	intron_variant	Olah	4.21424
2	3450372	C	splice_region_variant,synonymous_variant	Dclre1c	3.89495
2	3457512	G	3_prime_UTR_variant	Suv39h2	3.3312
2	3459389	C	3_prime_UTR_variant	Dclre1c	3.32581
2	3459650	C	3_prime_UTR_variant	Dclre1c	3.60065
2	3461000	T	3_prime_UTR_variant	Dclre1c	3.34682
2	3462529	C	3_prime_UTR_variant	Dclre1c	3.21367
2	3506020	C	non_coding_transcript_exon_variant	Hspa14	3.58364
2	3525185	A	3_prime_UTR_variant	Cdnf	3.20756
2	3779804	T	3_prime_UTR_variant	Fam107b	3.2544
2	3781020	A	3_prime_UTR_variant	Fam107b	3.19111
2	3781133	A	3_prime_UTR_variant	Fam107b	4.9542
2	3781683	T	3_prime_UTR_variant	Fam107b	5.0807
2	3781745	T	3_prime_UTR_variant	Fam107b	3.4203
2	3781958	C	3_prime_UTR_variant	Fam107b	4.94899
2	6390943	T	intron_variant	Usp6nl	3.72751
2	10094978	T	intron_variant	Itih2	3.37377
2	10110983	C	intron_variant	Itih2	3.48044
2	10127749	A	intron_variant	Itih2	3.35433
2	10206759	C	splice_polypyrimidine_tract_variant,intron_variant	Itih5	3.25906
2	10206835	T	synonymous_variant	Itih5	3.18365
2	10238540	A	intron_variant	Itih5	3.16783
2	10238891	T	intron_variant	Itih5	3.27785
2	11530046	A	intron_variant	Pfkfb3	3.18994
2	11530265	G	intron_variant	Pfkfb3	3.66369
2	11585383	G	downstream_gene_variant	Rbm17	3.63516
2	12978145	T	splice_polypyrimidine_tract_variant,intron_variant	Pter	3.30234
2	13325389	G	intron_variant	Cubn	3.37341
2	13339974	C	synonymous_variant	Cubn	3.4175
2	13440556	T	splice_polypyrimidine_tract_variant,intron_variant	Cubn	3.5703
2	14147258	C	3_prime_UTR_variant	Stam	4.2667
2	14147647	T	3_prime_UTR_variant	Stam	4.0891
2	14147811	T	3_prime_UTR_variant	Stam	4.11487
2	14147829	C	3_prime_UTR_variant	Stam	4.08258
2	14276370	C	synonymous_variant	Mrc1	3.38479
2	14280023	G	intron_variant	Mrc1	3.53383
2	14280122	A	intron_variant	Mrc1	3.54973
2	14289259	C	intron_variant	Mrc1	3.28507
2	14292668	C	intron_variant	Mrc1	3.13178
2	14304235	G	intron_variant	Mrc1	3.38826
2	14304241	A	intron_variant	Mrc1	3.24366
2	14304264	T	intron_variant	Mrc1	3.41323
2	14307830	A	intron_variant	Mrc1	3.16572
2	14328634	C	intron_variant	Mrc1	3.40505
2	14388470	C	5_prime_UTR_variant	Slc39a12	4.4813
2	14389468	A	missense_variant	Slc39a12	3.7245
2	14389469	A	missense_variant	Slc39a12	3.73251
2	14405090	G	missense_variant	Slc39a12	3.51424
2	14958834	A	5_prime_UTR_variant	Cacnb2	3.52103
2	18845814	C	intron_variant	Pip4k2a	3.98787
2	18845959	C	missense_variant	Pip4k2a	3.2066
2	18847699	T	intron_variant	Pip4k2a	3.76078
2	21828234	A	3_prime_UTR_variant	Gpr158	3.44021
2	21828884	A	3_prime_UTR_variant	Gpr158	3.70011
2	22423138	G	intron_variant	Myo3a	3.59911
2	22423146	A	intron_variant	Myo3a	3.65053
2	22542294	G	intron_variant	Myo3a	4.23705
2	22542313	G	intron_variant	Myo3a	4.05177
2	22544483	A	intron_variant	Myo3a	4.28015
2	22544484	A	intron_variant	Myo3a	4.30328
2	22544489	C	intron_variant	Myo3a	4.26203
2	22544523	T	intron_variant	Myo3a	3.8876
2	22565154	A	intron_variant	Myo3a	4.66249
2	22849665	G	intron_variant	Apbb1ip	4.15529
2	24405667	A	intron_variant	Psd4	3.14181
2	25062569	C	3_prime_UTR_variant	Nsmf	3.90774
2	25353620	G	synonymous_variant	Dpp7	3.18087
2	25364045	T	intron_variant	Uap1l1	3.22587
2	25365315	T	intron_variant	Uap1l1	3.17699
2	25814038	T	intron_variant	Glt6d1	3.21944
2	25814101	T	intron_variant	Glt6d1	3.38217
2	25815828	A	5_prime_UTR_variant	Glt6d1	5.05311
2	25815829	A	5_prime_UTR_variant	Glt6d1	5.07082
2	25939959	T	synonymous_variant	Camsap1	3.41832
2	26005541	A	intron_variant	Ubac1	3.42867
2	26057278	A	3_prime_UTR_variant	Nacc2	4.44932
2	26222416	G	intron_variant	Qsox2	4.04603
2	26467841	G	synonymous_variant	Notch1	3.16975
2	27177184	A	intron_variant	Dbh	3.41204
2	27177284	G	intron_variant	Dbh	3.37958
2	27177406	A	synonymous_variant	Dbh	3.60011
2	27177475	G	intron_variant	Dbh	3.37487
2	27177657	T	intron_variant	Dbh	3.21482
2	27191692	G	intron_variant	Sardh	3.43677
2	27192118	T	intron_variant	Sardh	3.19584
2	27262083	G	downstream_gene_variant	Vav2	3.17908
2	27284916	C	intron_variant	Vav2	4.06928
2	27464206	T	splice_polypyrimidine_tract_variant,intron_variant	Brd3	3.17944
2	27968269	C	intron_variant	Col5a1	3.14055
2	27974204	A	intron_variant	Col5a1	3.32655
2	27986553	C	intron_variant	Col5a1	3.19096
2	27986555	G	intron_variant	Col5a1	3.36121
2	27986596	A	intron_variant	Col5a1	3.64744
2	27986713	T	splice_region_variant,splice_polypyrimidine_tract_variant,intron_variant	Col5a1	3.54524
2	27986817	C	intron_variant	Col5a1	3.54807
2	27986843	G	intron_variant	Col5a1	3.52513
2	27986853	T	intron_variant	Col5a1	3.56728
2	28823288	G	3_prime_UTR_variant	Gtf3c4	3.29753
2	28824247	C	3_prime_UTR_variant	Gtf3c4	3.27857
2	28824559	A	3_prime_UTR_variant	Gtf3c4	3.44373
2	28825376	C	3_prime_UTR_variant	Gtf3c4	3.16718
2	28826587	A	3_prime_UTR_variant	Gtf3c4	3.3271
2	28916052	G	5_prime_UTR_variant	Barhl1	3.30789
2	29923634	G	synonymous_variant	Odf2	3.16227
2	30284487	A	synonymous_variant	Dolk	3.18214
2	30284490	T	synonymous_variant	Dolk	3.19491
2	30285000	G	synonymous_variant	Dolk	3.43113
2	30285446	G	synonymous_variant	Dolk	3.1368
2	30285944	G	synonymous_variant	Dolk	3.20896
2	30317076	T	intron_variant	Nup188	3.22683
2	30326390	C	intron_variant	Nup188	3.1788
2	30344167	G	3_prime_UTR_variant	Nup188	3.6075
2	30346177	G	intron_variant	Sh3glb2	3.14431
2	30473374	G	missense_variant	Ier5l	3.67592
2	31022961	A	downstream_gene_variant	Usp20	3.15145
2	31583372	G	intron_variant	Fubp3	3.49477
2	31616141	G	3_prime_UTR_variant	Fubp3	3.16947
2	32221258	T	intron_variant	Prrc2b	3.36918
2	32221554	A	intron_variant	Prrc2b	3.58648
2	32777458	G	3_prime_UTR_variant	Cfap157	3.33756
2	32788206	C	3_prime_UTR_variant	Stxbp1	5.07898
2	32819879	C	synonymous_variant	Stxbp1	3.43258
2	33228557	T	synonymous_variant	Angptl2	3.28238
2	33560780	T	downstream_gene_variant	Lmx1b	3.83709
2	33560910	A	downstream_gene_variant	Lmx1b	3.68067
2	33561615	T	3_prime_UTR_variant	Lmx1b	3.19306
2	34994956	G	splice_donor_region_variant,intron_variant	Hc	5.20975
2	35013637	C	missense_variant	Hc	3.27614
2	35035969	G	missense_variant	Hc	3.52996
2	35085312	C	missense_variant	AI182371	3.18401
2	35100681	T	c_start_lost	AI182371	3.89346
2	35160671	C	intron_variant	Cntrl	3.32584
2	35165404	G	intron_variant	Cntrl	3.42835
2	35165411	G	intron_variant	Cntrl	3.51688
2	35282398	T	5_prime_UTR_variant	Gsn	4.42012
2	35306410	G	intron_variant	Gsn	3.74684
2	35306490	A	intron_variant	Gsn	3.82251
2	35307757	G	3_prime_UTR_variant	Gsn	3.22815
2	35307792	A	3_prime_UTR_variant	Gsn	3.61523
2	35315215	C	3_prime_UTR_variant	Stom	3.41931
2	35321639	A	synonymous_variant	Stom	3.18723
2	35325342	T	synonymous_variant	Stom	3.3877
2	36153539	A	intron_variant	Mrrf	3.54493
2	36153544	G	intron_variant	Mrrf	3.61852
2	38714219	A	intron_variant	Nr5a1	3.55042
2	38961106	A	downstream_gene_variant	Olfml2a	3.16752
2	38999261	C	intron_variant	Wdr38	3.12922
2	39000001	T	synonymous_variant	Wdr38	3.28964
2	39008154	G	5_prime_UTR_variant	Arpc5l	3.12954
2	39064703	C	5_prime_UTR_variant	Golga1	3.19046
2	39064843	T	intron_variant	Golga1	3.52058
2	39067432	A	3_prime_UTR_variant	Scai	3.1772
2	39106747	G	intron_variant	Scai	3.83492
2	39190747	C	non_coding_transcript_exon_variant	Scai	3.43476
2	40697538	T	missense_variant	Lrp1b	3.18636
2	41269304	C	synonymous_variant	Lrp1b	3.15183
2	43672917	T	intron_variant	Kynu	3.94443
2	43681378	T	synonymous_variant	Kynu	3.52892
2	49316374	C	splice_polypyrimidine_tract_variant,intron_variant	Mbd5	3.69887
2	49693589	T	intron_variant	Kif5c	3.60249
2	49693883	C	intron_variant	Kif5c	3.72024
2	49694741	G	intron_variant	Kif5c	3.9295
2	49744869	T	non_coding_transcript_exon_variant	Gm46738	3.31439
2	49758779	C	intron_variant	Kif5c	3.49473
2	49758780	A	intron_variant	Kif5c	3.61388
2	49771812	T	3_prime_UTR_variant	Kif5c	3.36418
2	49773557	C	3_prime_UTR_variant	Kif5c	4.73208
2	49773760	T	3_prime_UTR_variant	Kif5c	4.18631
2	49773842	T	3_prime_UTR_variant	Kif5c	4.17805
2	49773865	C	3_prime_UTR_variant	Kif5c	4.17657
2	49773940	T	3_prime_UTR_variant	Kif5c	4.10951
2	49774240	T	3_prime_UTR_variant	Kif5c	4.69693
2	49774527	C	3_prime_UTR_variant	Kif5c	4.73691
2	51130309	C	downstream_gene_variant	Rnd3	4.34803
2	51131446	T	3_prime_UTR_variant	Rnd3	3.94089
2	51132510	C	synonymous_variant	Rnd3	3.67971
2	52050705	T	intron_variant	Tnfaip6	3.13605
2	52050716	G	intron_variant	Tnfaip6	3.27741
2	52050777	T	intron_variant	Tnfaip6	3.32958
2	58028240	T	intron_variant	Galnt5	3.53338
2	58028264	T	intron_variant	Galnt5	3.66447
2	58028297	G	intron_variant	Galnt5	3.75661
2	58035351	C	synonymous_variant	Galnt5	5.03524
2	58046906	G	3_prime_UTR_variant	Ermn	3.48608
2	58048305	G	intron_variant	Ermn	3.21562
2	58048348	G	intron_variant	Ermn	3.21778
2	58268711	A	3_prime_UTR_variant	Acvr1c	3.3583
2	58777866	G	synonymous_variant	Upp2	3.41309
2	58792481	T	3_prime_UTR_variant	Upp2	3.17667
2	58792567	G	3_prime_UTR_variant	Upp2	3.49437
2	60234548	C	synonymous_variant	Marchf7	3.40502
2	60240913	G	intron_variant	Marchf7	3.98507
2	60293243	A	3_prime_UTR_variant	Ly75	4.02407
2	60293562	C	3_prime_UTR_variant	Ly75	3.82844
2	60383314	G	upstream_gene_variant	Ly75	5.0698
2	60797642	T	intron_variant	Rbms1	3.25768
2	60968147	A	non_coding_transcript_exon_variant	Gm13582	3.31022
2	68601677	T	intron_variant	4933409G03Rik	3.36259
2	69159012	A	intron_variant	Nostrin	3.68938
2	69161171	G	splice_donor_region_variant,intron_variant	Nostrin	3.76198
2	69161243	T	intron_variant	Nostrin	3.25834
2	69870217	T	intron_variant	Ssb	3.41453
2	69874002	C	intron_variant	Mettl5	3.23368
2	69885476	A	5_prime_UTR_variant	Mettl5	3.55044
2	71272703	T	downstream_gene_variant	Slc25a12	3.12683
2	71818576	T	intron_variant	Itga6	3.28957
2	71841179	C	intron_variant	Itga6	3.15598
2	75980199	A	synonymous_variant	Ttc30a1	4.58706
2	75981690	T	synonymous_variant	Ttc30a1	4.20012
2	75989836	T	3_prime_UTR_variant	Pde11a	3.61887
2	75990736	A	3_prime_UTR_variant	Pde11a	4.06496
2	76714139	G	synonymous_variant	Ttn	3.29467
2	76724821	A	synonymous_variant	Ttn	3.2424
2	76724836	G	synonymous_variant	Ttn	3.23788
2	76724884	C	synonymous_variant	Ttn	3.3517
2	76725208	G	synonymous_variant	Ttn	3.88062
2	76725883	A	synonymous_variant	Ttn	3.48008
2	76726594	T	synonymous_variant	Ttn	3.32848
2	76726828	A	synonymous_variant	Ttn	3.53599
2	76726882	C	intron_variant	Ttn	3.46318
2	76726909	C	intron_variant	Ttn	4.03451
2	76729805	C	synonymous_variant	Ttn	3.59852
2	76729813	C	missense_variant	Ttn	3.43046
2	76730906	G	splice_polypyrimidine_tract_variant,intron_variant	Ttn	3.17949
2	76730921	A	intron_variant	Ttn	3.31032
2	76731001	T	missense_variant	Ttn	3.2773
2	76746100	G	synonymous_variant	Ttn	3.20273
2	76754238	G	synonymous_variant	Ttn	3.32172
2	79707640	T	upstream_gene_variant	Ppp1r1c	3.24413
2	79834517	T	3_prime_UTR_variant	Pde1a	3.27655
2	79834640	G	3_prime_UTR_variant	Pde1a	3.14646
2	79834939	C	3_prime_UTR_variant	Pde1a	3.55927
2	79835126	G	3_prime_UTR_variant	Pde1a	3.54754
2	79835967	G	3_prime_UTR_variant	Pde1a	3.44093
2	79836240	G	3_prime_UTR_variant	Pde1a	3.3811
2	79839054	A	intron_variant	Pde1a	3.27619
2	79868333	G	intron_variant	Pde1a	4.40006
2	79868378	C	intron_variant	Pde1a	4.39482
2	80328004	T	intron_variant	Dnajc10	4.59593
2	80331334	C	synonymous_variant	Dnajc10	4.59727
2	80346491	G	intron_variant	Dnajc10	4.20108
2	80350411	C	intron_variant	Dnajc10	3.74353
2	80350433	A	intron_variant	Dnajc10	5.12515
2	80350529	G	intron_variant	Dnajc10	4.19928
2	80353943	T	3_prime_UTR_variant	Dnajc10	4.31511
2	80354199	G	downstream_gene_variant	Dnajc10	3.79657
2	80544965	G	intron_variant	Nckap1	3.23174
2	82977853	G	synonymous_variant	Fsip2	3.48535
2	84368747	T	intron_variant	Calcrl	3.41357
2	84369908	G	intron_variant	Calcrl	3.21855
2	84445016	T	intron_variant	Tfpi	3.53527
2	84445101	G	intron_variant	Tfpi	3.13401
2	84458107	G	missense_variant	Tfpi	3.98272
2	84473915	G	intron_variant	Tfpi	3.56673
2	84675842	G	synonymous_variant	Tmx2	4.21518
2	84802865	G	synonymous_variant	Ube2l6	3.26031
2	84806400	C	missense_variant	Ube2l6	3.2914
2	84809132	G	synonymous_variant	Ube2l6	3.41644
2	84811119	C	downstream_gene_variant	Smtnl1	3.53988
2	84811319	C	3_prime_UTR_variant	Smtnl1	3.39187
2	84811364	C	3_prime_UTR_variant	Smtnl1	3.24608
2	84993807	T	3_prime_UTR_variant	Prg3	3.17619
2	84993896	G	non_coding_transcript_exon_variant	Prg3	3.43004
2	84993933	T	non_coding_transcript_exon_variant	Prg3	3.49783
2	84996203	T	non_coding_transcript_exon_variant	Prg3	3.20852
2	85024213	C	intron_variant	P2rx3	3.20506
2	85196466	G	synonymous_variant	Lrrc55	3.34173
2	91718645	C	missense_variant,splice_region_variant	Harbi1	3.12778
2	92375909	G	splice_donor_region_variant,intron_variant	Pex16	3.28548
2	92966367	T	3_prime_UTR_variant	Prdm11	3.27637
2	92980575	A	5_prime_UTR_variant	Prdm11	3.49532
2	92986366	T	5_prime_UTR_variant	Prdm11	3.27989
2	92993514	A	intron_variant	Prdm11	3.45665
2	92993531	G	intron_variant	Prdm11	3.50976
2	92993560	C	intron_variant	Prdm11	3.46845
2	93462883	C	intron_variant	Cd82	3.48772
2	93468370	T	non_coding_transcript_exon_variant	Gm10804	3.62544
2	93980630	G	3_prime_UTR_variant	Alkbh3	3.19182
2	94006819	C	intron_variant	Alkbh3	3.67848
2	94010439	G	intron_variant	Alkbh3	3.33492
2	103450727	T	3_prime_UTR_variant	Elf5	3.18132
2	103566738	G	synonymous_variant	Abtb2	4.17502
2	104427358	T	3_prime_UTR_variant	Hipk3	3.44329
2	104440144	T	intron_variant	Hipk3	3.61866
2	104644944	G	intron_variant	Cstf3	3.25472
2	104646484	G	intron_variant	Cstf3	3.22915
2	104646558	T	intron_variant	Cstf3	3.20994
2	104646590	G	intron_variant	Cstf3	3.23292
2	104756480	C	3_prime_UTR_variant	Qser1	3.13438
2	104832435	C	3_prime_UTR_variant	Prrg4	3.72321
2	104832735	C	synonymous_variant	Prrg4	3.23483
2	104849534	C	5_prime_UTR_variant	Prrg4	4.3788
2	104992382	C	missense_variant	Ccdc73	3.73399
2	104999868	C	intron_variant	Eif3m	3.43216
2	104999884	G	intron_variant	Eif3m	3.27491
2	106403946	A	synonymous_variant	Dcdc5	3.18293
2	106404251	C	3_prime_UTR_variant	Dcdc5	3.35708
2	106405497	C	3_prime_UTR_variant	Dcdc5	3.58507
2	106405759	C	3_prime_UTR_variant	Dcdc5	3.42991
2	106695884	A	intron_variant	Mpped2	3.24024
2	106695953	G	intron_variant	Mpped2	3.13382
2	110620331	T	synonymous_variant	Slc5a12	3.16963
2	110621813	T	intron_variant	Slc5a12	5.30601
2	110621817	C	intron_variant	Slc5a12	5.34847
2	110644302	C	intron_variant	Slc5a12	3.82731
2	110655478	A	3_prime_UTR_variant	Ano3	3.79806
2	110655776	G	3_prime_UTR_variant	Ano3	3.93898
2	110656968	G	3_prime_UTR_variant	Ano3	3.8336
2	110657247	A	3_prime_UTR_variant	Ano3	3.36339
2	110657933	T	3_prime_UTR_variant	Ano3	3.17584
2	110722940	T	intron_variant	Ano3	3.16804
2	110731733	G	synonymous_variant	Muc15	3.63938
2	110731914	T	intron_variant	Ano3	4.03877
2	110737433	G	missense_variant	Muc15	5.02983
2	110737501	G	3_prime_UTR_variant	Muc15	4.02968
2	110737919	T	3_prime_UTR_variant	Muc15	4.0174
2	110737921	A	3_prime_UTR_variant	Muc15	4.01157
2	110738306	A	3_prime_UTR_variant	Muc15	3.93465
2	110738438	A	3_prime_UTR_variant	Muc15	3.47473
2	110738443	C	3_prime_UTR_variant	Muc15	3.39479
2	110738449	A	3_prime_UTR_variant	Muc15	3.33482
2	110738464	G	3_prime_UTR_variant	Muc15	3.43563
2	110738519	A	3_prime_UTR_variant	Muc15	3.60863
2	110739047	T	3_prime_UTR_variant	Muc15	3.58575
2	110739198	G	3_prime_UTR_variant	Muc15	3.45385
2	112861983	G	intron_variant	Ryr3	3.37472
2	112862011	T	intron_variant	Ryr3	3.79213
2	116888424	T	intron_variant	Tmco5	3.54753
2	120269754	G	intron_variant	Pla2g4d	3.38491
2	120269834	T	intron_variant	Pla2g4d	3.1814
2	120271158	A	intron_variant,non_coding_transcript_variant	Gm52560	3.22614
2	120696326	A	synonymous_variant	Stard9	3.21589
2	121171338	A	5_prime_UTR_variant	Tubgcp4	3.46099
2	121269792	G	intron_variant	Trp53bp1	3.67063
2	121270380	A	intron_variant	Trp53bp1	3.68038
2	121289618	T	5_prime_UTR_variant	Map1a	3.60866
2	121348618	G	intron_variant	Ppip5k1	3.84373
2	121348664	G	intron_variant	Ppip5k1	3.86549
2	121348666	C	intron_variant	Ppip5k1	3.78096
2	121349141	G	intron_variant	Ppip5k1	4.27212
2	121349267	T	splice_region_variant,splice_polypyrimidine_tract_variant,intron_variant	Ppip5k1	4.02982
2	121349405	G	intron_variant	Ppip5k1	4.00865
2	121349407	C	intron_variant	Ppip5k1	4.02914
2	121349596	G	intron_variant	Ppip5k1	3.61643
2	121349890	C	intron_variant	Ppip5k1	3.50408
2	121349921	A	intron_variant	Ppip5k1	3.49998
2	121350157	A	splice_polypyrimidine_tract_variant,intron_variant	Ppip5k1	3.55823
2	121350201	C	intron_variant	Ppip5k1	3.24098
2	121350408	T	intron_variant	Ppip5k1	4.00756
2	121350415	C	intron_variant	Ppip5k1	4.02977
2	121350444	G	intron_variant	Ppip5k1	4.12927
2	121350630	T	5_prime_UTR_variant	Ppip5k1	3.82478
2	121350684	T	intron_variant	Ppip5k1	3.79984
2	121350687	G	intron_variant	Ppip5k1	3.77848
2	121350745	G	intron_variant	Ppip5k1	4.13372
2	121350770	A	intron_variant	Ppip5k1	3.93097
2	121350831	T	intron_variant	Ppip5k1	3.71095
2	121350996	A	5_prime_UTR_variant	Ppip5k1	3.34143
2	121433746	A	intron_variant	Pdia3	4.49516
2	121451277	T	3_prime_UTR_variant	Serf2	3.64019
2	121456649	A	5_prime_UTR_variant	Serinc4	3.42511
2	121456954	T	upstream_gene_variant	Hypk	3.29888
2	121458069	T	intron_variant	Hypk	3.66576
2	121506850	C	5_prime_UTR_variant	Wdr76	3.36967
2	121527116	C	intron_variant	Wdr76	3.19006
2	121528886	T	synonymous_variant	Wdr76	3.43719
2	121528898	T	synonymous_variant	Wdr76	3.38471
2	121549108	T	synonymous_variant	Frmd5	3.6032
2	121954469	A	missense_variant	Mageb3	3.4247
2	122494284	T	synonymous_variant	Slc28a2b	3.21032
2	126358663	G	intron_variant	Atp8b4	3.23625
2	126358681	A	intron_variant	Atp8b4	3.2414
2	126358732	T	intron_variant	Atp8b4	3.13374
2	126890300	C	downstream_gene_variant	Sppl2a	3.21895
2	126890316	C	downstream_gene_variant	Sppl2a	3.3717
2	126891629	C	3_prime_UTR_variant	Sppl2a	3.21692
2	126892988	A	3_prime_UTR_variant	Sppl2a	3.30819
2	129094534	C	3_prime_UTR_variant	Ttl	3.20606
2	129094594	T	3_prime_UTR_variant	Ttl	3.1799
2	129103841	A	intron_variant	Polr1b	3.22997
2	129592856	A	5_prime_UTR_variant	Sirpa	4.11596
2	131138950	C	intron_variant	Hspa12b	3.5072
2	132240195	T	3_prime_UTR_variant	Tmem230	3.34745
2	132827830	G	intron_variant	Mcm8	3.38268
2	135250196	A	intron_variant	Plcb1	3.92704
2	135251800	A	intron_variant	Plcb1	3.89655
2	135251806	C	intron_variant	Plcb1	3.5649
2	135251809	C	intron_variant	Plcb1	3.45662
2	135362242	T	intron_variant	Plcb1	3.13052
2	135364886	A	synonymous_variant	Plcb1	3.27061
2	135364904	A	synonymous_variant	Plcb1	3.40441
2	135399687	C	intron_variant	Plcb1	3.19414
2	136781995	A	3_prime_UTR_variant	Snap25	3.27267
2	136782052	A	3_prime_UTR_variant	Snap25	3.35011
2	136873943	C	3_prime_UTR_variant	Mkks	3.38117
2	136874073	T	3_prime_UTR_variant	Mkks	3.37626
2	136874142	C	3_prime_UTR_variant	Mkks	3.93226
2	136874183	G	3_prime_UTR_variant	Mkks	3.92979
2	136874204	A	3_prime_UTR_variant	Mkks	3.37999
2	136874327	G	missense_variant	Mkks	3.8281
2	136874370	A	synonymous_variant	Mkks	3.37478
2	136874542	T	synonymous_variant	Mkks	3.51172
2	136876076	A	intron_variant	Mkks	3.55858
2	136876081	C	splice_region_variant,intron_variant	Mkks	3.66558
2	136876255	T	intron_variant	Mkks	3.49737
2	136876294	T	intron_variant	Mkks	3.13764
2	136876347	A	intron_variant	Mkks	3.23918
2	136877809	G	intron_variant	Mkks	3.93694
2	136877824	A	intron_variant	Mkks	3.3955
2	136877894	A	intron_variant	Mkks	3.56725
2	136877905	A	intron_variant	Mkks	3.73224
2	136877927	T	intron_variant	Mkks	3.5303
2	136880245	C	intron_variant	Mkks	3.40204
2	136880526	T	missense_variant	Mkks	3.43463
2	136880736	C	missense_variant	Mkks	3.61189
2	136881010	C	missense_variant	Mkks	3.38462
2	136881374	A	5_prime_UTR_variant	Mkks	3.13728
2	136888378	T	intron_variant	Mkks	3.16802
2	136888438	A	intron_variant	Mkks	3.56893
2	137068045	A	missense_variant	Slx4ip	3.58173
2	137068243	G	missense_variant	Slx4ip	3.17022
2	137069036	T	3_prime_UTR_variant	Slx4ip	3.34813
2	137069344	A	3_prime_UTR_variant	Slx4ip	3.4472
2	137070198	C	3_prime_UTR_variant	Slx4ip	3.33514
2	137070924	G	3_prime_UTR_variant	Slx4ip	3.36334
2	137071085	T	3_prime_UTR_variant	Slx4ip	3.36472
2	137071150	G	3_prime_UTR_variant	Slx4ip	3.84227
2	137071477	C	3_prime_UTR_variant	Slx4ip	3.67739
2	137071479	A	3_prime_UTR_variant	Slx4ip	3.65623
2	137071692	A	3_prime_UTR_variant	Slx4ip	3.55388
2	139951541	T	synonymous_variant	Tasp1	3.94927
2	139951676	T	intron_variant	Tasp1	4.18275
2	140248767	C	intron_variant	Sel1l2	3.24415
2	140395546	A	5_prime_UTR_variant	Macrod2	3.26891
2	140657963	G	intron_variant	Macrod2	3.90834
2	142384229	C	intron_variant	Macrod2	3.65401
2	142391540	T	3_prime_UTR_variant	Macrod2	4.26328
2	142712453	T	synonymous_variant	Kif16b	3.31555
2	143078622	G	splice_region_variant,intron_variant	Otor	3.3788
2	143773817	T	intron_variant	Pcsk2	4.06153
2	144473032	C	3_prime_UTR_variant	Dzank1	3.57777
2	144473149	T	3_prime_UTR_variant	Dzank1	3.19728
2	144473240	C	3_prime_UTR_variant	Dzank1	3.34942
2	144473869	C	3_prime_UTR_variant	Dzank1	3.17473
2	144532144	T	intron_variant	Polr3f	3.39753
2	144532231	G	intron_variant	Polr3f	3.43438
2	144532265	G	intron_variant	Polr3f	3.43261
2	144532380	T	synonymous_variant	Polr3f	3.43535
2	144532458	A	intron_variant	Polr3f	3.46857
2	144533129	T	intron_variant	Polr3f	3.41307
2	144533231	C	splice_donor_region_variant,intron_variant	Polr3f	3.27872
2	144559504	G	intron_variant	Sec23b	3.20388
2	144561947	G	intron_variant	Sec23b	3.25683
2	144587726	G	intron_variant	Sec23b	3.13882
2	146240515	C	3_prime_UTR_variant	Ralgapa2	3.36849
2	146935673	A	intron_variant	Kiz	4.25272
2	146953098	G	intron_variant	Kiz	4.00624
2	147012919	C	5_prime_UTR_variant	Xrn2	4.37419
2	147026254	A	intron_variant	Xrn2	4.66665
2	147061641	G	intron_variant	Xrn2	3.30743
2	150181784	T	5_prime_UTR_variant	Gm14139	3.13969
2	150682985	G	3_prime_UTR_variant	Vsx1	3.61053
2	151969731	T	3_prime_UTR_variant	Fam110a	3.93212
2	152005450	G	intron_variant	Slc52a3	3.60243
2	152412122	T	3_prime_UTR_variant	Zcchc3	3.48495
2	152414437	T	missense_variant	Zcchc3	3.44555
2	152437480	G	splice_region_variant,splice_polypyrimidine_tract_variant,intron_variant	6820408C15Rik	3.47649
2	152441403	A	intron_variant	6820408C15Rik	3.61665
2	152691767	T	intron_variant	H13	3.13241
2	152869702	T	synonymous_variant	Tpx2	3.15836
2	153067634	T	intron_variant	Ccm2l	3.20383
2	153067644	A	intron_variant	Ccm2l	4.34644
2	153071780	T	synonymous_variant	Ccm2l	3.60974
2	153074858	T	synonymous_variant	Ccm2l	3.58444
2	153079352	A	intron_variant	Ccm2l	3.45271
2	153079455	C	missense_variant	Ccm2l	3.88648
2	153081217	C	3_prime_UTR_variant	Ccm2l	3.3622
2	153081229	G	3_prime_UTR_variant	Ccm2l	3.71415
2	153081252	G	3_prime_UTR_variant	Ccm2l	3.72594
2	153767589	G	3_prime_UTR_variant	Mapre1	3.29956
2	153767954	A	3_prime_UTR_variant	Mapre1	3.28261
2	153768131	T	3_prime_UTR_variant	Mapre1	3.14567
2	154136423	C	splice_region_variant,intron_variant	Bpifa3	3.94446
2	154136456	G	intron_variant	Bpifa3	3.90249
2	154137108	A	splice_region_variant,splice_polypyrimidine_tract_variant,intron_variant	Bpifa3	4.40318
2	154137220	T	intron_variant	Bpifa3	3.78145
2	154137626	T	synonymous_variant	Bpifa3	4.1867
2	154138178	A	3_prime_UTR_variant	Bpifa3	3.99269
2	154138261	T	3_prime_UTR_variant	Bpifa3	3.99648
2	154138358	T	3_prime_UTR_variant	Bpifa3	4.25064
2	154403911	T	intron_variant	Snta1	4.1093
2	154403990	C	intron_variant	Snta1	3.91729
2	154526132	C	intron_variant	Cbfa2t2	3.73333
2	154547395	C	intron_variant	Necab3	3.31012
2	154549951	T	3_prime_UTR_variant	1700003F12Rik	3.38443
2	154588075	C	3_prime_UTR_variant	Pxmp4	3.61966
2	154643763	G	intron_variant	Zfp341	3.2929
2	154643768	C	intron_variant	Zfp341	3.24201
2	154692469	A	intron_variant	Chmp4b	3.8397
2	154791102	C	5_prime_UTR_variant	Raly	3.22675
2	154866003	A	intron_variant	Raly	3.565
2	154866020	T	intron_variant	Raly	3.53618
2	154866068	T	intron_variant	Raly	3.49089
2	154866138	G	intron_variant	Raly	3.2886
2	154866862	T	intron_variant	Raly	3.49171
2	154871658	T	3_prime_UTR_variant	Eif2s2	3.81115
2	154871719	T	3_prime_UTR_variant	Eif2s2	3.57346
2	154871722	T	3_prime_UTR_variant	Eif2s2	3.28938
2	154871812	A	3_prime_UTR_variant	Eif2s2	3.47682
2	154871891	C	3_prime_UTR_variant	Eif2s2	3.32136
2	154871913	A	3_prime_UTR_variant	Eif2s2	4.54776
2	154872272	T	3_prime_UTR_variant	Eif2s2	3.94223
2	154877450	A	intron_variant	Eif2s2	3.31631
2	154884500	C	intron_variant	Eif2s2	3.55156
2	154888091	C	intron_variant	Eif2s2	3.29828
2	154888104	T	intron_variant	Eif2s2	3.57206
2	154888107	C	intron_variant	Eif2s2	3.49681
2	154892458	T	intron_variant	Eif2s2	3.27561
2	154892463	G	intron_variant	Eif2s2	3.55188
2	154892916	G	upstream_gene_variant	Eif2s2	3.77732
2	154952539	A	5_prime_UTR_variant	a	3.60954
2	155045658	A	missense_variant	a	4.50038
2	155045717	A	missense_variant	a	4.1959
2	155051010	A	3_prime_UTR_variant	a	3.55214
2	155074432	A	5_prime_UTR_variant	Ahcy	3.80776
2	155174022	A	synonymous_variant	Itch	3.82872
2	155180722	T	intron_variant	Itch	3.48936
2	155182213	T	synonymous_variant	Itch	3.55952
2	155182452	C	intron_variant	Itch	3.53323
2	155182529	A	intron_variant	Itch	3.29898
2	155183936	C	intron_variant	Itch	3.80254
2	155192061	G	intron_variant	Itch	3.91054
2	155192145	T	synonymous_variant	Itch	4.02393
2	155192216	G	splice_donor_region_variant,intron_variant	Itch	3.681
2	155192250	C	intron_variant	Itch	3.82745
2	155199048	T	intron_variant	Itch	3.55228
2	155199092	T	intron_variant	Itch	3.53871
2	155199501	G	intron_variant	Itch	3.53596
2	155202132	G	intron_variant	Itch	3.24541
2	155202216	A	synonymous_variant	Itch	3.36106
2	155203234	A	intron_variant	Itch	3.32746
2	155206240	A	intron_variant	Itch	3.37511
2	155206512	C	intron_variant	Itch	3.70049
2	155209911	G	intron_variant	Itch	4.0214
2	155210067	T	synonymous_variant	Itch	3.79758
2	155210185	C	intron_variant	Itch	3.53244
2	155210214	C	intron_variant	Itch	3.81337
2	155210291	G	intron_variant	Itch	3.77833
2	155210434	G	splice_region_variant,splice_polypyrimidine_tract_variant,intron_variant	Itch	3.80104
2	155210452	C	synonymous_variant	Itch	3.81089
2	155210530	G	synonymous_variant	Itch	3.80633
2	155212955	A	intron_variant	Itch	3.54483
2	155212994	T	splice_region_variant,splice_polypyrimidine_tract_variant,intron_variant	Itch	3.58681
2	155220321	T	intron_variant	Itch	3.95142
2	155224312	T	intron_variant	Itch	3.26605
2	155236466	T	non_coding_transcript_exon_variant	Gm52565	3.94507
2	155236467	G	non_coding_transcript_exon_variant	Gm52565	3.57442
2	155236587	A	5_prime_UTR_variant	Dynlrb1	3.7588
2	155236637	A	5_prime_UTR_variant	Dynlrb1	3.21044
2	155236806	T	5_prime_UTR_variant	Dynlrb1	3.92269
2	155236818	A	5_prime_UTR_variant	Dynlrb1	3.88346
2	155236987	G	intron_variant	Dynlrb1	3.97281
2	155237021	C	intron_variant	Dynlrb1	3.87769
2	155276954	A	intron_variant,non_coding_transcript_variant	Map1lc3a	3.55525
2	155277085	T	splice_polypyrimidine_tract_variant,intron_variant	Map1lc3a	3.82431
2	155277256	T	intron_variant	Map1lc3a	3.88029
2	155277802	A	3_prime_UTR_variant	Map1lc3a	4.46595
2	155278386	T	3_prime_UTR_variant	Pigu	3.83562
2	155314481	G	intron_variant	Pigu	3.63796
2	155314482	C	intron_variant	Pigu	3.76416
2	155314496	A	splice_donor_region_variant,intron_variant	Pigu	3.18944
2	155314508	A	synonymous_variant	Pigu	3.57047
2	155331289	C	intron_variant	Pigu	3.29224
2	155336825	T	intron_variant	Pigu	3.55423
2	155386850	A	3_prime_UTR_variant	Trp53inp2	3.55931
2	155387207	T	3_prime_UTR_variant	Trp53inp2	3.5543
2	155387473	A	3_prime_UTR_variant	Trp53inp2	3.37916
2	155388085	A	3_prime_UTR_variant	Trp53inp2	3.53688
2	155388100	A	3_prime_UTR_variant	Trp53inp2	3.50856
2	155388965	C	3_prime_UTR_variant	Trp53inp2	3.49626
2	155389801	T	3_prime_UTR_variant	Trp53inp2	3.52739
2	155406109	G	synonymous_variant	Ncoa6	3.54372
2	155406688	T	synonymous_variant	Ncoa6	3.51459
2	155407884	G	missense_variant	Ncoa6	3.39947
2	155415199	G	missense_variant	Ncoa6	3.31995
2	155418912	T	synonymous_variant	Ncoa6	3.18468
2	155449478	G	intron_variant	Ncoa6	3.28487
2	155490849	G	3_prime_UTR_variant	Ggt7	3.47934
2	155498953	A	intron_variant	Ggt7	3.26941
2	155500776	A	synonymous_variant	Ggt7	4.14609
2	155503385	T	intron_variant	Ggt7	3.50088
2	155503388	A	intron_variant	Ggt7	3.52533
2	155503612	A	intron_variant	Ggt7	3.42606
2	155514996	A	upstream_gene_variant	Ggt7	3.69634
2	155522242	A	intron_variant	Acss2	3.6286
2	155522261	C	intron_variant	Acss2	3.94061
2	155549294	A	intron_variant	Acss2	3.5186
2	155549549	T	synonymous_variant	Acss2	3.55508
2	155551031	C	intron_variant	Acss2	3.52014
2	155556707	T	intron_variant	Acss2	3.16778
2	155561656	A	intron_variant	Acss2	4.23423
2	155561704	C	intron_variant	Acss2	3.2727
2	155562469	T	3_prime_UTR_variant	Acss2	3.74808
2	155563593	C	3_prime_UTR_variant	Gss	3.5455
2	155571390	T	non_coding_transcript_exon_variant	Gssos2	3.79439
2	155571408	A	non_coding_transcript_exon_variant	Gssos2	3.81876
2	155572724	A	non_coding_transcript_exon_variant	Gssos2	3.67941
2	155572762	G	non_coding_transcript_exon_variant	Gssos2	3.9612
2	155574770	A	intron_variant	Gss	3.68749
2	155574786	C	intron_variant	Gss	3.51591
2	155574854	A	intron_variant	Gss	3.3716
2	155577728	G	non_coding_transcript_exon_variant	Gssos2	3.43757
2	155577802	C	non_coding_transcript_exon_variant	Gssos2	3.7773
2	155578480	T	non_coding_transcript_exon_variant	Gssos2	4.056
2	155578739	T	synonymous_variant	Gss	3.92776
2	155582390	A	intron_variant	Gss	3.30922
2	155592331	A	intron_variant	Gss	3.34612
2	155592404	G	intron_variant	Gss	4.04169
2	155592588	G	non_coding_transcript_exon_variant	Gssos2	3.52141
2	155613018	G	intron_variant	Myh7b	3.94439
2	155613140	T	splice_region_variant,splice_polypyrimidine_tract_variant,intron_variant	Myh7b	3.40107
2	155613982	T	intron_variant	Myh7b	3.44483
2	155614228	T	intron_variant	Myh7b	3.48234
2	155617435	T	5_prime_UTR_variant	Myh7b	4.08131
2	155617481	T	5_prime_UTR_variant	Myh7b	3.80777
2	155617488	G	5_prime_UTR_variant	Myh7b	3.82279
2	155617568	T	5_prime_UTR_variant	Myh7b	3.78339
2	155617751	A	intron_variant	Myh7b	3.40507
2	155617825	C	intron_variant	Myh7b	3.5351
2	155617957	G	intron_variant	Myh7b	3.60893
2	155617989	G	intron_variant	Myh7b	3.6337
2	155620413	C	synonymous_variant	Myh7b	3.25039
2	155620909	T	intron_variant	Myh7b	3.47664
2	155621257	T	splice_polypyrimidine_tract_variant,intron_variant	Myh7b	4.05922
2	155622257	C	synonymous_variant	Myh7b	3.40637
2	155622481	T	synonymous_variant	Myh7b	3.33308
2	155623404	A	intron_variant	Myh7b	3.57118
2	155623406	A	intron_variant	Myh7b	3.57157
2	155625649	T	synonymous_variant	Myh7b	3.98987
2	155625922	G	synonymous_variant	Myh7b	3.74835
2	155626508	A	synonymous_variant	Myh7b	3.30664
2	155627607	T	synonymous_variant	Myh7b	3.59971
2	155627712	A	synonymous_variant	Myh7b	3.5289
2	155628409	G	intron_variant	Myh7b	3.25656
2	155628695	G	missense_variant	Myh7b	4.06288
2	155630575	A	synonymous_variant	Myh7b	3.87243
2	155630630	T	intron_variant	Myh7b	3.16792
2	155631585	C	synonymous_variant	Myh7b	3.77301
2	155631856	C	intron_variant	Myh7b	3.81318
2	155631859	C	intron_variant	Myh7b	3.80165
2	155634066	A	3_prime_UTR_variant	Myh7b	3.37101
2	155634232	C	3_prime_UTR_variant	Myh7b	4.12985
2	155634554	G	3_prime_UTR_variant	Trpc4ap	3.5289
2	155643347	A	intron_variant	Trpc4ap	3.54692
2	155644858	C	intron_variant	Trpc4ap	3.14874
2	155671145	G	synonymous_variant	Trpc4ap	3.82262
2	155671287	T	intron_variant	Trpc4ap	3.81673
2	155671294	T	intron_variant	Trpc4ap	3.72559
2	155671340	T	intron_variant	Trpc4ap	3.8228
2	155692492	A	upstream_gene_variant	Trpc4ap	4.04969
2	155701864	A	3_prime_UTR_variant	Edem2	3.62884
2	155701927	T	3_prime_UTR_variant	Edem2	3.72755
2	155702515	G	synonymous_variant	Edem2	3.32078
2	155702596	C	splice_region_variant,splice_polypyrimidine_tract_variant,intron_variant	Edem2	3.35641
2	155708905	A	intron_variant	Edem2	3.18768
2	155708972	A	synonymous_variant	Edem2	3.38647
2	155709128	A	intron_variant	Edem2	3.18204
2	155713441	T	5_prime_UTR_variant	Edem2	3.56317
2	155713552	T	intron_variant	Edem2	3.40482
2	155798056	T	non_coding_transcript_exon_variant	Gm46772	3.36846
2	155798225	A	intron_variant	Mmp24	3.28652
2	155799617	T	intron_variant	Mmp24	3.27578
2	155815651	C	intron_variant	Mmp24	3.3831
2	155816326	T	3_prime_UTR_variant	Mmp24	3.2961
2	155816839	C	3_prime_UTR_variant	Mmp24	3.13128
2	155816922	A	3_prime_UTR_variant	Mmp24	3.25357
2	155817244	G	3_prime_UTR_variant	Mmp24	3.25841
2	155824141	G	intron_variant	Eif6	3.21217
2	155826494	C	5_prime_UTR_variant	Eif6	3.22774
2	155829141	A	downstream_gene_variant	Fam83c	3.49453
2	156016057	G	intron_variant	Ergic3	3.46886
2	156016090	T	intron_variant	Ergic3	3.46015
2	156022441	A	intron_variant	Fer1l4	3.30567
2	156023106	T	synonymous_variant	Fer1l4	3.35224
2	156023246	T	missense_variant	Fer1l4	3.27844
2	156024751	T	missense_variant	Fer1l4	3.44062
2	156024878	T	intron_variant	Fer1l4	3.28145
2	156039216	A	intron_variant	Fer1l4	3.17698
2	156078204	A	synonymous_variant	Cpne1	3.23876
2	156147192	G	downstream_gene_variant	Rbm39	3.1277
2	156158992	T	intron_variant	Rbm39	3.14311
2	156179830	A	intron_variant	Rbm39	3.21539
2	156701344	C	synonymous_variant	Dlgap4	3.55708
2	156876011	C	missense_variant	Sla2	3.62021
2	156936931	T	intron_variant	Ndrg3	3.57937
2	157018259	G	3_prime_UTR_variant	Soga1	3.3999
2	157030537	G	missense_variant	Soga1	3.8016
2	160948084	C	3_prime_UTR_variant	Chd6	3.37316
2	160948504	G	3_prime_UTR_variant	Chd6	3.20851
2	161018015	G	intron_variant	Chd6	3.59315
2	162961098	A	intron_variant	L3mbtl1	3.17902
2	162965154	G	intron_variant	L3mbtl1	3.91812
2	162966923	G	non_coding_transcript_exon_variant	L3mbtl1	3.54009
2	162967074	T	synonymous_variant	L3mbtl1	3.82953
2	162974635	G	3_prime_UTR_variant	L3mbtl1	3.74825
2	163570688	A	3_prime_UTR_variant	Hnf4a	3.43736
2	164214555	T	3_prime_UTR_variant	Wfdc15b	3.18649
2	164355111	T	intron_variant	Slpi	3.38061
2	164355175	A	intron_variant	Slpi	3.15765
2	164425590	T	3_prime_UTR_variant	Sdc4	3.14606
2	164465588	T	intron_variant,non_coding_transcript_variant	Sys1	3.52208
2	164609065	A	5_prime_UTR_variant	Wfdc8	3.68574
2	164612826	A	5_prime_UTR_variant	Wfdc8	3.30164
2	164731278	C	3_prime_UTR_variant	Wfdc3	3.47276
2	164770211	C	intron_variant	Ube2c	3.18644
2	164894263	C	intron_variant	Zfp335	3.50749
2	164951089	G	intron_variant	Mmp9	3.4394
2	164982736	C	intron_variant	Slc12a5	3.76409
2	164983112	G	intron_variant	Slc12a5	3.19231
2	165001152	A	3_prime_UTR_variant	Ncoa5	3.15412
2	165116103	G	intron_variant	Cdh22	3.44199
2	165116124	A	intron_variant	Cdh22	3.42619
2	165116127	C	intron_variant	Cdh22	3.61156
2	165116177	C	synonymous_variant	Cdh22	3.50598
2	165116183	T	synonymous_variant	Cdh22	3.54754
2	165170572	T	intron_variant	Cdh22	3.82697
2	165171006	T	intron_variant	Cdh22	3.4337
2	165351245	T	downstream_gene_variant	Zfp663	4.76816
2	165351385	C	3_prime_UTR_variant	Zfp663	4.79264
2	165351795	A	3_prime_UTR_variant	Zfp663	4.50021
2	165351808	T	3_prime_UTR_variant	Zfp663	3.5526
2	165352362	T	missense_variant	Zfp663	4.2082
2	165352490	T	missense_variant	Zfp663	4.37309
2	165783881	T	downstream_gene_variant	Zmynd8	3.42931
2	165785640	A	missense_variant	Zmynd8	4.02454
2	166070747	A	3_prime_UTR_variant	Ncoa3	3.49342
2	166075605	G	intron_variant	Sulf2	3.57778
2	166087138	G	synonymous_variant	Sulf2	3.17686
2	166094544	A	synonymous_variant	Sulf2	3.15987
2	166132527	A	intron_variant	Sulf2	3.63149
2	166132766	A	5_prime_UTR_variant	Sulf2	4.00326
2	166132815	A	missense_variant	Sulf2	3.90499
2	166132822	C	missense_variant	Sulf2	3.92169
2	166132831	G	missense_variant	Sulf2	3.36151
2	166870408	T	intron_variant	Arfgef2	3.32031
2	166940028	A	synonymous_variant	Cse1l	4.0515
2	167298703	C	3_prime_UTR_variant	B4galt5	4.37031
2	167482529	A	3_prime_UTR_variant	Spata2	3.29265
2	167482696	T	3_prime_UTR_variant	Spata2	3.23401
2	167483469	T	missense_variant	Spata2	3.63991
2	167485383	A	synonymous_variant	Spata2	3.7458
2	167485681	A	intron_variant	Spata2	3.16242
2	167492927	A	5_prime_UTR_variant	Rnf114	3.74306
2	167493152	A	5_prime_UTR_variant	Rnf114	3.50138
2	167510849	C	intron_variant	Rnf114	3.60685
2	167510906	G	missense_variant	Rnf114	3.65074
2	167511016	C	intron_variant	Rnf114	3.8442
2	167511073	A	intron_variant	Rnf114	3.6663
2	167512639	A	intron_variant	Rnf114	3.78777
2	167514804	T	3_prime_UTR_variant	Rnf114	3.66209
2	167514895	A	3_prime_UTR_variant	Rnf114	4.00277
2	167515299	A	3_prime_UTR_variant	Rnf114	3.73468
2	167538945	G	synonymous_variant	Snai1	4.4744
2	167607952	A	3_prime_UTR_variant	Ube2v1	3.86598
2	167617967	A	synonymous_variant	Ube2v1	3.80224
2	168536298	G	synonymous_variant	Nfatc2	3.16752
2	168639004	A	intron_variant	Atp9a	3.41112
2	168649345	T	intron_variant	Atp9a	3.56625
2	170488085	T	intron_variant	Cyp24a1	3.1818
2	170494003	T	intron_variant	Cyp24a1	3.28898
2	170511302	C	5_prime_UTR_variant	Pfdn4	3.33808
2	170511317	T	5_prime_UTR_variant	Pfdn4	3.45199
2	170511338	C	5_prime_UTR_variant	Pfdn4	3.3062
2	170511364	A	5_prime_UTR_variant	Pfdn4	4.19664
2	170515872	A	intron_variant	Pfdn4	3.29893
2	172249288	T	synonymous_variant	Mc3r	3.84533
2	172249480	C	synonymous_variant	Mc3r	3.98211
2	172249885	T	3_prime_UTR_variant	Mc3r	4.78899
2	172250045	G	3_prime_UTR_variant	Mc3r	4.10523
2	172250108	C	3_prime_UTR_variant	Mc3r	4.85206
2	172250465	T	3_prime_UTR_variant	Mc3r	4.19108
2	172250540	T	3_prime_UTR_variant	Mc3r	4.72479
2	172250577	T	3_prime_UTR_variant	Mc3r	4.29959
2	172250605	T	3_prime_UTR_variant	Mc3r	3.82606
2	172250673	T	3_prime_UTR_variant	Mc3r	3.25102
2	172353269	G	3_prime_UTR_variant	Fam210b	3.6143
2	172353524	A	3_prime_UTR_variant	Fam210b	3.62348
2	172354509	A	3_prime_UTR_variant	Fam210b	3.67424
2	172381744	T	3_prime_UTR_variant	Cstf1	3.78564
2	172381808	T	3_prime_UTR_variant	Cstf1	3.29664
2	172382070	T	3_prime_UTR_variant	Cstf1	3.24608
2	172427640	G	synonymous_variant	Cass4	3.36224
2	172446709	C	synonymous_variant	Rtf2	3.27748
2	172446853	A	intron_variant	Rtf2	3.6253
2	172446864	T	intron_variant	Rtf2	3.16617
2	172446969	A	intron_variant	Rtf2	3.56698
2	172446996	T	intron_variant	Rtf2	3.62882
2	172447157	C	intron_variant	Rtf2	3.52828
2	172447160	C	intron_variant	Rtf2	3.18626
2	172454021	T	synonymous_variant	Gcnt7	3.5983
2	172474409	C	downstream_gene_variant	Fam209	3.22736
2	172558534	T	3_prime_UTR_variant	Tfap2c	3.70707
2	172879555	A	intron_variant	Bmp7	4.73003
2	172879612	A	intron_variant	Bmp7	4.54005
2	172979830	T	5_prime_UTR_variant	Spo11	5.70273
2	172979839	T	5_prime_UTR_variant	Spo11	3.72202
2	172979840	T	5_prime_UTR_variant	Spo11	3.72711
2	172980113	A	intron_variant	Spo11	4.77374
2	172980116	T	intron_variant	Spo11	4.73184
2	172989423	T	synonymous_variant	Spo11	4.12867
2	172993105	G	3_prime_UTR_variant	Spo11	4.423
2	172993113	G	3_prime_UTR_variant	Spo11	4.12167
2	172993207	T	3_prime_UTR_variant	Spo11	4.06148
2	172993389	T	3_prime_UTR_variant	Spo11	4.14241
2	172993551	T	3_prime_UTR_variant	Spo11	4.40144
2	172993577	A	downstream_gene_variant	Spo11	4.32067
2	173002656	T	splice_region_variant,splice_polypyrimidine_tract_variant,intron_variant	Rae1	3.19483
2	173006817	A	intron_variant	Rae1	3.13432
2	173007024	T	intron_variant	Rae1	3.36081
2	173015388	A	3_prime_UTR_variant	Rae1	4.08488
2	173094635	T	missense_variant	Gm40011	4.58383
2	173094639	T	missense_variant	Gm40011	3.49577
2	173102133	T	intron_variant	Ctcfl	4.84595
2	173156075	C	synonymous_variant	Pck1	3.27574
2	173209237	C	missense_variant	Zbp1	3.8868
2	173224543	A	3_prime_UTR_variant	Pmepa1	3.89447
2	173225779	T	3_prime_UTR_variant	Pmepa1	4.7762
2	173226078	T	3_prime_UTR_variant	Pmepa1	4.18002
2	173227806	A	3_prime_UTR_variant	Pmepa1	4.95435
2	173528399	C	3_prime_UTR_variant	1700021F07Rik	3.12724
2	174122500	G	3_prime_UTR_variant	Npepl1	3.54258
2	178355228	C	intron_variant	Sycp2	3.56745
2	179780285	G	5_prime_UTR_variant	Cdh4	4.1977
2	179797639	T	intron_variant	Cdh4	3.73373
2	179874039	A	intron_variant	Cdh4	4.08627
2	179874313	A	intron_variant	Cdh4	3.6088
2	179896806	A	3_prime_UTR_variant	Cdh4	3.88061
2	179898837	T	3_prime_UTR_variant	Cdh4	3.7782
2	179912013	T	downstream_gene_variant	Taf4	3.70486
2	181018527	T	downstream_gene_variant	Col20a1	3.62845
2	181028377	C	missense_variant	na4	3.71739
2	181028609	G	synonymous_variant	na4	3.24477
2	181078910	G	3_prime_UTR_variant	Kcnq2	3.52788
2	181079063	C	3_prime_UTR_variant	Kcnq2	3.83418
2	181079586	C	3_prime_UTR_variant	Kcnq2	3.70152
2	181079592	C	3_prime_UTR_variant	Kcnq2	3.71451
2	181080965	T	3_prime_UTR_variant	Kcnq2	3.33237
2	181082624	G	intron_variant	Kcnq2	4.91735
2	181088510	C	synonymous_variant	Kcnq2	3.25791
2	181391373	G	synonymous_variant	Zbtb46	3.17659
2	181719370	C	3_prime_UTR_variant	Oprl1	4.21204
3	5398704	T	synonymous_variant	Zfhx4	3.26236
3	15548726	T	missense_variant	Sirpb1b	3.36332
3	15574831	A	intron_variant	Sirpb1b	3.73287
3	15574862	G	intron_variant	Sirpb1b	3.20351
3	15574915	G	5_prime_UTR_variant	Sirpb1b	3.38547
3	19225561	T	3_prime_UTR_variant	Pde7a	3.18838
3	19226062	C	3_prime_UTR_variant	Pde7a	3.63328
3	19226145	C	3_prime_UTR_variant	Pde7a	3.79802
3	19691330	C	intron_variant	Trim55	3.86757
3	19691402	A	intron_variant	Trim55	4.6028
3	19691415	C	intron_variant	Trim55	4.60863
3	19691443	A	intron_variant	Trim55	4.08542
3	19980841	C	intron_variant	Cp	4.67472
3	19987423	A	missense_variant	Cp	3.41539
3	20003214	A	intron_variant	Cp	3.42862
3	20003218	T	intron_variant	Cp	3.34457
3	20008731	C	3_prime_UTR_variant	Cp	3.36931
3	20008769	G	3_prime_UTR_variant	Cp	3.51871
3	20008803	G	3_prime_UTR_variant	Cp	3.6496
3	20008905	G	3_prime_UTR_variant	Cp	3.48553
3	20008964	C	3_prime_UTR_variant	Cp	3.37689
3	20009006	T	3_prime_UTR_variant	Cp	3.56506
3	20009009	T	3_prime_UTR_variant	Cp	4.20496
3	20011329	T	intron_variant	Hps3	3.18939
3	20012897	C	missense_variant	Hps3	3.33797
3	20015879	C	synonymous_variant	Hps3	3.30703
3	20016973	C	intron_variant	Hps3	3.2106
3	20068866	C	intron_variant	Hltf	3.36383
3	20068867	C	intron_variant	Hltf	3.34822
3	20082926	C	missense_variant	Hltf	3.24146
3	20225057	A	intron_variant	Cpa3	3.21028
3	20227200	C	missense_variant	Cpa3	3.38794
3	20228874	G	synonymous_variant	Cpa3	4.16802
3	20228948	A	intron_variant	Cpa3	3.21069
3	20229029	A	synonymous_variant	Cpa3	3.95519
3	20229157	T	intron_variant	Cpa3	3.60189
3	20241831	G	intron_variant	Cpa3	3.44819
3	20241833	T	intron_variant	Cpa3	3.47931
3	20241845	G	intron_variant	Cpa3	3.47876
3	20241864	G	intron_variant	Cpa3	3.66825
3	20266398	C	intron_variant	Cpb1	3.49134
3	23804869	C	3_prime_UTR_variant	Naaladl2	3.25407
3	28914665	G	intron_variant	Gm1527	3.23405
3	28926301	A	intron_variant	Gm1527	3.38509
3	29691014	T	3_prime_UTR_variant	Egfem1	3.15279
3	29962914	T	intron_variant	Mecom	3.28091
3	29963022	A	intron_variant	Mecom	3.59932
3	29963034	C	intron_variant	Mecom	3.55993
3	29965363	A	intron_variant	Mecom	3.20008
3	30642871	G	intron_variant	Lrrc34	3.86539
3	30647886	A	intron_variant	Lrriq4	3.1745
3	30649689	A	intron_variant	Lrriq4	3.9927
3	30958176	T	intron_variant	Phc3	4.61131
3	30965693	T	intron_variant	Phc3	4.17037
3	30965742	A	intron_variant	Phc3	4.2522
3	32720210	T	synonymous_variant	Actl6a	3.16607
3	32726369	C	intron_variant	Actl6a	3.19465
3	32730128	T	synonymous_variant	Mrpl47	3.47712
3	32745035	A	intron_variant	Ndufb5	3.31284
3	35959678	T	3_prime_UTR_variant	Mccc1	3.45028
3	38888774	A	synonymous_variant	Fat4	3.26371
3	51690316	A	synonymous_variant	Maml3	3.36131
3	54315759	T	splice_region_variant,splice_polypyrimidine_tract_variant,intron_variant	Trpc4	3.5846
3	55124976	T	intron_variant	Spg20	3.60562
3	55125007	C	intron_variant	Spg20	3.34472
3	55126675	T	intron_variant	Spg20	3.23578
3	55128281	T	synonymous_variant	Spg20	3.42948
3	55135366	T	intron_variant	Spg20	3.41426
3	55135396	A	splice_polypyrimidine_tract_variant,intron_variant	Spg20	3.62886
3	55135784	A	3_prime_UTR_variant	Spg20	3.53592
3	55136199	G	3_prime_UTR_variant	Spg20	3.19685
3	55137186	T	3_prime_UTR_variant	Spg20	3.53914
3	55137210	A	3_prime_UTR_variant	Spg20	3.54992
3	55137317	T	3_prime_UTR_variant	Spg20	3.68895
3	55137351	T	5_prime_UTR_variant	Ccdc169	3.98493
3	55139959	C	5_prime_UTR_variant	Ccdc169	3.17073
3	55140081	A	5_prime_UTR_variant	Ccdc169	3.23856
3	55171942	C	3_prime_UTR_variant	Ccdc169	3.41495
3	57645139	A	3_prime_UTR_variant	Commd2	4.13091
3	57646440	A	3_prime_UTR_variant	Commd2	3.70707
3	57646445	A	3_prime_UTR_variant	Commd2	3.59354
3	57646769	G	synonymous_variant	Commd2	3.75972
3	57646891	G	splice_polypyrimidine_tract_variant,intron_variant	Commd2	5.15194
3	57650084	G	synonymous_variant	Commd2	3.24921
3	57651390	T	intron_variant	Commd2	3.6057
3	57651506	A	splice_region_variant,splice_polypyrimidine_tract_variant,intron_variant	Commd2	3.58434
3	57651524	C	intron_variant	Commd2	3.56786
3	57651617	G	synonymous_variant	Commd2	3.61969
3	63753057	A	intron_variant	Plch1	3.72723
3	63993142	C	intron_variant	Gmps	3.97166
3	64016904	A	3_prime_UTR_variant	Gmps	3.55219
3	64020046	C	3_prime_UTR_variant	Gmps	3.96941
3	64021058	G	3_prime_UTR_variant	Gmps	3.50802
3	65297725	G	synonymous_variant	Kcnab1	3.5678
3	65299466	A	intron_variant	Kcnab1	3.53701
3	65299646	A	intron_variant	Kcnab1	3.46063
3	65299678	C	intron_variant	Kcnab1	4.07864
3	65301866	T	intron_variant	Kcnab1	3.31837
3	65301980	T	intron_variant	Kcnab1	3.80849
3	65302012	C	intron_variant	Kcnab1	3.41784
3	65302243	A	intron_variant	Kcnab1	3.6993
3	65319357	C	intron_variant	Kcnab1	3.53939
3	65356966	A	intron_variant	Kcnab1	3.41249
3	66215343	T	intron_variant	Veph1	3.19195
3	67594478	A	intron_variant	Mfsd1	3.30796
3	69222872	G	synonymous_variant	Arl14	3.19604
3	69722197	C	intron_variant	Nmd3	3.37754
3	73049532	T	missense_variant	Slitrk3	3.45999
3	75071723	T	synonymous_variant	Zbbx	3.2892
3	75112200	C	missense_variant	Zbbx	3.41858
3	75614614	T	synonymous_variant	Serpini1	3.89823
3	79068968	C	synonymous_variant	Rapgef2	3.40328
3	79074220	C	intron_variant	Rapgef2	3.42148
3	79074230	T	intron_variant	Rapgef2	3.40164
3	79079271	G	intron_variant	Rapgef2	3.41735
3	79083680	C	intron_variant	Rapgef2	3.15248
3	79088635	T	intron_variant	Rapgef2	3.19588
3	79644719	T	synonymous_variant	Rxfp1	3.13863
3	79661234	G	intron_variant	Rxfp1	3.27045
3	82108724	C	missense_variant	Gucy1a1	3.19918
3	82541209	A	synonymous_variant	Npy2r	3.26799
3	83899089	C	intron_variant	Tmem131l	3.66612
3	83926921	G	intron_variant	Tmem131l	3.14893
3	84456971	T	intron_variant	Fhdc1	3.28392
3	84456981	G	intron_variant	Fhdc1	4.11866
3	84457023	A	synonymous_variant	Fhdc1	3.17091
3	84457122	G	intron_variant	Fhdc1	3.2585
3	84457245	A	synonymous_variant	Fhdc1	3.28532
3	84457383	T	intron_variant	Fhdc1	4.68642
3	84464293	T	synonymous_variant	Fhdc1	3.81413
3	84703443	T	3_prime_UTR_variant	Tmem154	3.47731
3	86359873	A	synonymous_variant	Lrba	4.20917
3	86373624	T	intron_variant	Lrba	3.43261
3	86445496	G	intron_variant	Lrba	3.48244
3	86757424	G	missense_variant	Lrba	4.1985
3	86757591	G	intron_variant	Lrba	4.06004
3	86773045	T	intron_variant	Lrba	4.15855
3	86773164	T	synonymous_variant	Lrba	4.18049
3	86773275	A	intron_variant	Lrba	4.26787
3	86773285	G	intron_variant	Lrba	3.94068
3	86775865	G	intron_variant	Lrba	3.63879
3	86776125	T	synonymous_variant	Lrba	3.89886
3	87083384	T	synonymous_variant	Kirrel	3.38308
3	87083742	C	intron_variant	Kirrel	3.22119
3	87384435	T	intron_variant	Fcrl1	3.16505
3	87915844	T	3_prime_UTR_variant	Hdgf	3.31257
3	87922196	G	synonymous_variant	Mrpl24	3.58487
3	88912940	T	splice_polypyrimidine_tract_variant,intron_variant	Msto1	3.46147
3	89141746	A	splice_polypyrimidine_tract_variant,intron_variant	Pklr	3.18159
3	89141813	C	synonymous_variant	Pklr	3.5509
3	89142778	A	intron_variant	Pklr	3.35498
3	89145693	C	3_prime_UTR_variant	Pklr	3.76006
3	89152979	T	5_prime_UTR_variant	Hcn3	3.19302
3	89205978	G	intron_variant	Gba	3.91536
3	89206200	G	synonymous_variant	Gba	4.326
3	89209495	C	intron_variant	Mtx1	3.34335
3	89210206	C	intron_variant	Mtx1	4.65744
3	89213796	C	intron_variant	Mtx1	4.44834
3	89224997	G	synonymous_variant	Thbs3	4.22508
3	89227459	C	downstream_gene_variant	Thbs3	4.3895
3	89237858	A	synonymous_variant	Trim46	4.39515
3	89890394	G	synonymous_variant	Il6ra	4.16739
3	89941219	A	synonymous_variant	Atp8b2	4.19475
3	89943851	G	synonymous_variant	Atp8b2	4.5926
3	89944035	A	intron_variant	Atp8b2	4.22795
3	89946391	A	intron_variant	Atp8b2	3.38057
3	89997677	A	intron_variant	Hax1	3.12689
3	90058679	G	intron_variant	4933434E20Rik	3.63878
3	90238422	C	intron_variant	Creb3l4	3.38496
3	90274339	G	synonymous_variant	Dennd4b	3.74786
3	90279246	T	synonymous_variant	Dennd4b	3.66124
3	90279724	C	intron_variant	Dennd4b	4.16136
3	90606044	G	3_prime_UTR_variant	S100a4	3.45716
3	92571490	C	missense_variant	Ivl	4.21174
3	92789416	G	synonymous_variant	Lce1j	3.88815
3	93279725	C	synonymous_variant	Flg	3.44965
3	94498616	A	3_prime_UTR_variant	Snx27	4.00194
3	94520350	G	intron_variant	Snx27	3.25907
3	96167966	T	intron_variant	Mtmr11	3.19637
3	96184692	C	5_prime_UTR_variant	Sv2a	3.36538
3	96857241	C	synonymous_variant	Pdzk1	4.02459
3	96889785	A	intron_variant	Gpr89	3.79637
3	96919676	G	synonymous_variant	Gja8	4.33324
3	97695913	T	synonymous_variant	Pde4dip	4.98874
3	97711268	C	intron_variant	Pde4dip	3.5524
3	97711327	T	intron_variant	Pde4dip	3.45377
3	97711331	A	intron_variant	Pde4dip	3.48717
3	97711351	A	intron_variant	Pde4dip	3.61579
3	97713019	A	intron_variant	Pde4dip	3.83195
3	97713033	A	intron_variant	Pde4dip	3.83436
3	97713297	G	synonymous_variant	Pde4dip	4.08639
3	97713385	A	intron_variant	Pde4dip	3.41306
3	97715155	C	synonymous_variant	Pde4dip	3.28993
3	97718306	A	synonymous_variant	Pde4dip	3.43697
3	97718323	T	missense_variant	Pde4dip	3.39365
3	97719196	T	intron_variant	Pde4dip	4.07616
3	97719238	T	intron_variant	Pde4dip	3.70609
3	97719300	A	synonymous_variant	Pde4dip	3.61797
3	97719389	A	synonymous_variant	Pde4dip	4.03562
3	97719636	C	synonymous_variant	Pde4dip	4.01901
3	97746623	C	intron_variant	Pde4dip	3.40499
3	97746687	C	synonymous_variant	Pde4dip	3.59416
3	97747449	G	intron_variant	Pde4dip	3.86548
3	97747506	T	intron_variant	Pde4dip	3.1961
3	97747542	T	synonymous_variant	Pde4dip	4.18849
3	97747660	T	intron_variant	Pde4dip	4.44936
3	97754081	C	intron_variant	Pde4dip	3.48422
3	97754180	A	synonymous_variant	Pde4dip	3.89039
3	97754413	G	intron_variant	Pde4dip	3.74824
3	97754421	T	intron_variant	Pde4dip	3.55734
3	97754444	C	synonymous_variant	Pde4dip	3.85941
3	97755589	C	synonymous_variant	Pde4dip	3.82515
3	97756772	G	non_coding_transcript_exon_variant	Pde4dip	3.89918
3	97757107	C	splice_polypyrimidine_tract_variant,intron_variant	Pde4dip	3.98765
3	97757121	G	intron_variant	Pde4dip	4.21214
3	97757371	G	intron_variant	Pde4dip	4.20354
3	97757468	A	intron_variant	Pde4dip	4.22994
3	97757488	A	intron_variant	Pde4dip	3.57878
3	97757508	C	intron_variant	Pde4dip	3.91585
3	97757550	T	synonymous_variant	Pde4dip	4.23362
3	97758773	T	intron_variant	Pde4dip	4.10522
3	97793042	T	intron_variant	Pde4dip	4.26976
3	97793063	C	intron_variant	Pde4dip	4.29208
3	97796695	A	intron_variant	Pde4dip	4.42805
3	97841817	A	intron_variant	Pde4dip	3.86832
3	97914567	C	synonymous_variant	Sec22b	3.19622
3	97914967	G	intron_variant	Sec22b	3.17955
3	97921425	T	3_prime_UTR_variant	Sec22b	3.25327
3	97966314	G	5_prime_UTR_variant	Gm5544	3.30236
3	97966524	A	missense_variant	Gm5544	3.28127
3	98071016	T	synonymous_variant	Notch2	3.28247
3	98071040	G	synonymous_variant	Notch2	3.33005
3	98098371	A	intron_variant	Notch2	3.13982
3	98121965	A	missense_variant	Notch2	3.46455
3	98122003	C	synonymous_variant	Notch2	3.28444
3	98125995	T	intron_variant	Notch2	3.53956
3	98160972	C	synonymous_variant	Adam30	3.33251
3	98161314	T	synonymous_variant	Adam30	3.19823
3	98161401	T	synonymous_variant	Adam30	3.18703
3	98161431	C	synonymous_variant	Adam30	3.20047
3	98161605	A	synonymous_variant	Adam30	3.20472
3	98161743	A	synonymous_variant	Adam30	3.17236
3	98161893	C	synonymous_variant	Adam30	3.21377
3	98162190	G	synonymous_variant	Adam30	3.18719
3	98162249	C	missense_variant	Adam30	3.45518
3	98230020	C	intron_variant	Reg4	3.16941
3	100888303	G	synonymous_variant	Vtcn1	3.13181
3	101439388	G	synonymous_variant	Igsf3	3.68323
3	101439394	G	synonymous_variant	Igsf3	3.57401
3	101439547	G	synonymous_variant	Igsf3	3.29468
3	101582678	A	intron_variant	Atp1a1	3.39792
3	103131872	G	missense_variant	Dennd2c	3.86222
3	103132379	A	intron_variant	Dennd2c	3.68885
3	103137039	G	intron_variant	Dennd2c	3.31659
3	103178288	C	intron_variant	Bcas2	4.44379
3	103329259	A	missense_variant	Trim33	3.39554
3	104653651	A	intron_variant	Slc16a1	3.5172
3	104655883	G	3_prime_UTR_variant	Slc16a1	3.3072
3	104657874	T	3_prime_UTR_variant	Slc16a1	3.21743
3	105719909	G	3_prime_UTR_variant	Inka2	3.17697
3	106482730	G	non_coding_transcript_exon_variant	2010016I18Rik	3.44421
3	106486137	C	5_prime_UTR_variant	Dennd2d	3.5189
3	106486356	G	intron_variant	Dennd2d	3.5144
3	106486404	A	intron_variant	Dennd2d	3.32518
3	106486854	T	intron_variant	Dennd2d	3.54173
3	106486910	A	5_prime_UTR_variant	Dennd2d	3.14067
3	106487057	A	intron_variant	Dennd2d	3.55417
3	106487067	A	intron_variant	Dennd2d	3.31405
3	107039431	A	downstream_gene_variant	Gm38712	3.47014
3	107104944	T	synonymous_variant	Kcna2	4.1269
3	107213410	G	missense_variant	Cym	3.57106
3	107213442	T	synonymous_variant	Cym	3.80233
3	107213450	G	synonymous_variant	Cym	3.53718
3	107213475	A	synonymous_variant	Cym	3.49178
3	107668055	C	intron_variant	Ahcyl1	3.42963
3	107668754	G	splice_polypyrimidine_tract_variant,intron_variant	Ahcyl1	3.12891
3	107673543	A	splice_region_variant,splice_polypyrimidine_tract_variant,intron_variant	Ahcyl1	3.36339
3	107740948	A	intron_variant,non_coding_transcript_variant	Gm40121	3.22055
3	107881128	A	missense_variant	Eps8l3	3.45504
3	107892476	A	missense_variant	Eps8l3	3.22371
3	107985216	C	intron_variant	Gstm2	3.28616
3	108080233	A	intron_variant	Ampd2	4.57367
3	108111780	C	intron_variant	Gnai3	3.51334
3	108383974	A	intron_variant	Psrc1	4.2741
3	108385190	A	missense_variant	Psrc1	3.62886
3	108387611	G	3_prime_UTR_variant	Psrc1	4.25719
3	108387717	C	3_prime_UTR_variant	Psrc1	4.08487
3	108387851	T	3_prime_UTR_variant	Psrc1	4.24758
3	108393112	T	synonymous_variant	Celsr2	4.31301
3	108395668	A	synonymous_variant	Celsr2	3.23524
3	108397830	A	synonymous_variant	Celsr2	3.5092
3	108399782	T	intron_variant	Celsr2	3.54465
3	108407057	A	synonymous_variant	Celsr2	3.792
3	108412846	A	synonymous_variant	Celsr2	3.31964
3	108414498	T	missense_variant	Celsr2	3.78708
3	108426511	C	3_prime_UTR_variant	Sars	3.75956
3	108426728	A	3_prime_UTR_variant	Sars	3.82755
3	108427579	G	intron_variant	Sars	3.93261
3	108429379	T	synonymous_variant	Sars	3.38277
3	108433231	T	intron_variant	Sars	3.32725
3	108461060	T	missense_variant	Elapor1	3.13556
3	108557376	G	3_prime_UTR_variant	Tmem167b	3.75636
3	108557453	C	3_prime_UTR_variant	Tmem167b	4.38738
3	108558974	G	splice_polypyrimidine_tract_variant,intron_variant	Tmem167b	3.39998
3	108562582	C	upstream_gene_variant	Tmem167b	3.57472
3	108578168	T	synonymous_variant	Taf13	3.28567
3	108581299	A	3_prime_UTR_variant	Taf13	3.23253
3	108591550	G	5_prime_UTR_variant	Wdr47	3.8095
3	108624741	T	splice_donor_region_variant,intron_variant	Wdr47	3.57344
3	108627236	G	synonymous_variant	Wdr47	3.84543
3	108677102	G	3_prime_UTR_variant	Clcc1	3.756
3	108751920	C	synonymous_variant	Aknad1	3.32492
3	108752246	G	missense_variant	Aknad1	3.21063
3	108752745	C	intron_variant	Aknad1	3.17469
3	108757421	A	intron_variant	Aknad1	3.17278
3	108757452	A	intron_variant	Aknad1	3.32659
3	108757666	T	3_prime_UTR_variant	Aknad1	3.32696
3	108775153	C	intron_variant	Aknad1	4.17394
3	108775177	C	splice_polypyrimidine_tract_variant,intron_variant	Aknad1	3.81367
3	108782079	G	3_prime_UTR_variant	Aknad1	3.47359
3	108816522	A	intron_variant	Stxbp3	3.14803
3	108821534	A	intron_variant	Stxbp3	4.21685
3	108822024	C	intron_variant	Stxbp3	4.56407
3	108822463	A	intron_variant	Stxbp3	3.2633
3	108822664	C	intron_variant	Stxbp3	4.39572
3	108826121	A	intron_variant	Stxbp3	3.56734
3	108827058	G	missense_variant	Stxbp3	3.83306
3	108827466	A	intron_variant	Stxbp3	4.39999
3	108883350	A	intron_variant	Fndc7	3.68443
3	108883626	C	missense_variant,splice_region_variant	Fndc7	3.22471
3	108903452	C	3_prime_UTR_variant	Prpf38b	3.49837
3	108903762	T	3_prime_UTR_variant	Prpf38b	3.60806
3	108911669	C	5_prime_UTR_variant	Prpf38b	3.37278
3	108975042	A	3_prime_UTR_variant	Fam102b	3.40181
3	113555896	T	downstream_gene_variant	Amy1	3.28259
3	113563710	C	intron_variant	Amy1	3.2134
3	113574239	G	intron_variant	Amy1	3.40761
3	113611352	T	intron_variant	Rnpc3	3.36047
3	114206274	T	intron_variant	Col11a1	3.89793
3	116274204	C	3_prime_UTR_variant	Cdc14a	3.25721
3	116294146	A	intron_variant	Cdc14a	4.06902
3	116294839	C	missense_variant	Cdc14a	3.54422
3	117319756	C	3_prime_UTR_variant	Plppr4	3.22612
3	117319771	G	3_prime_UTR_variant	Plppr4	3.4255
3	117320173	A	3_prime_UTR_variant	Plppr4	3.23899
3	117320175	C	3_prime_UTR_variant	Plppr4	3.15795
3	117320191	C	3_prime_UTR_variant	Plppr4	3.35006
3	117575712	C	missense_variant	Plppr5	3.32992
3	117662643	A	intron_variant	Plppr5	3.99889
3	117662669	A	intron_variant	Plppr5	3.98656
3	117839121	A	intron_variant	Snx7	3.4834
3	118804027	C	intron_variant	Dpyd	3.28435
3	119740303	A	intron_variant	Ptbp2	3.15701
3	121510309	A	synonymous_variant	Slc44a3	3.57538
3	121513495	T	intron_variant	Slc44a3	3.35826
3	121513498	C	intron_variant	Slc44a3	3.36097
3	121513544	A	intron_variant	Slc44a3	3.37326
3	121524770	C	intron_variant	Slc44a3	3.55457
3	121525672	G	missense_variant	Slc44a3	3.52367
3	121525757	T	missense_variant	Slc44a3	3.18168
3	121527099	C	synonymous_variant	Slc44a3	3.82958
3	121527353	C	intron_variant	Slc44a3	3.25021
3	121731531	C	synonymous_variant	F3	4.40228
3	121758893	A	downstream_gene_variant	Abcd3	3.62701
3	121758906	G	3_prime_UTR_variant	Abcd3	3.15273
3	121759111	T	3_prime_UTR_variant	Abcd3	3.6999
3	121759198	C	3_prime_UTR_variant	Abcd3	3.65828
3	121759663	C	3_prime_UTR_variant	Abcd3	3.52587
3	121759692	G	3_prime_UTR_variant	Abcd3	3.64693
3	121760423	G	intron_variant	Abcd3	3.27312
3	121761649	G	intron_variant	Abcd3	3.27906
3	121769141	G	intron_variant	Abcd3	3.63418
3	121773946	G	intron_variant	Abcd3	3.33575
3	121773948	C	intron_variant	Abcd3	3.26139
3	121773985	C	splice_donor_region_variant,intron_variant	Abcd3	3.6233
3	121774060	G	splice_region_variant,synonymous_variant	Abcd3	3.39319
3	121774121	G	intron_variant	Abcd3	3.62144
3	121774247	G	splice_polypyrimidine_tract_variant,intron_variant	Abcd3	3.42136
3	121774302	T	intron_variant	Abcd3	3.57348
3	121774309	C	intron_variant	Abcd3	3.56218
3	121774410	C	intron_variant	Abcd3	3.16322
3	121775293	G	intron_variant	Abcd3	3.23796
3	121775361	G	intron_variant	Abcd3	3.39053
3	121775502	T	synonymous_variant	Abcd3	3.35065
3	121775766	A	intron_variant	Abcd3	3.40008
3	121775783	C	intron_variant	Abcd3	3.14585
3	121792971	C	intron_variant	Abcd3	3.26367
3	123560326	G	intron_variant	Ndst3	3.92191
3	123560365	C	intron_variant	Ndst3	3.3747
3	123560405	A	intron_variant	Ndst3	3.35845
3	123560415	C	intron_variant	Ndst3	3.37303
3	125437736	T	5_prime_UTR_variant	Ndst4	4.85349
3	125437751	T	5_prime_UTR_variant	Ndst4	4.04834
3	125437769	A	5_prime_UTR_variant	Ndst4	5.15747
3	125561577	G	intron_variant	Ndst4	5.52691
3	125561644	C	intron_variant	Ndst4	5.67789
3	125561693	A	intron_variant	Ndst4	4.07692
3	125914815	G	synonymous_variant	Ugt8a	2.05199
3	126598974	C	intron_variant	Camk2d	3.96258
3	126599174	T	intron_variant	Camk2d	3.72369
3	126684531	T	intron_variant	Camk2d	3.96989
3	126684844	G	intron_variant	Camk2d	3.34847
3	126803043	T	intron_variant	Camk2d	3.16669
3	126838175	T	intron_variant	Camk2d	3.77115
3	126840428	A	intron_variant	Camk2d	3.51104
3	126841407	A	intron_variant	Camk2d	3.41297
3	126841512	A	synonymous_variant	Camk2d	3.49684
3	126844511	A	3_prime_UTR_variant	Camk2d	3.23658
3	129293167	G	intron_variant	Enpep	3.3173
3	129293380	G	intron_variant	Enpep	3.15808
3	129309174	T	intron_variant	Enpep	3.3335
3	129309865	G	synonymous_variant	Enpep	4.01637
3	129312689	C	splice_region_variant,splice_polypyrimidine_tract_variant,intron_variant	Enpep	3.60406
3	129910507	T	splice_polypyrimidine_tract_variant,intron_variant	Casp6	3.13465
3	129999654	C	intron_variant	Sec24b	3.87921
3	130728660	T	intron_variant	Rpl34	3.28091
3	132883941	G	3_prime_UTR_variant	Npnt	3.27226
3	133112952	T	3_prime_UTR_variant	Arhgef38	3.15534
3	133115362	A	3_prime_UTR_variant	Arhgef38	3.5038
3	133115594	A	3_prime_UTR_variant	Arhgef38	3.23113
3	133132619	G	intron_variant	Arhgef38	3.37271
3	135317021	G	intron_variant	Slc9b2	4.00284
3	135317091	T	5_prime_UTR_variant	Slc9b2	3.8083
3	135324420	A	intron_variant	Slc9b2	3.29625
3	135324425	C	intron_variant	Slc9b2	3.15762
3	135328963	C	intron_variant	Slc9b2	3.91933
3	135329645	C	intron_variant	Slc9b2	3.83556
3	135329703	A	intron_variant	Slc9b2	4.24622
3	135329955	T	non_coding_transcript_exon_variant	Slc9b2	3.80638
3	135342186	A	intron_variant	Slc9b2	3.32994
3	135342317	C	3_prime_UTR_variant	Slc9b2	3.43151
3	135342528	A	3_prime_UTR_variant	Slc9b2	3.58274
3	137931046	C	3_prime_UTR_variant	Dapp1	4.51309
3	137931355	G	3_prime_UTR_variant	Dapp1	3.40586
3	137931368	G	3_prime_UTR_variant	Dapp1	3.39738
3	137931589	C	3_prime_UTR_variant	Dapp1	4.49164
3	137931883	T	3_prime_UTR_variant	Dapp1	4.43806
3	137937861	C	intron_variant	Dapp1	4.18888
3	137937882	A	intron_variant	Dapp1	4.46844
3	137939202	G	splice_region_variant,splice_polypyrimidine_tract_variant,intron_variant	Dapp1	3.59994
3	137961356	T	intron_variant	Dapp1	3.347
3	138054362	A	non_coding_transcript_exon_variant	Gm5105	3.28233
3	138112356	C	intron_variant	Mttp	3.73491
3	138114124	G	synonymous_variant	Mttp	3.71047
3	138114148	A	synonymous_variant	Mttp	4.09593
3	138116389	C	intron_variant	Mttp	4.16322
3	138116482	T	synonymous_variant	Mttp	4.26801
3	138116526	A	splice_region_variant,splice_polypyrimidine_tract_variant,intron_variant	Mttp	4.15984
3	138143847	T	5_prime_UTR_variant	Trmt10a	3.24306
3	138143881	A	5_prime_UTR_variant	Trmt10a	3.59571
3	138146307	T	5_prime_UTR_variant	Trmt10a	3.21708
3	138147482	A	missense_variant	Trmt10a	3.33995
3	138226160	A	intron_variant	Adh7	3.76465
3	138868287	A	intron_variant	Tspan5	3.95841
3	138868325	T	intron_variant	Tspan5	3.38617
3	138890974	A	intron_variant	Tspan5	4.47691
3	138894317	A	intron_variant	Tspan5	4.43351
3	141982221	C	5_prime_UTR_variant	Bmpr1b	3.59889
3	142304059	T	intron_variant	Pdlim5	4.48325
3	142309662	T	intron_variant	Pdlim5	4.02141
3	144822575	T	downstream_gene_variant	Clca3b	3.73009
3	144822681	C	3_prime_UTR_variant	Clca3b	3.74724
3	144823451	C	missense_variant	Clca3b	3.37326
3	144823576	A	intron_variant	Clca3b	3.91669
3	145027232	C	intron_variant	Clca1	3.47914
3	145845788	A	synonymous_variant	Ddah1	3.25176
3	146612528	G	synonymous_variant	Uox	4.1582
3	151731872	T	3_prime_UTR_variant	Ifi44	4.31291
3	152094085	G	3_prime_UTR_variant	Gipc2	3.35836
3	152094089	T	3_prime_UTR_variant	Gipc2	3.34351
3	152820401	A	3_prime_UTR_variant	St6galnac5	3.27347
3	153844832	T	intron_variant	Asb17	4.16905
3	153863300	T	intron_variant	Msh4	3.13739
3	153869777	A	splice_polypyrimidine_tract_variant,intron_variant	Msh4	3.16833
3	153873762	A	intron_variant	Msh4	3.83501
3	153876623	A	splice_donor_5th_base_variant,intron_variant	Msh4	3.23931
3	153876839	T	intron_variant	Msh4	3.13293
3	153879428	A	synonymous_variant	Msh4	3.14886
3	153879467	G	intron_variant	Msh4	3.15148
3	157313013	A	3_prime_UTR_variant	Negr1	3.5317
3	157316323	T	3_prime_UTR_variant	Negr1	3.42632
3	157975027	A	intron_variant	Ankrd13c	3.20373
3	158068278	T	3_prime_UTR_variant	Lrrc7	3.14492
4	3585206	C	intron_variant	Tgs1	4.47677
4	3589105	C	intron_variant	Tgs1	4.21772
4	3602184	G	synonymous_variant	Tgs1	3.97918
4	3870765	C	3_prime_UTR_variant	Mos	3.53735
4	6440823	T	intron_variant	Nsmaf	3.23737
4	13837845	T	synonymous_variant	Runx1t1	3.43282
4	13866025	T	synonymous_variant	Runx1t1	3.18536
4	14623559	C	downstream_gene_variant	Lrrc69	4.23522
4	14769692	A	missense_variant	Lrrc69	4.48974
4	14769814	C	intron_variant	Lrrc69	3.61353
4	14818128	T	intron_variant	Otud6b	3.66257
4	14818408	G	synonymous_variant	Otud6b	3.74786
4	14826378	A	5_prime_UTR_variant	Otud6b	3.81925
4	14826622	G	upstream_gene_variant	Otud6b	5.00651
4	19509506	A	3_prime_UTR_variant	Cngb3	3.13142
4	20029318	C	3_prime_UTR_variant	Ttpa	3.73814
4	20245312	A	3_prime_UTR_variant	Nkain3	3.13272
4	21678346	C	missense_variant	Prdm13	3.2154
4	25612350	C	3_prime_UTR_variant	Fut9	3.64369
4	25615349	T	3_prime_UTR_variant	Fut9	3.15072
4	25617225	G	3_prime_UTR_variant	Fut9	3.33338
4	26325503	T	3_prime_UTR_variant	Manea	4.07787
4	26326422	C	3_prime_UTR_variant	Manea	3.39985
4	26326648	G	3_prime_UTR_variant	Manea	3.21358
4	26340319	A	intron_variant	Manea	3.13544
4	26340323	A	intron_variant	Manea	3.15454
4	26340361	C	intron_variant	Manea	3.49421
4	26340517	A	synonymous_variant	Manea	3.45037
4	26340634	G	synonymous_variant	Manea	3.40243
4	28870693	G	synonymous_variant	Epha7	3.42436
4	31978383	T	intron_variant	Map3k7	3.8653
4	32639401	G	missense_variant	Casp8ap2	3.41235
4	32639511	G	synonymous_variant	Casp8ap2	3.41473
4	32683639	T	synonymous_variant	Mdn1	3.40954
4	32996088	T	synonymous_variant	Rragd	3.529
4	33310427	C	5_prime_UTR_variant	Rngtt	3.20753
4	34722806	T	splice_polypyrimidine_tract_variant,intron_variant	Cfap206	3.16128
4	34729966	A	intron_variant	Cfap206	3.31813
4	34729977	G	intron_variant	Cfap206	3.57612
4	34743811	A	3_prime_UTR_variant	Gm136	3.24546
4	34803656	T	3_prime_UTR_variant	Zfp292	3.7941
4	34810056	C	missense_variant	Zfp292	3.58648
4	34893873	A	intron_variant	Cga	4.08174
4	34907140	A	synonymous_variant	Cga	3.80767
4	34907179	G	3_prime_UTR_variant	Cga	4.44641
4	35226078	C	5_prime_UTR_variant	C9orf72	3.12898
4	40178927	T	intron_variant	Aco1	3.37411
4	40198115	T	3_prime_UTR_variant	Aco1	3.92156
4	40198619	T	3_prime_UTR_variant	Aco1	3.88462
4	40205529	A	3_prime_UTR_variant	Ddx58	3.74324
4	40694843	G	intron_variant	Aptx	3.42279
4	40697198	T	intron_variant	Aptx	3.51003
4	40723891	G	intron_variant	Dnaja1	3.25874
4	40730409	A	intron_variant	Dnaja1	3.33858
4	40732231	T	intron_variant	Dnaja1	3.39687
4	40732672	A	intron_variant	Dnaja1	4.0819
4	40733872	A	3_prime_UTR_variant	Dnaja1	3.16574
4	40734258	G	3_prime_UTR_variant	Dnaja1	3.25163
4	40736673	A	3_prime_UTR_variant	Smu1	3.26313
4	40737286	G	3_prime_UTR_variant	Smu1	3.5263
4	40737369	A	synonymous_variant	Smu1	3.408
4	40739900	A	intron_variant	Smu1	3.3323
4	40941657	T	intron_variant	Bag1	3.6072
4	41024390	C	intron_variant	Nfx1	3.14053
4	42973817	A	missense_variant	1700022I11Rik	3.21611
4	43165856	G	synonymous_variant	Unc13b	3.89119
4	43216781	A	missense_variant	Unc13b	3.33141
4	43216820	T	missense_variant	Unc13b	4.67286
4	43216886	A	missense_variant	Unc13b	4.66615
4	43216900	G	missense_variant	Unc13b	4.69632
4	43217115	G	missense_variant	Unc13b	3.19437
4	43255937	T	intron_variant	Unc13b	3.79982
4	43255941	C	intron_variant	Unc13b	3.78197
4	43258053	G	intron_variant	Unc13b	3.84922
4	43261129	A	intron_variant	Unc13b	3.12712
4	43453662	T	missense_variant	Cd72	3.20115
4	43454309	G	5_prime_UTR_variant	Cd72	3.18899
4	43515609	A	3_prime_UTR_variant	Tpm2	4.05286
4	43578136	A	missense_variant	Gba2	3.14936
4	43578585	A	5_prime_UTR_variant	Gba2	3.30907
4	43633577	T	synonymous_variant	Npr2	3.13101
4	43640804	A	intron_variant	Npr2	3.92678
4	43647588	A	synonymous_variant	Npr2	4.67833
4	43651763	T	missense_variant	Spag8	4.22616
4	43659532	A	downstream_gene_variant	Fam221b	3.13679
4	43689581	C	splice_region_variant,intron_variant	Tmem8b	3.79474
4	43690669	G	3_prime_UTR_variant	Tmem8b	3.31012
4	43691741	G	3_prime_UTR_variant	Tmem8b	3.4716
4	43968560	C	splice_polypyrimidine_tract_variant,intron_variant	Glipr2	3.66129
4	45256937	C	synonymous_variant	Frmpd1	3.52257
4	45256963	C	intron_variant	Frmpd1	3.43609
4	45802572	C	missense_variant	Aldh1b1	4.17901
4	45802919	C	synonymous_variant	Aldh1b1	3.54564
4	45810783	C	3_prime_UTR_variant	Igfbpl1	3.18364
4	45848579	G	intron_variant	Stra6l	3.61607
4	45848636	T	intron_variant	Stra6l	3.86514
4	45857982	G	intron_variant	Stra6l	3.40666
4	45858012	G	intron_variant	Stra6l	3.54854
4	45858104	G	intron_variant	Stra6l	3.6246
4	45858216	C	5_prime_UTR_variant	Stra6l	3.77809
4	45870945	G	intron_variant	Stra6l	3.43132
4	45877971	T	synonymous_variant	Stra6l	3.1854
4	45877973	G	synonymous_variant	Stra6l	3.76997
4	45900359	T	intron_variant	Ccdc180	3.21042
4	45904019	G	intron_variant	Ccdc180	3.56612
4	45904189	C	intron_variant	Ccdc180	3.47682
4	45909214	T	intron_variant	Ccdc180	3.47221
4	45909367	T	missense_variant	Ccdc180	3.8705
4	45911198	T	intron_variant	Ccdc180	4.41917
4	45914185	G	intron_variant	Ccdc180	4.40561
4	45914187	A	intron_variant	Ccdc180	3.33148
4	45923445	G	intron_variant	Ccdc180	4.02712
4	45923610	C	intron_variant	Ccdc180	4.76257
4	45926311	A	intron_variant	Ccdc180	3.36649
4	45950801	G	downstream_gene_variant	Ccdc180	4.30071
4	46662177	C	downstream_gene_variant	Gabbr2	3.37047
4	47039603	A	intron_variant	Anks6	3.31453
4	47112222	T	intron_variant	Galnt12	3.44793
4	47112241	A	intron_variant	Galnt12	3.49572
4	47122963	T	3_prime_UTR_variant	Galnt12	3.31896
4	47483286	T	downstream_gene_variant	Sec61b	4.50119
4	48184247	G	3_prime_UTR_variant	Stx17	3.59749
4	48196731	A	intron_variant	Erp44	3.64133
4	49652459	A	intron_variant	Rnf20	3.13194
4	49652501	G	intron_variant	Rnf20	3.22798
4	49656288	C	3_prime_UTR_variant	Rnf20	3.53464
4	49656723	A	3_prime_UTR_variant	Rnf20	3.20833
4	52994349	C	intron_variant	Nipsnap3a	3.496
4	53000362	T	synonymous_variant	Nipsnap3a	4.30445
4	53000731	C	splice_polypyrimidine_tract_variant,intron_variant	Nipsnap3a	4.29774
4	53000840	C	3_prime_UTR_variant	Nipsnap3a	4.1052
4	53000841	A	3_prime_UTR_variant	Nipsnap3a	4.10445
4	53000934	A	downstream_gene_variant	Nipsnap3a	3.77662
4	53001012	A	downstream_gene_variant	Nipsnap3a	4.05836
4	53001025	A	downstream_gene_variant	Nipsnap3a	4.1309
4	53001102	C	downstream_gene_variant	Nipsnap3a	4.29334
4	53017216	G	intron_variant	Nipsnap3b	3.25773
4	56744320	A	synonymous_variant	Actl7a	3.14058
4	56751807	C	intron_variant	Elp1	3.36604
4	56832843	G	intron_variant	Ctnnal1	3.2399
4	57916067	A	5_prime_UTR_variant	D630039A03Rik	3.39362
4	58084183	C	intron_variant	Svep1	4.14801
4	58087771	G	synonymous_variant	Svep1	3.39682
4	58092113	G	intron_variant	Svep1	3.41179
4	58096271	C	missense_variant	Svep1	3.99716
4	58100056	C	synonymous_variant	Svep1	3.92577
4	58100806	A	synonymous_variant	Svep1	4.00929
4	58116450	T	intron_variant	Svep1	3.57719
4	58116456	G	intron_variant	Svep1	3.45188
4	59752226	C	splice_region_variant,splice_polypyrimidine_tract_variant,intron_variant	E130308A19Rik	3.79427
4	59753943	A	3_prime_UTR_variant	E130308A19Rik	3.22347
4	59754944	C	3_prime_UTR_variant	E130308A19Rik	3.35769
4	59755022	A	3_prime_UTR_variant	E130308A19Rik	3.36306
4	59755253	G	3_prime_UTR_variant	E130308A19Rik	3.28469
4	59755310	A	3_prime_UTR_variant	E130308A19Rik	3.27385
4	59755411	T	3_prime_UTR_variant	E130308A19Rik	3.68349
4	59756659	G	3_prime_UTR_variant	E130308A19Rik	3.39758
4	59757129	C	3_prime_UTR_variant	E130308A19Rik	3.3967
4	59757601	C	3_prime_UTR_variant	E130308A19Rik	3.75089
4	62697179	A	intron_variant	Rgs3	3.33787
4	62701101	T	synonymous_variant	Rgs3	3.65747
4	63061553	T	5_prime_UTR_variant	Zfp618	3.52047
4	63061576	A	intron_variant	Zfp618	3.90038
4	63135279	C	3_prime_UTR_variant	Zfp618	3.29163
4	63136163	C	3_prime_UTR_variant	Zfp618	4.63452
4	63136463	C	3_prime_UTR_variant	Zfp618	3.2342
[truncated: 5,384 more rows]

## Sheet: West_MAT
Chrm	Position	Variant	Modification	Gene	Zscore
1	6730204	G	5_prime_UTR_variant	St18	3.4479
1	6753046	G	intron_variant	St18	3.02947
1	6849053	G	intron_variant	St18	3.16977
1	6858669	T	3_prime_UTR_variant	St18	2.96053
1	6860712	G	3_prime_UTR_variant	St18	3.30281
1	9549820	A	intron_variant	Adhfe1	3.75198
1	9549989	T	intron_variant	Adhfe1	3.43477
1	9553377	T	missense_variant	Adhfe1	3.84434
1	9553546	T	intron_variant	Adhfe1	3.828
1	9553623	T	splice_region_variant,synonymous_variant	Adhfe1	3.64386
1	9553893	A	intron_variant	Adhfe1	3.56818
1	9561281	C	non_coding_transcript_exon_variant	2610203C22Rik	4.09166
1	9561298	C	non_coding_transcript_exon_variant	2610203C22Rik	4.07422
1	9577670	C	3_prime_UTR_variant	Adhfe1	3.05173
1	9607051	A	intron_variant	Vxn	3.03492
1	9995327	A	intron_variant	Ppp1r42	4.50578
1	10003137	C	intron_variant	Ppp1r42	3.5087
1	10034898	A	intron_variant	Cops5	5.16123
1	10037582	T	intron_variant	Cops5	3.27659
1	10038059	C	5_prime_UTR_variant	Cops5	4.37873
1	10038490	C	intron_variant	Cspp1	3.87703
1	10082356	C	intron_variant	Cspp1	4.6681
1	10083428	T	intron_variant	Cspp1	5.30662
1	10096073	C	intron_variant	Cspp1	3.09109
1	10113722	T	intron_variant	Cspp1	3.37121
1	10116744	G	intron_variant	Cspp1	3.83073
1	10184352	A	intron_variant	Arfgef1	3.72143
1	10325108	C	3_prime_UTR_variant	Cpa6	3.57817
1	10329455	T	intron_variant	Cpa6	3.25273
1	10337486	T	splice_polypyrimidine_tract_variant,intron_variant	Cpa6	3.59645
1	10488817	G	intron_variant	Cpa6	4.70927
1	10489045	A	intron_variant	Cpa6	4.15236
1	11518483	T	intron_variant	A830018L16Rik	2.96097
1	11596759	T	3_prime_UTR_variant	A830018L16Rik	3.29066
1	11597484	A	3_prime_UTR_variant	A830018L16Rik	3.0669
1	11747907	A	intron_variant	A830018L16Rik	4.1179
1	11748160	G	intron_variant	A830018L16Rik	3.94522
1	11933628	G	intron_variant	A830018L16Rik	3.03136
1	11974751	T	intron_variant	A830018L16Rik	3.05374
1	11974845	C	intron_variant	A830018L16Rik	3.78545
1	11975085	C	3_prime_UTR_variant	A830018L16Rik	3.28795
1	11975165	G	3_prime_UTR_variant	A830018L16Rik	3.77816
1	11975518	G	3_prime_UTR_variant	A830018L16Rik	3.2935
1	12796672	A	intron_variant	Sulf1	2.98949
1	12807964	C	synonymous_variant	Sulf1	3.00839
1	12808061	G	intron_variant	Sulf1	3.18195
1	13181152	T	intron_variant	Ncoa2	4.6814
1	13186981	T	intron_variant	Ncoa2	3.42736
1	13189989	T	intron_variant	Ncoa2	4.23018
1	13571777	G	intron_variant	Tram1	3.05503
1	13576531	G	intron_variant	Tram1	3.19156
1	13626562	C	3_prime_UTR_variant	Lactb2	3.96959
1	13629982	T	intron_variant	Lactb2	4.38671
1	13638452	T	intron_variant	Lactb2	4.80624
1	13647234	A	intron_variant	Lactb2	3.05798
1	13672437	C	5_prime_UTR_variant	Xkr9	4.00514
1	15819010	A	missense_variant	Terf1	3.09128
1	15819055	A	missense_variant	Terf1	3.14406
1	15819070	G	missense_variant	Terf1	3.01655
1	15819090	A	splice_region_variant,intron_variant	Terf1	3.00196
1	15819757	G	missense_variant	Terf1	3.33882
1	15831341	T	intron_variant	Terf1	3.34763
1	15854563	G	3_prime_UTR_variant	Sbspon	3.23693
1	15854689	G	3_prime_UTR_variant	Sbspon	3.19989
1	16688447	G	upstream_gene_variant	Ly96	3.19759
1	16700669	G	intron_variant	Ly96	3.45789
1	16705934	T	intron_variant	Ly96	3.2161
1	16705978	A	intron_variant	Ly96	3.15204
1	16706065	G	intron_variant	Ly96	3.03964
1	16706082	T	intron_variant	Ly96	3.03492
1	16706160	A	splice_polypyrimidine_tract_variant,intron_variant	Ly96	3.04061
1	17145466	C	5_prime_UTR_variant	Gdap1	3.56051
1	17602678	C	missense_variant	Pi15	3.57558
1	20199299	T	intron_variant	Pkhd1	2.96733
1	20199300	T	intron_variant	Pkhd1	5.00959
1	20199396	G	missense_variant	Pkhd1	3.1265
1	20200552	T	missense_variant	Pkhd1	4.71314
1	20200626	A	synonymous_variant	Pkhd1	5.08136
1	20200917	A	synonymous_variant	Pkhd1	3.13945
1	20200989	G	synonymous_variant	Pkhd1	4.31494
1	20201211	A	synonymous_variant	Pkhd1	4.61507
1	20201241	C	synonymous_variant	Pkhd1	4.31023
1	20201277	G	synonymous_variant	Pkhd1	4.39188
1	20209092	T	intron_variant	Pkhd1	5.77939
1	20209281	T	missense_variant	Pkhd1	4.72623
1	20209282	T	synonymous_variant	Pkhd1	4.68586
1	20209301	A	missense_variant	Pkhd1	4.21732
1	20209344	G	intron_variant	Pkhd1	4.94304
1	20209376	T	intron_variant	Pkhd1	5.51218
1	20391481	T	synonymous_variant	Pkhd1	3.0534
1	20509040	T	missense_variant	Pkhd1	3.11551
1	20550616	C	intron_variant	Pkhd1	4.95071
1	20558708	G	missense_variant	Pkhd1	3.7737
1	20562302	C	intron_variant	Pkhd1	3.05379
1	20565548	G	intron_variant	Pkhd1	3.10967
1	20565556	C	intron_variant	Pkhd1	3.58952
1	20565578	G	intron_variant	Pkhd1	3.68086
1	20571327	C	intron_variant	Pkhd1	3.48803
1	20571515	T	intron_variant	Pkhd1	2.97594
1	20731039	A	intron_variant	Il17a	3.24783
1	21218694	A	5_prime_UTR_variant	Tmem14a	3.03535
1	23996126	C	3_prime_UTR_variant	Sdhaf4	3.37552
1	23996242	C	3_prime_UTR_variant	Sdhaf4	3.54971
1	24055711	A	intron_variant	Fam135a	3.98469
1	24057236	T	5_prime_UTR_variant	Fam135a	5.32346
1	24068071	A	intron_variant	Fam135a	4.39913
1	24312423	C	intron_variant	Col19a1	4.24054
1	24325834	A	intron_variant	Col19a1	3.33894
1	25067285	G	downstream_gene_variant	Adgrb3	3.07768
1	25487979	G	synonymous_variant	Adgrb3	3.85976
1	25827986	A	intron_variant	Adgrb3	3.16167
1	30808816	C	splice_polypyrimidine_tract_variant,splice_region_variant,intron_variant	Phf3	3.26629
1	30811894	A	synonymous_variant	Phf3	3.2489
1	30816411	G	intron_variant	Phf3	3.47447
1	30816447	C	intron_variant	Phf3	3.79388
1	30816644	T	intron_variant	Phf3	3.55465
1	30820043	A	intron_variant	Phf3	3.93453
1	30830434	T	missense_variant	Phf3	3.98411
1	31203049	C	intron_variant	Lgsn	3.29459
1	31203499	C	synonymous_variant	Lgsn	3.0571
1	31203816	T	synonymous_variant	Lgsn	3.23327
1	31203837	C	synonymous_variant	Lgsn	3.28446
1	31204000	A	missense_variant	Lgsn	3.2721
1	31204012	T	missense_variant	Lgsn	3.29081
1	32619084	G	intron_variant	Khdrbs2	3.49815
1	33512088	G	synonymous_variant	Prim2	5.21037
1	33514094	C	intron_variant	Prim2	5.27522
1	33514295	A	intron_variant	Prim2	3.31699
1	33740146	C	3_prime_UTR_variant	Rab23	3.87048
1	33740454	C	3_prime_UTR_variant	Rab23	3.30013
1	33740474	G	3_prime_UTR_variant	Rab23	3.87675
1	33740558	A	3_prime_UTR_variant	Rab23	3.88496
1	33768087	G	intron_variant	Zfp451	3.71069
1	33769681	C	intron_variant	Zfp451	3.27928
1	33776398	C	missense_variant	Zfp451	3.04793
1	33776408	C	synonymous_variant	Zfp451	2.9945
1	33777444	C	missense_variant	Zfp451	4.2762
1	33779200	G	splice_polypyrimidine_tract_variant,intron_variant	Zfp451	3.80417
1	33786520	G	missense_variant	Zfp451	3.63461
1	33792489	G	intron_variant	Zfp451	3.2101
1	33793163	C	intron_variant	Zfp451	3.1588
1	33794300	C	intron_variant	Zfp451	3.80992
1	33794609	C	intron_variant	Zfp451	3.62659
1	33795420	G	intron_variant	Zfp451	3.54887
1	33795652	G	intron_variant	Zfp451	3.42474
1	33795841	C	intron_variant	Zfp451	3.63471
1	33797541	C	intron_variant	Zfp451	3.75209
1	33799331	T	intron_variant	Zfp451	4.65937
1	33799662	G	intron_variant	Zfp451	3.81246
1	33803254	C	synonymous_variant	Zfp451	3.37873
1	33883456	G	synonymous_variant	Bend6	4.3024
1	33907509	T	intron_variant	Bend6	3.27374
1	34121856	A	missense_variant	Dst	3.10918
1	34122125	C	missense_variant	Dst	3.26139
1	34152185	A	splice_polypyrimidine_tract_variant,intron_variant	Dst	3.0246
1	34154460	G	intron_variant	Dst	3.3421
1	34154655	A	intron_variant	Dst	4.01931
1	34156560	C	intron_variant	Dst	3.31971
1	34161199	T	intron_variant	Dst	3.03707
1	34163785	C	intron_variant	Dst	3.24033
1	34163834	A	intron_variant	Dst	3.22057
1	34169254	A	missense_variant	Dst	3.14403
1	34169639	T	intron_variant	Dst	3.11554
1	34169643	T	intron_variant	Dst	3.05311
1	34169693	G	intron_variant	Dst	3.13286
1	34169705	G	intron_variant	Dst	3.38264
1	34169718	A	intron_variant	Dst	3.68242
1	34174714	G	synonymous_variant	Dst	3.19527
1	34178104	G	synonymous_variant	Dst	2.98559
1	34178111	A	synonymous_variant	Dst	3.03263
1	34179319	C	synonymous_variant	Dst	3.53069
1	34179493	A	synonymous_variant	Dst	4.36796
1	34179544	C	missense_variant	Dst	3.62678
1	34179759	A	missense_variant	Dst	3.08158
1	34180051	T	synonymous_variant	Dst	3.36358
1	34180085	A	missense_variant	Dst	3.36759
1	34180100	G	missense_variant	Dst	3.56425
1	34184161	C	intron_variant	Dst	3.23271
1	34185868	T	intron_variant	Dst	4.33509
1	34185869	G	intron_variant	Dst	3.88044
1	34188610	T	synonymous_variant	Dst	4.34201
1	34188766	C	synonymous_variant	Dst	3.59224
1	34188787	G	synonymous_variant	Dst	3.09469
1	34189045	C	synonymous_variant	Dst	3.00154
1	34189403	G	missense_variant	Dst	4.76758
1	34189417	C	synonymous_variant	Dst	4.90127
1	34189623	A	missense_variant	Dst	4.42059
1	34190309	G	missense_variant	Dst	3.05656
1	34190349	T	missense_variant	Dst	3.40453
1	34190747	C	missense_variant	Dst	4.05154
1	34191110	G	missense_variant	Dst	3.11396
1	34193246	G	missense_variant	Dst	3.547
1	34211179	C	synonymous_variant	Dst	2.98164
1	34225968	G	missense_variant	Dst	3.08352
1	34226069	A	intron_variant	Dst	3.22352
1	34227896	A	synonymous_variant	Dst	2.98712
1	34228067	C	missense_variant	Dst	3.02018
1	34544312	G	3_prime_UTR_variant	Prss40	4.0194
1	34544356	G	3_prime_UTR_variant	Prss40	3.55802
1	34552457	T	3_prime_UTR_variant	Prss40	4.46661
1	34552558	G	3_prime_UTR_variant	Prss40	4.58366
1	34552563	T	missense_variant	Prss40	4.66962
1	34552687	A	synonymous_variant	Prss40	4.20027
1	34552720	C	synonymous_variant	Prss40	4.56339
1	34552750	C	synonymous_variant	Prss40	4.50432
1	34552843	C	intron_variant	Prss40	4.545
1	34558040	T	synonymous_variant	Prss40	5.1172
1	34559706	T	intron_variant	Prss40	4.68548
1	34586844	G	missense_variant	Amer3	2.95748
1	34587241	G	missense_variant	Amer3	3.37562
1	34588334	T	synonymous_variant	Amer3	3.47052
1	34808489	A	intron_variant	Arhgef4	3.0879
1	34809849	T	intron_variant	Arhgef4	3.09237
1	34809895	C	intron_variant	Arhgef4	3.15922
1	34810642	C	intron_variant	Arhgef4	3.20569
1	34812612	G	3_prime_UTR_variant	Arhgef4	3.04955
1	34812727	A	3_prime_UTR_variant	Arhgef4	3.06388
1	34815090	G	3_prime_UTR_variant	Fam168b	3.05163
1	34815682	T	3_prime_UTR_variant	Fam168b	3.04636
1	34816987	A	3_prime_UTR_variant	Fam168b	3.0358
1	34818122	G	synonymous_variant	Fam168b	3.04768
1	34820065	A	intron_variant	Fam168b	3.26343
1	34851727	T	5_prime_UTR_variant	Plekhb2	3.06318
1	34877232	C	3_prime_UTR_variant	Plekhb2	3.02339
1	34877775	A	3_prime_UTR_variant	Plekhb2	3.04366
1	34878949	T	3_prime_UTR_variant	Plekhb2	3.00882
1	34878977	G	3_prime_UTR_variant	Plekhb2	3.05099
1	34879053	C	3_prime_UTR_variant	Plekhb2	3.04187
1	34879097	T	3_prime_UTR_variant	Plekhb2	3.03002
1	34879228	G	3_prime_UTR_variant	Plekhb2	3.07009
1	34879290	C	3_prime_UTR_variant	Plekhb2	3.13993
1	36411539	A	intron_variant	Fer1l5	4.08754
1	36499328	C	intron_variant	Cnnm4	4.66709
1	36578537	G	synonymous_variant	Fam178b	3.47038
1	36796209	T	synonymous_variant	Tmem131	3.64812
1	36807900	A	synonymous_variant	Tmem131	3.59722
1	36808425	A	synonymous_variant	Tmem131	3.46127
1	36812593	T	missense_variant	Tmem131	3.83966
1	36815313	T	intron_variant	Tmem131	4.00047
1	36834817	G	synonymous_variant	Tmem131	3.43388
1	36854990	A	intron_variant	Tmem131	4.08366
1	36855062	A	intron_variant	Tmem131	4.02796
1	37044983	A	missense_variant	Vwa3b	3.14905
1	37045066	C	missense_variant	Vwa3b	3.30221
1	37441906	G	3_prime_UTR_variant	Mgat4a	3.0013
1	37444567	G	3_prime_UTR_variant	Mgat4a	3.78146
1	37456420	G	intron_variant	Mgat4a	3.76889
1	37456795	G	intron_variant	Mgat4a	3.80428
1	37466499	G	intron_variant	Mgat4a	4.19956
1	37638077	G	intron_variant	Cracdl	3.08223
1	37907323	T	3_prime_UTR_variant	Lyg2	3.03205
1	38996207	T	missense_variant	Pdcl3	3.56656
1	40539163	T	intron_variant	Il18rap	3.14583
1	43114150	T	3_prime_UTR_variant	AI597479	4.57224
1	43570009	T	3_prime_UTR_variant	Nck2	3.94273
1	43570021	A	3_prime_UTR_variant	Nck2	3.45304
1	45801946	T	intron_variant	Wdr75	3.21705
1	45805334	T	intron_variant	Wdr75	2.99778
1	46325933	C	intron_variant	Dnah7b	3.00937
1	46602877	T	intron_variant	Dnah7c	3.2545
1	51300687	T	missense_variant	Cavin2	3.14845
1	51300909	C	synonymous_variant	Cavin2	3.53753
1	51749978	G	3_prime_UTR_variant	Myo1b	2.97366
1	51760282	C	intron_variant	Myo1b	3.7466
1	51763691	A	intron_variant	Myo1b	2.9964
1	51763755	T	intron_variant	Myo1b	3.49291
1	51763859	C	intron_variant	Myo1b	3.11916
1	51763868	T	intron_variant	Myo1b	3.10916
1	51764088	C	intron_variant	Myo1b	3.50956
1	51768838	C	intron_variant	Myo1b	3.43385
1	51770895	C	intron_variant	Myo1b	3.39752
1	51770966	C	intron_variant	Myo1b	3.74909
1	51774238	C	intron_variant	Myo1b	3.38384
1	51778467	A	synonymous_variant	Myo1b	3.22579
1	51781871	A	intron_variant	Myo1b	3.26282
1	51813239	G	intron_variant	Myo1b	3.19427
1	53181966	A	intron_variant	1700019A02Rik	3.47063
1	53812436	A	3_prime_UTR_variant	Hecw2	3.2371
1	55715726	G	intron_variant	Plcl1	3.28219
1	57998093	T	intron_variant	Sgo2a	3.21728
1	58000011	C	synonymous_variant	Sgo2a	2.96902
1	58015645	C	missense_variant	Sgo2a	3.19211
1	58017532	C	synonymous_variant	Sgo2a	3.00462
1	58025509	A	3_prime_UTR_variant	Sgo2a	3.21273
1	58025525	G	3_prime_UTR_variant	Sgo2a	3.11047
1	58255721	G	intron_variant	Aox4	3.03151
1	58420217	A	non_coding_transcript_exon_variant	Clk1	2.99776
1	58833550	G	intron_variant	Casp8	3.16665
1	58908427	A	intron_variant	Trak2	3.21951
1	58910240	C	missense_variant	Trak2	2.95005
1	58915877	C	intron_variant	Trak2	3.63023
1	59344330	T	synonymous_variant	Cdk15	3.64082
1	60085695	A	intron_variant	Wdr12	3.31424
1	60131800	A	intron_variant	Carf	3.01731
1	60144263	A	intron_variant	Carf	3.78132
1	60444006	G	missense_variant	Abi2	2.94674
1	62238890	T	missense_variant	Pard3b	3.60823
1	62238927	G	synonymous_variant	Pard3b	3.43548
1	62275939	C	intron_variant	Pard3b	4.01687
1	62719135	A	intron_variant	Nrp2	3.17888
1	62738343	A	synonymous_variant	Nrp2	3.37542
1	63050684	T	3_prime_UTR_variant	Ino80d	3.25965
1	63179621	C	3_prime_UTR_variant	Eef1b2	2.94889
1	63678648	G	intron_variant	Dytn	3.66181
1	63701470	A	intron_variant	Mdh1b	3.44384
1	64708268	T	intron_variant	Ccnyl1	3.13956
1	64724722	T	3_prime_UTR_variant	Ccnyl1	3.35031
1	64733055	C	3_prime_UTR_variant	Fzd5	3.45834
1	64790606	C	3_prime_UTR_variant	Plekhm3	3.06573
1	65158760	T	3_prime_UTR_variant	Idh1	3.75456
1	65161287	C	intron_variant	Idh1	3.59777
1	65166373	T	intron_variant	Idh1	3.93289
1	65170857	G	intron_variant	Idh1	3.12793
1	65170920	C	intron_variant	Idh1	3.17742
1	65171280	T	intron_variant	Idh1	4.63795
1	65171328	T	intron_variant	Idh1	4.45711
1	65171339	C	intron_variant	Idh1	3.05093
1	65222396	T	intron_variant	Pikfyve	3.80164
1	65223478	C	intron_variant	Pikfyve	3.26477
1	65223694	G	intron_variant	Pikfyve	3.46245
1	65233930	C	intron_variant	Pikfyve	3.64446
1	65235180	A	intron_variant	Pikfyve	3.40063
1	65238569	A	intron_variant	Pikfyve	3.05916
1	65238763	G	intron_variant	Pikfyve	3.39458
1	65246347	T	missense_variant	Pikfyve	3.22072
1	65257978	C	intron_variant	Pikfyve	3.26185
1	65388972	A	3_prime_UTR_variant	Pth2r	5.28122
1	65388999	G	3_prime_UTR_variant	Pth2r	2.93708
1	65389168	C	3_prime_UTR_variant	Pth2r	2.9554
1	65926615	C	intron_variant	Crygf	3.73635
1	65926707	T	synonymous_variant	Crygf	4.10113
1	66412570	A	synonymous_variant	Map2	3.19517
1	66441690	T	3_prime_UTR_variant	Map2	3.66193
1	66831270	T	3_prime_UTR_variant	Acadl	3.433
1	68036549	T	3_prime_UTR_variant	Erbb4	3.11278
1	68036563	T	3_prime_UTR_variant	Erbb4	3.50752
1	68037171	T	3_prime_UTR_variant	Erbb4	3.59209
1	69870202	G	intron_variant	Spag16	3.14823
1	71557452	G	intron_variant	Atic	3.33781
1	71657126	G	non_coding_transcript_exon_variant	Apol7d	3.40305
1	72259287	G	3_prime_UTR_variant	Pecr	3.19652
1	72261908	C	intron_variant	Pecr	3.01616
1	72318994	G	splice_polypyrimidine_tract_variant,splice_region_variant,intron_variant	Xrcc5	3.28774
1	72319000	C	splice_region_variant,synonymous_variant	Xrcc5	2.97139
1	72534576	A	intron_variant	Marchf4	2.96918
1	72534577	A	intron_variant	Marchf4	3.04748
1	72535102	G	missense_variant	Marchf4	3.05534
1	72585161	G	intron_variant	Smarcal1	2.96488
1	72620232	A	intron_variant	Smarcal1	3.17205
1	72658520	T	synonymous_variant	Ankar	3.25873
1	72658608	G	intron_variant	Ankar	3.08939
1	72659107	G	synonymous_variant	Ankar	3.82759
1	72675683	A	synonymous_variant	Ankar	3.22355
1	72860904	T	3_prime_UTR_variant	Igfbp5	4.17385
1	72861860	A	3_prime_UTR_variant	Igfbp5	4.5072
1	72862024	C	3_prime_UTR_variant	Igfbp5	3.67835
1	72874534	T	5_prime_UTR_variant	Igfbp5	5.03812
1	74529738	G	3_prime_UTR_variant	Cnot9	3.33682
[truncated: 12,409 more rows]

## Sheet: West_PDM
Chrm	Position	Variant	Modification	Gene	Zscore
[truncated: 2,295 more rows]
