# Supplementary material for: Across two continents: The genomic basis of environmental adaptation in house mice (Mus musculus domesticus) from the Americas
Source: PLoS Genet. 2024 Jul 5;20(7):e1011036. doi: 10.1371/journal.pgen.1011036 (PMC11253941; doi:10.1371/journal.pgen.1011036)
Supplement: S10 Table — (XLSX) [file pgen.1011036.s010.xlsx]

## Sheet: Table_S10
Supplementary Table 10. Proportion of genes shared between and across all transects for each variable
Supplementary Table 10. Proportion of genes shared between and across all transects for each variable
Latitude
Transect	Total	SA-East	SA-West	East-West	All transects
Intersect		485	526	378	203
South America	3406	14.2396	15.4433		5.96007
Eastern	2372	20.4469		15.9359	8.55818
Western	2743		19.1761	13.7805	7.40066
				16.5037	7.3063
Bio 1-MAT Mean Annual Temperature
Transect	Total	SA-East	SA-West	East-West	All transects
Intersect		177	770	308	156
South America	2865	6.17801	26.8761		5.44503
Eastern	1267	13.97		24.3094	12.3125
Western	4160		18.5096	7.40385	3.75
				16.2078	7.16919
Bio 4-PDM Precipitation Driest Month
Transect	Total	SA-East	SA-West	East-West	All transects
Intersect		42	38	91	5
South America	505	8.31683	7.52475		0.990099
Eastern	1050	4		8.66667	0.47619
Western	944		4.02542	9.63983	0.529661
				7.02892	0.665317
