# Supplementary material for: Across two continents: The genomic basis of environmental adaptation in house mice (Mus musculus domesticus) from the Americas
Source: PLoS Genet. 2024 Jul 5;20(7):e1011036. doi: 10.1371/journal.pgen.1011036 (PMC11253941; doi:10.1371/journal.pgen.1011036)
Supplement: S11 Table — The number of genes shared for each variable are described in Fig 4. (XLSX) [file pgen.1011036.s011.xlsx]

## Sheet: Sheet1
Supplementary Table 11. Pairwise permutation test results for overlap among candidate genes for each environmental variable identified across the three transects using 10,000 permutations. The number of genes shared for each variable are described in Figure 4.
Variable	Population	Number of overlapping genes	Z-score	p-value
Latitude	SA-ENA	1275	4.739	0.001
	SA-WNA	1151	5.59	0.001
	ENA-WNA	944	3.28	0.001
MAT	SA-ENA	642	3.51	0.003
	SA-WNA	1376	3.6	0.002
	ENA-WNA	610	6.4	0.001
PDM	SA-ENA	58	1.5	0.07
	SA-WNA	82	1.76	0.05
	ENA-WNA	67	2.6	0.007
