# Supplementary material for: Across two continents: The genomic basis of environmental adaptation in house mice (Mus musculus domesticus) from the Americas
Source: PLoS Genet. 2024 Jul 5;20(7):e1011036. doi: 10.1371/journal.pgen.1011036 (PMC11253941; doi:10.1371/journal.pgen.1011036)
Supplement: S12 Table — (XLSX) [file pgen.1011036.s012.xlsx]

## Sheet: SUMMARY
Supplementary Table 12. Functional information for candidate genes shared across the three transects for each environmental variable.
Tab	Description
Genes_SA_ENA_WNA	Lists of genes that were identified in all three transects for each variable
Latitude_MGI_MP	MGI Mouse phenotype annotations for candidate genes shared across the three transects for latitude
MAT_MGI_MP	MGI Mouse phenotype annotations for candidate genes shared across the three transects for MAT
PDM_MGI_MP	MGI Mouse phenotype annotations for candidate genes shared across the three transects for PDM
LAT_MAT_SHARED_MGI_MP	MGI Mouse phenotype annotations for candidate genes shared across the three transects for latitude and MAT

## Sheet: Genes_SA_ENA_WNA
Latitude	MAT	PDM	Latitude and MAT
9530068E07Rik	A830018L16Rik	Cgnl1	A830018L16Rik
A2ml1	Abcc1	Col27a1	Adap1
A830018L16Rik	Adap1	Myo15	Ahctf1
Abhd2	Ahctf1	Robo1	Akap9
Adamts9	Akap9	Sri	Amy1
Adap1	Als2cl		Aoah
Adgrf3	Amy1		Asb4
Adgrl1	Ano3		Baz2a
Adh7	Aoah		Cdh20
Agr2	Arhgap18		Cdh8
Ahctf1	Arsg		Cep85
Akap9	Asb15		Cngb1
Alpk2	Asb4		Col22a1
Amy1	Baz2a		Col5a1
Ank1	Capn9		Col6a1
Ank3	Ccdc88c		Dock1
Aoah	Cdh20		Dpp6
Arhgap44	Cdh8		Dst
Arhgef10l	Cdhr1		Epha3
Asb4	Cep85		Fam117a
Atxn7l1	Clip1		Fam168b
Baz2a	Cngb1		Farp1
Bzw2	Col22a1		Fat2
Cacna1c	Col24a1		Fbxl18
Cacna2d1	Col5a1		Fhod3
Cage1	Col6a1		Fry
Card14	Cpt1c		Gsdme
Cblb	Csmd1		Hc
Ccdc92b	Dnah6		Hgf
Cdc20b	Dock1		Hivep1
Cdh1	Dock2		Ilvbl
Cdh12	Dock9		Itga9
Cdh20	Dpp6		Kank1
Cdh23	Dsc1		Lama3
Cdh8	Dsc2		Lmx1b
Cep85	Dst		Lsm11
Cfap20dc	Elk3		Map3k1
Cfap36	Epha3		Mc3r
Cngb1	Epha7		Mctp1
Col11a1	Fa2h		Mcur1
Col22a1	Fam117a		Met
Col2a1	Fam168b		Mgat4a
Col5a1	Fam171a1		Mical3
Col6a1	Farp1		Mlh1
Col6a4	Fat2		Myo3a
Col7a1	Fbxl18		Ndst3
Cpd	Fhod3		Nlrp4a
Crybg2	Fry		Nostrin
D630039A03Rik	Gabrg3		Notch1
Dag1	Gfra1		Nsmaf
Dgkg	Gsdme		Nuak1
Dhx29	Gtf2h1		Parp4
Dlg1	Hc		Pclo
Dnah11	Hdac11		Pcnt
Dnal1	Hecw2		Pde10a
Dock1	Hgf		Pde4dip
Dpp6	Hivep1		Pds5b
Dst	Il2ra		Pkd1l1
Egfem1	Ilvbl		Pla2g4d
Eml1	Itga9		Prkce
Epha3	Kank1		Prkdc
Epm2aip1	Kif28		Prss46
Fam117a	Lama3		Rnf150
Fam168b	Larp4b		Rorb
Farp1	Lmx1b		Rxfp2
Fat2	Lsm11		Ryr2
Fbxl18	Map3k1		Ryr3
Fbxl20	Mc3r		Sema3b
Fez2	Mctp1		Slc35b1
Fhod3	Mcur1		Slc5a11
Flt1	Mdm2		Slpi
Fntb	Met		Sppl2a
Fry	Mgat4a		Tcerg1l
Fut10	Mical3		Tdrd12
Galnt17	Mlh1		Tenm4
Gas7	Mmel1		Thada
Gda	Mon2		Thsd7b
Git2	Myo3a		Trim6
Gm38525	Myocd		Trpm2
Gm960	Ndst3		Tspan11
Gria1	Nlrp4a		Tspan13
Gsdme	Nostrin		Tspan5
Gse1	Notch1		Ttl
H4c4	Nrp2		Ttn
Hc	Nsmaf		Vdac1
Hgf	Nuak1		Wdfy3
Hivep1	Parp4		Wdr72
Hmcn1	Pclo		Wdr76
Il4i1	Pcnt		Ybey
Ilvbl	Pde10a		Zmat4
Iqsec3	Pde4dip
Isoc1	Pds5b
Itga9	Pkd1l1
Kank1	Pla2g4d
Kctd3	Plcg2
Kif5c	Plxna4
Klrb1	Pnkp
Lama3	Ppif
Lmod1	Prkce
Lmx1b	Prkdc
Lrp1	Prss46
Lrrc34	Psmd11
Lsm11	Ptprt
Ltbp1	Pxdc1
Map3k1	Rab3gap2
Mc3r	Rbms3
Mctp1	Rftn1
Mcur1	Rnf150
Met	Rnf17
Mgat4a	Rorb
Mical3	Rxfp2
Mlh1	Ryr2
Mmp9	Ryr3
Moxd1	Sema3b
Mrc1	Slc16a4
Mrps31	Slc20a1
Mtus2	Slc35b1
Mybpc2	Slc35e2
Myo3a	Slc5a11
N4bp2l2	Slpi
Nacc2	Snapc1
Nav1	Sppl2a
Ndst3	Ssx2ip
Nlrp4a	Stag3
Nostrin	Sun1
Notch1	Syne2
Nsmaf	Tcerg1l
Nuak1	Tdrd12
Parp4	Tec
Pclo	Tenm3
Pcnt	Tenm4
Pctp	Thada
Pdcl3	Thsd7b
Pde10a	Tmed8
Pde4dip	Tmem266
Pds5b	Tmprss2
Pkd1l1	Trim6
Pkhd1l1	Trpm2
Pla2g4d	Tspan11
Plekha1	Tspan13
Plekha7	Tspan5
Polr1b	Tspan9
Prag1	Ttl
Prkce	Ttn
Prkdc	Tvp23a
Prss46	Uba3
Psd4	Unc5a
Ptprm	Usp38
Rap1gap	Vasp
Rnf150	Vdac1
Rorb	Wdfy3
Rxfp2	Wdr72
Ryr2	Wdr76
Ryr3	Wee2
Scn11a	Ybey
Sec23b	Zmat4
Sema3b
Setd3
Sh3bgrl2
Shank2
Slc15a3
Slc2a13
Slc35b1
Slc5a11
Slc5a12
Slc7a9
Slpi
Spata2
Sppl2a
Stum
Suv39h2
Svep1
Tcerg1l
Tcf7
Tdrd12
Tecta
Tenm4
Thada
Thsd7b
Tmem132c
Tnfaip6
Togaram1
Trim6
Trpm2
Trpm6
Trpv2
Tspan11
Tspan13
Tspan5
Ttc7
Ttl
Ttll5
Ttn
Uqcrq
Vdac1
Vipr1
Wdfy3
Wdr72
Wdr76
Ybey
Zfp819
Zmat4
Zw10

## Sheet: Latitude_MGI_MP
Input	Input Type	MGI Gene/Marker ID	Symbol	Name	Feature Type	MP ID	Term
9530068E07Rik	current symbol	MGI:2654705	9530068E07Rik	RIKEN cDNA 9530068E07 gene	protein coding gene
A2ml1	current symbol	MGI:3039594	A2ml1	alpha-2-macroglobulin like 1	protein coding gene	MP:0000157	abnormal sternum morphology
A2ml1	current symbol	MGI:3039594	A2ml1	alpha-2-macroglobulin like 1	protein coding gene	MP:0000689	abnormal spleen morphology
A2ml1	current symbol	MGI:3039594	A2ml1	alpha-2-macroglobulin like 1	protein coding gene	MP:0011110	preweaning lethality, incomplete penetrance
A830018L16Rik	current symbol	MGI:2444149	A830018L16Rik	RIKEN cDNA A830018L16 gene	protein coding gene
Abhd2	current symbol	MGI:1914344	Abhd2	abhydrolase domain containing 2	protein coding gene	MP:0001126	abnormal ovary morphology
Abhd2	current symbol	MGI:1914344	Abhd2	abhydrolase domain containing 2	protein coding gene	MP:0001130	abnormal ovarian folliculogenesis
Abhd2	current symbol	MGI:1914344	Abhd2	abhydrolase domain containing 2	protein coding gene	MP:0001927	abnormal estrous cycle
Abhd2	current symbol	MGI:1914344	Abhd2	abhydrolase domain containing 2	protein coding gene	MP:0002681	increased corpora lutea number
Abhd2	current symbol	MGI:1914344	Abhd2	abhydrolase domain containing 2	protein coding gene	MP:0003091	abnormal cell migration
Abhd2	current symbol	MGI:1914344	Abhd2	abhydrolase domain containing 2	protein coding gene	MP:0004883	abnormal vascular wound healing
Abhd2	current symbol	MGI:1914344	Abhd2	abhydrolase domain containing 2	protein coding gene	MP:0008870	increased mature ovarian follicle number
Abhd2	current symbol	MGI:1914344	Abhd2	abhydrolase domain containing 2	protein coding gene	MP:0009012	short diestrus
Abhd2	current symbol	MGI:1914344	Abhd2	abhydrolase domain containing 2	protein coding gene	MP:0009015	short proestrus
Abhd2	current symbol	MGI:1914344	Abhd2	abhydrolase domain containing 2	protein coding gene	MP:0009017	prolonged estrus
Abhd2	current symbol	MGI:1914344	Abhd2	abhydrolase domain containing 2	protein coding gene	MP:0011129	decreased tertiary ovarian follicle number
Abhd2	current symbol	MGI:1914344	Abhd2	abhydrolase domain containing 2	protein coding gene	MP:0013508	increased granulosa cell apoptosis
Abhd2	current symbol	MGI:1914344	Abhd2	abhydrolase domain containing 2	protein coding gene	MP:0031239	increased atretic ovarian follicle number
Abhd2	current symbol	MGI:1914344	Abhd2	abhydrolase domain containing 2	protein coding gene	MP:0031421	increased superovulation rate
Adamts9	current symbol	MGI:1916320	Adamts9	ADAM metallopeptidase with thrombospondin type 1 motif 9	protein coding gene	MP:0000266	abnormal heart morphology
Adamts9	current symbol	MGI:1916320	Adamts9	ADAM metallopeptidase with thrombospondin type 1 motif 9	protein coding gene	MP:0000274	enlarged heart
Adamts9	current symbol	MGI:1916320	Adamts9	ADAM metallopeptidase with thrombospondin type 1 motif 9	protein coding gene	MP:0000285	abnormal heart valve morphology
Adamts9	current symbol	MGI:1916320	Adamts9	ADAM metallopeptidase with thrombospondin type 1 motif 9	protein coding gene	MP:0000564	syndactyly
Adamts9	current symbol	MGI:1916320	Adamts9	ADAM metallopeptidase with thrombospondin type 1 motif 9	protein coding gene	MP:0000571	interdigital webbing
Adamts9	current symbol	MGI:1916320	Adamts9	ADAM metallopeptidase with thrombospondin type 1 motif 9	protein coding gene	MP:0001683	absent mesoderm
Adamts9	current symbol	MGI:1916320	Adamts9	ADAM metallopeptidase with thrombospondin type 1 motif 9	protein coding gene	MP:0001695	abnormal gastrulation
Adamts9	current symbol	MGI:1916320	Adamts9	ADAM metallopeptidase with thrombospondin type 1 motif 9	protein coding gene	MP:0001697	abnormal embryo size
Adamts9	current symbol	MGI:1916320	Adamts9	ADAM metallopeptidase with thrombospondin type 1 motif 9	protein coding gene	MP:0002092	abnormal eye morphology
Adamts9	current symbol	MGI:1916320	Adamts9	ADAM metallopeptidase with thrombospondin type 1 motif 9	protein coding gene	MP:0002169	no abnormal phenotype detected
Adamts9	current symbol	MGI:1916320	Adamts9	ADAM metallopeptidase with thrombospondin type 1 motif 9	protein coding gene	MP:0002339	abnormal lymph node morphology
Adamts9	current symbol	MGI:1916320	Adamts9	ADAM metallopeptidase with thrombospondin type 1 motif 9	protein coding gene	MP:0002582	disorganized extraembryonic tissue
Adamts9	current symbol	MGI:1916320	Adamts9	ADAM metallopeptidase with thrombospondin type 1 motif 9	protein coding gene	MP:0003886	abnormal embryonic epiblast morphology
Adamts9	current symbol	MGI:1916320	Adamts9	ADAM metallopeptidase with thrombospondin type 1 motif 9	protein coding gene	MP:0003984	embryonic growth retardation
Adamts9	current symbol	MGI:1916320	Adamts9	ADAM metallopeptidase with thrombospondin type 1 motif 9	protein coding gene	MP:0003988	disorganized embryonic tissue
Adamts9	current symbol	MGI:1916320	Adamts9	ADAM metallopeptidase with thrombospondin type 1 motif 9	protein coding gene	MP:0005174	abnormal tail pigmentation
Adamts9	current symbol	MGI:1916320	Adamts9	ADAM metallopeptidase with thrombospondin type 1 motif 9	protein coding gene	MP:0009387	abnormal epidermal pigmentation
Adamts9	current symbol	MGI:1916320	Adamts9	ADAM metallopeptidase with thrombospondin type 1 motif 9	protein coding gene	MP:0009783	abnormal melanoblast morphology
Adamts9	current symbol	MGI:1916320	Adamts9	ADAM metallopeptidase with thrombospondin type 1 motif 9	protein coding gene	MP:0011096	embryonic lethality between implantation and somite formation, complete penetrance
Adamts9	current symbol	MGI:1916320	Adamts9	ADAM metallopeptidase with thrombospondin type 1 motif 9	protein coding gene	MP:0011098	embryonic lethality during organogenesis, complete penetrance
Adamts9	current symbol	MGI:1916320	Adamts9	ADAM metallopeptidase with thrombospondin type 1 motif 9	protein coding gene	MP:0011100	preweaning lethality, complete penetrance
Adamts9	current symbol	MGI:1916320	Adamts9	ADAM metallopeptidase with thrombospondin type 1 motif 9	protein coding gene	MP:0011110	preweaning lethality, incomplete penetrance
Adamts9	current symbol	MGI:1916320	Adamts9	ADAM metallopeptidase with thrombospondin type 1 motif 9	protein coding gene	MP:0011186	abnormal visceral endoderm morphology
Adamts9	current symbol	MGI:1916320	Adamts9	ADAM metallopeptidase with thrombospondin type 1 motif 9	protein coding gene	MP:0013292	embryonic lethality prior to organogenesis
Adamts9	current symbol	MGI:1916320	Adamts9	ADAM metallopeptidase with thrombospondin type 1 motif 9	protein coding gene	MP:0014134	abnormal embryo morphology
Adap1	current symbol	MGI:2442201	Adap1	ArfGAP with dual PH domains 1	protein coding gene	MP:0003008	enhanced long-term potentiation
Adap1	current symbol	MGI:2442201	Adap1	ArfGAP with dual PH domains 1	protein coding gene	MP:0005584	abnormal enzyme/coenzyme activity
Adap1	current symbol	MGI:2442201	Adap1	ArfGAP with dual PH domains 1	protein coding gene	MP:0008044	increased NK cell number
Adap1	current symbol	MGI:2442201	Adap1	ArfGAP with dual PH domains 1	protein coding gene	MP:0008414	abnormal spatial reference memory
Adap1	current symbol	MGI:2442201	Adap1	ArfGAP with dual PH domains 1	protein coding gene	MP:0009936	abnormal dendritic spine morphology
Adap1	current symbol	MGI:2442201	Adap1	ArfGAP with dual PH domains 1	protein coding gene	MP:0013426	decreased memory-marker NK cell number
Adap1	current symbol	MGI:2442201	Adap1	ArfGAP with dual PH domains 1	protein coding gene	MP:0020338	abnormal hippocampal pyramidal neuron dendrite morphology
Adap1	current symbol	MGI:2442201	Adap1	ArfGAP with dual PH domains 1	protein coding gene	MP:0020507	increased dendritic spine density
Adgrf3	current symbol	MGI:2685887	Adgrf3	adhesion G protein-coupled receptor F3	protein coding gene
Adgrl1	current symbol	MGI:1929461	Adgrl1	adhesion G protein-coupled receptor L1	protein coding gene	MP:0001386	abnormal maternal nurturing
Adgrl1	current symbol	MGI:1929461	Adgrl1	adhesion G protein-coupled receptor L1	protein coding gene	MP:0003633	abnormal nervous system physiology
Adgrl1	current symbol	MGI:1929461	Adgrl1	adhesion G protein-coupled receptor L1	protein coding gene	MP:0004495	decreased synaptic glutamate release
Adh7	current symbol	MGI:87926	Adh7	alcohol dehydrogenase 7 (class IV), mu or sigma polypeptide	protein coding gene	MP:0000819	abnormal olfactory bulb morphology
Adh7	current symbol	MGI:87926	Adh7	alcohol dehydrogenase 7 (class IV), mu or sigma polypeptide	protein coding gene	MP:0000836	abnormal substantia nigra morphology
Adh7	current symbol	MGI:87926	Adh7	alcohol dehydrogenase 7 (class IV), mu or sigma polypeptide	protein coding gene	MP:0001262	decreased body weight
Adh7	current symbol	MGI:87926	Adh7	alcohol dehydrogenase 7 (class IV), mu or sigma polypeptide	protein coding gene	MP:0001392	abnormal locomotor behavior
Adh7	current symbol	MGI:87926	Adh7	alcohol dehydrogenase 7 (class IV), mu or sigma polypeptide	protein coding gene	MP:0001906	increased dopamine level
Adh7	current symbol	MGI:87926	Adh7	alcohol dehydrogenase 7 (class IV), mu or sigma polypeptide	protein coding gene	MP:0002757	decreased vertical activity
Adh7	current symbol	MGI:87926	Adh7	alcohol dehydrogenase 7 (class IV), mu or sigma polypeptide	protein coding gene	MP:0005443	abnormal ethanol metabolism
Adh7	current symbol	MGI:87926	Adh7	alcohol dehydrogenase 7 (class IV), mu or sigma polypeptide	protein coding gene	MP:0005444	abnormal retinol metabolism
Adh7	current symbol	MGI:87926	Adh7	alcohol dehydrogenase 7 (class IV), mu or sigma polypeptide	protein coding gene	MP:0008544	impaired olfaction
Adh7	current symbol	MGI:87926	Adh7	alcohol dehydrogenase 7 (class IV), mu or sigma polypeptide	protein coding gene	MP:0009746	enhanced behavioral response to xenobiotic
Adh7	current symbol	MGI:87926	Adh7	alcohol dehydrogenase 7 (class IV), mu or sigma polypeptide	protein coding gene	MP:0009763	increased susceptibility to induced morbidity/mortality
Adh7	current symbol	MGI:87926	Adh7	alcohol dehydrogenase 7 (class IV), mu or sigma polypeptide	protein coding gene	MP:0011232	abnormal vitamin A level
Agr2	current symbol	MGI:1344405	Agr2	anterior gradient 2	protein coding gene	MP:0000324	increased mast cell number
Agr2	current symbol	MGI:1344405	Agr2	anterior gradient 2	protein coding gene	MP:0000351	increased cell proliferation
Agr2	current symbol	MGI:1344405	Agr2	anterior gradient 2	protein coding gene	MP:0000473	abnormal stomach glandular epithelium morphology
Agr2	current symbol	MGI:1344405	Agr2	anterior gradient 2	protein coding gene	MP:0000479	abnormal enterocyte morphology
Agr2	current symbol	MGI:1344405	Agr2	anterior gradient 2	protein coding gene	MP:0000489	abnormal large intestine morphology
Agr2	current symbol	MGI:1344405	Agr2	anterior gradient 2	protein coding gene	MP:0000493	rectal prolapse
Agr2	current symbol	MGI:1344405	Agr2	anterior gradient 2	protein coding gene	MP:0000496	abnormal small intestine morphology
Agr2	current symbol	MGI:1344405	Agr2	anterior gradient 2	protein coding gene	MP:0000511	abnormal intestinal mucosa morphology
Agr2	current symbol	MGI:1344405	Agr2	anterior gradient 2	protein coding gene	MP:0001262	decreased body weight
Agr2	current symbol	MGI:1344405	Agr2	anterior gradient 2	protein coding gene	MP:0001577	anemia
Agr2	current symbol	MGI:1344405	Agr2	anterior gradient 2	protein coding gene	MP:0002083	premature death
Agr2	current symbol	MGI:1344405	Agr2	anterior gradient 2	protein coding gene	MP:0002389	abnormal Peyer's patch follicle morphology
Agr2	current symbol	MGI:1344405	Agr2	anterior gradient 2	protein coding gene	MP:0002816	colitis
Agr2	current symbol	MGI:1344405	Agr2	anterior gradient 2	protein coding gene	MP:0003270	intestinal obstruction
Agr2	current symbol	MGI:1344405	Agr2	anterior gradient 2	protein coding gene	MP:0003449	abnormal intestinal goblet cell morphology
Agr2	current symbol	MGI:1344405	Agr2	anterior gradient 2	protein coding gene	MP:0003699	abnormal female reproductive system physiology
Agr2	current symbol	MGI:1344405	Agr2	anterior gradient 2	protein coding gene	MP:0003883	enlarged stomach
Agr2	current symbol	MGI:1344405	Agr2	anterior gradient 2	protein coding gene	MP:0004139	abnormal gastric parietal cell morphology
Agr2	current symbol	MGI:1344405	Agr2	anterior gradient 2	protein coding gene	MP:0004140	abnormal gastric chief cell morphology
Agr2	current symbol	MGI:1344405	Agr2	anterior gradient 2	protein coding gene	MP:0004842	abnormal large intestine crypts of Lieberkuhn morphology
Agr2	current symbol	MGI:1344405	Agr2	anterior gradient 2	protein coding gene	MP:0005419	decreased circulating serum albumin level
Agr2	current symbol	MGI:1344405	Agr2	anterior gradient 2	protein coding gene	MP:0008537	increased susceptibility to induced colitis
Agr2	current symbol	MGI:1344405	Agr2	anterior gradient 2	protein coding gene	MP:0008883	abnormal enterocyte proliferation
Agr2	current symbol	MGI:1344405	Agr2	anterior gradient 2	protein coding gene	MP:0008885	increased enterocyte apoptosis
Agr2	current symbol	MGI:1344405	Agr2	anterior gradient 2	protein coding gene	MP:0008907	decreased total fat pad weight
Agr2	current symbol	MGI:1344405	Agr2	anterior gradient 2	protein coding gene	MP:0009482	ileum inflammation
Agr2	current symbol	MGI:1344405	Agr2	anterior gradient 2	protein coding gene	MP:0010155	abnormal intestine physiology
Agr2	current symbol	MGI:1344405	Agr2	anterior gradient 2	protein coding gene	MP:0010799	stomach mucosa hyperplasia
Agr2	current symbol	MGI:1344405	Agr2	anterior gradient 2	protein coding gene	MP:0010803	abnormal stomach enteroendocrine cell morphology
Agr2	current symbol	MGI:1344405	Agr2	anterior gradient 2	protein coding gene	MP:0013485	increased Paneth cell number
Ahctf1	current symbol	MGI:1915033	Ahctf1	AT hook containing transcription factor 1	protein coding gene	MP:0002699	abnormal vitreous body morphology
Ahctf1	current symbol	MGI:1915033	Ahctf1	AT hook containing transcription factor 1	protein coding gene	MP:0002718	abnormal inner cell mass morphology
Ahctf1	current symbol	MGI:1915033	Ahctf1	AT hook containing transcription factor 1	protein coding gene	MP:0010380	abnormal inner cell mass apoptosis
Ahctf1	current symbol	MGI:1915033	Ahctf1	AT hook containing transcription factor 1	protein coding gene	MP:0011096	embryonic lethality between implantation and somite formation, complete penetrance
Ahctf1	current symbol	MGI:1915033	Ahctf1	AT hook containing transcription factor 1	protein coding gene	MP:0011100	preweaning lethality, complete penetrance
Ahctf1	current symbol	MGI:1915033	Ahctf1	AT hook containing transcription factor 1	protein coding gene	MP:0012114	absent inner cell mass proliferation
Akap9	current symbol	MGI:2178217	Akap9	A kinase anchor protein 9	protein coding gene	MP:0000183	decreased circulating LDL cholesterol level
Akap9	current symbol	MGI:2178217	Akap9	A kinase anchor protein 9	protein coding gene	MP:0000186	decreased circulating HDL cholesterol level
Akap9	current symbol	MGI:2178217	Akap9	A kinase anchor protein 9	protein coding gene	MP:0000195	decreased circulating calcium level
Akap9	current symbol	MGI:2178217	Akap9	A kinase anchor protein 9	protein coding gene	MP:0000432	abnormal head morphology
Akap9	current symbol	MGI:2178217	Akap9	A kinase anchor protein 9	protein coding gene	MP:0001146	abnormal testis morphology
Akap9	current symbol	MGI:2178217	Akap9	A kinase anchor protein 9	protein coding gene	MP:0001155	arrest of spermatogenesis
Akap9	current symbol	MGI:2178217	Akap9	A kinase anchor protein 9	protein coding gene	MP:0001156	abnormal spermatogenesis
Akap9	current symbol	MGI:2178217	Akap9	A kinase anchor protein 9	protein coding gene	MP:0001262	decreased body weight
Akap9	current symbol	MGI:2178217	Akap9	A kinase anchor protein 9	protein coding gene	MP:0001925	male infertility
Akap9	current symbol	MGI:2178217	Akap9	A kinase anchor protein 9	protein coding gene	MP:0002100	abnormal tooth morphology
Akap9	current symbol	MGI:2178217	Akap9	A kinase anchor protein 9	protein coding gene	MP:0002216	abnormal seminiferous tubule morphology
Akap9	current symbol	MGI:2178217	Akap9	A kinase anchor protein 9	protein coding gene	MP:0002686	globozoospermia
Akap9	current symbol	MGI:2178217	Akap9	A kinase anchor protein 9	protein coding gene	MP:0002687	oligozoospermia
Akap9	current symbol	MGI:2178217	Akap9	A kinase anchor protein 9	protein coding gene	MP:0002968	increased circulating alkaline phosphatase level
Akap9	current symbol	MGI:2178217	Akap9	A kinase anchor protein 9	protein coding gene	MP:0003961	decreased lean body mass
Akap9	current symbol	MGI:2178217	Akap9	A kinase anchor protein 9	protein coding gene	MP:0004109	abnormal Sertoli cell development
Akap9	current symbol	MGI:2178217	Akap9	A kinase anchor protein 9	protein coding gene	MP:0004509	abnormal pelvic girdle bone morphology
Akap9	current symbol	MGI:2178217	Akap9	A kinase anchor protein 9	protein coding gene	MP:0004647	decreased lumbar vertebrae number
Akap9	current symbol	MGI:2178217	Akap9	A kinase anchor protein 9	protein coding gene	MP:0004852	decreased testis weight
Akap9	current symbol	MGI:2178217	Akap9	A kinase anchor protein 9	protein coding gene	MP:0004889	increased energy expenditure
Akap9	current symbol	MGI:2178217	Akap9	A kinase anchor protein 9	protein coding gene	MP:0004910	decreased seminal vesicle weight
Akap9	current symbol	MGI:2178217	Akap9	A kinase anchor protein 9	protein coding gene	MP:0005015	increased T cell number
Akap9	current symbol	MGI:2178217	Akap9	A kinase anchor protein 9	protein coding gene	MP:0005017	decreased B cell number
Akap9	current symbol	MGI:2178217	Akap9	A kinase anchor protein 9	protein coding gene	MP:0005159	azoospermia
Akap9	current symbol	MGI:2178217	Akap9	A kinase anchor protein 9	protein coding gene	MP:0005179	decreased circulating cholesterol level
Akap9	current symbol	MGI:2178217	Akap9	A kinase anchor protein 9	protein coding gene	MP:0005289	increased oxygen consumption
Akap9	current symbol	MGI:2178217	Akap9	A kinase anchor protein 9	protein coding gene	MP:0005419	decreased circulating serum albumin level
Akap9	current symbol	MGI:2178217	Akap9	A kinase anchor protein 9	protein coding gene	MP:0005459	decreased percent body fat/body weight
Akap9	current symbol	MGI:2178217	Akap9	A kinase anchor protein 9	protein coding gene	MP:0005560	decreased circulating glucose level
Akap9	current symbol	MGI:2178217	Akap9	A kinase anchor protein 9	protein coding gene	MP:0005567	decreased circulating total protein level
Akap9	current symbol	MGI:2178217	Akap9	A kinase anchor protein 9	protein coding gene	MP:0006379	abnormal spermatocyte morphology
Akap9	current symbol	MGI:2178217	Akap9	A kinase anchor protein 9	protein coding gene	MP:0008074	increased CD4-positive, alpha-beta T cell number
Akap9	current symbol	MGI:2178217	Akap9	A kinase anchor protein 9	protein coding gene	MP:0008078	increased CD8-positive, alpha-beta T cell number
Akap9	current symbol	MGI:2178217	Akap9	A kinase anchor protein 9	protein coding gene	MP:0008211	decreased mature B cell number
Akap9	current symbol	MGI:2178217	Akap9	A kinase anchor protein 9	protein coding gene	MP:0008261	arrest of male meiosis
Akap9	current symbol	MGI:2178217	Akap9	A kinase anchor protein 9	protein coding gene	MP:0008963	increased carbon dioxide production
Akap9	current symbol	MGI:2178217	Akap9	A kinase anchor protein 9	protein coding gene	MP:0010025	decreased total body fat amount
Akap9	current symbol	MGI:2178217	Akap9	A kinase anchor protein 9	protein coding gene	MP:0010087	increased circulating fructosamine level
Akap9	current symbol	MGI:2178217	Akap9	A kinase anchor protein 9	protein coding gene	MP:0010088	decreased circulating fructosamine level
Akap9	current symbol	MGI:2178217	Akap9	A kinase anchor protein 9	protein coding gene	MP:0010831	lethality, incomplete penetrance
Akap9	current symbol	MGI:2178217	Akap9	A kinase anchor protein 9	protein coding gene	MP:0011110	preweaning lethality, incomplete penetrance
Alpk2	current symbol	MGI:2449492	Alpk2	alpha-kinase 2	protein coding gene	MP:0003961	decreased lean body mass
Alpk2	current symbol	MGI:2449492	Alpk2	alpha-kinase 2	protein coding gene	MP:0010024	increased total body fat amount
Alpk2	current symbol	MGI:2449492	Alpk2	alpha-kinase 2	protein coding gene	MP:0010124	decreased bone mineral content
Amy1	current symbol	MGI:88019	Amy1	amylase 1, salivary	protein coding gene
Ank1	current symbol	MGI:88024	Ank1	ankyrin 1, erythroid	protein coding gene	MP:0000208	decreased hematocrit
Ank1	current symbol	MGI:88024	Ank1	ankyrin 1, erythroid	protein coding gene	MP:0000217	abnormal leukocyte cell number
Ank1	current symbol	MGI:88024	Ank1	ankyrin 1, erythroid	protein coding gene	MP:0000218	increased leukocyte cell number
Ank1	current symbol	MGI:88024	Ank1	ankyrin 1, erythroid	protein coding gene	MP:0000219	increased neutrophil cell number
Ank1	current symbol	MGI:88024	Ank1	ankyrin 1, erythroid	protein coding gene	MP:0000240	extramedullary hematopoiesis
Ank1	current symbol	MGI:88024	Ank1	ankyrin 1, erythroid	protein coding gene	MP:0000245	abnormal erythropoiesis
Ank1	current symbol	MGI:88024	Ank1	ankyrin 1, erythroid	protein coding gene	MP:0000274	enlarged heart
Ank1	current symbol	MGI:88024	Ank1	ankyrin 1, erythroid	protein coding gene	MP:0000314	schistocytosis
Ank1	current symbol	MGI:88024	Ank1	ankyrin 1, erythroid	protein coding gene	MP:0000599	enlarged liver
Ank1	current symbol	MGI:88024	Ank1	ankyrin 1, erythroid	protein coding gene	MP:0000611	jaundice
Ank1	current symbol	MGI:88024	Ank1	ankyrin 1, erythroid	protein coding gene	MP:0000689	abnormal spleen morphology
Ank1	current symbol	MGI:88024	Ank1	ankyrin 1, erythroid	protein coding gene	MP:0000691	enlarged spleen
Ank1	current symbol	MGI:88024	Ank1	ankyrin 1, erythroid	protein coding gene	MP:0000702	enlarged lymph nodes
Ank1	current symbol	MGI:88024	Ank1	ankyrin 1, erythroid	protein coding gene	MP:0000704	abnormal thymus development
Ank1	current symbol	MGI:88024	Ank1	ankyrin 1, erythroid	protein coding gene	MP:0000745	tremors
Ank1	current symbol	MGI:88024	Ank1	ankyrin 1, erythroid	protein coding gene	MP:0000751	myopathy
Ank1	current symbol	MGI:88024	Ank1	ankyrin 1, erythroid	protein coding gene	MP:0000876	Purkinje cell degeneration
Ank1	current symbol	MGI:88024	Ank1	ankyrin 1, erythroid	protein coding gene	MP:0001262	decreased body weight
Ank1	current symbol	MGI:88024	Ank1	ankyrin 1, erythroid	protein coding gene	MP:0001265	decreased body size
Ank1	current symbol	MGI:88024	Ank1	ankyrin 1, erythroid	protein coding gene	MP:0001525	impaired balance
Ank1	current symbol	MGI:88024	Ank1	ankyrin 1, erythroid	protein coding gene	MP:0001577	anemia
Ank1	current symbol	MGI:88024	Ank1	ankyrin 1, erythroid	protein coding gene	MP:0001585	hemolytic anemia
Ank1	current symbol	MGI:88024	Ank1	ankyrin 1, erythroid	protein coding gene	MP:0001601	abnormal myelopoiesis
Ank1	current symbol	MGI:88024	Ank1	ankyrin 1, erythroid	protein coding gene	MP:0001625	cardiac hypertrophy
Ank1	current symbol	MGI:88024	Ank1	ankyrin 1, erythroid	protein coding gene	MP:0001732	postnatal growth retardation
Ank1	current symbol	MGI:88024	Ank1	ankyrin 1, erythroid	protein coding gene	MP:0001924	infertility
Ank1	current symbol	MGI:88024	Ank1	ankyrin 1, erythroid	protein coding gene	MP:0002083	premature death
Ank1	current symbol	MGI:88024	Ank1	ankyrin 1, erythroid	protein coding gene	MP:0002095	abnormal skin pigmentation
Ank1	current symbol	MGI:88024	Ank1	ankyrin 1, erythroid	protein coding gene	MP:0002279	abnormal diaphragm morphology
Ank1	current symbol	MGI:88024	Ank1	ankyrin 1, erythroid	protein coding gene	MP:0002397	abnormal bone marrow morphology
Ank1	current symbol	MGI:88024	Ank1	ankyrin 1, erythroid	protein coding gene	MP:0002412	increased susceptibility to bacterial infection
Ank1	current symbol	MGI:88024	Ank1	ankyrin 1, erythroid	protein coding gene	MP:0002447	abnormal erythrocyte morphology
Ank1	current symbol	MGI:88024	Ank1	ankyrin 1, erythroid	protein coding gene	MP:0002591	decreased mean corpuscular volume
Ank1	current symbol	MGI:88024	Ank1	ankyrin 1, erythroid	protein coding gene	MP:0002594	low mean erythrocyte cell number
Ank1	current symbol	MGI:88024	Ank1	ankyrin 1, erythroid	protein coding gene	MP:0002640	reticulocytosis
Ank1	current symbol	MGI:88024	Ank1	ankyrin 1, erythroid	protein coding gene	MP:0002641	anisopoikilocytosis
Ank1	current symbol	MGI:88024	Ank1	ankyrin 1, erythroid	protein coding gene	MP:0002642	anisocytosis
Ank1	current symbol	MGI:88024	Ank1	ankyrin 1, erythroid	protein coding gene	MP:0002643	poikilocytosis
Ank1	current symbol	MGI:88024	Ank1	ankyrin 1, erythroid	protein coding gene	MP:0002743	glomerulonephritis
Ank1	current symbol	MGI:88024	Ank1	ankyrin 1, erythroid	protein coding gene	MP:0002810	microcytic anemia
Ank1	current symbol	MGI:88024	Ank1	ankyrin 1, erythroid	protein coding gene	MP:0002812	spherocytosis
Ank1	current symbol	MGI:88024	Ank1	ankyrin 1, erythroid	protein coding gene	MP:0002813	microcytosis
Ank1	current symbol	MGI:88024	Ank1	ankyrin 1, erythroid	protein coding gene	MP:0002814	hyperchromasia
Ank1	current symbol	MGI:88024	Ank1	ankyrin 1, erythroid	protein coding gene	MP:0002830	gallstones
Ank1	current symbol	MGI:88024	Ank1	ankyrin 1, erythroid	protein coding gene	MP:0002833	increased heart weight
Ank1	current symbol	MGI:88024	Ank1	ankyrin 1, erythroid	protein coding gene	MP:0002841	impaired skeletal muscle contractility
Ank1	current symbol	MGI:88024	Ank1	ankyrin 1, erythroid	protein coding gene	MP:0002872	polycythemia
Ank1	current symbol	MGI:88024	Ank1	ankyrin 1, erythroid	protein coding gene	MP:0002874	decreased hemoglobin content
Ank1	current symbol	MGI:88024	Ank1	ankyrin 1, erythroid	protein coding gene	MP:0002875	decreased erythrocyte cell number
Ank1	current symbol	MGI:88024	Ank1	ankyrin 1, erythroid	protein coding gene	MP:0002941	increased circulating alanine transaminase level
Ank1	current symbol	MGI:88024	Ank1	ankyrin 1, erythroid	protein coding gene	MP:0003131	increased erythrocyte cell number
Ank1	current symbol	MGI:88024	Ank1	ankyrin 1, erythroid	protein coding gene	MP:0003135	increased erythroid progenitor cell number
Ank1	current symbol	MGI:88024	Ank1	ankyrin 1, erythroid	protein coding gene	MP:0003332	liver abscess
Ank1	current symbol	MGI:88024	Ank1	ankyrin 1, erythroid	protein coding gene	MP:0003656	abnormal erythrocyte physiology
Ank1	current symbol	MGI:88024	Ank1	ankyrin 1, erythroid	protein coding gene	MP:0003717	pallor
Ank1	current symbol	MGI:88024	Ank1	ankyrin 1, erythroid	protein coding gene	MP:0003917	increased kidney weight
Ank1	current symbol	MGI:88024	Ank1	ankyrin 1, erythroid	protein coding gene	MP:0004088	abnormal sarcoplasmic reticulum morphology
Ank1	current symbol	MGI:88024	Ank1	ankyrin 1, erythroid	protein coding gene	MP:0004121	abnormal sarcolemma morphology
Ank1	current symbol	MGI:88024	Ank1	ankyrin 1, erythroid	protein coding gene	MP:0004145	abnormal muscle electrophysiology
Ank1	current symbol	MGI:88024	Ank1	ankyrin 1, erythroid	protein coding gene	MP:0004231	abnormal calcium ion homeostasis
Ank1	current symbol	MGI:88024	Ank1	ankyrin 1, erythroid	protein coding gene	MP:0004246	abnormal extensor digitorum longus morphology
Ank1	current symbol	MGI:88024	Ank1	ankyrin 1, erythroid	protein coding gene	MP:0004952	increased spleen weight
Ank1	current symbol	MGI:88024	Ank1	ankyrin 1, erythroid	protein coding gene	MP:0005013	increased lymphocyte cell number
Ank1	current symbol	MGI:88024	Ank1	ankyrin 1, erythroid	protein coding gene	MP:0005026	decreased susceptibility to parasitic infection
Ank1	current symbol	MGI:88024	Ank1	ankyrin 1, erythroid	protein coding gene	MP:0005096	erythroblastosis
Ank1	current symbol	MGI:88024	Ank1	ankyrin 1, erythroid	protein coding gene	MP:0005097	polychromatophilia
Ank1	current symbol	MGI:88024	Ank1	ankyrin 1, erythroid	protein coding gene	MP:0005343	increased circulating aspartate transaminase level
Ank1	current symbol	MGI:88024	Ank1	ankyrin 1, erythroid	protein coding gene	MP:0005344	increased circulating bilirubin level
Ank1	current symbol	MGI:88024	Ank1	ankyrin 1, erythroid	protein coding gene	MP:0005505	thrombocytosis
Ank1	current symbol	MGI:88024	Ank1	ankyrin 1, erythroid	protein coding gene	MP:0005562	decreased mean corpuscular hemoglobin
Ank1	current symbol	MGI:88024	Ank1	ankyrin 1, erythroid	protein coding gene	MP:0005565	increased blood urea nitrogen level
Ank1	current symbol	MGI:88024	Ank1	ankyrin 1, erythroid	protein coding gene	MP:0005637	abnormal iron homeostasis
Ank1	current symbol	MGI:88024	Ank1	ankyrin 1, erythroid	protein coding gene	MP:0005639	hemosiderosis
Ank1	current symbol	MGI:88024	Ank1	ankyrin 1, erythroid	protein coding gene	MP:0005642	decreased mean corpuscular hemoglobin concentration
Ank1	current symbol	MGI:88024	Ank1	ankyrin 1, erythroid	protein coding gene	MP:0006410	abnormal common myeloid progenitor cell morphology
Ank1	current symbol	MGI:88024	Ank1	ankyrin 1, erythroid	protein coding gene	MP:0008387	hypochromic anemia
Ank1	current symbol	MGI:88024	Ank1	ankyrin 1, erythroid	protein coding gene	MP:0008742	abnormal kidney iron level
Ank1	current symbol	MGI:88024	Ank1	ankyrin 1, erythroid	protein coding gene	MP:0008807	increased liver iron level
Ank1	current symbol	MGI:88024	Ank1	ankyrin 1, erythroid	protein coding gene	MP:0008808	decreased spleen iron level
Ank1	current symbol	MGI:88024	Ank1	ankyrin 1, erythroid	protein coding gene	MP:0008809	increased spleen iron level
Ank1	current symbol	MGI:88024	Ank1	ankyrin 1, erythroid	protein coding gene	MP:0008813	decreased common myeloid progenitor cell number
Ank1	current symbol	MGI:88024	Ank1	ankyrin 1, erythroid	protein coding gene	MP:0008850	increased hemoglobin concentration distribution width
Ank1	current symbol	MGI:88024	Ank1	ankyrin 1, erythroid	protein coding gene	MP:0008956	decreased cellular hemoglobin content
Ank1	current symbol	MGI:88024	Ank1	ankyrin 1, erythroid	protein coding gene	MP:0009395	increased nucleated erythrocyte cell number
Ank1	current symbol	MGI:88024	Ank1	ankyrin 1, erythroid	protein coding gene	MP:0009411	abnormal skeletal muscle fiber triad morphology
Ank1	current symbol	MGI:88024	Ank1	ankyrin 1, erythroid	protein coding gene	MP:0009412	skeletal muscle fiber degeneration
Ank1	current symbol	MGI:88024	Ank1	ankyrin 1, erythroid	protein coding gene	MP:0009431	decreased fetal weight
Ank1	current symbol	MGI:88024	Ank1	ankyrin 1, erythroid	protein coding gene	MP:0009674	decreased birth weight
Ank1	current symbol	MGI:88024	Ank1	ankyrin 1, erythroid	protein coding gene	MP:0009764	decreased susceptibility to induced morbidity/mortality
Ank1	current symbol	MGI:88024	Ank1	ankyrin 1, erythroid	protein coding gene	MP:0009788	increased susceptibility to bacterial infection induced morbidity/mortality
Ank1	current symbol	MGI:88024	Ank1	ankyrin 1, erythroid	protein coding gene	MP:0010035	increased erythrocyte clearance
Ank1	current symbol	MGI:88024	Ank1	ankyrin 1, erythroid	protein coding gene	MP:0010074	stomatocytosis
Ank1	current symbol	MGI:88024	Ank1	ankyrin 1, erythroid	protein coding gene	MP:0010163	hemolysis
Ank1	current symbol	MGI:88024	Ank1	ankyrin 1, erythroid	protein coding gene	MP:0010177	acanthocytosis
Ank1	current symbol	MGI:88024	Ank1	ankyrin 1, erythroid	protein coding gene	MP:0010375	increased kidney iron level
Ank1	current symbol	MGI:88024	Ank1	ankyrin 1, erythroid	protein coding gene	MP:0010751	decreased susceptibility to parasitic infection induced morbidity/mortality
Ank1	current symbol	MGI:88024	Ank1	ankyrin 1, erythroid	protein coding gene	MP:0011085	postnatal lethality, complete penetrance
Ank1	current symbol	MGI:88024	Ank1	ankyrin 1, erythroid	protein coding gene	MP:0011086	postnatal lethality, incomplete penetrance
Ank1	current symbol	MGI:88024	Ank1	ankyrin 1, erythroid	protein coding gene	MP:0011088	neonatal lethality, incomplete penetrance
Ank1	current symbol	MGI:88024	Ank1	ankyrin 1, erythroid	protein coding gene	MP:0011090	perinatal lethality, incomplete penetrance
Ank1	current symbol	MGI:88024	Ank1	ankyrin 1, erythroid	protein coding gene	MP:0011100	preweaning lethality, complete penetrance
Ank1	current symbol	MGI:88024	Ank1	ankyrin 1, erythroid	protein coding gene	MP:0011101	prenatal lethality, incomplete penetrance
Ank1	current symbol	MGI:88024	Ank1	ankyrin 1, erythroid	protein coding gene	MP:0011110	preweaning lethality, incomplete penetrance
Ank1	current symbol	MGI:88024	Ank1	ankyrin 1, erythroid	protein coding gene	MP:0011188	increased erythrocyte protoporphyrin level
Ank1	current symbol	MGI:88024	Ank1	ankyrin 1, erythroid	protein coding gene	MP:0011285	increased circulating erythropoietin level
Ank1	current symbol	MGI:88024	Ank1	ankyrin 1, erythroid	protein coding gene	MP:0011339	abnormal glomerular mesangium morphology
Ank1	current symbol	MGI:88024	Ank1	ankyrin 1, erythroid	protein coding gene	MP:0012106	impaired exercise endurance
Ank1	current symbol	MGI:88024	Ank1	ankyrin 1, erythroid	protein coding gene	MP:0020409	abnormal cardiac thrombosis
Ank1	current symbol	MGI:88024	Ank1	ankyrin 1, erythroid	protein coding gene	MP:0031085	increased erythrocyte osmotic fragility
Ank3	current symbol	MGI:88026	Ank3	ankyrin 3, epithelial	protein coding gene	MP:0000745	tremors
Ank3	current symbol	MGI:88026	Ank3	ankyrin 3, epithelial	protein coding gene	MP:0000852	small cerebellum
Ank3	current symbol	MGI:88026	Ank3	ankyrin 3, epithelial	protein coding gene	MP:0000876	Purkinje cell degeneration
Ank3	current symbol	MGI:88026	Ank3	ankyrin 3, epithelial	protein coding gene	MP:0000877	abnormal Purkinje cell morphology
Ank3	current symbol	MGI:88026	Ank3	ankyrin 3, epithelial	protein coding gene	MP:0000880	decreased Purkinje cell number
Ank3	current symbol	MGI:88026	Ank3	ankyrin 3, epithelial	protein coding gene	MP:0000890	thin cerebellar molecular layer
Ank3	current symbol	MGI:88026	Ank3	ankyrin 3, epithelial	protein coding gene	MP:0000947	convulsive seizures
Ank3	current symbol	MGI:88026	Ank3	ankyrin 3, epithelial	protein coding gene	MP:0001393	ataxia
Ank3	current symbol	MGI:88026	Ank3	ankyrin 3, epithelial	protein coding gene	MP:0001402	decreased locomotor activity
Ank3	current symbol	MGI:88026	Ank3	ankyrin 3, epithelial	protein coding gene	MP:0001406	abnormal gait
Ank3	current symbol	MGI:88026	Ank3	ankyrin 3, epithelial	protein coding gene	MP:0002081	perinatal lethality
Ank3	current symbol	MGI:88026	Ank3	ankyrin 3, epithelial	protein coding gene	MP:0002082	postnatal lethality
Ank3	current symbol	MGI:88026	Ank3	ankyrin 3, epithelial	protein coding gene	MP:0002083	premature death
Ank3	current symbol	MGI:88026	Ank3	ankyrin 3, epithelial	protein coding gene	MP:0002272	abnormal nervous system electrophysiology
Ank3	current symbol	MGI:88026	Ank3	ankyrin 3, epithelial	protein coding gene	MP:0002578	impaired ability to fire action potentials
Ank3	current symbol	MGI:88026	Ank3	ankyrin 3, epithelial	protein coding gene	MP:0004994	abnormal brain wave pattern
Ank3	current symbol	MGI:88026	Ank3	ankyrin 3, epithelial	protein coding gene	MP:0005402	abnormal action potential
Ank3	current symbol	MGI:88026	Ank3	ankyrin 3, epithelial	protein coding gene	MP:0005404	abnormal axon morphology
Ank3	current symbol	MGI:88026	Ank3	ankyrin 3, epithelial	protein coding gene	MP:0009939	abnormal hippocampus neuron morphology
Ank3	current symbol	MGI:88026	Ank3	ankyrin 3, epithelial	protein coding gene	MP:0010053	decreased grip strength
Ank3	current symbol	MGI:88026	Ank3	ankyrin 3, epithelial	protein coding gene	MP:0010732	abnormal node of Ranvier morphology
Ank3	current symbol	MGI:88026	Ank3	ankyrin 3, epithelial	protein coding gene	MP:0010733	abnormal axon initial segment morphology
Ank3	current symbol	MGI:88026	Ank3	ankyrin 3, epithelial	protein coding gene	MP:0010735	abnormal paranodal axoglial junction morphology
Ank3	current symbol	MGI:88026	Ank3	ankyrin 3, epithelial	protein coding gene	MP:0010943	abnormal bronchus epithelium morphology
Ank3	current symbol	MGI:88026	Ank3	ankyrin 3, epithelial	protein coding gene	MP:0011085	postnatal lethality, complete penetrance
Ank3	current symbol	MGI:88026	Ank3	ankyrin 3, epithelial	protein coding gene	MP:0011101	prenatal lethality, incomplete penetrance
Ank3	current symbol	MGI:88026	Ank3	ankyrin 3, epithelial	protein coding gene	MP:0011843	abnormal kidney collecting duct epithelium morphology
Aoah	current symbol	MGI:1350928	Aoah	acyloxyacyl hydrolase	protein coding gene	MP:0001800	abnormal humoral immune response
Arhgap44	current symbol	MGI:2144423	Arhgap44	Rho GTPase activating protein 44	protein coding gene	MP:0001402	decreased locomotor activity
Arhgap44	current symbol	MGI:2144423	Arhgap44	Rho GTPase activating protein 44	protein coding gene	MP:0001441	increased grooming behavior
Arhgap44	current symbol	MGI:2144423	Arhgap44	Rho GTPase activating protein 44	protein coding gene	MP:0002176	increased brain weight
Arhgap44	current symbol	MGI:2144423	Arhgap44	Rho GTPase activating protein 44	protein coding gene	MP:0002804	abnormal motor learning
Arhgap44	current symbol	MGI:2144423	Arhgap44	Rho GTPase activating protein 44	protein coding gene	MP:0003461	abnormal response to novel object
Arhgap44	current symbol	MGI:2144423	Arhgap44	Rho GTPase activating protein 44	protein coding gene	MP:0009936	abnormal dendritic spine morphology
Arhgap44	current symbol	MGI:2144423	Arhgap44	Rho GTPase activating protein 44	protein coding gene	MP:0020512	abnormal dendritic mushroom spine morphology
Arhgap44	current symbol	MGI:2144423	Arhgap44	Rho GTPase activating protein 44	protein coding gene	MP:0020513	abnormal dendritic stubby spine morphology
Arhgef10l	current symbol	MGI:1920004	Arhgef10l	Rho guanine nucleotide exchange factor 10-like	protein coding gene
Asb4	current symbol	MGI:1929751	Asb4	ankyrin repeat and SOCS box-containing 4	protein coding gene	MP:0000231	hypertension
Asb4	current symbol	MGI:1929751	Asb4	ankyrin repeat and SOCS box-containing 4	protein coding gene	MP:0000367	abnormal coat/ hair morphology
Asb4	current symbol	MGI:1929751	Asb4	ankyrin repeat and SOCS box-containing 4	protein coding gene	MP:0000689	abnormal spleen morphology
Asb4	current symbol	MGI:1929751	Asb4	ankyrin repeat and SOCS box-containing 4	protein coding gene	MP:0001146	abnormal testis morphology
Asb4	current symbol	MGI:1929751	Asb4	ankyrin repeat and SOCS box-containing 4	protein coding gene	MP:0001713	decreased trophoblast giant cell number
Asb4	current symbol	MGI:1929751	Asb4	ankyrin repeat and SOCS box-containing 4	protein coding gene	MP:0001716	abnormal placenta labyrinth morphology
Asb4	current symbol	MGI:1929751	Asb4	ankyrin repeat and SOCS box-containing 4	protein coding gene	MP:0001730	embryonic growth arrest
Asb4	current symbol	MGI:1929751	Asb4	ankyrin repeat and SOCS box-containing 4	protein coding gene	MP:0001935	decreased litter size
Asb4	current symbol	MGI:1929751	Asb4	ankyrin repeat and SOCS box-containing 4	protein coding gene	MP:0002086	abnormal extraembryonic tissue morphology
Asb4	current symbol	MGI:1929751	Asb4	ankyrin repeat and SOCS box-containing 4	protein coding gene	MP:0002631	abnormal epididymis morphology
Asb4	current symbol	MGI:1929751	Asb4	ankyrin repeat and SOCS box-containing 4	protein coding gene	MP:0002871	albuminuria
Asb4	current symbol	MGI:1929751	Asb4	ankyrin repeat and SOCS box-containing 4	protein coding gene	MP:0003231	abnormal placenta vasculature
Asb4	current symbol	MGI:1929751	Asb4	ankyrin repeat and SOCS box-containing 4	protein coding gene	MP:0009661	abnormal pregnancy
Asb4	current symbol	MGI:1929751	Asb4	ankyrin repeat and SOCS box-containing 4	protein coding gene	MP:0010695	abnormal blood pressure regulation
Asb4	current symbol	MGI:1929751	Asb4	ankyrin repeat and SOCS box-containing 4	protein coding gene	MP:0010935	increased airway resistance
Asb4	current symbol	MGI:1929751	Asb4	ankyrin repeat and SOCS box-containing 4	protein coding gene	MP:0011320	abnormal glomerular capillary morphology
Asb4	current symbol	MGI:1929751	Asb4	ankyrin repeat and SOCS box-containing 4	protein coding gene	MP:0011339	abnormal glomerular mesangium morphology
Asb4	current symbol	MGI:1929751	Asb4	ankyrin repeat and SOCS box-containing 4	protein coding gene	MP:0020153	abnormal urine albumin level
Atxn7l1	current symbol	MGI:3584458	Atxn7l1	ataxin 7-like 1	protein coding gene
Baz2a	current symbol	MGI:2151152	Baz2a	bromodomain adjacent to zinc finger domain, 2A	protein coding gene	MP:0000689	abnormal spleen morphology
Baz2a	current symbol	MGI:2151152	Baz2a	bromodomain adjacent to zinc finger domain, 2A	protein coding gene	MP:0001147	small testis
Baz2a	current symbol	MGI:2151152	Baz2a	bromodomain adjacent to zinc finger domain, 2A	protein coding gene	MP:0002060	abnormal skin morphology
Baz2a	current symbol	MGI:2151152	Baz2a	bromodomain adjacent to zinc finger domain, 2A	protein coding gene	MP:0002968	increased circulating alkaline phosphatase level
Baz2a	current symbol	MGI:2151152	Baz2a	bromodomain adjacent to zinc finger domain, 2A	protein coding gene	MP:0002989	small kidney
Baz2a	current symbol	MGI:2151152	Baz2a	bromodomain adjacent to zinc finger domain, 2A	protein coding gene	MP:0004930	small epididymis
Baz2a	current symbol	MGI:2151152	Baz2a	bromodomain adjacent to zinc finger domain, 2A	protein coding gene	MP:0005565	increased blood urea nitrogen level
Baz2a	current symbol	MGI:2151152	Baz2a	bromodomain adjacent to zinc finger domain, 2A	protein coding gene	MP:0005633	increased circulating sodium level
Baz2a	current symbol	MGI:2151152	Baz2a	bromodomain adjacent to zinc finger domain, 2A	protein coding gene	MP:0013278	decreased fasting circulating glucose level
Bzw2	current symbol	MGI:1914162	Bzw2	basic leucine zipper and W2 domains 2	protein coding gene	MP:0001303	abnormal lens morphology
Bzw2	current symbol	MGI:1914162	Bzw2	basic leucine zipper and W2 domains 2	protein coding gene	MP:0001399	hyperactivity
Bzw2	current symbol	MGI:1914162	Bzw2	basic leucine zipper and W2 domains 2	protein coding gene	MP:0001417	decreased exploration in new environment
Bzw2	current symbol	MGI:1914162	Bzw2	basic leucine zipper and W2 domains 2	protein coding gene	MP:0002626	increased heart rate
Bzw2	current symbol	MGI:1914162	Bzw2	basic leucine zipper and W2 domains 2	protein coding gene	MP:0002833	increased heart weight
Bzw2	current symbol	MGI:1914162	Bzw2	basic leucine zipper and W2 domains 2	protein coding gene	MP:0002968	increased circulating alkaline phosphatase level
Bzw2	current symbol	MGI:1914162	Bzw2	basic leucine zipper and W2 domains 2	protein coding gene	MP:0003960	increased lean body mass
Bzw2	current symbol	MGI:1914162	Bzw2	basic leucine zipper and W2 domains 2	protein coding gene	MP:0004151	decreased circulating iron level
Bzw2	current symbol	MGI:1914162	Bzw2	basic leucine zipper and W2 domains 2	protein coding gene	MP:0005179	decreased circulating cholesterol level
Bzw2	current symbol	MGI:1914162	Bzw2	basic leucine zipper and W2 domains 2	protein coding gene	MP:0005560	decreased circulating glucose level
Cacna1c	current symbol	MGI:103013	Cacna1c	calcium channel, voltage-dependent, L type, alpha 1C subunit	protein coding gene	MP:0000276	heart right ventricle hypertrophy
Cacna1c	current symbol	MGI:103013	Cacna1c	calcium channel, voltage-dependent, L type, alpha 1C subunit	protein coding gene	MP:0000598	abnormal liver morphology
Cacna1c	current symbol	MGI:103013	Cacna1c	calcium channel, voltage-dependent, L type, alpha 1C subunit	protein coding gene	MP:0000601	small liver
Cacna1c	current symbol	MGI:103013	Cacna1c	calcium channel, voltage-dependent, L type, alpha 1C subunit	protein coding gene	MP:0000689	abnormal spleen morphology
Cacna1c	current symbol	MGI:103013	Cacna1c	calcium channel, voltage-dependent, L type, alpha 1C subunit	protein coding gene	MP:0000691	enlarged spleen
Cacna1c	current symbol	MGI:103013	Cacna1c	calcium channel, voltage-dependent, L type, alpha 1C subunit	protein coding gene	MP:0001194	dermatitis
Cacna1c	current symbol	MGI:103013	Cacna1c	calcium channel, voltage-dependent, L type, alpha 1C subunit	protein coding gene	MP:0001360	abnormal social investigation
Cacna1c	current symbol	MGI:103013	Cacna1c	calcium channel, voltage-dependent, L type, alpha 1C subunit	protein coding gene	MP:0001402	decreased locomotor activity
Cacna1c	current symbol	MGI:103013	Cacna1c	calcium channel, voltage-dependent, L type, alpha 1C subunit	protein coding gene	MP:0001405	impaired coordination
Cacna1c	current symbol	MGI:103013	Cacna1c	calcium channel, voltage-dependent, L type, alpha 1C subunit	protein coding gene	MP:0001409	increased stereotypic behavior
Cacna1c	current symbol	MGI:103013	Cacna1c	calcium channel, voltage-dependent, L type, alpha 1C subunit	protein coding gene	MP:0001412	excessive scratching
Cacna1c	current symbol	MGI:103013	Cacna1c	calcium channel, voltage-dependent, L type, alpha 1C subunit	protein coding gene	MP:0001417	decreased exploration in new environment
Cacna1c	current symbol	MGI:103013	Cacna1c	calcium channel, voltage-dependent, L type, alpha 1C subunit	protein coding gene	MP:0001625	cardiac hypertrophy
Cacna1c	current symbol	MGI:103013	Cacna1c	calcium channel, voltage-dependent, L type, alpha 1C subunit	protein coding gene	MP:0001634	internal hemorrhage
Cacna1c	current symbol	MGI:103013	Cacna1c	calcium channel, voltage-dependent, L type, alpha 1C subunit	protein coding gene	MP:0001636	irregular heartbeat
Cacna1c	current symbol	MGI:103013	Cacna1c	calcium channel, voltage-dependent, L type, alpha 1C subunit	protein coding gene	MP:0001711	abnormal placenta morphology
Cacna1c	current symbol	MGI:103013	Cacna1c	calcium channel, voltage-dependent, L type, alpha 1C subunit	protein coding gene	MP:0002063	abnormal learning/memory/conditioning
Cacna1c	current symbol	MGI:103013	Cacna1c	calcium channel, voltage-dependent, L type, alpha 1C subunit	protein coding gene	MP:0002066	abnormal motor capabilities/coordination/movement
Cacna1c	current symbol	MGI:103013	Cacna1c	calcium channel, voltage-dependent, L type, alpha 1C subunit	protein coding gene	MP:0002083	premature death
Cacna1c	current symbol	MGI:103013	Cacna1c	calcium channel, voltage-dependent, L type, alpha 1C subunit	protein coding gene	MP:0002085	abnormal embryonic tissue morphology
Cacna1c	current symbol	MGI:103013	Cacna1c	calcium channel, voltage-dependent, L type, alpha 1C subunit	protein coding gene	MP:0002135	abnormal kidney morphology
Cacna1c	current symbol	MGI:103013	Cacna1c	calcium channel, voltage-dependent, L type, alpha 1C subunit	protein coding gene	MP:0002152	abnormal brain morphology
Cacna1c	current symbol	MGI:103013	Cacna1c	calcium channel, voltage-dependent, L type, alpha 1C subunit	protein coding gene	MP:0002206	abnormal CNS synaptic transmission
Cacna1c	current symbol	MGI:103013	Cacna1c	calcium channel, voltage-dependent, L type, alpha 1C subunit	protein coding gene	MP:0002573	behavioral despair
Cacna1c	current symbol	MGI:103013	Cacna1c	calcium channel, voltage-dependent, L type, alpha 1C subunit	protein coding gene	MP:0002727	decreased circulating insulin level
Cacna1c	current symbol	MGI:103013	Cacna1c	calcium channel, voltage-dependent, L type, alpha 1C subunit	protein coding gene	MP:0002759	abnormal caudal vertebrae morphology
Cacna1c	current symbol	MGI:103013	Cacna1c	calcium channel, voltage-dependent, L type, alpha 1C subunit	protein coding gene	MP:0002797	increased thigmotaxis
Cacna1c	current symbol	MGI:103013	Cacna1c	calcium channel, voltage-dependent, L type, alpha 1C subunit	protein coding gene	MP:0002833	increased heart weight
Cacna1c	current symbol	MGI:103013	Cacna1c	calcium channel, voltage-dependent, L type, alpha 1C subunit	protein coding gene	MP:0002972	abnormal cardiac muscle contractility
Cacna1c	current symbol	MGI:103013	Cacna1c	calcium channel, voltage-dependent, L type, alpha 1C subunit	protein coding gene	MP:0002989	small kidney
Cacna1c	current symbol	MGI:103013	Cacna1c	calcium channel, voltage-dependent, L type, alpha 1C subunit	protein coding gene	MP:0003059	decreased insulin secretion
Cacna1c	current symbol	MGI:103013	Cacna1c	calcium channel, voltage-dependent, L type, alpha 1C subunit	protein coding gene	MP:0003061	decreased aerobic running capacity
Cacna1c	current symbol	MGI:103013	Cacna1c	calcium channel, voltage-dependent, L type, alpha 1C subunit	protein coding gene	MP:0003139	patent ductus arteriosus
Cacna1c	current symbol	MGI:103013	Cacna1c	calcium channel, voltage-dependent, L type, alpha 1C subunit	protein coding gene	MP:0003562	abnormal pancreatic beta cell physiology
Cacna1c	current symbol	MGI:103013	Cacna1c	calcium channel, voltage-dependent, L type, alpha 1C subunit	protein coding gene	MP:0003633	abnormal nervous system physiology
Cacna1c	current symbol	MGI:103013	Cacna1c	calcium channel, voltage-dependent, L type, alpha 1C subunit	protein coding gene	MP:0004145	abnormal muscle electrophysiology
Cacna1c	current symbol	MGI:103013	Cacna1c	calcium channel, voltage-dependent, L type, alpha 1C subunit	protein coding gene	MP:0004215	abnormal myocardial fiber physiology
Cacna1c	current symbol	MGI:103013	Cacna1c	calcium channel, voltage-dependent, L type, alpha 1C subunit	protein coding gene	MP:0004231	abnormal calcium ion homeostasis
Cacna1c	current symbol	MGI:103013	Cacna1c	calcium channel, voltage-dependent, L type, alpha 1C subunit	protein coding gene	MP:0004564	enlarged myocardial fiber
Cacna1c	current symbol	MGI:103013	Cacna1c	calcium channel, voltage-dependent, L type, alpha 1C subunit	protein coding gene	MP:0004811	abnormal neuron physiology
Cacna1c	current symbol	MGI:103013	Cacna1c	calcium channel, voltage-dependent, L type, alpha 1C subunit	protein coding gene	MP:0005140	decreased cardiac muscle contractility
Cacna1c	current symbol	MGI:103013	Cacna1c	calcium channel, voltage-dependent, L type, alpha 1C subunit	protein coding gene	MP:0005293	impaired glucose tolerance
Cacna1c	current symbol	MGI:103013	Cacna1c	calcium channel, voltage-dependent, L type, alpha 1C subunit	protein coding gene	MP:0005333	decreased heart rate
Cacna1c	current symbol	MGI:103013	Cacna1c	calcium channel, voltage-dependent, L type, alpha 1C subunit	protein coding gene	MP:0005559	increased circulating glucose level
Cacna1c	current symbol	MGI:103013	Cacna1c	calcium channel, voltage-dependent, L type, alpha 1C subunit	protein coding gene	MP:0006138	congestive heart failure
Cacna1c	current symbol	MGI:103013	Cacna1c	calcium channel, voltage-dependent, L type, alpha 1C subunit	protein coding gene	MP:0008022	dilated heart ventricle
Cacna1c	current symbol	MGI:103013	Cacna1c	calcium channel, voltage-dependent, L type, alpha 1C subunit	protein coding gene	MP:0008432	abnormal long-term spatial reference memory
Cacna1c	current symbol	MGI:103013	Cacna1c	calcium channel, voltage-dependent, L type, alpha 1C subunit	protein coding gene	MP:0008531	increased chemical nociceptive threshold
Cacna1c	current symbol	MGI:103013	Cacna1c	calcium channel, voltage-dependent, L type, alpha 1C subunit	protein coding gene	MP:0008535	enlarged lateral ventricles
Cacna1c	current symbol	MGI:103013	Cacna1c	calcium channel, voltage-dependent, L type, alpha 1C subunit	protein coding gene	MP:0009453	enhanced contextual conditioning behavior
Cacna1c	current symbol	MGI:103013	Cacna1c	calcium channel, voltage-dependent, L type, alpha 1C subunit	protein coding gene	MP:0009455	enhanced cued conditioning behavior
Cacna1c	current symbol	MGI:103013	Cacna1c	calcium channel, voltage-dependent, L type, alpha 1C subunit	protein coding gene	MP:0011085	postnatal lethality, complete penetrance
Cacna1c	current symbol	MGI:103013	Cacna1c	calcium channel, voltage-dependent, L type, alpha 1C subunit	protein coding gene	MP:0011087	neonatal lethality, complete penetrance
Cacna1c	current symbol	MGI:103013	Cacna1c	calcium channel, voltage-dependent, L type, alpha 1C subunit	protein coding gene	MP:0011099	lethality throughout fetal growth and development, complete penetrance
Cacna1c	current symbol	MGI:103013	Cacna1c	calcium channel, voltage-dependent, L type, alpha 1C subunit	protein coding gene	MP:0011100	preweaning lethality, complete penetrance
Cacna1c	current symbol	MGI:103013	Cacna1c	calcium channel, voltage-dependent, L type, alpha 1C subunit	protein coding gene	MP:0011109	lethality throughout fetal growth and development, incomplete penetrance
Cacna1c	current symbol	MGI:103013	Cacna1c	calcium channel, voltage-dependent, L type, alpha 1C subunit	protein coding gene	MP:0011390	abnormal fetal cardiomyocyte physiology
Cacna1c	current symbol	MGI:103013	Cacna1c	calcium channel, voltage-dependent, L type, alpha 1C subunit	protein coding gene	MP:0012557	decreased calcium uptake by cardiac muscle
Cacna1c	current symbol	MGI:103013	Cacna1c	calcium channel, voltage-dependent, L type, alpha 1C subunit	protein coding gene	MP:0013294	prenatal lethality prior to heart atrial septation
Cacna1c	current symbol	MGI:103013	Cacna1c	calcium channel, voltage-dependent, L type, alpha 1C subunit	protein coding gene	MP:0020351	decreased vocalization
Cacna1c	current symbol	MGI:103013	Cacna1c	calcium channel, voltage-dependent, L type, alpha 1C subunit	protein coding gene	MP:0020421	increased freezing behavior
Cacna2d1	current symbol	MGI:88295	Cacna2d1	calcium channel, voltage-dependent, alpha2/delta subunit 1	protein coding gene	MP:0000220	increased monocyte cell number
Cacna2d1	current symbol	MGI:88295	Cacna2d1	calcium channel, voltage-dependent, alpha2/delta subunit 1	protein coding gene	MP:0000539	distended urinary bladder
Cacna2d1	current symbol	MGI:88295	Cacna2d1	calcium channel, voltage-dependent, alpha2/delta subunit 1	protein coding gene	MP:0000689	abnormal spleen morphology
Cacna2d1	current symbol	MGI:88295	Cacna2d1	calcium channel, voltage-dependent, alpha2/delta subunit 1	protein coding gene	MP:0000692	small spleen
Cacna2d1	current symbol	MGI:88295	Cacna2d1	calcium channel, voltage-dependent, alpha2/delta subunit 1	protein coding gene	MP:0001402	decreased locomotor activity
Cacna2d1	current symbol	MGI:88295	Cacna2d1	calcium channel, voltage-dependent, alpha2/delta subunit 1	protein coding gene	MP:0001417	decreased exploration in new environment
Cacna2d1	current symbol	MGI:88295	Cacna2d1	calcium channel, voltage-dependent, alpha2/delta subunit 1	protein coding gene	MP:0001489	decreased startle reflex
Cacna2d1	current symbol	MGI:88295	Cacna2d1	calcium channel, voltage-dependent, alpha2/delta subunit 1	protein coding gene	MP:0002206	abnormal CNS synaptic transmission
Cacna2d1	current symbol	MGI:88295	Cacna2d1	calcium channel, voltage-dependent, alpha2/delta subunit 1	protein coding gene	MP:0002941	increased circulating alanine transaminase level
Cacna2d1	current symbol	MGI:88295	Cacna2d1	calcium channel, voltage-dependent, alpha2/delta subunit 1	protein coding gene	MP:0002968	increased circulating alkaline phosphatase level
Cacna2d1	current symbol	MGI:88295	Cacna2d1	calcium channel, voltage-dependent, alpha2/delta subunit 1	protein coding gene	MP:0003488	decreased channel response intensity
Cacna2d1	current symbol	MGI:88295	Cacna2d1	calcium channel, voltage-dependent, alpha2/delta subunit 1	protein coding gene	MP:0003489	increased channel response threshold
Cacna2d1	current symbol	MGI:88295	Cacna2d1	calcium channel, voltage-dependent, alpha2/delta subunit 1	protein coding gene	MP:0004145	abnormal muscle electrophysiology
Cacna2d1	current symbol	MGI:88295	Cacna2d1	calcium channel, voltage-dependent, alpha2/delta subunit 1	protein coding gene	MP:0005140	decreased cardiac muscle contractility
Cacna2d1	current symbol	MGI:88295	Cacna2d1	calcium channel, voltage-dependent, alpha2/delta subunit 1	protein coding gene	MP:0005293	impaired glucose tolerance
Cacna2d1	current symbol	MGI:88295	Cacna2d1	calcium channel, voltage-dependent, alpha2/delta subunit 1	protein coding gene	MP:0009142	decreased prepulse inhibition
Cacna2d1	current symbol	MGI:88295	Cacna2d1	calcium channel, voltage-dependent, alpha2/delta subunit 1	protein coding gene	MP:0009453	enhanced contextual conditioning behavior
Cacna2d1	current symbol	MGI:88295	Cacna2d1	calcium channel, voltage-dependent, alpha2/delta subunit 1	protein coding gene	MP:0009747	impaired behavioral response to xenobiotic
Cacna2d1	current symbol	MGI:88295	Cacna2d1	calcium channel, voltage-dependent, alpha2/delta subunit 1	protein coding gene	MP:0013279	increased fasting circulating glucose level
Cacna2d1	current symbol	MGI:88295	Cacna2d1	calcium channel, voltage-dependent, alpha2/delta subunit 1	protein coding gene	MP:0020420	abnormal freezing behavior
Cacna2d1	current symbol	MGI:88295	Cacna2d1	calcium channel, voltage-dependent, alpha2/delta subunit 1	protein coding gene	MP:0020421	increased freezing behavior
Cage1	current symbol	MGI:1918463	Cage1	cancer antigen 1	protein coding gene
Card14	current symbol	MGI:2386258	Card14	caspase recruitment domain family, member 14	protein coding gene	MP:0001193	psoriasis
Card14	current symbol	MGI:2386258	Card14	caspase recruitment domain family, member 14	protein coding gene	MP:0001195	flaky skin
Card14	current symbol	MGI:2386258	Card14	caspase recruitment domain family, member 14	protein coding gene	MP:0001212	skin lesions
Card14	current symbol	MGI:2386258	Card14	caspase recruitment domain family, member 14	protein coding gene	MP:0001214	skin hyperplasia
Card14	current symbol	MGI:2386258	Card14	caspase recruitment domain family, member 14	protein coding gene	MP:0001216	abnormal epidermal layer morphology
Card14	current symbol	MGI:2386258	Card14	caspase recruitment domain family, member 14	protein coding gene	MP:0001219	thick epidermis
Card14	current symbol	MGI:2386258	Card14	caspase recruitment domain family, member 14	protein coding gene	MP:0001242	hyperkeratosis
Card14	current symbol	MGI:2386258	Card14	caspase recruitment domain family, member 14	protein coding gene	MP:0001265	decreased body size
Card14	current symbol	MGI:2386258	Card14	caspase recruitment domain family, member 14	protein coding gene	MP:0001614	abnormal blood vessel morphology
Card14	current symbol	MGI:2386258	Card14	caspase recruitment domain family, member 14	protein coding gene	MP:0001874	acanthosis
Card14	current symbol	MGI:2386258	Card14	caspase recruitment domain family, member 14	protein coding gene	MP:0003427	parakeratosis
Card14	current symbol	MGI:2386258	Card14	caspase recruitment domain family, member 14	protein coding gene	MP:0003853	dry skin
Card14	current symbol	MGI:2386258	Card14	caspase recruitment domain family, member 14	protein coding gene	MP:0004947	skin inflammation
Card14	current symbol	MGI:2386258	Card14	caspase recruitment domain family, member 14	protein coding gene	MP:0008345	abnormal gamma-delta T cell number
Card14	current symbol	MGI:2386258	Card14	caspase recruitment domain family, member 14	protein coding gene	MP:0009583	increased keratinocyte proliferation
Card14	current symbol	MGI:2386258	Card14	caspase recruitment domain family, member 14	protein coding gene	MP:0009675	orthokeratosis
Card14	current symbol	MGI:2386258	Card14	caspase recruitment domain family, member 14	protein coding gene	MP:0011085	postnatal lethality, complete penetrance
Card14	current symbol	MGI:2386258	Card14	caspase recruitment domain family, member 14	protein coding gene	MP:0011086	postnatal lethality, incomplete penetrance
Card14	current symbol	MGI:2386258	Card14	caspase recruitment domain family, member 14	protein coding gene	MP:0011088	neonatal lethality, incomplete penetrance
Card14	current symbol	MGI:2386258	Card14	caspase recruitment domain family, member 14	protein coding gene	MP:0012573	decreased susceptibility to chemically induced skin inflammation
Card14	current symbol	MGI:2386258	Card14	caspase recruitment domain family, member 14	protein coding gene	MP:0012764	increased alpha-beta T cell number
Cblb	current symbol	MGI:2146430	Cblb	Casitas B-lineage lymphoma b	protein coding gene	MP:0002423	abnormal mast cell physiology
Cblb	current symbol	MGI:2146430	Cblb	Casitas B-lineage lymphoma b	protein coding gene	MP:0004799	increased susceptibility to experimental autoimmune encephalomyelitis
Cblb	current symbol	MGI:2146430	Cblb	Casitas B-lineage lymphoma b	protein coding gene	MP:0005348	increased T cell proliferation
Cblb	current symbol	MGI:2146430	Cblb	Casitas B-lineage lymphoma b	protein coding gene	MP:0008560	increased tumor necrosis factor secretion
Cblb	current symbol	MGI:2146430	Cblb	Casitas B-lineage lymphoma b	protein coding gene	MP:0008687	increased interleukin-2 secretion
Cblb	current symbol	MGI:2146430	Cblb	Casitas B-lineage lymphoma b	protein coding gene	MP:0008705	increased interleukin-6 secretion
Ccdc92b	current symbol	MGI:3588240	Ccdc92b	coiled-coil domain containing 92B	protein coding gene
Cdc20b	current symbol	MGI:3644472	Cdc20b	cell division cycle 20B	protein coding gene	MP:0001552	increased circulating triglyceride level
Cdc20b	current symbol	MGI:3644472	Cdc20b	cell division cycle 20B	protein coding gene	MP:0002608	increased hematocrit
Cdc20b	current symbol	MGI:3644472	Cdc20b	cell division cycle 20B	protein coding gene	MP:0003131	increased erythrocyte cell number
Cdh1	current symbol	MGI:88354	Cdh1	cadherin 1	protein coding gene	MP:0001614	abnormal blood vessel morphology
Cdh1	current symbol	MGI:88354	Cdh1	cadherin 1	protein coding gene	MP:0001672	abnormal embryo development
Cdh1	current symbol	MGI:88354	Cdh1	cadherin 1	protein coding gene	MP:0001711	abnormal placenta morphology
Cdh1	current symbol	MGI:88354	Cdh1	cadherin 1	protein coding gene	MP:0001715	placental labyrinth hypoplasia
Cdh1	current symbol	MGI:88354	Cdh1	cadherin 1	protein coding gene	MP:0001722	pale yolk sac
Cdh1	current symbol	MGI:88354	Cdh1	cadherin 1	protein coding gene	MP:0001730	embryonic growth arrest
Cdh1	current symbol	MGI:88354	Cdh1	cadherin 1	protein coding gene	MP:0002080	prenatal lethality
Cdh1	current symbol	MGI:88354	Cdh1	cadherin 1	protein coding gene	MP:0002085	abnormal embryonic tissue morphology
Cdh1	current symbol	MGI:88354	Cdh1	cadherin 1	protein coding gene	MP:0002086	abnormal extraembryonic tissue morphology
Cdh1	current symbol	MGI:88354	Cdh1	cadherin 1	protein coding gene	MP:0002169	no abnormal phenotype detected
Cdh1	current symbol	MGI:88354	Cdh1	cadherin 1	protein coding gene	MP:0002412	increased susceptibility to bacterial infection
Cdh1	current symbol	MGI:88354	Cdh1	cadherin 1	protein coding gene	MP:0002663	absent blastocoele
Cdh1	current symbol	MGI:88354	Cdh1	cadherin 1	protein coding gene	MP:0003059	decreased insulin secretion
Cdh1	current symbol	MGI:88354	Cdh1	cadherin 1	protein coding gene	MP:0003566	abnormal cell adhesion
Cdh1	current symbol	MGI:88354	Cdh1	cadherin 1	protein coding gene	MP:0003694	failure of blastocyst to hatch from the zona pellucida
Cdh1	current symbol	MGI:88354	Cdh1	cadherin 1	protein coding gene	MP:0003717	pallor
Cdh1	current symbol	MGI:88354	Cdh1	cadherin 1	protein coding gene	MP:0004047	abnormal milk composition
Cdh1	current symbol	MGI:88354	Cdh1	cadherin 1	protein coding gene	MP:0005028	abnormal trophectoderm morphology
Cdh1	current symbol	MGI:88354	Cdh1	cadherin 1	protein coding gene	MP:0005031	abnormal trophoblast layer morphology
Cdh1	current symbol	MGI:88354	Cdh1	cadherin 1	protein coding gene	MP:0005215	abnormal pancreatic islet morphology
Cdh1	current symbol	MGI:88354	Cdh1	cadherin 1	protein coding gene	MP:0005293	impaired glucose tolerance
Cdh1	current symbol	MGI:88354	Cdh1	cadherin 1	protein coding gene	MP:0006269	abnormal mammary gland growth during pregnancy
Cdh1	current symbol	MGI:88354	Cdh1	cadherin 1	protein coding gene	MP:0006270	abnormal mammary gland growth during lactation
Cdh1	current symbol	MGI:88354	Cdh1	cadherin 1	protein coding gene	MP:0008803	abnormal placental labyrinth vasculature morphology
Cdh1	current symbol	MGI:88354	Cdh1	cadherin 1	protein coding gene	MP:0008882	abnormal enterocyte physiology
Cdh1	current symbol	MGI:88354	Cdh1	cadherin 1	protein coding gene	MP:0009113	increased pancreatic beta cell mass
Cdh1	current symbol	MGI:88354	Cdh1	cadherin 1	protein coding gene	MP:0009687	empty decidua capsularis
Cdh1	current symbol	MGI:88354	Cdh1	cadherin 1	protein coding gene	MP:0009781	abnormal preimplantation embryo development
Cdh1	current symbol	MGI:88354	Cdh1	cadherin 1	protein coding gene	MP:0010038	abnormal placenta physiology
Cdh1	current symbol	MGI:88354	Cdh1	cadherin 1	protein coding gene	MP:0010249	lactation failure
Cdh1	current symbol	MGI:88354	Cdh1	cadherin 1	protein coding gene	MP:0011091	prenatal lethality, complete penetrance
Cdh1	current symbol	MGI:88354	Cdh1	cadherin 1	protein coding gene	MP:0011092	embryonic lethality, complete penetrance
Cdh1	current symbol	MGI:88354	Cdh1	cadherin 1	protein coding gene	MP:0011094	embryonic lethality before implantation, complete penetrance
Cdh1	current symbol	MGI:88354	Cdh1	cadherin 1	protein coding gene	MP:0011096	embryonic lethality between implantation and somite formation, complete penetrance
Cdh1	current symbol	MGI:88354	Cdh1	cadherin 1	protein coding gene	MP:0011098	embryonic lethality during organogenesis, complete penetrance
Cdh1	current symbol	MGI:88354	Cdh1	cadherin 1	protein coding gene	MP:0011100	preweaning lethality, complete penetrance
Cdh1	current symbol	MGI:88354	Cdh1	cadherin 1	protein coding gene	MP:0011521	decreased placental labyrinth size
Cdh1	current symbol	MGI:88354	Cdh1	cadherin 1	protein coding gene	MP:0011819	increased pancreatic beta cell proliferation
Cdh1	current symbol	MGI:88354	Cdh1	cadherin 1	protein coding gene	MP:0012102	absent trophectoderm
Cdh1	current symbol	MGI:88354	Cdh1	cadherin 1	protein coding gene	MP:0012111	failure of morula compaction
Cdh1	current symbol	MGI:88354	Cdh1	cadherin 1	protein coding gene	MP:0013716	hypolactation
Cdh12	current symbol	MGI:109503	Cdh12	cadherin 12	protein coding gene
Cdh20	current symbol	MGI:1346069	Cdh20	cadherin 20	protein coding gene	MP:0002574	increased vertical activity
Cdh20	current symbol	MGI:1346069	Cdh20	cadherin 20	protein coding gene	MP:0005635	decreased circulating bilirubin level
Cdh23	current symbol	MGI:1890219	Cdh23	cadherin related 23 (otocadherin)	protein coding gene	MP:0000023	abnormal ear position
Cdh23	current symbol	MGI:1890219	Cdh23	cadherin related 23 (otocadherin)	protein coding gene	MP:0000026	abnormal inner ear morphology
Cdh23	current symbol	MGI:1890219	Cdh23	cadherin related 23 (otocadherin)	protein coding gene	MP:0000031	abnormal cochlea morphology
Cdh23	current symbol	MGI:1890219	Cdh23	cadherin related 23 (otocadherin)	protein coding gene	MP:0000042	abnormal organ of Corti morphology
Cdh23	current symbol	MGI:1890219	Cdh23	cadherin related 23 (otocadherin)	protein coding gene	MP:0000043	organ of Corti degeneration
Cdh23	current symbol	MGI:1890219	Cdh23	cadherin related 23 (otocadherin)	protein coding gene	MP:0000048	abnormal stria vascularis morphology
Cdh23	current symbol	MGI:1890219	Cdh23	cadherin related 23 (otocadherin)	protein coding gene	MP:0000195	decreased circulating calcium level
Cdh23	current symbol	MGI:1890219	Cdh23	cadherin related 23 (otocadherin)	protein coding gene	MP:0000221	decreased leukocyte cell number
Cdh23	current symbol	MGI:1890219	Cdh23	cadherin related 23 (otocadherin)	protein coding gene	MP:0000745	tremors
Cdh23	current symbol	MGI:1890219	Cdh23	cadherin related 23 (otocadherin)	protein coding gene	MP:0001258	decreased body length
Cdh23	current symbol	MGI:1890219	Cdh23	cadherin related 23 (otocadherin)	protein coding gene	MP:0001262	decreased body weight
Cdh23	current symbol	MGI:1890219	Cdh23	cadherin related 23 (otocadherin)	protein coding gene	MP:0001386	abnormal maternal nurturing
Cdh23	current symbol	MGI:1890219	Cdh23	cadherin related 23 (otocadherin)	protein coding gene	MP:0001388	abnormal stationary movement
Cdh23	current symbol	MGI:1890219	Cdh23	cadherin related 23 (otocadherin)	protein coding gene	MP:0001392	abnormal locomotor behavior
Cdh23	current symbol	MGI:1890219	Cdh23	cadherin related 23 (otocadherin)	protein coding gene	MP:0001393	ataxia
Cdh23	current symbol	MGI:1890219	Cdh23	cadherin related 23 (otocadherin)	protein coding gene	MP:0001394	circling
Cdh23	current symbol	MGI:1890219	Cdh23	cadherin related 23 (otocadherin)	protein coding gene	MP:0001395	bidirectional circling
Cdh23	current symbol	MGI:1890219	Cdh23	cadherin related 23 (otocadherin)	protein coding gene	MP:0001399	hyperactivity
Cdh23	current symbol	MGI:1890219	Cdh23	cadherin related 23 (otocadherin)	protein coding gene	MP:0001406	abnormal gait
Cdh23	current symbol	MGI:1890219	Cdh23	cadherin related 23 (otocadherin)	protein coding gene	MP:0001408	stereotypic behavior
Cdh23	current symbol	MGI:1890219	Cdh23	cadherin related 23 (otocadherin)	protein coding gene	MP:0001410	head bobbing
Cdh23	current symbol	MGI:1890219	Cdh23	cadherin related 23 (otocadherin)	protein coding gene	MP:0001442	decreased grooming behavior
Cdh23	current symbol	MGI:1890219	Cdh23	cadherin related 23 (otocadherin)	protein coding gene	MP:0001486	abnormal startle reflex
Cdh23	current symbol	MGI:1890219	Cdh23	cadherin related 23 (otocadherin)	protein coding gene	MP:0001489	decreased startle reflex
Cdh23	current symbol	MGI:1890219	Cdh23	cadherin related 23 (otocadherin)	protein coding gene	MP:0001512	trunk curl
Cdh23	current symbol	MGI:1890219	Cdh23	cadherin related 23 (otocadherin)	protein coding gene	MP:0001522	impaired swimming
Cdh23	current symbol	MGI:1890219	Cdh23	cadherin related 23 (otocadherin)	protein coding gene	MP:0001523	impaired righting response
Cdh23	current symbol	MGI:1890219	Cdh23	cadherin related 23 (otocadherin)	protein coding gene	MP:0001935	decreased litter size
Cdh23	current symbol	MGI:1890219	Cdh23	cadherin related 23 (otocadherin)	protein coding gene	MP:0001961	abnormal reflex
Cdh23	current symbol	MGI:1890219	Cdh23	cadherin related 23 (otocadherin)	protein coding gene	MP:0001963	abnormal hearing physiology
Cdh23	current symbol	MGI:1890219	Cdh23	cadherin related 23 (otocadherin)	protein coding gene	MP:0001967	deafness
Cdh23	current symbol	MGI:1890219	Cdh23	cadherin related 23 (otocadherin)	protein coding gene	MP:0002066	abnormal motor capabilities/coordination/movement
Cdh23	current symbol	MGI:1890219	Cdh23	cadherin related 23 (otocadherin)	protein coding gene	MP:0002102	abnormal ear morphology
Cdh23	current symbol	MGI:1890219	Cdh23	cadherin related 23 (otocadherin)	protein coding gene	MP:0002622	abnormal cochlear hair cell morphology
Cdh23	current symbol	MGI:1890219	Cdh23	cadherin related 23 (otocadherin)	protein coding gene	MP:0002730	head shaking
Cdh23	current symbol	MGI:1890219	Cdh23	cadherin related 23 (otocadherin)	protein coding gene	MP:0002757	decreased vertical activity
Cdh23	current symbol	MGI:1890219	Cdh23	cadherin related 23 (otocadherin)	protein coding gene	MP:0002855	abnormal cochlear ganglion morphology
Cdh23	current symbol	MGI:1890219	Cdh23	cadherin related 23 (otocadherin)	protein coding gene	MP:0002857	cochlear ganglion degeneration
Cdh23	current symbol	MGI:1890219	Cdh23	cadherin related 23 (otocadherin)	protein coding gene	MP:0002894	abnormal otolith morphology
Cdh23	current symbol	MGI:1890219	Cdh23	cadherin related 23 (otocadherin)	protein coding gene	MP:0003019	increased circulating chloride level
Cdh23	current symbol	MGI:1890219	Cdh23	cadherin related 23 (otocadherin)	protein coding gene	MP:0003107	abnormal response to novelty
Cdh23	current symbol	MGI:1890219	Cdh23	cadherin related 23 (otocadherin)	protein coding gene	MP:0003308	abnormal cochlear sensory epithelium morphology
Cdh23	current symbol	MGI:1890219	Cdh23	cadherin related 23 (otocadherin)	protein coding gene	MP:0003637	cochlear ganglion hypoplasia
Cdh23	current symbol	MGI:1890219	Cdh23	cadherin related 23 (otocadherin)	protein coding gene	MP:0003866	abnormal defecation
Cdh23	current symbol	MGI:1890219	Cdh23	cadherin related 23 (otocadherin)	protein coding gene	MP:0003878	abnormal ear physiology
Cdh23	current symbol	MGI:1890219	Cdh23	cadherin related 23 (otocadherin)	protein coding gene	MP:0003960	increased lean body mass
Cdh23	current symbol	MGI:1890219	Cdh23	cadherin related 23 (otocadherin)	protein coding gene	MP:0004329	vestibular saccular degeneration
Cdh23	current symbol	MGI:1890219	Cdh23	cadherin related 23 (otocadherin)	protein coding gene	MP:0004331	vestibular saccular macula degeneration
Cdh23	current symbol	MGI:1890219	Cdh23	cadherin related 23 (otocadherin)	protein coding gene	MP:0004362	cochlear hair cell degeneration
Cdh23	current symbol	MGI:1890219	Cdh23	cadherin related 23 (otocadherin)	protein coding gene	MP:0004363	stria vascularis degeneration
Cdh23	current symbol	MGI:1890219	Cdh23	cadherin related 23 (otocadherin)	protein coding gene	MP:0004396	decreased cochlear inner hair cell number
Cdh23	current symbol	MGI:1890219	Cdh23	cadherin related 23 (otocadherin)	protein coding gene	MP:0004398	cochlear inner hair cell degeneration
Cdh23	current symbol	MGI:1890219	Cdh23	cadherin related 23 (otocadherin)	protein coding gene	MP:0004399	abnormal cochlear outer hair cell morphology
Cdh23	current symbol	MGI:1890219	Cdh23	cadherin related 23 (otocadherin)	protein coding gene	MP:0004402	decreased cochlear outer hair cell number
Cdh23	current symbol	MGI:1890219	Cdh23	cadherin related 23 (otocadherin)	protein coding gene	MP:0004404	cochlear outer hair cell degeneration
Cdh23	current symbol	MGI:1890219	Cdh23	cadherin related 23 (otocadherin)	protein coding gene	MP:0004408	decreased cochlear hair cell number
Cdh23	current symbol	MGI:1890219	Cdh23	cadherin related 23 (otocadherin)	protein coding gene	MP:0004413	absent cochlear microphonics
Cdh23	current symbol	MGI:1890219	Cdh23	cadherin related 23 (otocadherin)	protein coding gene	MP:0004415	abnormal cochlear nerve compound action potential
Cdh23	current symbol	MGI:1890219	Cdh23	cadherin related 23 (otocadherin)	protein coding gene	MP:0004431	abnormal hair cell mechanoelectric transduction
Cdh23	current symbol	MGI:1890219	Cdh23	cadherin related 23 (otocadherin)	protein coding gene	MP:0004432	abnormal cochlear hair cell physiology
Cdh23	current symbol	MGI:1890219	Cdh23	cadherin related 23 (otocadherin)	protein coding gene	MP:0004434	abnormal cochlear outer hair cell physiology
Cdh23	current symbol	MGI:1890219	Cdh23	cadherin related 23 (otocadherin)	protein coding gene	MP:0004491	abnormal orientation of outer hair cell stereociliary bundles
Cdh23	current symbol	MGI:1890219	Cdh23	cadherin related 23 (otocadherin)	protein coding gene	MP:0004492	abnormal orientation of inner hair cell stereociliary bundles
Cdh23	current symbol	MGI:1890219	Cdh23	cadherin related 23 (otocadherin)	protein coding gene	MP:0004515	abnormal vestibular hair cell stereociliary bundle morphology
Cdh23	current symbol	MGI:1890219	Cdh23	cadherin related 23 (otocadherin)	protein coding gene	MP:0004521	abnormal cochlear hair cell stereociliary bundle morphology
Cdh23	current symbol	MGI:1890219	Cdh23	cadherin related 23 (otocadherin)	protein coding gene	MP:0004522	abnormal orientation of cochlear hair cell stereociliary bundles
Cdh23	current symbol	MGI:1890219	Cdh23	cadherin related 23 (otocadherin)	protein coding gene	MP:0004523	decreased cochlear hair cell stereocilia number
Cdh23	current symbol	MGI:1890219	Cdh23	cadherin related 23 (otocadherin)	protein coding gene	MP:0004527	abnormal outer hair cell stereociliary bundle morphology
Cdh23	current symbol	MGI:1890219	Cdh23	cadherin related 23 (otocadherin)	protein coding gene	MP:0004529	decreased outer hair cell stereocilia number
Cdh23	current symbol	MGI:1890219	Cdh23	cadherin related 23 (otocadherin)	protein coding gene	MP:0004530	absent outer hair cell stereocilia
Cdh23	current symbol	MGI:1890219	Cdh23	cadherin related 23 (otocadherin)	protein coding gene	MP:0004531	short outer hair cell stereocilia
Cdh23	current symbol	MGI:1890219	Cdh23	cadherin related 23 (otocadherin)	protein coding gene	MP:0004532	abnormal inner hair cell stereociliary bundle morphology
Cdh23	current symbol	MGI:1890219	Cdh23	cadherin related 23 (otocadherin)	protein coding gene	MP:0004534	decreased inner hair cell stereocilia number
Cdh23	current symbol	MGI:1890219	Cdh23	cadherin related 23 (otocadherin)	protein coding gene	MP:0004536	short inner hair cell stereocilia
Cdh23	current symbol	MGI:1890219	Cdh23	cadherin related 23 (otocadherin)	protein coding gene	MP:0004577	abnormal cochlear hair cell inter-stereocilial links morphology
Cdh23	current symbol	MGI:1890219	Cdh23	cadherin related 23 (otocadherin)	protein coding gene	MP:0004578	abnormal cochlear hair bundle tip links morphology
Cdh23	current symbol	MGI:1890219	Cdh23	cadherin related 23 (otocadherin)	protein coding gene	MP:0004597	increased susceptibility to noise-induced hearing loss
Cdh23	current symbol	MGI:1890219	Cdh23	cadherin related 23 (otocadherin)	protein coding gene	MP:0004736	abnormal distortion product otoacoustic emission
Cdh23	current symbol	MGI:1890219	Cdh23	cadherin related 23 (otocadherin)	protein coding gene	MP:0004737	absent distortion product otoacoustic emissions
Cdh23	current symbol	MGI:1890219	Cdh23	cadherin related 23 (otocadherin)	protein coding gene	MP:0004738	abnormal auditory brainstem response
Cdh23	current symbol	MGI:1890219	Cdh23	cadherin related 23 (otocadherin)	protein coding gene	MP:0004742	abnormal vestibular system physiology
Cdh23	current symbol	MGI:1890219	Cdh23	cadherin related 23 (otocadherin)	protein coding gene	MP:0004748	increased susceptibility to age-related hearing loss
Cdh23	current symbol	MGI:1890219	Cdh23	cadherin related 23 (otocadherin)	protein coding gene	MP:0004813	absent linear vestibular evoked potential
Cdh23	current symbol	MGI:1890219	Cdh23	cadherin related 23 (otocadherin)	protein coding gene	MP:0005191	head tilt
Cdh23	current symbol	MGI:1890219	Cdh23	cadherin related 23 (otocadherin)	protein coding gene	MP:0005307	head tossing
Cdh23	current symbol	MGI:1890219	Cdh23	cadherin related 23 (otocadherin)	protein coding gene	MP:0005357	novel environmental response-related retropulsion
Cdh23	current symbol	MGI:1890219	Cdh23	cadherin related 23 (otocadherin)	protein coding gene	MP:0005551	abnormal eye electrophysiology
Cdh23	current symbol	MGI:1890219	Cdh23	cadherin related 23 (otocadherin)	protein coding gene	MP:0005560	decreased circulating glucose level
Cdh23	current symbol	MGI:1890219	Cdh23	cadherin related 23 (otocadherin)	protein coding gene	MP:0005561	increased mean corpuscular hemoglobin
Cdh23	current symbol	MGI:1890219	Cdh23	cadherin related 23 (otocadherin)	protein coding gene	MP:0005633	increased circulating sodium level
Cdh23	current symbol	MGI:1890219	Cdh23	cadherin related 23 (otocadherin)	protein coding gene	MP:0006325	impaired hearing
Cdh23	current symbol	MGI:1890219	Cdh23	cadherin related 23 (otocadherin)	protein coding gene	MP:0006335	abnormal hearing electrophysiology
Cdh23	current symbol	MGI:1890219	Cdh23	cadherin related 23 (otocadherin)	protein coding gene	MP:0006358	absent pinna reflex
Cdh23	current symbol	MGI:1890219	Cdh23	cadherin related 23 (otocadherin)	protein coding gene	MP:0006359	absent startle reflex
Cdh23	current symbol	MGI:1890219	Cdh23	cadherin related 23 (otocadherin)	protein coding gene	MP:0010025	decreased total body fat amount
Cdh23	current symbol	MGI:1890219	Cdh23	cadherin related 23 (otocadherin)	protein coding gene	MP:0010123	increased bone mineral content
Cdh23	current symbol	MGI:1890219	Cdh23	cadherin related 23 (otocadherin)	protein coding gene	MP:0011061	abnormal inner hair cell kinocilium morphology
Cdh23	current symbol	MGI:1890219	Cdh23	cadherin related 23 (otocadherin)	protein coding gene	MP:0011062	abnormal outer hair cell kinocilium morphology
Cdh23	current symbol	MGI:1890219	Cdh23	cadherin related 23 (otocadherin)	protein coding gene	MP:0011110	preweaning lethality, incomplete penetrance
Cdh23	current symbol	MGI:1890219	Cdh23	cadherin related 23 (otocadherin)	protein coding gene	MP:0011967	increased or absent threshold for auditory brainstem response
Cdh23	current symbol	MGI:1890219	Cdh23	cadherin related 23 (otocadherin)	protein coding gene	MP:0012148	decreased a-wave implicit time
Cdh23	current symbol	MGI:1890219	Cdh23	cadherin related 23 (otocadherin)	protein coding gene	MP:0012149	decreased b-wave implicit time
Cdh23	current symbol	MGI:1890219	Cdh23	cadherin related 23 (otocadherin)	protein coding gene	MP:0013278	decreased fasting circulating glucose level
Cdh23	current symbol	MGI:1890219	Cdh23	cadherin related 23 (otocadherin)	protein coding gene	MP:0030961	abnormal outer hair cell kinocilium location or orientation
Cdh8	current symbol	MGI:107434	Cdh8	cadherin 8	protein coding gene	MP:0001391	abnormal tail movements
Cdh8	current symbol	MGI:107434	Cdh8	cadherin 8	protein coding gene	MP:0002206	abnormal CNS synaptic transmission
Cdh8	current symbol	MGI:107434	Cdh8	cadherin 8	protein coding gene	MP:0002733	abnormal thermal nociception
Cdh8	current symbol	MGI:107434	Cdh8	cadherin 8	protein coding gene	MP:0004753	abnormal miniature excitatory postsynaptic currents
Cep85	current symbol	MGI:1917262	Cep85	centrosomal protein 85	protein coding gene
Cfap20dc	current symbol	MGI:1926154	Cfap20dc	CFAP20 domain containing	protein coding gene
Cfap36	current symbol	MGI:1913994	Cfap36	cilia and flagella associated protein 36	protein coding gene	MP:0001262	decreased body weight
Cfap36	current symbol	MGI:1913994	Cfap36	cilia and flagella associated protein 36	protein coding gene	MP:0002966	decreased circulating alkaline phosphatase level
Cfap36	current symbol	MGI:1913994	Cfap36	cilia and flagella associated protein 36	protein coding gene	MP:0005633	increased circulating sodium level
Cngb1	current symbol	MGI:2664102	Cngb1	cyclic nucleotide gated channel beta 1	protein coding gene	MP:0001005	abnormal retina rod cell morphology
Cngb1	current symbol	MGI:2664102	Cngb1	cyclic nucleotide gated channel beta 1	protein coding gene	MP:0001262	decreased body weight
Cngb1	current symbol	MGI:2664102	Cngb1	cyclic nucleotide gated channel beta 1	protein coding gene	MP:0001265	decreased body size
Cngb1	current symbol	MGI:2664102	Cngb1	cyclic nucleotide gated channel beta 1	protein coding gene	MP:0001327	decreased retina photoreceptor cell number
Cngb1	current symbol	MGI:2664102	Cngb1	cyclic nucleotide gated channel beta 1	protein coding gene	MP:0002082	postnatal lethality
Cngb1	current symbol	MGI:2664102	Cngb1	cyclic nucleotide gated channel beta 1	protein coding gene	MP:0003463	abnormal single cell response
Cngb1	current symbol	MGI:2664102	Cngb1	cyclic nucleotide gated channel beta 1	protein coding gene	MP:0004021	abnormal rod electrophysiology
Cngb1	current symbol	MGI:2664102	Cngb1	cyclic nucleotide gated channel beta 1	protein coding gene	MP:0004811	abnormal neuron physiology
Cngb1	current symbol	MGI:2664102	Cngb1	cyclic nucleotide gated channel beta 1	protein coding gene	MP:0005201	abnormal retina pigment epithelium morphology
Cngb1	current symbol	MGI:2664102	Cngb1	cyclic nucleotide gated channel beta 1	protein coding gene	MP:0005402	abnormal action potential
Cngb1	current symbol	MGI:2664102	Cngb1	cyclic nucleotide gated channel beta 1	protein coding gene	MP:0006068	abnormal retina horizontal cell morphology
Cngb1	current symbol	MGI:2664102	Cngb1	cyclic nucleotide gated channel beta 1	protein coding gene	MP:0006074	abnormal retina rod bipolar cell morphology
Cngb1	current symbol	MGI:2664102	Cngb1	cyclic nucleotide gated channel beta 1	protein coding gene	MP:0008450	retina photoreceptor degeneration
Cngb1	current symbol	MGI:2664102	Cngb1	cyclic nucleotide gated channel beta 1	protein coding gene	MP:0008456	abnormal retina rod cell outer segment morphology
Cngb1	current symbol	MGI:2664102	Cngb1	cyclic nucleotide gated channel beta 1	protein coding gene	MP:0008515	thin retina outer nuclear layer
Cngb1	current symbol	MGI:2664102	Cngb1	cyclic nucleotide gated channel beta 1	protein coding gene	MP:0011965	decreased total retina thickness
Col11a1	current symbol	MGI:88446	Col11a1	collagen, type XI, alpha 1	protein coding gene	MP:0000031	abnormal cochlea morphology
Col11a1	current symbol	MGI:88446	Col11a1	collagen, type XI, alpha 1	protein coding gene	MP:0000042	abnormal organ of Corti morphology
Col11a1	current symbol	MGI:88446	Col11a1	collagen, type XI, alpha 1	protein coding gene	MP:0000043	organ of Corti degeneration
Col11a1	current symbol	MGI:88446	Col11a1	collagen, type XI, alpha 1	protein coding gene	MP:0000065	abnormal bone marrow cavity morphology
Col11a1	current symbol	MGI:88446	Col11a1	collagen, type XI, alpha 1	protein coding gene	MP:0000088	short mandible
Col11a1	current symbol	MGI:88446	Col11a1	collagen, type XI, alpha 1	protein coding gene	MP:0000111	cleft palate
Col11a1	current symbol	MGI:88446	Col11a1	collagen, type XI, alpha 1	protein coding gene	MP:0000130	abnormal trabecular bone morphology
Col11a1	current symbol	MGI:88446	Col11a1	collagen, type XI, alpha 1	protein coding gene	MP:0000133	abnormal long bone metaphysis morphology
Col11a1	current symbol	MGI:88446	Col11a1	collagen, type XI, alpha 1	protein coding gene	MP:0000166	abnormal chondrocyte morphology
Col11a1	current symbol	MGI:88446	Col11a1	collagen, type XI, alpha 1	protein coding gene	MP:0000435	shortened head
Col11a1	current symbol	MGI:88446	Col11a1	collagen, type XI, alpha 1	protein coding gene	MP:0000445	short snout
Col11a1	current symbol	MGI:88446	Col11a1	collagen, type XI, alpha 1	protein coding gene	MP:0000556	abnormal hindlimb morphology
Col11a1	current symbol	MGI:88446	Col11a1	collagen, type XI, alpha 1	protein coding gene	MP:0001953	respiratory failure
Col11a1	current symbol	MGI:88446	Col11a1	collagen, type XI, alpha 1	protein coding gene	MP:0002109	abnormal limb morphology
Col11a1	current symbol	MGI:88446	Col11a1	collagen, type XI, alpha 1	protein coding gene	MP:0002111	abnormal tail morphology
Col11a1	current symbol	MGI:88446	Col11a1	collagen, type XI, alpha 1	protein coding gene	MP:0003055	abnormal long bone epiphyseal plate morphology
Col11a1	current symbol	MGI:88446	Col11a1	collagen, type XI, alpha 1	protein coding gene	MP:0003120	abnormal tracheal cartilage morphology
Col11a1	current symbol	MGI:88446	Col11a1	collagen, type XI, alpha 1	protein coding gene	MP:0003560	osteoarthritis
Col11a1	current symbol	MGI:88446	Col11a1	collagen, type XI, alpha 1	protein coding gene	MP:0003662	abnormal long bone epiphyseal plate proliferative zone
Col11a1	current symbol	MGI:88446	Col11a1	collagen, type XI, alpha 1	protein coding gene	MP:0003743	abnormal facial morphology
Col11a1	current symbol	MGI:88446	Col11a1	collagen, type XI, alpha 1	protein coding gene	MP:0004214	abnormal long bone diaphysis morphology
Col11a1	current symbol	MGI:88446	Col11a1	collagen, type XI, alpha 1	protein coding gene	MP:0004397	absent cochlear inner hair cells
Col11a1	current symbol	MGI:88446	Col11a1	collagen, type XI, alpha 1	protein coding gene	MP:0004403	absent cochlear outer hair cells
Col11a1	current symbol	MGI:88446	Col11a1	collagen, type XI, alpha 1	protein coding gene	MP:0004686	decreased length of long bones
Col11a1	current symbol	MGI:88446	Col11a1	collagen, type XI, alpha 1	protein coding gene	MP:0006395	abnormal epiphyseal plate morphology
Col11a1	current symbol	MGI:88446	Col11a1	collagen, type XI, alpha 1	protein coding gene	MP:0006429	abnormal hyaline cartilage morphology
Col11a1	current symbol	MGI:88446	Col11a1	collagen, type XI, alpha 1	protein coding gene	MP:0006432	abnormal costal cartilage morphology
Col11a1	current symbol	MGI:88446	Col11a1	collagen, type XI, alpha 1	protein coding gene	MP:0008069	abnormal joint mobility
Col11a1	current symbol	MGI:88446	Col11a1	collagen, type XI, alpha 1	protein coding gene	MP:0008151	increased diameter of long bones
Col11a1	current symbol	MGI:88446	Col11a1	collagen, type XI, alpha 1	protein coding gene	MP:0008272	abnormal endochondral bone ossification
Col11a1	current symbol	MGI:88446	Col11a1	collagen, type XI, alpha 1	protein coding gene	MP:0008736	micromelia
Col11a1	current symbol	MGI:88446	Col11a1	collagen, type XI, alpha 1	protein coding gene	MP:0009908	protruding tongue
Col11a1	current symbol	MGI:88446	Col11a1	collagen, type XI, alpha 1	protein coding gene	MP:0010579	increased heart left ventricle size
Col11a1	current symbol	MGI:88446	Col11a1	collagen, type XI, alpha 1	protein coding gene	MP:0011087	neonatal lethality, complete penetrance
Col11a1	current symbol	MGI:88446	Col11a1	collagen, type XI, alpha 1	protein coding gene	MP:0011100	preweaning lethality, complete penetrance
Col11a1	current symbol	MGI:88446	Col11a1	collagen, type XI, alpha 1	protein coding gene	MP:0011966	abnormal auditory brainstem response waveform shape
Col11a1	current symbol	MGI:88446	Col11a1	collagen, type XI, alpha 1	protein coding gene	MP:0020137	decreased bone mineralization
Col11a1	current symbol	MGI:88446	Col11a1	collagen, type XI, alpha 1	protein coding gene	MP:0030026	small Meckel's cartilage
Col11a1	current symbol	MGI:88446	Col11a1	collagen, type XI, alpha 1	protein coding gene	MP:0030837	abnormal knee joint morphology
Col22a1	current symbol	MGI:1916950	Col22a1	collagen, type XXII, alpha 1	protein coding gene
Col2a1	current symbol	MGI:88452	Col2a1	collagen, type II, alpha 1	protein coding gene	MP:0000063	decreased bone mineral density
Col2a1	current symbol	MGI:88452	Col2a1	collagen, type II, alpha 1	protein coding gene	MP:0000065	abnormal bone marrow cavity morphology
Col2a1	current symbol	MGI:88452	Col2a1	collagen, type II, alpha 1	protein coding gene	MP:0000074	abnormal neurocranium morphology
Col2a1	current symbol	MGI:88452	Col2a1	collagen, type II, alpha 1	protein coding gene	MP:0000088	short mandible
Col2a1	current symbol	MGI:88452	Col2a1	collagen, type II, alpha 1	protein coding gene	MP:0000103	nasal bone hypoplasia
Col2a1	current symbol	MGI:88452	Col2a1	collagen, type II, alpha 1	protein coding gene	MP:0000111	cleft palate
Col2a1	current symbol	MGI:88452	Col2a1	collagen, type II, alpha 1	protein coding gene	MP:0000130	abnormal trabecular bone morphology
Col2a1	current symbol	MGI:88452	Col2a1	collagen, type II, alpha 1	protein coding gene	MP:0000131	abnormal long bone epiphysis morphology
Col2a1	current symbol	MGI:88452	Col2a1	collagen, type II, alpha 1	protein coding gene	MP:0000133	abnormal long bone metaphysis morphology
Col2a1	current symbol	MGI:88452	Col2a1	collagen, type II, alpha 1	protein coding gene	MP:0000137	abnormal vertebrae morphology
Col2a1	current symbol	MGI:88452	Col2a1	collagen, type II, alpha 1	protein coding gene	MP:0000141	abnormal vertebral body morphology
Col2a1	current symbol	MGI:88452	Col2a1	collagen, type II, alpha 1	protein coding gene	MP:0000149	abnormal scapula morphology
Col2a1	current symbol	MGI:88452	Col2a1	collagen, type II, alpha 1	protein coding gene	MP:0000150	abnormal rib morphology
Col2a1	current symbol	MGI:88452	Col2a1	collagen, type II, alpha 1	protein coding gene	MP:0000163	abnormal cartilage morphology
Col2a1	current symbol	MGI:88452	Col2a1	collagen, type II, alpha 1	protein coding gene	MP:0000164	abnormal cartilage development
Col2a1	current symbol	MGI:88452	Col2a1	collagen, type II, alpha 1	protein coding gene	MP:0000165	abnormal long bone hypertrophic chondrocyte zone
Col2a1	current symbol	MGI:88452	Col2a1	collagen, type II, alpha 1	protein coding gene	MP:0000166	abnormal chondrocyte morphology
Col2a1	current symbol	MGI:88452	Col2a1	collagen, type II, alpha 1	protein coding gene	MP:0000285	abnormal heart valve morphology
Col2a1	current symbol	MGI:88452	Col2a1	collagen, type II, alpha 1	protein coding gene	MP:0000432	abnormal head morphology
Col2a1	current symbol	MGI:88452	Col2a1	collagen, type II, alpha 1	protein coding gene	MP:0000433	microcephaly
Col2a1	current symbol	MGI:88452	Col2a1	collagen, type II, alpha 1	protein coding gene	MP:0000435	shortened head
Col2a1	current symbol	MGI:88452	Col2a1	collagen, type II, alpha 1	protein coding gene	MP:0000438	abnormal cranium morphology
Col2a1	current symbol	MGI:88452	Col2a1	collagen, type II, alpha 1	protein coding gene	MP:0000440	domed cranium
Col2a1	current symbol	MGI:88452	Col2a1	collagen, type II, alpha 1	protein coding gene	MP:0000443	abnormal snout morphology
Col2a1	current symbol	MGI:88452	Col2a1	collagen, type II, alpha 1	protein coding gene	MP:0000445	short snout
Col2a1	current symbol	MGI:88452	Col2a1	collagen, type II, alpha 1	protein coding gene	MP:0000457	maxilla hypoplasia
Col2a1	current symbol	MGI:88452	Col2a1	collagen, type II, alpha 1	protein coding gene	MP:0000533	kidney hemorrhage
Col2a1	current symbol	MGI:88452	Col2a1	collagen, type II, alpha 1	protein coding gene	MP:0000547	short limbs
Col2a1	current symbol	MGI:88452	Col2a1	collagen, type II, alpha 1	protein coding gene	MP:0000550	abnormal forelimb morphology
Col2a1	current symbol	MGI:88452	Col2a1	collagen, type II, alpha 1	protein coding gene	MP:0000556	abnormal hindlimb morphology
Col2a1	current symbol	MGI:88452	Col2a1	collagen, type II, alpha 1	protein coding gene	MP:0000783	abnormal forebrain morphology
Col2a1	current symbol	MGI:88452	Col2a1	collagen, type II, alpha 1	protein coding gene	MP:0000830	abnormal diencephalon morphology
Col2a1	current symbol	MGI:88452	Col2a1	collagen, type II, alpha 1	protein coding gene	MP:0000913	abnormal brain development
Col2a1	current symbol	MGI:88452	Col2a1	collagen, type II, alpha 1	protein coding gene	MP:0001081	abnormal cranial ganglia morphology
Col2a1	current symbol	MGI:88452	Col2a1	collagen, type II, alpha 1	protein coding gene	MP:0001178	pulmonary hypoplasia
Col2a1	current symbol	MGI:88452	Col2a1	collagen, type II, alpha 1	protein coding gene	MP:0001258	decreased body length
Col2a1	current symbol	MGI:88452	Col2a1	collagen, type II, alpha 1	protein coding gene	MP:0001260	increased body weight
Col2a1	current symbol	MGI:88452	Col2a1	collagen, type II, alpha 1	protein coding gene	MP:0001262	decreased body weight
Col2a1	current symbol	MGI:88452	Col2a1	collagen, type II, alpha 1	protein coding gene	MP:0001265	decreased body size
Col2a1	current symbol	MGI:88452	Col2a1	collagen, type II, alpha 1	protein coding gene	MP:0001270	distended abdomen
Col2a1	current symbol	MGI:88452	Col2a1	collagen, type II, alpha 1	protein coding gene	MP:0001286	abnormal eye development
Col2a1	current symbol	MGI:88452	Col2a1	collagen, type II, alpha 1	protein coding gene	MP:0001303	abnormal lens morphology
Col2a1	current symbol	MGI:88452	Col2a1	collagen, type II, alpha 1	protein coding gene	MP:0001328	disorganized retina layers
Col2a1	current symbol	MGI:88452	Col2a1	collagen, type II, alpha 1	protein coding gene	MP:0001410	head bobbing
Col2a1	current symbol	MGI:88452	Col2a1	collagen, type II, alpha 1	protein coding gene	MP:0001411	spinning
Col2a1	current symbol	MGI:88452	Col2a1	collagen, type II, alpha 1	protein coding gene	MP:0001533	abnormal skeleton physiology
Col2a1	current symbol	MGI:88452	Col2a1	collagen, type II, alpha 1	protein coding gene	MP:0001575	cyanosis
Col2a1	current symbol	MGI:88452	Col2a1	collagen, type II, alpha 1	protein coding gene	MP:0001663	abnormal digestive system physiology
Col2a1	current symbol	MGI:88452	Col2a1	collagen, type II, alpha 1	protein coding gene	MP:0001698	decreased embryo size
Col2a1	current symbol	MGI:88452	Col2a1	collagen, type II, alpha 1	protein coding gene	MP:0001942	abnormal lung volume
Col2a1	current symbol	MGI:88452	Col2a1	collagen, type II, alpha 1	protein coding gene	MP:0001954	respiratory distress
Col2a1	current symbol	MGI:88452	Col2a1	collagen, type II, alpha 1	protein coding gene	MP:0002064	seizures
Col2a1	current symbol	MGI:88452	Col2a1	collagen, type II, alpha 1	protein coding gene	MP:0002089	abnormal postnatal growth/weight/body size
Col2a1	current symbol	MGI:88452	Col2a1	collagen, type II, alpha 1	protein coding gene	MP:0002109	abnormal limb morphology
Col2a1	current symbol	MGI:88452	Col2a1	collagen, type II, alpha 1	protein coding gene	MP:0002111	abnormal tail morphology
Col2a1	current symbol	MGI:88452	Col2a1	collagen, type II, alpha 1	protein coding gene	MP:0002113	abnormal skeleton development
Col2a1	current symbol	MGI:88452	Col2a1	collagen, type II, alpha 1	protein coding gene	MP:0002115	abnormal limb bone morphology
Col2a1	current symbol	MGI:88452	Col2a1	collagen, type II, alpha 1	protein coding gene	MP:0002151	abnormal neural tube morphology
Col2a1	current symbol	MGI:88452	Col2a1	collagen, type II, alpha 1	protein coding gene	MP:0002169	no abnormal phenotype detected
Col2a1	current symbol	MGI:88452	Col2a1	collagen, type II, alpha 1	protein coding gene	MP:0002270	abnormal pulmonary alveolus morphology
Col2a1	current symbol	MGI:88452	Col2a1	collagen, type II, alpha 1	protein coding gene	MP:0002427	disproportionate dwarf
Col2a1	current symbol	MGI:88452	Col2a1	collagen, type II, alpha 1	protein coding gene	MP:0002544	brachydactyly
Col2a1	current symbol	MGI:88452	Col2a1	collagen, type II, alpha 1	protein coding gene	MP:0002657	chondrodystrophy
Col2a1	current symbol	MGI:88452	Col2a1	collagen, type II, alpha 1	protein coding gene	MP:0002764	short tibia
Col2a1	current symbol	MGI:88452	Col2a1	collagen, type II, alpha 1	protein coding gene	MP:0002765	short fibula
Col2a1	current symbol	MGI:88452	Col2a1	collagen, type II, alpha 1	protein coding gene	MP:0003055	abnormal long bone epiphyseal plate morphology
Col2a1	current symbol	MGI:88452	Col2a1	collagen, type II, alpha 1	protein coding gene	MP:0003109	short femur
Col2a1	current symbol	MGI:88452	Col2a1	collagen, type II, alpha 1	protein coding gene	MP:0003232	abnormal forebrain development
Col2a1	current symbol	MGI:88452	Col2a1	collagen, type II, alpha 1	protein coding gene	MP:0003409	decreased width of hypertrophic chondrocyte zone
Col2a1	current symbol	MGI:88452	Col2a1	collagen, type II, alpha 1	protein coding gene	MP:0003419	delayed endochondral bone ossification
Col2a1	current symbol	MGI:88452	Col2a1	collagen, type II, alpha 1	protein coding gene	MP:0003425	abnormal optic vesicle formation
Col2a1	current symbol	MGI:88452	Col2a1	collagen, type II, alpha 1	protein coding gene	MP:0003662	abnormal long bone epiphyseal plate proliferative zone
Col2a1	current symbol	MGI:88452	Col2a1	collagen, type II, alpha 1	protein coding gene	MP:0003723	abnormal long bone morphology
Col2a1	current symbol	MGI:88452	Col2a1	collagen, type II, alpha 1	protein coding gene	MP:0003795	abnormal bone structure
Col2a1	current symbol	MGI:88452	Col2a1	collagen, type II, alpha 1	protein coding gene	MP:0004134	abnormal chest morphology
Col2a1	current symbol	MGI:88452	Col2a1	collagen, type II, alpha 1	protein coding gene	MP:0004148	increased compact bone thickness
Col2a1	current symbol	MGI:88452	Col2a1	collagen, type II, alpha 1	protein coding gene	MP:0004200	decreased fetal size
Col2a1	current symbol	MGI:88452	Col2a1	collagen, type II, alpha 1	protein coding gene	MP:0004282	retrognathia
Col2a1	current symbol	MGI:88452	Col2a1	collagen, type II, alpha 1	protein coding gene	MP:0004351	short humerus
Col2a1	current symbol	MGI:88452	Col2a1	collagen, type II, alpha 1	protein coding gene	MP:0004355	short radius
Col2a1	current symbol	MGI:88452	Col2a1	collagen, type II, alpha 1	protein coding gene	MP:0004359	short ulna
Col2a1	current symbol	MGI:88452	Col2a1	collagen, type II, alpha 1	protein coding gene	MP:0004471	short nasal bone
Col2a1	current symbol	MGI:88452	Col2a1	collagen, type II, alpha 1	protein coding gene	MP:0004509	abnormal pelvic girdle bone morphology
Col2a1	current symbol	MGI:88452	Col2a1	collagen, type II, alpha 1	protein coding gene	MP:0004599	abnormal vertebral arch morphology
Col2a1	current symbol	MGI:88452	Col2a1	collagen, type II, alpha 1	protein coding gene	MP:0004624	abnormal thoracic cage morphology
Col2a1	current symbol	MGI:88452	Col2a1	collagen, type II, alpha 1	protein coding gene	MP:0004667	vertebral body hypoplasia
Col2a1	current symbol	MGI:88452	Col2a1	collagen, type II, alpha 1	protein coding gene	MP:0004669	enlarged vertebral body
Col2a1	current symbol	MGI:88452	Col2a1	collagen, type II, alpha 1	protein coding gene	MP:0004672	short ribs
Col2a1	current symbol	MGI:88452	Col2a1	collagen, type II, alpha 1	protein coding gene	MP:0004683	absent intervertebral disk
Col2a1	current symbol	MGI:88452	Col2a1	collagen, type II, alpha 1	protein coding gene	MP:0004686	decreased length of long bones
Col2a1	current symbol	MGI:88452	Col2a1	collagen, type II, alpha 1	protein coding gene	MP:0004704	short vertebral column
Col2a1	current symbol	MGI:88452	Col2a1	collagen, type II, alpha 1	protein coding gene	MP:0004708	short lumbar vertebrae
Col2a1	current symbol	MGI:88452	Col2a1	collagen, type II, alpha 1	protein coding gene	MP:0004711	persistence of notochord tissue
Col2a1	current symbol	MGI:88452	Col2a1	collagen, type II, alpha 1	protein coding gene	MP:0004871	premaxilla hypoplasia
Col2a1	current symbol	MGI:88452	Col2a1	collagen, type II, alpha 1	protein coding gene	MP:0004872	absent nasal septum
Col2a1	current symbol	MGI:88452	Col2a1	collagen, type II, alpha 1	protein coding gene	MP:0005108	abnormal ulna morphology
Col2a1	current symbol	MGI:88452	Col2a1	collagen, type II, alpha 1	protein coding gene	MP:0005157	holoprosencephaly
Col2a1	current symbol	MGI:88452	Col2a1	collagen, type II, alpha 1	protein coding gene	MP:0005163	cyclopia
Col2a1	current symbol	MGI:88452	Col2a1	collagen, type II, alpha 1	protein coding gene	MP:0005193	abnormal anterior eye segment morphology
Col2a1	current symbol	MGI:88452	Col2a1	collagen, type II, alpha 1	protein coding gene	MP:0005195	abnormal posterior eye segment morphology
Col2a1	current symbol	MGI:88452	Col2a1	collagen, type II, alpha 1	protein coding gene	MP:0005225	abnormal vertebrae development
Col2a1	current symbol	MGI:88452	Col2a1	collagen, type II, alpha 1	protein coding gene	MP:0005306	abnormal phalanx morphology
Col2a1	current symbol	MGI:88452	Col2a1	collagen, type II, alpha 1	protein coding gene	MP:0005352	small cranium
Col2a1	current symbol	MGI:88452	Col2a1	collagen, type II, alpha 1	protein coding gene	MP:0005458	increased percent body fat/body weight
Col2a1	current symbol	MGI:88452	Col2a1	collagen, type II, alpha 1	protein coding gene	MP:0005459	decreased percent body fat/body weight
Col2a1	current symbol	MGI:88452	Col2a1	collagen, type II, alpha 1	protein coding gene	MP:0005508	abnormal skeleton morphology
Col2a1	current symbol	MGI:88452	Col2a1	collagen, type II, alpha 1	protein coding gene	MP:0005525	increased renal plasma flow rate
Col2a1	current symbol	MGI:88452	Col2a1	collagen, type II, alpha 1	protein coding gene	MP:0006198	enophthalmos
Col2a1	current symbol	MGI:88452	Col2a1	collagen, type II, alpha 1	protein coding gene	MP:0006290	proboscis
Col2a1	current symbol	MGI:88452	Col2a1	collagen, type II, alpha 1	protein coding gene	MP:0006325	impaired hearing
Col2a1	current symbol	MGI:88452	Col2a1	collagen, type II, alpha 1	protein coding gene	MP:0006395	abnormal epiphyseal plate morphology
Col2a1	current symbol	MGI:88452	Col2a1	collagen, type II, alpha 1	protein coding gene	MP:0006397	disorganized long bone epiphyseal plate
Col2a1	current symbol	MGI:88452	Col2a1	collagen, type II, alpha 1	protein coding gene	MP:0006398	increased long bone epiphyseal plate size
Col2a1	current symbol	MGI:88452	Col2a1	collagen, type II, alpha 1	protein coding gene	MP:0006399	abnormal long bone epiphyseal ossification zone morphology
Col2a1	current symbol	MGI:88452	Col2a1	collagen, type II, alpha 1	protein coding gene	MP:0006433	abnormal articular cartilage morphology
Col2a1	current symbol	MGI:88452	Col2a1	collagen, type II, alpha 1	protein coding gene	MP:0008069	abnormal joint mobility
Col2a1	current symbol	MGI:88452	Col2a1	collagen, type II, alpha 1	protein coding gene	MP:0008151	increased diameter of long bones
Col2a1	current symbol	MGI:88452	Col2a1	collagen, type II, alpha 1	protein coding gene	MP:0008158	increased diameter of femur
Col2a1	current symbol	MGI:88452	Col2a1	collagen, type II, alpha 1	protein coding gene	MP:0008159	increased diameter of fibula
Col2a1	current symbol	MGI:88452	Col2a1	collagen, type II, alpha 1	protein coding gene	MP:0008160	increased diameter of humerus
Col2a1	current symbol	MGI:88452	Col2a1	collagen, type II, alpha 1	protein coding gene	MP:0008161	increased diameter of radius
Col2a1	current symbol	MGI:88452	Col2a1	collagen, type II, alpha 1	protein coding gene	MP:0008162	increased diameter of tibia
Col2a1	current symbol	MGI:88452	Col2a1	collagen, type II, alpha 1	protein coding gene	MP:0008163	increased diameter of ulna
Col2a1	current symbol	MGI:88452	Col2a1	collagen, type II, alpha 1	protein coding gene	MP:0008271	abnormal bone ossification
Col2a1	current symbol	MGI:88452	Col2a1	collagen, type II, alpha 1	protein coding gene	MP:0008272	abnormal endochondral bone ossification
Col2a1	current symbol	MGI:88452	Col2a1	collagen, type II, alpha 1	protein coding gene	MP:0008736	micromelia
Col2a1	current symbol	MGI:88452	Col2a1	collagen, type II, alpha 1	protein coding gene	MP:0009266	abnormal mesendoderm development
Col2a1	current symbol	MGI:88452	Col2a1	collagen, type II, alpha 1	protein coding gene	MP:0009780	abnormal chondrocyte physiology
Col2a1	current symbol	MGI:88452	Col2a1	collagen, type II, alpha 1	protein coding gene	MP:0009882	absent palatal shelf
Col2a1	current symbol	MGI:88452	Col2a1	collagen, type II, alpha 1	protein coding gene	MP:0010103	small thoracic cage
Col2a1	current symbol	MGI:88452	Col2a1	collagen, type II, alpha 1	protein coding gene	MP:0010869	decreased bone trabecula number
Col2a1	current symbol	MGI:88452	Col2a1	collagen, type II, alpha 1	protein coding gene	MP:0010876	decreased bone volume
Col2a1	current symbol	MGI:88452	Col2a1	collagen, type II, alpha 1	protein coding gene	MP:0010879	decreased trabecular bone volume
Col2a1	current symbol	MGI:88452	Col2a1	collagen, type II, alpha 1	protein coding gene	MP:0011086	postnatal lethality, incomplete penetrance
Col2a1	current symbol	MGI:88452	Col2a1	collagen, type II, alpha 1	protein coding gene	MP:0011087	neonatal lethality, complete penetrance
Col2a1	current symbol	MGI:88452	Col2a1	collagen, type II, alpha 1	protein coding gene	MP:0011088	neonatal lethality, incomplete penetrance
Col2a1	current symbol	MGI:88452	Col2a1	collagen, type II, alpha 1	protein coding gene	MP:0011089	perinatal lethality, complete penetrance
Col2a1	current symbol	MGI:88452	Col2a1	collagen, type II, alpha 1	protein coding gene	MP:0011101	prenatal lethality, incomplete penetrance
Col2a1	current symbol	MGI:88452	Col2a1	collagen, type II, alpha 1	protein coding gene	MP:0011175	platyspondylia
Col2a1	current symbol	MGI:88452	Col2a1	collagen, type II, alpha 1	protein coding gene	MP:0011495	abnormal head shape
Col2a1	current symbol	MGI:88452	Col2a1	collagen, type II, alpha 1	protein coding gene	MP:0011504	abnormal limb long bone morphology
Col2a1	current symbol	MGI:88452	Col2a1	collagen, type II, alpha 1	protein coding gene	MP:0011812	increased cranium length
Col2a1	current symbol	MGI:88452	Col2a1	collagen, type II, alpha 1	protein coding gene	MP:0012085	midface hypoplasia
Col2a1	current symbol	MGI:88452	Col2a1	collagen, type II, alpha 1	protein coding gene	MP:0013817	absent nasal cavity
Col2a1	current symbol	MGI:88452	Col2a1	collagen, type II, alpha 1	protein coding gene	MP:0013945	abnormal elbow joint morphology
Col2a1	current symbol	MGI:88452	Col2a1	collagen, type II, alpha 1	protein coding gene	MP:0014103	increased chondrocyte apoptosis
Col2a1	current symbol	MGI:88452	Col2a1	collagen, type II, alpha 1	protein coding gene	MP:0014164	abnormal ciliary process morphology
Col2a1	current symbol	MGI:88452	Col2a1	collagen, type II, alpha 1	protein coding gene	MP:0014291	decreased autopod size
Col2a1	current symbol	MGI:88452	Col2a1	collagen, type II, alpha 1	protein coding gene	MP:0030049	prominent forehead
Col2a1	current symbol	MGI:88452	Col2a1	collagen, type II, alpha 1	protein coding gene	MP:0030384	short facial bone
Col5a1	current symbol	MGI:88457	Col5a1	collagen, type V, alpha 1	protein coding gene	MP:0000272	abnormal aorta morphology
Col5a1	current symbol	MGI:88457	Col5a1	collagen, type V, alpha 1	protein coding gene	MP:0001191	abnormal skin condition
Col5a1	current symbol	MGI:88457	Col5a1	collagen, type V, alpha 1	protein coding gene	MP:0001243	abnormal dermal layer morphology
Col5a1	current symbol	MGI:88457	Col5a1	collagen, type V, alpha 1	protein coding gene	MP:0001244	thin dermal layer
Col5a1	current symbol	MGI:88457	Col5a1	collagen, type V, alpha 1	protein coding gene	MP:0001314	corneal opacity
Col5a1	current symbol	MGI:88457	Col5a1	collagen, type V, alpha 1	protein coding gene	MP:0001614	abnormal blood vessel morphology
Col5a1	current symbol	MGI:88457	Col5a1	collagen, type V, alpha 1	protein coding gene	MP:0001718	abnormal visceral yolk sac morphology
Col5a1	current symbol	MGI:88457	Col5a1	collagen, type V, alpha 1	protein coding gene	MP:0002060	abnormal skin morphology
Col5a1	current symbol	MGI:88457	Col5a1	collagen, type V, alpha 1	protein coding gene	MP:0002169	no abnormal phenotype detected
Col5a1	current symbol	MGI:88457	Col5a1	collagen, type V, alpha 1	protein coding gene	MP:0003089	decreased skin tensile strength
Col5a1	current symbol	MGI:88457	Col5a1	collagen, type V, alpha 1	protein coding gene	MP:0003092	decreased corneal stroma thickness
Col5a1	current symbol	MGI:88457	Col5a1	collagen, type V, alpha 1	protein coding gene	MP:0003093	abnormal cornea anterior stroma morphology
Col5a1	current symbol	MGI:88457	Col5a1	collagen, type V, alpha 1	protein coding gene	MP:0003094	abnormal cornea posterior stroma morphology
Col5a1	current symbol	MGI:88457	Col5a1	collagen, type V, alpha 1	protein coding gene	MP:0003096	increased corneal light-scattering
Col5a1	current symbol	MGI:88457	Col5a1	collagen, type V, alpha 1	protein coding gene	MP:0005300	abnormal corneal stroma morphology
Col5a1	current symbol	MGI:88457	Col5a1	collagen, type V, alpha 1	protein coding gene	MP:0008438	abnormal cutaneous collagen fibril morphology
Col5a1	current symbol	MGI:88457	Col5a1	collagen, type V, alpha 1	protein coding gene	MP:0011098	embryonic lethality during organogenesis, complete penetrance
Col5a1	current symbol	MGI:88457	Col5a1	collagen, type V, alpha 1	protein coding gene	MP:0011650	abnormal corneal stroma collagen fibril morphology
Col6a1	current symbol	MGI:88459	Col6a1	collagen, type VI, alpha 1	protein coding gene	MP:0000733	abnormal muscle development
Col6a1	current symbol	MGI:88459	Col6a1	collagen, type VI, alpha 1	protein coding gene	MP:0000747	muscle weakness
Col6a1	current symbol	MGI:88459	Col6a1	collagen, type VI, alpha 1	protein coding gene	MP:0000751	myopathy
Col6a1	current symbol	MGI:88459	Col6a1	collagen, type VI, alpha 1	protein coding gene	MP:0000759	abnormal skeletal muscle morphology
Col6a1	current symbol	MGI:88459	Col6a1	collagen, type VI, alpha 1	protein coding gene	MP:0001262	decreased body weight
Col6a1	current symbol	MGI:88459	Col6a1	collagen, type VI, alpha 1	protein coding gene	MP:0001265	decreased body size
Col6a1	current symbol	MGI:88459	Col6a1	collagen, type VI, alpha 1	protein coding gene	MP:0001392	abnormal locomotor behavior
Col6a1	current symbol	MGI:88459	Col6a1	collagen, type VI, alpha 1	protein coding gene	MP:0002108	abnormal muscle morphology
Col6a1	current symbol	MGI:88459	Col6a1	collagen, type VI, alpha 1	protein coding gene	MP:0002279	abnormal diaphragm morphology
Col6a1	current symbol	MGI:88459	Col6a1	collagen, type VI, alpha 1	protein coding gene	MP:0002280	abnormal intercostal muscle morphology
Col6a1	current symbol	MGI:88459	Col6a1	collagen, type VI, alpha 1	protein coding gene	MP:0002841	impaired skeletal muscle contractility
Col6a1	current symbol	MGI:88459	Col6a1	collagen, type VI, alpha 1	protein coding gene	MP:0003084	abnormal skeletal muscle fiber morphology
Col6a1	current symbol	MGI:88459	Col6a1	collagen, type VI, alpha 1	protein coding gene	MP:0003852	skeletal muscle necrosis
Col6a1	current symbol	MGI:88459	Col6a1	collagen, type VI, alpha 1	protein coding gene	MP:0004701	decreased circulating insulin-like growth factor I level
Col6a1	current symbol	MGI:88459	Col6a1	collagen, type VI, alpha 1	protein coding gene	MP:0004819	decreased skeletal muscle mass
Col6a1	current symbol	MGI:88459	Col6a1	collagen, type VI, alpha 1	protein coding gene	MP:0005164	abnormal response to injury
Col6a1	current symbol	MGI:88459	Col6a1	collagen, type VI, alpha 1	protein coding gene	MP:0005293	impaired glucose tolerance
Col6a1	current symbol	MGI:88459	Col6a1	collagen, type VI, alpha 1	protein coding gene	MP:0009403	increased variability of skeletal muscle fiber size
Col6a1	current symbol	MGI:88459	Col6a1	collagen, type VI, alpha 1	protein coding gene	MP:0009404	centrally nucleated skeletal muscle fibers
Col6a1	current symbol	MGI:88459	Col6a1	collagen, type VI, alpha 1	protein coding gene	MP:0009406	decreased skeletal muscle fiber number
Col6a1	current symbol	MGI:88459	Col6a1	collagen, type VI, alpha 1	protein coding gene	MP:0009420	skeletal muscle endomysial fibrosis
Col6a1	current symbol	MGI:88459	Col6a1	collagen, type VI, alpha 1	protein coding gene	MP:0010053	decreased grip strength
Col6a1	current symbol	MGI:88459	Col6a1	collagen, type VI, alpha 1	protein coding gene	MP:0010240	decreased skeletal muscle size
Col6a4	current symbol	MGI:1915803	Col6a4	collagen, type VI, alpha 4	protein coding gene
Col7a1	current symbol	MGI:88462	Col7a1	collagen, type VII, alpha 1	protein coding gene	MP:0000572	abnormal autopod morphology
Col7a1	current symbol	MGI:88462	Col7a1	collagen, type VII, alpha 1	protein coding gene	MP:0000579	abnormal nail morphology
Col7a1	current symbol	MGI:88462	Col7a1	collagen, type VII, alpha 1	protein coding gene	MP:0000762	abnormal tongue morphology
Col7a1	current symbol	MGI:88462	Col7a1	collagen, type VII, alpha 1	protein coding gene	MP:0001208	blistering
Col7a1	current symbol	MGI:88462	Col7a1	collagen, type VII, alpha 1	protein coding gene	MP:0001216	abnormal epidermal layer morphology
Col7a1	current symbol	MGI:88462	Col7a1	collagen, type VII, alpha 1	protein coding gene	MP:0001219	thick epidermis
Col7a1	current symbol	MGI:88462	Col7a1	collagen, type VII, alpha 1	protein coding gene	MP:0001243	abnormal dermal layer morphology
Col7a1	current symbol	MGI:88462	Col7a1	collagen, type VII, alpha 1	protein coding gene	MP:0002082	postnatal lethality
Col7a1	current symbol	MGI:88462	Col7a1	collagen, type VII, alpha 1	protein coding gene	MP:0002110	abnormal digit morphology
Col7a1	current symbol	MGI:88462	Col7a1	collagen, type VII, alpha 1	protein coding gene	MP:0002169	no abnormal phenotype detected
Col7a1	current symbol	MGI:88462	Col7a1	collagen, type VII, alpha 1	protein coding gene	MP:0003723	abnormal long bone morphology
Col7a1	current symbol	MGI:88462	Col7a1	collagen, type VII, alpha 1	protein coding gene	MP:0008041	absent NK T cells
Col7a1	current symbol	MGI:88462	Col7a1	collagen, type VII, alpha 1	protein coding gene	MP:0008070	absent T cells
Col7a1	current symbol	MGI:88462	Col7a1	collagen, type VII, alpha 1	protein coding gene	MP:0008071	absent B cells
Col7a1	current symbol	MGI:88462	Col7a1	collagen, type VII, alpha 1	protein coding gene	MP:0008489	slow postnatal weight gain
Col7a1	current symbol	MGI:88462	Col7a1	collagen, type VII, alpha 1	protein coding gene	MP:0008770	decreased survivor rate
Col7a1	current symbol	MGI:88462	Col7a1	collagen, type VII, alpha 1	protein coding gene	MP:0010124	decreased bone mineral content
Col7a1	current symbol	MGI:88462	Col7a1	collagen, type VII, alpha 1	protein coding gene	MP:0011085	postnatal lethality, complete penetrance
Col7a1	current symbol	MGI:88462	Col7a1	collagen, type VII, alpha 1	protein coding gene	MP:0011160	dermal-epidermal separation
Cpd	current symbol	MGI:107265	Cpd	carboxypeptidase D	protein coding gene	MP:0001697	abnormal embryo size
Cpd	current symbol	MGI:107265	Cpd	carboxypeptidase D	protein coding gene	MP:0003717	pallor
Cpd	current symbol	MGI:107265	Cpd	carboxypeptidase D	protein coding gene	MP:0005278	abnormal cholesterol homeostasis
Cpd	current symbol	MGI:107265	Cpd	carboxypeptidase D	protein coding gene	MP:0005293	impaired glucose tolerance
Cpd	current symbol	MGI:107265	Cpd	carboxypeptidase D	protein coding gene	MP:0005343	increased circulating aspartate transaminase level
Cpd	current symbol	MGI:107265	Cpd	carboxypeptidase D	protein coding gene	MP:0005553	increased circulating creatinine level
Cpd	current symbol	MGI:107265	Cpd	carboxypeptidase D	protein coding gene	MP:0011100	preweaning lethality, complete penetrance
Crybg2	current symbol	MGI:1334463	Crybg2	crystallin beta-gamma domain containing 2	protein coding gene
D630039A03Rik	current symbol	MGI:2442889	D630039A03Rik	RIKEN cDNA D630039A03 gene	protein coding gene
Dag1	current symbol	MGI:101864	Dag1	dystroglycan 1	protein coding gene	MP:0000280	thin ventricular wall
Dag1	current symbol	MGI:101864	Dag1	dystroglycan 1	protein coding gene	MP:0000434	megacephaly
Dag1	current symbol	MGI:101864	Dag1	dystroglycan 1	protein coding gene	MP:0000752	dystrophic muscle
Dag1	current symbol	MGI:101864	Dag1	dystroglycan 1	protein coding gene	MP:0000759	abnormal skeletal muscle morphology
Dag1	current symbol	MGI:101864	Dag1	dystroglycan 1	protein coding gene	MP:0000788	abnormal cerebral cortex morphology
Dag1	current symbol	MGI:101864	Dag1	dystroglycan 1	protein coding gene	MP:0000790	abnormal stratification in cerebral cortex
Dag1	current symbol	MGI:101864	Dag1	dystroglycan 1	protein coding gene	MP:0000854	abnormal cerebellum development
Dag1	current symbol	MGI:101864	Dag1	dystroglycan 1	protein coding gene	MP:0000921	demyelination
Dag1	current symbol	MGI:101864	Dag1	dystroglycan 1	protein coding gene	MP:0001053	abnormal neuromuscular synapse morphology
Dag1	current symbol	MGI:101864	Dag1	dystroglycan 1	protein coding gene	MP:0001264	increased body size
Dag1	current symbol	MGI:101864	Dag1	dystroglycan 1	protein coding gene	MP:0001297	microphthalmia
Dag1	current symbol	MGI:101864	Dag1	dystroglycan 1	protein coding gene	MP:0001314	corneal opacity
Dag1	current symbol	MGI:101864	Dag1	dystroglycan 1	protein coding gene	MP:0001473	reduced long-term potentiation
Dag1	current symbol	MGI:101864	Dag1	dystroglycan 1	protein coding gene	MP:0001513	limb grasping
Dag1	current symbol	MGI:101864	Dag1	dystroglycan 1	protein coding gene	MP:0001683	absent mesoderm
Dag1	current symbol	MGI:101864	Dag1	dystroglycan 1	protein coding gene	MP:0001696	failure to gastrulate
Dag1	current symbol	MGI:101864	Dag1	dystroglycan 1	protein coding gene	MP:0001698	decreased embryo size
Dag1	current symbol	MGI:101864	Dag1	dystroglycan 1	protein coding gene	MP:0001730	embryonic growth arrest
Dag1	current symbol	MGI:101864	Dag1	dystroglycan 1	protein coding gene	MP:0002001	blindness
Dag1	current symbol	MGI:101864	Dag1	dystroglycan 1	protein coding gene	MP:0002085	abnormal embryonic tissue morphology
Dag1	current symbol	MGI:101864	Dag1	dystroglycan 1	protein coding gene	MP:0002086	abnormal extraembryonic tissue morphology
Dag1	current symbol	MGI:101864	Dag1	dystroglycan 1	protein coding gene	MP:0002152	abnormal brain morphology
Dag1	current symbol	MGI:101864	Dag1	dystroglycan 1	protein coding gene	MP:0002169	no abnormal phenotype detected
Dag1	current symbol	MGI:101864	Dag1	dystroglycan 1	protein coding gene	MP:0002546	mydriasis
Dag1	current symbol	MGI:101864	Dag1	dystroglycan 1	protein coding gene	MP:0002583	absent extraembryonic ectoderm
Dag1	current symbol	MGI:101864	Dag1	dystroglycan 1	protein coding gene	MP:0002795	dilated cardiomyopathy
Dag1	current symbol	MGI:101864	Dag1	dystroglycan 1	protein coding gene	MP:0002961	abnormal axon guidance
Dag1	current symbol	MGI:101864	Dag1	dystroglycan 1	protein coding gene	MP:0002972	abnormal cardiac muscle contractility
Dag1	current symbol	MGI:101864	Dag1	dystroglycan 1	protein coding gene	MP:0003141	cardiac fibrosis
Dag1	current symbol	MGI:101864	Dag1	dystroglycan 1	protein coding gene	MP:0003354	astrocytosis
Dag1	current symbol	MGI:101864	Dag1	dystroglycan 1	protein coding gene	MP:0003852	skeletal muscle necrosis
Dag1	current symbol	MGI:101864	Dag1	dystroglycan 1	protein coding gene	MP:0003871	abnormal myelin sheath morphology
Dag1	current symbol	MGI:101864	Dag1	dystroglycan 1	protein coding gene	MP:0003954	abnormal Reichert's membrane morphology
Dag1	current symbol	MGI:101864	Dag1	dystroglycan 1	protein coding gene	MP:0004021	abnormal rod electrophysiology
Dag1	current symbol	MGI:101864	Dag1	dystroglycan 1	protein coding gene	MP:0004097	abnormal cerebellar cortex morphology
Dag1	current symbol	MGI:101864	Dag1	dystroglycan 1	protein coding gene	MP:0004272	abnormal basement membrane morphology
Dag1	current symbol	MGI:101864	Dag1	dystroglycan 1	protein coding gene	MP:0004566	myocardial fiber degeneration
Dag1	current symbol	MGI:101864	Dag1	dystroglycan 1	protein coding gene	MP:0005238	increased brain size
Dag1	current symbol	MGI:101864	Dag1	dystroglycan 1	protein coding gene	MP:0005402	abnormal action potential
Dag1	current symbol	MGI:101864	Dag1	dystroglycan 1	protein coding gene	MP:0005403	abnormal nerve conduction
Dag1	current symbol	MGI:101864	Dag1	dystroglycan 1	protein coding gene	MP:0006009	abnormal neuronal migration
Dag1	current symbol	MGI:101864	Dag1	dystroglycan 1	protein coding gene	MP:0008263	abnormal hippocampus CA1 region morphology
Dag1	current symbol	MGI:101864	Dag1	dystroglycan 1	protein coding gene	MP:0008285	abnormal hippocampus granule cell layer
Dag1	current symbol	MGI:101864	Dag1	dystroglycan 1	protein coding gene	MP:0008814	decreased nerve conduction velocity
Dag1	current symbol	MGI:101864	Dag1	dystroglycan 1	protein coding gene	MP:0009027	abnormal subarachnoid space morphology
Dag1	current symbol	MGI:101864	Dag1	dystroglycan 1	protein coding gene	MP:0009274	buphthalmos
Dag1	current symbol	MGI:101864	Dag1	dystroglycan 1	protein coding gene	MP:0009399	increased skeletal muscle fiber size
Dag1	current symbol	MGI:101864	Dag1	dystroglycan 1	protein coding gene	MP:0009401	increased skeletal muscle fiber diameter
Dag1	current symbol	MGI:101864	Dag1	dystroglycan 1	protein coding gene	MP:0009403	increased variability of skeletal muscle fiber size
Dag1	current symbol	MGI:101864	Dag1	dystroglycan 1	protein coding gene	MP:0009404	centrally nucleated skeletal muscle fibers
Dag1	current symbol	MGI:101864	Dag1	dystroglycan 1	protein coding gene	MP:0009450	abnormal axon fasciculation
Dag1	current symbol	MGI:101864	Dag1	dystroglycan 1	protein coding gene	MP:0009677	abnormal spinal cord dorsal column morphology
Dag1	current symbol	MGI:101864	Dag1	dystroglycan 1	protein coding gene	MP:0009695	abnormal spinal cord ventral commissure morphology
Dag1	current symbol	MGI:101864	Dag1	dystroglycan 1	protein coding gene	MP:0010053	decreased grip strength
Dag1	current symbol	MGI:101864	Dag1	dystroglycan 1	protein coding gene	MP:0010090	increased circulating creatine kinase level
Dag1	current symbol	MGI:101864	Dag1	dystroglycan 1	protein coding gene	MP:0010238	increased skeletal muscle weight
Dag1	current symbol	MGI:101864	Dag1	dystroglycan 1	protein coding gene	MP:0011101	prenatal lethality, incomplete penetrance
Dag1	current symbol	MGI:101864	Dag1	dystroglycan 1	protein coding gene	MP:0011108	embryonic lethality during organogenesis, incomplete penetrance
Dag1	current symbol	MGI:101864	Dag1	dystroglycan 1	protein coding gene	MP:0011481	anterior iris synechia
Dag1	current symbol	MGI:101864	Dag1	dystroglycan 1	protein coding gene	MP:0020391	radial glial endfoot detachment
Dgkg	current symbol	MGI:105060	Dgkg	diacylglycerol kinase, gamma	protein coding gene	MP:0001405	impaired coordination
Dgkg	current symbol	MGI:105060	Dgkg	diacylglycerol kinase, gamma	protein coding gene	MP:0001407	short stride length
Dgkg	current symbol	MGI:105060	Dgkg	diacylglycerol kinase, gamma	protein coding gene	MP:0001899	absent long-term depression
Dgkg	current symbol	MGI:105060	Dgkg	diacylglycerol kinase, gamma	protein coding gene	MP:0002272	abnormal nervous system electrophysiology
Dgkg	current symbol	MGI:105060	Dgkg	diacylglycerol kinase, gamma	protein coding gene	MP:0008572	abnormal Purkinje cell dendrite morphology
Dgkg	current symbol	MGI:105060	Dgkg	diacylglycerol kinase, gamma	protein coding gene	MP:0011269	increased excitatory postsynaptic current amplitude
Dhx29	current symbol	MGI:2145374	Dhx29	DExH-box helicase 29	protein coding gene	MP:0001697	abnormal embryo size
Dhx29	current symbol	MGI:2145374	Dhx29	DExH-box helicase 29	protein coding gene	MP:0001700	abnormal embryo turning
Dhx29	current symbol	MGI:2145374	Dhx29	DExH-box helicase 29	protein coding gene	MP:0003720	abnormal neural tube closure
Dhx29	current symbol	MGI:2145374	Dhx29	DExH-box helicase 29	protein coding gene	MP:0003961	decreased lean body mass
Dhx29	current symbol	MGI:2145374	Dhx29	DExH-box helicase 29	protein coding gene	MP:0003984	embryonic growth retardation
Dhx29	current symbol	MGI:2145374	Dhx29	DExH-box helicase 29	protein coding gene	MP:0011100	preweaning lethality, complete penetrance
Dhx29	current symbol	MGI:2145374	Dhx29	DExH-box helicase 29	protein coding gene	MP:0011435	increased urine magnesium level
Dlg1	current symbol	MGI:107231	Dlg1	discs large MAGUK scaffold protein 1	protein coding gene	MP:0000111	cleft palate
Dlg1	current symbol	MGI:107231	Dlg1	discs large MAGUK scaffold protein 1	protein coding gene	MP:0000428	abnormal craniofacial morphology
Dlg1	current symbol	MGI:107231	Dlg1	discs large MAGUK scaffold protein 1	protein coding gene	MP:0000440	domed cranium
Dlg1	current symbol	MGI:107231	Dlg1	discs large MAGUK scaffold protein 1	protein coding gene	MP:0000445	short snout
Dlg1	current symbol	MGI:107231	Dlg1	discs large MAGUK scaffold protein 1	protein coding gene	MP:0000460	mandible hypoplasia
Dlg1	current symbol	MGI:107231	Dlg1	discs large MAGUK scaffold protein 1	protein coding gene	MP:0000477	abnormal intestine morphology
Dlg1	current symbol	MGI:107231	Dlg1	discs large MAGUK scaffold protein 1	protein coding gene	MP:0000479	abnormal enterocyte morphology
Dlg1	current symbol	MGI:107231	Dlg1	discs large MAGUK scaffold protein 1	protein coding gene	MP:0000519	hydronephrosis
Dlg1	current symbol	MGI:107231	Dlg1	discs large MAGUK scaffold protein 1	protein coding gene	MP:0000527	abnormal kidney development
Dlg1	current symbol	MGI:107231	Dlg1	discs large MAGUK scaffold protein 1	protein coding gene	MP:0000534	abnormal ureter morphology
Dlg1	current symbol	MGI:107231	Dlg1	discs large MAGUK scaffold protein 1	protein coding gene	MP:0000536	hydroureter
Dlg1	current symbol	MGI:107231	Dlg1	discs large MAGUK scaffold protein 1	protein coding gene	MP:0000585	kinked tail
Dlg1	current symbol	MGI:107231	Dlg1	discs large MAGUK scaffold protein 1	protein coding gene	MP:0000740	impaired smooth muscle contractility
Dlg1	current symbol	MGI:107231	Dlg1	discs large MAGUK scaffold protein 1	protein coding gene	MP:0001120	abnormal uterus morphology
Dlg1	current symbol	MGI:107231	Dlg1	discs large MAGUK scaffold protein 1	protein coding gene	MP:0001258	decreased body length
Dlg1	current symbol	MGI:107231	Dlg1	discs large MAGUK scaffold protein 1	protein coding gene	MP:0001265	decreased body size
Dlg1	current symbol	MGI:107231	Dlg1	discs large MAGUK scaffold protein 1	protein coding gene	MP:0001270	distended abdomen
Dlg1	current symbol	MGI:107231	Dlg1	discs large MAGUK scaffold protein 1	protein coding gene	MP:0001303	abnormal lens morphology
Dlg1	current symbol	MGI:107231	Dlg1	discs large MAGUK scaffold protein 1	protein coding gene	MP:0001304	cataract
Dlg1	current symbol	MGI:107231	Dlg1	discs large MAGUK scaffold protein 1	protein coding gene	MP:0001575	cyanosis
Dlg1	current symbol	MGI:107231	Dlg1	discs large MAGUK scaffold protein 1	protein coding gene	MP:0001954	respiratory distress
Dlg1	current symbol	MGI:107231	Dlg1	discs large MAGUK scaffold protein 1	protein coding gene	MP:0002058	neonatal lethality
Dlg1	current symbol	MGI:107231	Dlg1	discs large MAGUK scaffold protein 1	protein coding gene	MP:0002160	abnormal reproductive system morphology
Dlg1	current symbol	MGI:107231	Dlg1	discs large MAGUK scaffold protein 1	protein coding gene	MP:0002286	cryptorchism
Dlg1	current symbol	MGI:107231	Dlg1	discs large MAGUK scaffold protein 1	protein coding gene	MP:0002840	abnormal lens fiber morphology
Dlg1	current symbol	MGI:107231	Dlg1	discs large MAGUK scaffold protein 1	protein coding gene	MP:0002990	short ureter
Dlg1	current symbol	MGI:107231	Dlg1	discs large MAGUK scaffold protein 1	protein coding gene	MP:0003009	abnormal cytokine secretion
Dlg1	current symbol	MGI:107231	Dlg1	discs large MAGUK scaffold protein 1	protein coding gene	MP:0003051	curly tail
Dlg1	current symbol	MGI:107231	Dlg1	discs large MAGUK scaffold protein 1	protein coding gene	MP:0003237	abnormal lens epithelium morphology
Dlg1	current symbol	MGI:107231	Dlg1	discs large MAGUK scaffold protein 1	protein coding gene	MP:0003446	renal hypoplasia
Dlg1	current symbol	MGI:107231	Dlg1	discs large MAGUK scaffold protein 1	protein coding gene	MP:0003535	absent vagina
Dlg1	current symbol	MGI:107231	Dlg1	discs large MAGUK scaffold protein 1	protein coding gene	MP:0003584	bifid ureter
Dlg1	current symbol	MGI:107231	Dlg1	discs large MAGUK scaffold protein 1	protein coding gene	MP:0003585	large ureter
Dlg1	current symbol	MGI:107231	Dlg1	discs large MAGUK scaffold protein 1	protein coding gene	MP:0003586	dilated ureter
Dlg1	current symbol	MGI:107231	Dlg1	discs large MAGUK scaffold protein 1	protein coding gene	MP:0003604	single kidney
Dlg1	current symbol	MGI:107231	Dlg1	discs large MAGUK scaffold protein 1	protein coding gene	MP:0003642	absent seminal vesicle
Dlg1	current symbol	MGI:107231	Dlg1	discs large MAGUK scaffold protein 1	protein coding gene	MP:0003672	abnormal ureter development
Dlg1	current symbol	MGI:107231	Dlg1	discs large MAGUK scaffold protein 1	protein coding gene	MP:0003826	abnormal Mullerian duct morphology
Dlg1	current symbol	MGI:107231	Dlg1	discs large MAGUK scaffold protein 1	protein coding gene	MP:0003827	abnormal Wolffian duct morphology
Dlg1	current symbol	MGI:107231	Dlg1	discs large MAGUK scaffold protein 1	protein coding gene	MP:0003847	disorganized lens bow
Dlg1	current symbol	MGI:107231	Dlg1	discs large MAGUK scaffold protein 1	protein coding gene	MP:0004200	decreased fetal size
Dlg1	current symbol	MGI:107231	Dlg1	discs large MAGUK scaffold protein 1	protein coding gene	MP:0004201	fetal growth retardation
Dlg1	current symbol	MGI:107231	Dlg1	discs large MAGUK scaffold protein 1	protein coding gene	MP:0004505	decreased renal glomerulus number
Dlg1	current symbol	MGI:107231	Dlg1	discs large MAGUK scaffold protein 1	protein coding gene	MP:0004860	dilated kidney collecting duct
Dlg1	current symbol	MGI:107231	Dlg1	discs large MAGUK scaffold protein 1	protein coding gene	MP:0004871	premaxilla hypoplasia
Dlg1	current symbol	MGI:107231	Dlg1	discs large MAGUK scaffold protein 1	protein coding gene	MP:0004936	impaired branching involved in ureteric bud morphogenesis
Dlg1	current symbol	MGI:107231	Dlg1	discs large MAGUK scaffold protein 1	protein coding gene	MP:0005463	abnormal CD4-positive, alpha-beta T cell physiology
Dlg1	current symbol	MGI:107231	Dlg1	discs large MAGUK scaffold protein 1	protein coding gene	MP:0005465	abnormal T-helper 1 physiology
Dlg1	current symbol	MGI:107231	Dlg1	discs large MAGUK scaffold protein 1	protein coding gene	MP:0005466	abnormal T-helper 2 physiology
Dlg1	current symbol	MGI:107231	Dlg1	discs large MAGUK scaffold protein 1	protein coding gene	MP:0005545	abnormal lens development
Dlg1	current symbol	MGI:107231	Dlg1	discs large MAGUK scaffold protein 1	protein coding gene	MP:0005631	decreased lung weight
Dlg1	current symbol	MGI:107231	Dlg1	discs large MAGUK scaffold protein 1	protein coding gene	MP:0006032	abnormal ureteric bud morphology
Dlg1	current symbol	MGI:107231	Dlg1	discs large MAGUK scaffold protein 1	protein coding gene	MP:0008143	abnormal dendrite morphology
Dlg1	current symbol	MGI:107231	Dlg1	discs large MAGUK scaffold protein 1	protein coding gene	MP:0008561	decreased tumor necrosis factor secretion
Dlg1	current symbol	MGI:107231	Dlg1	discs large MAGUK scaffold protein 1	protein coding gene	MP:0008567	decreased interferon-gamma secretion
Dlg1	current symbol	MGI:107231	Dlg1	discs large MAGUK scaffold protein 1	protein coding gene	MP:0008688	decreased interleukin-2 secretion
Dlg1	current symbol	MGI:107231	Dlg1	discs large MAGUK scaffold protein 1	protein coding gene	MP:0008699	increased interleukin-4 secretion
Dlg1	current symbol	MGI:107231	Dlg1	discs large MAGUK scaffold protein 1	protein coding gene	MP:0008702	increased interleukin-5 secretion
Dlg1	current symbol	MGI:107231	Dlg1	discs large MAGUK scaffold protein 1	protein coding gene	MP:0008794	increased lens epithelium apoptosis
Dlg1	current symbol	MGI:107231	Dlg1	discs large MAGUK scaffold protein 1	protein coding gene	MP:0008796	increased lens fiber apoptosis
Dlg1	current symbol	MGI:107231	Dlg1	discs large MAGUK scaffold protein 1	protein coding gene	MP:0009084	blind uterus
Dlg1	current symbol	MGI:107231	Dlg1	discs large MAGUK scaffold protein 1	protein coding gene	MP:0009247	meteorism
Dlg1	current symbol	MGI:107231	Dlg1	discs large MAGUK scaffold protein 1	protein coding gene	MP:0009429	decreased embryo weight
Dlg1	current symbol	MGI:107231	Dlg1	discs large MAGUK scaffold protein 1	protein coding gene	MP:0009546	absent gastric milk in neonates
Dlg1	current symbol	MGI:107231	Dlg1	discs large MAGUK scaffold protein 1	protein coding gene	MP:0009885	abnormal palatal shelf elevation
Dlg1	current symbol	MGI:107231	Dlg1	discs large MAGUK scaffold protein 1	protein coding gene	MP:0009890	cleft secondary palate
Dlg1	current symbol	MGI:107231	Dlg1	discs large MAGUK scaffold protein 1	protein coding gene	MP:0010050	hypermyelination
Dlg1	current symbol	MGI:107231	Dlg1	discs large MAGUK scaffold protein 1	protein coding gene	MP:0010984	abnormal metanephric mesenchyme morphology
Dlg1	current symbol	MGI:107231	Dlg1	discs large MAGUK scaffold protein 1	protein coding gene	MP:0011087	neonatal lethality, complete penetrance
Dlg1	current symbol	MGI:107231	Dlg1	discs large MAGUK scaffold protein 1	protein coding gene	MP:0011290	decreased nephron number
Dlg1	current symbol	MGI:107231	Dlg1	discs large MAGUK scaffold protein 1	protein coding gene	MP:0011298	ureter hypoplasia
Dlg1	current symbol	MGI:107231	Dlg1	discs large MAGUK scaffold protein 1	protein coding gene	MP:0011365	small metanephros
Dlg1	current symbol	MGI:107231	Dlg1	discs large MAGUK scaffold protein 1	protein coding gene	MP:0011426	abnormal ureter smooth muscle morphology
Dlg1	current symbol	MGI:107231	Dlg1	discs large MAGUK scaffold protein 1	protein coding gene	MP:0011480	impaired ureteric peristalsis
Dlg1	current symbol	MGI:107231	Dlg1	discs large MAGUK scaffold protein 1	protein coding gene	MP:0011484	abnormal ureter urothelium morphology
Dlg1	current symbol	MGI:107231	Dlg1	discs large MAGUK scaffold protein 1	protein coding gene	MP:0011727	ectopic ovary
Dnah11	current symbol	MGI:1100864	Dnah11	dynein, axonemal, heavy chain 11	protein coding gene	MP:0000266	abnormal heart morphology
Dnah11	current symbol	MGI:1100864	Dnah11	dynein, axonemal, heavy chain 11	protein coding gene	MP:0000276	heart right ventricle hypertrophy
Dnah11	current symbol	MGI:1100864	Dnah11	dynein, axonemal, heavy chain 11	protein coding gene	MP:0000284	double outlet right ventricle
Dnah11	current symbol	MGI:1100864	Dnah11	dynein, axonemal, heavy chain 11	protein coding gene	MP:0000286	abnormal mitral valve morphology
Dnah11	current symbol	MGI:1100864	Dnah11	dynein, axonemal, heavy chain 11	protein coding gene	MP:0000477	abnormal intestine morphology
Dnah11	current symbol	MGI:1100864	Dnah11	dynein, axonemal, heavy chain 11	protein coding gene	MP:0000519	hydronephrosis
Dnah11	current symbol	MGI:1100864	Dnah11	dynein, axonemal, heavy chain 11	protein coding gene	MP:0000531	right pulmonary isomerism
Dnah11	current symbol	MGI:1100864	Dnah11	dynein, axonemal, heavy chain 11	protein coding gene	MP:0000542	left-sided isomerism
Dnah11	current symbol	MGI:1100864	Dnah11	dynein, axonemal, heavy chain 11	protein coding gene	MP:0000572	abnormal autopod morphology
Dnah11	current symbol	MGI:1100864	Dnah11	dynein, axonemal, heavy chain 11	protein coding gene	MP:0000598	abnormal liver morphology
Dnah11	current symbol	MGI:1100864	Dnah11	dynein, axonemal, heavy chain 11	protein coding gene	MP:0000644	dextrocardia
Dnah11	current symbol	MGI:1100864	Dnah11	dynein, axonemal, heavy chain 11	protein coding gene	MP:0000650	mesocardia
Dnah11	current symbol	MGI:1100864	Dnah11	dynein, axonemal, heavy chain 11	protein coding gene	MP:0000689	abnormal spleen morphology
Dnah11	current symbol	MGI:1100864	Dnah11	dynein, axonemal, heavy chain 11	protein coding gene	MP:0000694	spleen hypoplasia
Dnah11	current symbol	MGI:1100864	Dnah11	dynein, axonemal, heavy chain 11	protein coding gene	MP:0001293	anophthalmia
Dnah11	current symbol	MGI:1100864	Dnah11	dynein, axonemal, heavy chain 11	protein coding gene	MP:0001297	microphthalmia
Dnah11	current symbol	MGI:1100864	Dnah11	dynein, axonemal, heavy chain 11	protein coding gene	MP:0001706	abnormal left-right axis patterning
Dnah11	current symbol	MGI:1100864	Dnah11	dynein, axonemal, heavy chain 11	protein coding gene	MP:0001727	abnormal embryo implantation
Dnah11	current symbol	MGI:1100864	Dnah11	dynein, axonemal, heavy chain 11	protein coding gene	MP:0001785	edema
Dnah11	current symbol	MGI:1100864	Dnah11	dynein, axonemal, heavy chain 11	protein coding gene	MP:0001921	reduced fertility
Dnah11	current symbol	MGI:1100864	Dnah11	dynein, axonemal, heavy chain 11	protein coding gene	MP:0001935	decreased litter size
Dnah11	current symbol	MGI:1100864	Dnah11	dynein, axonemal, heavy chain 11	protein coding gene	MP:0001943	abnormal respiration
Dnah11	current symbol	MGI:1100864	Dnah11	dynein, axonemal, heavy chain 11	protein coding gene	MP:0002081	perinatal lethality
Dnah11	current symbol	MGI:1100864	Dnah11	dynein, axonemal, heavy chain 11	protein coding gene	MP:0002127	abnormal cardiovascular system morphology
Dnah11	current symbol	MGI:1100864	Dnah11	dynein, axonemal, heavy chain 11	protein coding gene	MP:0002135	abnormal kidney morphology
Dnah11	current symbol	MGI:1100864	Dnah11	dynein, axonemal, heavy chain 11	protein coding gene	MP:0002169	no abnormal phenotype detected
Dnah11	current symbol	MGI:1100864	Dnah11	dynein, axonemal, heavy chain 11	protein coding gene	MP:0002189	abnormal myocardial trabeculae morphology
Dnah11	current symbol	MGI:1100864	Dnah11	dynein, axonemal, heavy chain 11	protein coding gene	MP:0002625	heart left ventricle hypertrophy
Dnah11	current symbol	MGI:1100864	Dnah11	dynein, axonemal, heavy chain 11	protein coding gene	MP:0002639	micrognathia
Dnah11	current symbol	MGI:1100864	Dnah11	dynein, axonemal, heavy chain 11	protein coding gene	MP:0002766	situs inversus
Dnah11	current symbol	MGI:1100864	Dnah11	dynein, axonemal, heavy chain 11	protein coding gene	MP:0003105	abnormal heart atrium morphology
Dnah11	current symbol	MGI:1100864	Dnah11	dynein, axonemal, heavy chain 11	protein coding gene	MP:0003178	left pulmonary isomerism
Dnah11	current symbol	MGI:1100864	Dnah11	dynein, axonemal, heavy chain 11	protein coding gene	MP:0003342	accessory spleen
Dnah11	current symbol	MGI:1100864	Dnah11	dynein, axonemal, heavy chain 11	protein coding gene	MP:0003649	decreased heart right ventricle size
Dnah11	current symbol	MGI:1100864	Dnah11	dynein, axonemal, heavy chain 11	protein coding gene	MP:0003675	kidney cyst
Dnah11	current symbol	MGI:1100864	Dnah11	dynein, axonemal, heavy chain 11	protein coding gene	MP:0004017	duplex kidney
Dnah11	current symbol	MGI:1100864	Dnah11	dynein, axonemal, heavy chain 11	protein coding gene	MP:0004066	abnormal primitive node morphology
Dnah11	current symbol	MGI:1100864	Dnah11	dynein, axonemal, heavy chain 11	protein coding gene	MP:0004131	abnormal motile primary cilium morphology
Dnah11	current symbol	MGI:1100864	Dnah11	dynein, axonemal, heavy chain 11	protein coding gene	MP:0004133	heterotaxia
Dnah11	current symbol	MGI:1100864	Dnah11	dynein, axonemal, heavy chain 11	protein coding gene	MP:0004157	interrupted aortic arch
Dnah11	current symbol	MGI:1100864	Dnah11	dynein, axonemal, heavy chain 11	protein coding gene	MP:0004158	right aortic arch
Dnah11	current symbol	MGI:1100864	Dnah11	dynein, axonemal, heavy chain 11	protein coding gene	MP:0004391	abnormal respiratory conducting tube morphology
Dnah11	current symbol	MGI:1100864	Dnah11	dynein, axonemal, heavy chain 11	protein coding gene	MP:0004703	abnormal vertebral column morphology
Dnah11	current symbol	MGI:1100864	Dnah11	dynein, axonemal, heavy chain 11	protein coding gene	MP:0004733	abnormal thoracic cavity morphology
Dnah11	current symbol	MGI:1100864	Dnah11	dynein, axonemal, heavy chain 11	protein coding gene	MP:0005083	abnormal biliary tract morphology
Dnah11	current symbol	MGI:1100864	Dnah11	dynein, axonemal, heavy chain 11	protein coding gene	MP:0006061	right atrial isomerism
Dnah11	current symbol	MGI:1100864	Dnah11	dynein, axonemal, heavy chain 11	protein coding gene	MP:0006063	abnormal inferior vena cava morphology
Dnah11	current symbol	MGI:1100864	Dnah11	dynein, axonemal, heavy chain 11	protein coding gene	MP:0006128	pulmonary valve stenosis
Dnah11	current symbol	MGI:1100864	Dnah11	dynein, axonemal, heavy chain 11	protein coding gene	MP:0008461	left atrial isomerism
Dnah11	current symbol	MGI:1100864	Dnah11	dynein, axonemal, heavy chain 11	protein coding gene	MP:0008528	polycystic kidney
Dnah11	current symbol	MGI:1100864	Dnah11	dynein, axonemal, heavy chain 11	protein coding gene	MP:0008873	increased physiological sensitivity to xenobiotic
Dnah11	current symbol	MGI:1100864	Dnah11	dynein, axonemal, heavy chain 11	protein coding gene	MP:0008933	abnormal motile primary cilium physiology
Dnah11	current symbol	MGI:1100864	Dnah11	dynein, axonemal, heavy chain 11	protein coding gene	MP:0010402	ventricular septal defect
Dnah11	current symbol	MGI:1100864	Dnah11	dynein, axonemal, heavy chain 11	protein coding gene	MP:0010404	ostium primum atrial septal defect
Dnah11	current symbol	MGI:1100864	Dnah11	dynein, axonemal, heavy chain 11	protein coding gene	MP:0010412	atrioventricular septal defect
Dnah11	current symbol	MGI:1100864	Dnah11	dynein, axonemal, heavy chain 11	protein coding gene	MP:0010413	complete atrioventricular septal defect
Dnah11	current symbol	MGI:1100864	Dnah11	dynein, axonemal, heavy chain 11	protein coding gene	MP:0010420	muscular ventricular septal defect
Dnah11	current symbol	MGI:1100864	Dnah11	dynein, axonemal, heavy chain 11	protein coding gene	MP:0010460	pulmonary artery hypoplasia
Dnah11	current symbol	MGI:1100864	Dnah11	dynein, axonemal, heavy chain 11	protein coding gene	MP:0010466	vascular ring
Dnah11	current symbol	MGI:1100864	Dnah11	dynein, axonemal, heavy chain 11	protein coding gene	MP:0010489	abnormal heart atrium auricular region morphology
Dnah11	current symbol	MGI:1100864	Dnah11	dynein, axonemal, heavy chain 11	protein coding gene	MP:0010607	common atrioventricular valve
Dnah11	current symbol	MGI:1100864	Dnah11	dynein, axonemal, heavy chain 11	protein coding gene	MP:0010668	abnormal hepatic portal vein morphology
Dnah11	current symbol	MGI:1100864	Dnah11	dynein, axonemal, heavy chain 11	protein coding gene	MP:0010807	abnormal stomach position or orientation
Dnah11	current symbol	MGI:1100864	Dnah11	dynein, axonemal, heavy chain 11	protein coding gene	MP:0010808	right-sided stomach
Dnah11	current symbol	MGI:1100864	Dnah11	dynein, axonemal, heavy chain 11	protein coding gene	MP:0010975	abnormal lung lobe morphology
Dnah11	current symbol	MGI:1100864	Dnah11	dynein, axonemal, heavy chain 11	protein coding gene	MP:0011055	abnormal respiratory motile cilium physiology
Dnah11	current symbol	MGI:1100864	Dnah11	dynein, axonemal, heavy chain 11	protein coding gene	MP:0011249	abdominal situs inversus
Dnah11	current symbol	MGI:1100864	Dnah11	dynein, axonemal, heavy chain 11	protein coding gene	MP:0011250	abdominal situs ambiguus
Dnah11	current symbol	MGI:1100864	Dnah11	dynein, axonemal, heavy chain 11	protein coding gene	MP:0011252	situs inversus totalis
Dnah11	current symbol	MGI:1100864	Dnah11	dynein, axonemal, heavy chain 11	protein coding gene	MP:0011253	situs inversus with levocardia
Dnah11	current symbol	MGI:1100864	Dnah11	dynein, axonemal, heavy chain 11	protein coding gene	MP:0011254	superior-inferior ventricles
Dnah11	current symbol	MGI:1100864	Dnah11	dynein, axonemal, heavy chain 11	protein coding gene	MP:0011510	biventricular, discordant atrioventricular connection
Dnah11	current symbol	MGI:1100864	Dnah11	dynein, axonemal, heavy chain 11	protein coding gene	MP:0011511	biventricular, ambiguous atrioventricular connection
Dnah11	current symbol	MGI:1100864	Dnah11	dynein, axonemal, heavy chain 11	protein coding gene	MP:0011649	immotile respiratory cilia
Dnah11	current symbol	MGI:1100864	Dnah11	dynein, axonemal, heavy chain 11	protein coding gene	MP:0011665	d-loop transposition of the great arteries
Dnah11	current symbol	MGI:1100864	Dnah11	dynein, axonemal, heavy chain 11	protein coding gene	MP:0011666	double outlet right ventricle, ventricular defect committed to aorta
Dnah11	current symbol	MGI:1100864	Dnah11	dynein, axonemal, heavy chain 11	protein coding gene	MP:0011683	dual inferior vena cava
Dnah11	current symbol	MGI:1100864	Dnah11	dynein, axonemal, heavy chain 11	protein coding gene	MP:0011745	isolation of the left subclavian artery
Dnah11	current symbol	MGI:1100864	Dnah11	dynein, axonemal, heavy chain 11	protein coding gene	MP:0012093	absent nodal flow
Dnal1	current symbol	MGI:1921462	Dnal1	dynein, axonemal, light chain 1	protein coding gene	MP:0001175	abnormal lung morphology
Dnal1	current symbol	MGI:1921462	Dnal1	dynein, axonemal, light chain 1	protein coding gene	MP:0001785	edema
Dnal1	current symbol	MGI:1921462	Dnal1	dynein, axonemal, light chain 1	protein coding gene	MP:0002581	abnormal ileum morphology
Dnal1	current symbol	MGI:1921462	Dnal1	dynein, axonemal, light chain 1	protein coding gene	MP:0005012	decreased eosinophil cell number
Dnal1	current symbol	MGI:1921462	Dnal1	dynein, axonemal, light chain 1	protein coding gene	MP:0008528	polycystic kidney
Dnal1	current symbol	MGI:1921462	Dnal1	dynein, axonemal, light chain 1	protein coding gene	MP:0010378	increased respiratory quotient
Dnal1	current symbol	MGI:1921462	Dnal1	dynein, axonemal, light chain 1	protein coding gene	MP:0011100	preweaning lethality, complete penetrance
Dock1	current symbol	MGI:2429765	Dock1	dedicator of cytokinesis 1	protein coding gene	MP:0000266	abnormal heart morphology
Dock1	current symbol	MGI:2429765	Dock1	dedicator of cytokinesis 1	protein coding gene	MP:0000284	double outlet right ventricle
Dock1	current symbol	MGI:2429765	Dock1	dedicator of cytokinesis 1	protein coding gene	MP:0000445	short snout
Dock1	current symbol	MGI:2429765	Dock1	dedicator of cytokinesis 1	protein coding gene	MP:0000519	hydronephrosis
Dock1	current symbol	MGI:2429765	Dock1	dedicator of cytokinesis 1	protein coding gene	MP:0000729	abnormal myogenesis
Dock1	current symbol	MGI:2429765	Dock1	dedicator of cytokinesis 1	protein coding gene	MP:0000733	abnormal muscle development
Dock1	current symbol	MGI:2429765	Dock1	dedicator of cytokinesis 1	protein coding gene	MP:0000761	thin diaphragm muscle
Dock1	current symbol	MGI:2429765	Dock1	dedicator of cytokinesis 1	protein coding gene	MP:0001177	atelectasis
Dock1	current symbol	MGI:2429765	Dock1	dedicator of cytokinesis 1	protein coding gene	MP:0001575	cyanosis
Dock1	current symbol	MGI:2429765	Dock1	dedicator of cytokinesis 1	protein coding gene	MP:0001622	abnormal vasculogenesis
Dock1	current symbol	MGI:2429765	Dock1	dedicator of cytokinesis 1	protein coding gene	MP:0001785	edema
Dock1	current symbol	MGI:2429765	Dock1	dedicator of cytokinesis 1	protein coding gene	MP:0001823	thymus hypoplasia
Dock1	current symbol	MGI:2429765	Dock1	dedicator of cytokinesis 1	protein coding gene	MP:0002106	abnormal muscle physiology
Dock1	current symbol	MGI:2429765	Dock1	dedicator of cytokinesis 1	protein coding gene	MP:0002192	hydrops fetalis
Dock1	current symbol	MGI:2429765	Dock1	dedicator of cytokinesis 1	protein coding gene	MP:0002279	abnormal diaphragm morphology
Dock1	current symbol	MGI:2429765	Dock1	dedicator of cytokinesis 1	protein coding gene	MP:0002280	abnormal intercostal muscle morphology
Dock1	current symbol	MGI:2429765	Dock1	dedicator of cytokinesis 1	protein coding gene	MP:0002633	persistent truncus arteriosis
Dock1	current symbol	MGI:2429765	Dock1	dedicator of cytokinesis 1	protein coding gene	MP:0002639	micrognathia
Dock1	current symbol	MGI:2429765	Dock1	dedicator of cytokinesis 1	protein coding gene	MP:0003544	abnormal vascular endothelial cell migration
Dock1	current symbol	MGI:2429765	Dock1	dedicator of cytokinesis 1	protein coding gene	MP:0004819	decreased skeletal muscle mass
Dock1	current symbol	MGI:2429765	Dock1	dedicator of cytokinesis 1	protein coding gene	MP:0006130	pulmonary valve atresia
Dock1	current symbol	MGI:2429765	Dock1	dedicator of cytokinesis 1	protein coding gene	MP:0009402	decreased skeletal muscle fiber diameter
Dock1	current symbol	MGI:2429765	Dock1	dedicator of cytokinesis 1	protein coding gene	MP:0009703	decreased birth body size
Dock1	current symbol	MGI:2429765	Dock1	dedicator of cytokinesis 1	protein coding gene	MP:0010402	ventricular septal defect
Dock1	current symbol	MGI:2429765	Dock1	dedicator of cytokinesis 1	protein coding gene	MP:0010412	atrioventricular septal defect
Dock1	current symbol	MGI:2429765	Dock1	dedicator of cytokinesis 1	protein coding gene	MP:0010428	abnormal heart right ventricle outflow tract morphology
Dock1	current symbol	MGI:2429765	Dock1	dedicator of cytokinesis 1	protein coding gene	MP:0010617	thick mitral valve cusps
Dock1	current symbol	MGI:2429765	Dock1	dedicator of cytokinesis 1	protein coding gene	MP:0011083	lethality at weaning, complete penetrance
Dock1	current symbol	MGI:2429765	Dock1	dedicator of cytokinesis 1	protein coding gene	MP:0011091	prenatal lethality, complete penetrance
Dock1	current symbol	MGI:2429765	Dock1	dedicator of cytokinesis 1	protein coding gene	MP:0011109	lethality throughout fetal growth and development, incomplete penetrance
Dpp6	current symbol	MGI:94921	Dpp6	dipeptidylpeptidase 6	protein coding gene	MP:0002207	abnormal long-term potentiation
Dpp6	current symbol	MGI:94921	Dpp6	dipeptidylpeptidase 6	protein coding gene	MP:0003412	abnormal afterhyperpolarization
Dpp6	current symbol	MGI:94921	Dpp6	dipeptidylpeptidase 6	protein coding gene	MP:0003484	abnormal channel response
Dpp6	current symbol	MGI:94921	Dpp6	dipeptidylpeptidase 6	protein coding gene	MP:0003635	abnormal synaptic transmission
Dst	current symbol	MGI:104627	Dst	dystonin	protein coding gene	MP:0000333	decreased bone marrow cell number
Dst	current symbol	MGI:104627	Dst	dystonin	protein coding gene	MP:0000414	alopecia
Dst	current symbol	MGI:104627	Dst	dystonin	protein coding gene	MP:0000585	kinked tail
Dst	current symbol	MGI:104627	Dst	dystonin	protein coding gene	MP:0000743	muscle spasm
Dst	current symbol	MGI:104627	Dst	dystonin	protein coding gene	MP:0000745	tremors
Dst	current symbol	MGI:104627	Dst	dystonin	protein coding gene	MP:0000746	weakness
Dst	current symbol	MGI:104627	Dst	dystonin	protein coding gene	MP:0000747	muscle weakness
Dst	current symbol	MGI:104627	Dst	dystonin	protein coding gene	MP:0000754	paresis
Dst	current symbol	MGI:104627	Dst	dystonin	protein coding gene	MP:0000774	decreased brain size
Dst	current symbol	MGI:104627	Dst	dystonin	protein coding gene	MP:0000911	abnormal trigeminal motor nucleus morphology
Dst	current symbol	MGI:104627	Dst	dystonin	protein coding gene	MP:0000920	abnormal myelination
Dst	current symbol	MGI:104627	Dst	dystonin	protein coding gene	MP:0000921	demyelination
Dst	current symbol	MGI:104627	Dst	dystonin	protein coding gene	MP:0000955	abnormal spinal cord morphology
Dst	current symbol	MGI:104627	Dst	dystonin	protein coding gene	MP:0000958	peripheral nervous system degeneration
Dst	current symbol	MGI:104627	Dst	dystonin	protein coding gene	MP:0000961	abnormal dorsal root ganglion morphology
Dst	current symbol	MGI:104627	Dst	dystonin	protein coding gene	MP:0000964	small dorsal root ganglion
Dst	current symbol	MGI:104627	Dst	dystonin	protein coding gene	MP:0000965	abnormal sensory neuron morphology
Dst	current symbol	MGI:104627	Dst	dystonin	protein coding gene	MP:0001053	abnormal neuromuscular synapse morphology
Dst	current symbol	MGI:104627	Dst	dystonin	protein coding gene	MP:0001074	abnormal vagus nerve morphology
Dst	current symbol	MGI:104627	Dst	dystonin	protein coding gene	MP:0001077	abnormal spinal nerve morphology
Dst	current symbol	MGI:104627	Dst	dystonin	protein coding gene	MP:0001096	abnormal glossopharyngeal ganglion morphology
Dst	current symbol	MGI:104627	Dst	dystonin	protein coding gene	MP:0001106	abnormal Schwann cell morphology
Dst	current symbol	MGI:104627	Dst	dystonin	protein coding gene	MP:0001208	blistering
Dst	current symbol	MGI:104627	Dst	dystonin	protein coding gene	MP:0001262	decreased body weight
Dst	current symbol	MGI:104627	Dst	dystonin	protein coding gene	MP:0001265	decreased body size
Dst	current symbol	MGI:104627	Dst	dystonin	protein coding gene	MP:0001289	persistence of hyaloid vascular system
Dst	current symbol	MGI:104627	Dst	dystonin	protein coding gene	MP:0001299	abnormal eye distance/ position
Dst	current symbol	MGI:104627	Dst	dystonin	protein coding gene	MP:0001344	blepharoptosis
Dst	current symbol	MGI:104627	Dst	dystonin	protein coding gene	MP:0001393	ataxia
Dst	current symbol	MGI:104627	Dst	dystonin	protein coding gene	MP:0001402	decreased locomotor activity
Dst	current symbol	MGI:104627	Dst	dystonin	protein coding gene	MP:0001405	impaired coordination
Dst	current symbol	MGI:104627	Dst	dystonin	protein coding gene	MP:0001406	abnormal gait
Dst	current symbol	MGI:104627	Dst	dystonin	protein coding gene	MP:0001408	stereotypic behavior
Dst	current symbol	MGI:104627	Dst	dystonin	protein coding gene	MP:0001489	decreased startle reflex
Dst	current symbol	MGI:104627	Dst	dystonin	protein coding gene	MP:0001491	unresponsive to tactile stimuli
Dst	current symbol	MGI:104627	Dst	dystonin	protein coding gene	MP:0001504	abnormal posture
Dst	current symbol	MGI:104627	Dst	dystonin	protein coding gene	MP:0001513	limb grasping
Dst	current symbol	MGI:104627	Dst	dystonin	protein coding gene	MP:0001516	abnormal motor coordination/balance
Dst	current symbol	MGI:104627	Dst	dystonin	protein coding gene	MP:0001523	impaired righting response
Dst	current symbol	MGI:104627	Dst	dystonin	protein coding gene	MP:0001524	impaired limb coordination
Dst	current symbol	MGI:104627	Dst	dystonin	protein coding gene	MP:0001525	impaired balance
Dst	current symbol	MGI:104627	Dst	dystonin	protein coding gene	MP:0001527	athetotic walking movements
Dst	current symbol	MGI:104627	Dst	dystonin	protein coding gene	MP:0001697	abnormal embryo size
Dst	current symbol	MGI:104627	Dst	dystonin	protein coding gene	MP:0001852	conjunctivitis
Dst	current symbol	MGI:104627	Dst	dystonin	protein coding gene	MP:0002064	seizures
Dst	current symbol	MGI:104627	Dst	dystonin	protein coding gene	MP:0002066	abnormal motor capabilities/coordination/movement
Dst	current symbol	MGI:104627	Dst	dystonin	protein coding gene	MP:0002082	postnatal lethality
Dst	current symbol	MGI:104627	Dst	dystonin	protein coding gene	MP:0002083	premature death
Dst	current symbol	MGI:104627	Dst	dystonin	protein coding gene	MP:0002095	abnormal skin pigmentation
Dst	current symbol	MGI:104627	Dst	dystonin	protein coding gene	MP:0002106	abnormal muscle physiology
Dst	current symbol	MGI:104627	Dst	dystonin	protein coding gene	MP:0002183	gliosis
Dst	current symbol	MGI:104627	Dst	dystonin	protein coding gene	MP:0002229	neurodegeneration
Dst	current symbol	MGI:104627	Dst	dystonin	protein coding gene	MP:0002269	muscular atrophy
Dst	current symbol	MGI:104627	Dst	dystonin	protein coding gene	MP:0002651	abnormal sciatic nerve morphology
Dst	current symbol	MGI:104627	Dst	dystonin	protein coding gene	MP:0002752	abnormal somatic nervous system morphology
Dst	current symbol	MGI:104627	Dst	dystonin	protein coding gene	MP:0002841	impaired skeletal muscle contractility
Dst	current symbol	MGI:104627	Dst	dystonin	protein coding gene	MP:0002882	abnormal neuron morphology
Dst	current symbol	MGI:104627	Dst	dystonin	protein coding gene	MP:0002883	chromatolysis
Dst	current symbol	MGI:104627	Dst	dystonin	protein coding gene	MP:0002908	delayed wound healing
Dst	current symbol	MGI:104627	Dst	dystonin	protein coding gene	MP:0002980	abnormal postural reflex
Dst	current symbol	MGI:104627	Dst	dystonin	protein coding gene	MP:0003084	abnormal skeletal muscle fiber morphology
Dst	current symbol	MGI:104627	Dst	dystonin	protein coding gene	MP:0003224	neuron degeneration
Dst	current symbol	MGI:104627	Dst	dystonin	protein coding gene	MP:0003225	axonal dystrophy
Dst	current symbol	MGI:104627	Dst	dystonin	protein coding gene	MP:0003280	urinary incontinence
Dst	current symbol	MGI:104627	Dst	dystonin	protein coding gene	MP:0003281	fecal incontinence
Dst	current symbol	MGI:104627	Dst	dystonin	protein coding gene	MP:0003313	abnormal locomotor activation
Dst	current symbol	MGI:104627	Dst	dystonin	protein coding gene	MP:0003632	abnormal nervous system morphology
Dst	current symbol	MGI:104627	Dst	dystonin	protein coding gene	MP:0003633	abnormal nervous system physiology
Dst	current symbol	MGI:104627	Dst	dystonin	protein coding gene	MP:0003871	abnormal myelin sheath morphology
Dst	current symbol	MGI:104627	Dst	dystonin	protein coding gene	MP:0003994	abnormal dorsal spinal root morphology
Dst	current symbol	MGI:104627	Dst	dystonin	protein coding gene	MP:0004069	abnormal muscle spindle morphology
Dst	current symbol	MGI:104627	Dst	dystonin	protein coding gene	MP:0004091	abnormal Z line morphology
Dst	current symbol	MGI:104627	Dst	dystonin	protein coding gene	MP:0004145	abnormal muscle electrophysiology
Dst	current symbol	MGI:104627	Dst	dystonin	protein coding gene	MP:0004768	abnormal axonal transport
Dst	current symbol	MGI:104627	Dst	dystonin	protein coding gene	MP:0004811	abnormal neuron physiology
Dst	current symbol	MGI:104627	Dst	dystonin	protein coding gene	MP:0005150	cachexia
Dst	current symbol	MGI:104627	Dst	dystonin	protein coding gene	MP:0005191	head tilt
Dst	current symbol	MGI:104627	Dst	dystonin	protein coding gene	MP:0005277	abnormal brainstem morphology
Dst	current symbol	MGI:104627	Dst	dystonin	protein coding gene	MP:0005316	abnormal response to tactile stimuli
Dst	current symbol	MGI:104627	Dst	dystonin	protein coding gene	MP:0005323	dystonia
Dst	current symbol	MGI:104627	Dst	dystonin	protein coding gene	MP:0005356	positive geotaxis
Dst	current symbol	MGI:104627	Dst	dystonin	protein coding gene	MP:0005404	abnormal axon morphology
Dst	current symbol	MGI:104627	Dst	dystonin	protein coding gene	MP:0005405	axon degeneration
Dst	current symbol	MGI:104627	Dst	dystonin	protein coding gene	MP:0005656	decreased aggression
Dst	current symbol	MGI:104627	Dst	dystonin	protein coding gene	MP:0006035	abnormal mitochondrial morphology
Dst	current symbol	MGI:104627	Dst	dystonin	protein coding gene	MP:0006198	enophthalmos
Dst	current symbol	MGI:104627	Dst	dystonin	protein coding gene	MP:0006258	abnormal circumvallate papillae morphology
Dst	current symbol	MGI:104627	Dst	dystonin	protein coding gene	MP:0006260	abnormal gustatory papilla taste bud morphology
Dst	current symbol	MGI:104627	Dst	dystonin	protein coding gene	MP:0008489	slow postnatal weight gain
Dst	current symbol	MGI:104627	Dst	dystonin	protein coding gene	MP:0009400	decreased skeletal muscle fiber size
Dst	current symbol	MGI:104627	Dst	dystonin	protein coding gene	MP:0010047	axonal spheroids
Dst	current symbol	MGI:104627	Dst	dystonin	protein coding gene	MP:0011085	postnatal lethality, complete penetrance
Dst	current symbol	MGI:104627	Dst	dystonin	protein coding gene	MP:0011110	preweaning lethality, incomplete penetrance
Dst	current symbol	MGI:104627	Dst	dystonin	protein coding gene	MP:0011731	decreased myelin sheath thickness
Egfem1	current symbol	MGI:1922990	Egfem1	EGF-like and EMI domain containing 1	protein coding gene	MP:0001399	hyperactivity
Egfem1	current symbol	MGI:1922990	Egfem1	EGF-like and EMI domain containing 1	protein coding gene	MP:0002591	decreased mean corpuscular volume
Egfem1	current symbol	MGI:1922990	Egfem1	EGF-like and EMI domain containing 1	protein coding gene	MP:0005293	impaired glucose tolerance
Egfem1	current symbol	MGI:1922990	Egfem1	EGF-like and EMI domain containing 1	protein coding gene	MP:0005641	increased mean corpuscular hemoglobin concentration
Egfem1	current symbol	MGI:1922990	Egfem1	EGF-like and EMI domain containing 1	protein coding gene	MP:0013278	decreased fasting circulating glucose level
Eml1	current symbol	MGI:1915769	Eml1	echinoderm microtubule associated protein like 1	protein coding gene	MP:0000243	myoclonus
Eml1	current symbol	MGI:1915769	Eml1	echinoderm microtubule associated protein like 1	protein coding gene	MP:0000422	delayed hair appearance
Eml1	current symbol	MGI:1915769	Eml1	echinoderm microtubule associated protein like 1	protein coding gene	MP:0000438	abnormal cranium morphology
Eml1	current symbol	MGI:1915769	Eml1	echinoderm microtubule associated protein like 1	protein coding gene	MP:0000788	abnormal cerebral cortex morphology
Eml1	current symbol	MGI:1915769	Eml1	echinoderm microtubule associated protein like 1	protein coding gene	MP:0000789	thickened cerebral cortex
Eml1	current symbol	MGI:1915769	Eml1	echinoderm microtubule associated protein like 1	protein coding gene	MP:0000825	dilated lateral ventricle
Eml1	current symbol	MGI:1915769	Eml1	echinoderm microtubule associated protein like 1	protein coding gene	MP:0000913	abnormal brain development
Eml1	current symbol	MGI:1915769	Eml1	echinoderm microtubule associated protein like 1	protein coding gene	MP:0000917	obstructive hydrocephaly
Eml1	current symbol	MGI:1915769	Eml1	echinoderm microtubule associated protein like 1	protein coding gene	MP:0001262	decreased body weight
Eml1	current symbol	MGI:1915769	Eml1	echinoderm microtubule associated protein like 1	protein coding gene	MP:0001265	decreased body size
Eml1	current symbol	MGI:1915769	Eml1	echinoderm microtubule associated protein like 1	protein coding gene	MP:0001290	delayed eyelid opening
Eml1	current symbol	MGI:1915769	Eml1	echinoderm microtubule associated protein like 1	protein coding gene	MP:0001325	abnormal retina morphology
Eml1	current symbol	MGI:1915769	Eml1	echinoderm microtubule associated protein like 1	protein coding gene	MP:0001392	abnormal locomotor behavior
Eml1	current symbol	MGI:1915769	Eml1	echinoderm microtubule associated protein like 1	protein coding gene	MP:0001402	decreased locomotor activity
Eml1	current symbol	MGI:1915769	Eml1	echinoderm microtubule associated protein like 1	protein coding gene	MP:0001891	hydrocephaly
Eml1	current symbol	MGI:1915769	Eml1	echinoderm microtubule associated protein like 1	protein coding gene	MP:0002064	seizures
Eml1	current symbol	MGI:1915769	Eml1	echinoderm microtubule associated protein like 1	protein coding gene	MP:0002083	premature death
Eml1	current symbol	MGI:1915769	Eml1	echinoderm microtubule associated protein like 1	protein coding gene	MP:0002152	abnormal brain morphology
Eml1	current symbol	MGI:1915769	Eml1	echinoderm microtubule associated protein like 1	protein coding gene	MP:0002196	absent corpus callosum
Eml1	current symbol	MGI:1915769	Eml1	echinoderm microtubule associated protein like 1	protein coding gene	MP:0002862	abnormal righting response
Eml1	current symbol	MGI:1915769	Eml1	echinoderm microtubule associated protein like 1	protein coding gene	MP:0002875	decreased erythrocyte cell number
Eml1	current symbol	MGI:1915769	Eml1	echinoderm microtubule associated protein like 1	protein coding gene	MP:0002906	increased susceptibility to pharmacologically induced seizures
Eml1	current symbol	MGI:1915769	Eml1	echinoderm microtubule associated protein like 1	protein coding gene	MP:0003203	increased neuron apoptosis
Eml1	current symbol	MGI:1915769	Eml1	echinoderm microtubule associated protein like 1	protein coding gene	MP:0003313	abnormal locomotor activation
Eml1	current symbol	MGI:1915769	Eml1	echinoderm microtubule associated protein like 1	protein coding gene	MP:0003648	abnormal radial glial cell morphology
Eml1	current symbol	MGI:1915769	Eml1	echinoderm microtubule associated protein like 1	protein coding gene	MP:0004021	abnormal rod electrophysiology
Eml1	current symbol	MGI:1915769	Eml1	echinoderm microtubule associated protein like 1	protein coding gene	MP:0004022	abnormal cone electrophysiology
Eml1	current symbol	MGI:1915769	Eml1	echinoderm microtubule associated protein like 1	protein coding gene	MP:0004274	abnormal embryonic/fetal subventricular zone morphology
Eml1	current symbol	MGI:1915769	Eml1	echinoderm microtubule associated protein like 1	protein coding gene	MP:0004948	abnormal neuronal precursor proliferation
Eml1	current symbol	MGI:1915769	Eml1	echinoderm microtubule associated protein like 1	protein coding gene	MP:0005156	bradykinesia
Eml1	current symbol	MGI:1915769	Eml1	echinoderm microtubule associated protein like 1	protein coding gene	MP:0005547	abnormal Muller cell morphology
Eml1	current symbol	MGI:1915769	Eml1	echinoderm microtubule associated protein like 1	protein coding gene	MP:0005561	increased mean corpuscular hemoglobin
Eml1	current symbol	MGI:1915769	Eml1	echinoderm microtubule associated protein like 1	protein coding gene	MP:0006068	abnormal retina horizontal cell morphology
Eml1	current symbol	MGI:1915769	Eml1	echinoderm microtubule associated protein like 1	protein coding gene	MP:0006069	abnormal retina neuronal layer morphology
Eml1	current symbol	MGI:1915769	Eml1	echinoderm microtubule associated protein like 1	protein coding gene	MP:0006071	abnormal retina progenitor cell morphology
Eml1	current symbol	MGI:1915769	Eml1	echinoderm microtubule associated protein like 1	protein coding gene	MP:0006254	thin cerebral cortex
Eml1	current symbol	MGI:1915769	Eml1	echinoderm microtubule associated protein like 1	protein coding gene	MP:0006358	absent pinna reflex
Eml1	current symbol	MGI:1915769	Eml1	echinoderm microtubule associated protein like 1	protein coding gene	MP:0008226	decreased anterior commissure size
Eml1	current symbol	MGI:1915769	Eml1	echinoderm microtubule associated protein like 1	protein coding gene	MP:0008267	abnormal hippocampus CA3 region morphology
Eml1	current symbol	MGI:1915769	Eml1	echinoderm microtubule associated protein like 1	protein coding gene	MP:0008284	abnormal hippocampus pyramidal cell layer
Eml1	current symbol	MGI:1915769	Eml1	echinoderm microtubule associated protein like 1	protein coding gene	MP:0008439	abnormal cortical plate morphology
Eml1	current symbol	MGI:1915769	Eml1	echinoderm microtubule associated protein like 1	protein coding gene	MP:0008457	abnormal cortical intermediate zone morphology
Eml1	current symbol	MGI:1915769	Eml1	echinoderm microtubule associated protein like 1	protein coding gene	MP:0008458	abnormal cortical ventricular zone morphology
Eml1	current symbol	MGI:1915769	Eml1	echinoderm microtubule associated protein like 1	protein coding gene	MP:0008535	enlarged lateral ventricles
Eml1	current symbol	MGI:1915769	Eml1	echinoderm microtubule associated protein like 1	protein coding gene	MP:0009760	abnormal mitotic spindle morphology
Eml1	current symbol	MGI:1915769	Eml1	echinoderm microtubule associated protein like 1	protein coding gene	MP:0009772	abnormal retina development
Eml1	current symbol	MGI:1915769	Eml1	echinoderm microtubule associated protein like 1	protein coding gene	MP:0011110	preweaning lethality, incomplete penetrance
Eml1	current symbol	MGI:1915769	Eml1	echinoderm microtubule associated protein like 1	protein coding gene	MP:0011380	enlarged brain ventricles
Eml1	current symbol	MGI:1915769	Eml1	echinoderm microtubule associated protein like 1	protein coding gene	MP:0011723	ectopic neuron
Eml1	current symbol	MGI:1915769	Eml1	echinoderm microtubule associated protein like 1	protein coding gene	MP:0011724	ectopic cortical neuron
Eml1	current symbol	MGI:1915769	Eml1	echinoderm microtubule associated protein like 1	protein coding gene	MP:0012143	decreased a-wave amplitude
Eml1	current symbol	MGI:1915769	Eml1	echinoderm microtubule associated protein like 1	protein coding gene	MP:0012144	decreased b-wave amplitude
Eml1	current symbol	MGI:1915769	Eml1	echinoderm microtubule associated protein like 1	protein coding gene	MP:0012307	impaired spatial learning
Eml1	current symbol	MGI:1915769	Eml1	echinoderm microtubule associated protein like 1	protein coding gene	MP:0012474	decreased cingulate cortex size
Eml1	current symbol	MGI:1915769	Eml1	echinoderm microtubule associated protein like 1	protein coding gene	MP:0012506	brain atrophy
Eml1	current symbol	MGI:1915769	Eml1	echinoderm microtubule associated protein like 1	protein coding gene	MP:0013278	decreased fasting circulating glucose level
Eml1	current symbol	MGI:1915769	Eml1	echinoderm microtubule associated protein like 1	protein coding gene	MP:0013908	small lateral ventricles
Eml1	current symbol	MGI:1915769	Eml1	echinoderm microtubule associated protein like 1	protein coding gene	MP:0020762	abnormal dorsal subiculum morphology
Eml1	current symbol	MGI:1915769	Eml1	echinoderm microtubule associated protein like 1	protein coding gene	MP:0020813	abnormal photoreceptor outer segment disc membrane morphology
Eml1	current symbol	MGI:1915769	Eml1	echinoderm microtubule associated protein like 1	protein coding gene	MP:0030245	round head
Epha3	current symbol	MGI:99612	Epha3	Eph receptor A3	protein coding gene	MP:0000267	abnormal heart development
Epha3	current symbol	MGI:99612	Epha3	Eph receptor A3	protein coding gene	MP:0000297	abnormal atrioventricular cushion morphology
Epha3	current symbol	MGI:99612	Epha3	Eph receptor A3	protein coding gene	MP:0000598	abnormal liver morphology
Epha3	current symbol	MGI:99612	Epha3	Eph receptor A3	protein coding gene	MP:0000601	small liver
Epha3	current symbol	MGI:99612	Epha3	Eph receptor A3	protein coding gene	MP:0000689	abnormal spleen morphology
Epha3	current symbol	MGI:99612	Epha3	Eph receptor A3	protein coding gene	MP:0000691	enlarged spleen
Epha3	current symbol	MGI:99612	Epha3	Eph receptor A3	protein coding gene	MP:0000692	small spleen
Epha3	current symbol	MGI:99612	Epha3	Eph receptor A3	protein coding gene	MP:0001175	abnormal lung morphology
Epha3	current symbol	MGI:99612	Epha3	Eph receptor A3	protein coding gene	MP:0001258	decreased body length
Epha3	current symbol	MGI:99612	Epha3	Eph receptor A3	protein coding gene	MP:0001399	hyperactivity
Epha3	current symbol	MGI:99612	Epha3	Eph receptor A3	protein coding gene	MP:0001544	abnormal cardiovascular system physiology
Epha3	current symbol	MGI:99612	Epha3	Eph receptor A3	protein coding gene	MP:0001575	cyanosis
Epha3	current symbol	MGI:99612	Epha3	Eph receptor A3	protein coding gene	MP:0002135	abnormal kidney morphology
Epha3	current symbol	MGI:99612	Epha3	Eph receptor A3	protein coding gene	MP:0003068	enlarged kidney
Epha3	current symbol	MGI:99612	Epha3	Eph receptor A3	protein coding gene	MP:0003140	dilated heart atrium
Epha3	current symbol	MGI:99612	Epha3	Eph receptor A3	protein coding gene	MP:0003402	decreased liver weight
Epha3	current symbol	MGI:99612	Epha3	Eph receptor A3	protein coding gene	MP:0003828	pulmonary edema
Epha3	current symbol	MGI:99612	Epha3	Eph receptor A3	protein coding gene	MP:0003896	prolonged PR interval
Epha3	current symbol	MGI:99612	Epha3	Eph receptor A3	protein coding gene	MP:0005202	lethargy
Epha3	current symbol	MGI:99612	Epha3	Eph receptor A3	protein coding gene	MP:0005333	decreased heart rate
Epha3	current symbol	MGI:99612	Epha3	Eph receptor A3	protein coding gene	MP:0006046	atrioventricular valve regurgitation
Epha3	current symbol	MGI:99612	Epha3	Eph receptor A3	protein coding gene	MP:0006137	venoocclusion
Epha3	current symbol	MGI:99612	Epha3	Eph receptor A3	protein coding gene	MP:0006138	congestive heart failure
Epha3	current symbol	MGI:99612	Epha3	Eph receptor A3	protein coding gene	MP:0008825	abnormal cardiac epithelial to mesenchymal transition
Epha3	current symbol	MGI:99612	Epha3	Eph receptor A3	protein coding gene	MP:0010018	pulmonary vascular congestion
Epha3	current symbol	MGI:99612	Epha3	Eph receptor A3	protein coding gene	MP:0010019	liver vascular congestion
Epha3	current symbol	MGI:99612	Epha3	Eph receptor A3	protein coding gene	MP:0010404	ostium primum atrial septal defect
Epha3	current symbol	MGI:99612	Epha3	Eph receptor A3	protein coding gene	MP:0010519	atrioventricular block
Epha3	current symbol	MGI:99612	Epha3	Eph receptor A3	protein coding gene	MP:0010592	abnormal atrioventricular septum morphology
Epha3	current symbol	MGI:99612	Epha3	Eph receptor A3	protein coding gene	MP:0010909	pulmonary alveolar hemorrhage
Epha3	current symbol	MGI:99612	Epha3	Eph receptor A3	protein coding gene	MP:0011090	perinatal lethality, incomplete penetrance
Epha3	current symbol	MGI:99612	Epha3	Eph receptor A3	protein coding gene	MP:0030992	atrioventricular cushion hypoplasia
Epm2aip1	current symbol	MGI:1925031	Epm2aip1	EPM2A interacting protein 1	protein coding gene	MP:0001363	increased anxiety-related response
Epm2aip1	current symbol	MGI:1925031	Epm2aip1	EPM2A interacting protein 1	protein coding gene	MP:0002078	abnormal glucose homeostasis
Epm2aip1	current symbol	MGI:1925031	Epm2aip1	EPM2A interacting protein 1	protein coding gene	MP:0002628	hepatic steatosis
Epm2aip1	current symbol	MGI:1925031	Epm2aip1	EPM2A interacting protein 1	protein coding gene	MP:0003213	decreased susceptibility to age related obesity
Epm2aip1	current symbol	MGI:1925031	Epm2aip1	EPM2A interacting protein 1	protein coding gene	MP:0003383	abnormal gluconeogenesis
Epm2aip1	current symbol	MGI:1925031	Epm2aip1	EPM2A interacting protein 1	protein coding gene	MP:0005292	improved glucose tolerance
Epm2aip1	current symbol	MGI:1925031	Epm2aip1	EPM2A interacting protein 1	protein coding gene	MP:0005438	abnormal glycogen homeostasis
Epm2aip1	current symbol	MGI:1925031	Epm2aip1	EPM2A interacting protein 1	protein coding gene	MP:0005560	decreased circulating glucose level
Epm2aip1	current symbol	MGI:1925031	Epm2aip1	EPM2A interacting protein 1	protein coding gene	MP:0010398	decreased liver glycogen level
Fam117a	current symbol	MGI:2144564	Fam117a	family with sequence similarity 117, member A	protein coding gene	MP:0001488	increased startle reflex
Fam117a	current symbol	MGI:2144564	Fam117a	family with sequence similarity 117, member A	protein coding gene	MP:0009142	decreased prepulse inhibition
Fam168b	current symbol	MGI:2448487	Fam168b	family with sequence similarity 168, member B	protein coding gene
Farp1	current symbol	MGI:2446173	Farp1	FERM, ARH/RhoGEF and pleckstrin domain protein 1	protein coding gene	MP:0001325	abnormal retina morphology
Farp1	current symbol	MGI:2446173	Farp1	FERM, ARH/RhoGEF and pleckstrin domain protein 1	protein coding gene	MP:0001488	increased startle reflex
Farp1	current symbol	MGI:2446173	Farp1	FERM, ARH/RhoGEF and pleckstrin domain protein 1	protein coding gene	MP:0002699	abnormal vitreous body morphology
Farp1	current symbol	MGI:2446173	Farp1	FERM, ARH/RhoGEF and pleckstrin domain protein 1	protein coding gene	MP:0013279	increased fasting circulating glucose level
Fat2	current symbol	MGI:2685369	Fat2	FAT atypical cadherin 2	protein coding gene	MP:0002169	no abnormal phenotype detected
Fbxl18	current symbol	MGI:2444450	Fbxl18	F-box and leucine-rich repeat protein 18	protein coding gene	MP:0001312	abnormal cornea morphology
Fbxl18	current symbol	MGI:2444450	Fbxl18	F-box and leucine-rich repeat protein 18	protein coding gene	MP:0002606	increased basophil cell number
Fbxl18	current symbol	MGI:2444450	Fbxl18	F-box and leucine-rich repeat protein 18	protein coding gene	MP:0005011	increased eosinophil cell number
Fbxl20	current symbol	MGI:1919444	Fbxl20	F-box and leucine-rich repeat protein 20	protein coding gene	MP:0001265	decreased body size
Fbxl20	current symbol	MGI:1919444	Fbxl20	F-box and leucine-rich repeat protein 20	protein coding gene	MP:0002083	premature death
Fbxl20	current symbol	MGI:1919444	Fbxl20	F-box and leucine-rich repeat protein 20	protein coding gene	MP:0002590	increased mean corpuscular volume
Fbxl20	current symbol	MGI:1919444	Fbxl20	F-box and leucine-rich repeat protein 20	protein coding gene	MP:0002599	increased mean platelet volume
Fbxl20	current symbol	MGI:1919444	Fbxl20	F-box and leucine-rich repeat protein 20	protein coding gene	MP:0002920	decreased paired-pulse facilitation
Fbxl20	current symbol	MGI:1919444	Fbxl20	F-box and leucine-rich repeat protein 20	protein coding gene	MP:0004247	small pancreas
Fbxl20	current symbol	MGI:1919444	Fbxl20	F-box and leucine-rich repeat protein 20	protein coding gene	MP:0004753	abnormal miniature excitatory postsynaptic currents
Fbxl20	current symbol	MGI:1919444	Fbxl20	F-box and leucine-rich repeat protein 20	protein coding gene	MP:0011109	lethality throughout fetal growth and development, incomplete penetrance
Fbxl20	current symbol	MGI:1919444	Fbxl20	F-box and leucine-rich repeat protein 20	protein coding gene	MP:0011110	preweaning lethality, incomplete penetrance
Fez2	current symbol	MGI:2675856	Fez2	fasciculation and elongation protein zeta 2	protein coding gene
Fhod3	current symbol	MGI:1925847	Fhod3	formin homology 2 domain containing 3	protein coding gene	MP:0000266	abnormal heart morphology
Fhod3	current symbol	MGI:1925847	Fhod3	formin homology 2 domain containing 3	protein coding gene	MP:0000267	abnormal heart development
Fhod3	current symbol	MGI:1925847	Fhod3	formin homology 2 domain containing 3	protein coding gene	MP:0001698	decreased embryo size
Fhod3	current symbol	MGI:1925847	Fhod3	formin homology 2 domain containing 3	protein coding gene	MP:0001711	abnormal placenta morphology
Fhod3	current symbol	MGI:1925847	Fhod3	formin homology 2 domain containing 3	protein coding gene	MP:0002151	abnormal neural tube morphology
Fhod3	current symbol	MGI:1925847	Fhod3	formin homology 2 domain containing 3	protein coding gene	MP:0002189	abnormal myocardial trabeculae morphology
Fhod3	current symbol	MGI:1925847	Fhod3	formin homology 2 domain containing 3	protein coding gene	MP:0003229	abnormal vitelline vasculature morphology
Fhod3	current symbol	MGI:1925847	Fhod3	formin homology 2 domain containing 3	protein coding gene	MP:0003232	abnormal forebrain development
Fhod3	current symbol	MGI:1925847	Fhod3	formin homology 2 domain containing 3	protein coding gene	MP:0003425	abnormal optic vesicle formation
Fhod3	current symbol	MGI:1925847	Fhod3	formin homology 2 domain containing 3	protein coding gene	MP:0003720	abnormal neural tube closure
Fhod3	current symbol	MGI:1925847	Fhod3	formin homology 2 domain containing 3	protein coding gene	MP:0003864	abnormal midbrain development
Fhod3	current symbol	MGI:1925847	Fhod3	formin homology 2 domain containing 3	protein coding gene	MP:0003984	embryonic growth retardation
Fhod3	current symbol	MGI:1925847	Fhod3	formin homology 2 domain containing 3	protein coding gene	MP:0004085	abnormal heartbeat
Fhod3	current symbol	MGI:1925847	Fhod3	formin homology 2 domain containing 3	protein coding gene	MP:0004086	absent heartbeat
Fhod3	current symbol	MGI:1925847	Fhod3	formin homology 2 domain containing 3	protein coding gene	MP:0005312	pericardial effusion
Fhod3	current symbol	MGI:1925847	Fhod3	formin homology 2 domain containing 3	protein coding gene	MP:0005598	decreased ventricle muscle contractility
Fhod3	current symbol	MGI:1925847	Fhod3	formin homology 2 domain containing 3	protein coding gene	MP:0006108	abnormal hindbrain development
Fhod3	current symbol	MGI:1925847	Fhod3	formin homology 2 domain containing 3	protein coding gene	MP:0009328	delayed heart looping
Fhod3	current symbol	MGI:1925847	Fhod3	formin homology 2 domain containing 3	protein coding gene	MP:0011098	embryonic lethality during organogenesis, complete penetrance
Fhod3	current symbol	MGI:1925847	Fhod3	formin homology 2 domain containing 3	protein coding gene	MP:0011100	preweaning lethality, complete penetrance
Fhod3	current symbol	MGI:1925847	Fhod3	formin homology 2 domain containing 3	protein coding gene	MP:0013294	prenatal lethality prior to heart atrial septation
Flt1	current symbol	MGI:95558	Flt1	FMS-like tyrosine kinase 1	protein coding gene	MP:0000259	abnormal vascular development
Flt1	current symbol	MGI:95558	Flt1	FMS-like tyrosine kinase 1	protein coding gene	MP:0000267	abnormal heart development
Flt1	current symbol	MGI:95558	Flt1	FMS-like tyrosine kinase 1	protein coding gene	MP:0001265	decreased body size
Flt1	current symbol	MGI:95558	Flt1	FMS-like tyrosine kinase 1	protein coding gene	MP:0001614	abnormal blood vessel morphology
Flt1	current symbol	MGI:95558	Flt1	FMS-like tyrosine kinase 1	protein coding gene	MP:0001672	abnormal embryo development
Flt1	current symbol	MGI:95558	Flt1	FMS-like tyrosine kinase 1	protein coding gene	MP:0001700	abnormal embryo turning
Flt1	current symbol	MGI:95558	Flt1	FMS-like tyrosine kinase 1	protein coding gene	MP:0001723	disorganized yolk sac vascular plexus
Flt1	current symbol	MGI:95558	Flt1	FMS-like tyrosine kinase 1	protein coding gene	MP:0001730	embryonic growth arrest
Flt1	current symbol	MGI:95558	Flt1	FMS-like tyrosine kinase 1	protein coding gene	MP:0002067	abnormal sensory capabilities/reflexes/nociception
Flt1	current symbol	MGI:95558	Flt1	FMS-like tyrosine kinase 1	protein coding gene	MP:0002128	abnormal blood circulation
Flt1	current symbol	MGI:95558	Flt1	FMS-like tyrosine kinase 1	protein coding gene	MP:0002169	no abnormal phenotype detected
Flt1	current symbol	MGI:95558	Flt1	FMS-like tyrosine kinase 1	protein coding gene	MP:0003038	decreased myocardial infarct size
Flt1	current symbol	MGI:95558	Flt1	FMS-like tyrosine kinase 1	protein coding gene	MP:0003070	increased vascular permeability
Flt1	current symbol	MGI:95558	Flt1	FMS-like tyrosine kinase 1	protein coding gene	MP:0003224	neuron degeneration
Flt1	current symbol	MGI:95558	Flt1	FMS-like tyrosine kinase 1	protein coding gene	MP:0003229	abnormal vitelline vasculature morphology
Flt1	current symbol	MGI:95558	Flt1	FMS-like tyrosine kinase 1	protein coding gene	MP:0003710	abnormal physiological neovascularization
Flt1	current symbol	MGI:95558	Flt1	FMS-like tyrosine kinase 1	protein coding gene	MP:0003799	impaired macrophage chemotaxis
Flt1	current symbol	MGI:95558	Flt1	FMS-like tyrosine kinase 1	protein coding gene	MP:0004230	abnormal embryonic erythrocyte morphology
Flt1	current symbol	MGI:95558	Flt1	FMS-like tyrosine kinase 1	protein coding gene	MP:0004485	increased response of heart to induced stress
Flt1	current symbol	MGI:95558	Flt1	FMS-like tyrosine kinase 1	protein coding gene	MP:0004787	abnormal dorsal aorta morphology
Flt1	current symbol	MGI:95558	Flt1	FMS-like tyrosine kinase 1	protein coding gene	MP:0005425	increased macrophage cell number
Flt1	current symbol	MGI:95558	Flt1	FMS-like tyrosine kinase 1	protein coding gene	MP:0005542	corneal vascularization
Flt1	current symbol	MGI:95558	Flt1	FMS-like tyrosine kinase 1	protein coding gene	MP:0005601	increased angiogenesis
Flt1	current symbol	MGI:95558	Flt1	FMS-like tyrosine kinase 1	protein coding gene	MP:0006055	abnormal vascular endothelial cell morphology
Flt1	current symbol	MGI:95558	Flt1	FMS-like tyrosine kinase 1	protein coding gene	MP:0011098	embryonic lethality during organogenesis, complete penetrance
Flt1	current symbol	MGI:95558	Flt1	FMS-like tyrosine kinase 1	protein coding gene	MP:0011108	embryonic lethality during organogenesis, incomplete penetrance
Flt1	current symbol	MGI:95558	Flt1	FMS-like tyrosine kinase 1	protein coding gene	MP:0011204	abnormal visceral yolk sac blood island morphology
Flt1	current symbol	MGI:95558	Flt1	FMS-like tyrosine kinase 1	protein coding gene	MP:0012200	increased endothelial cell proliferation
Flt1	current symbol	MGI:95558	Flt1	FMS-like tyrosine kinase 1	protein coding gene	MP:0012717	increased hemangioblast number
Fntb	current symbol	MGI:1861305	Fntb	farnesyltransferase, CAAX box, beta	protein coding gene	MP:0000352	decreased cell proliferation
Fntb	current symbol	MGI:1861305	Fntb	farnesyltransferase, CAAX box, beta	protein coding gene	MP:0000358	abnormal cell morphology
Fntb	current symbol	MGI:1861305	Fntb	farnesyltransferase, CAAX box, beta	protein coding gene	MP:0000379	decreased hair follicle number
Fntb	current symbol	MGI:1861305	Fntb	farnesyltransferase, CAAX box, beta	protein coding gene	MP:0000382	underdeveloped hair follicles
Fntb	current symbol	MGI:1861305	Fntb	farnesyltransferase, CAAX box, beta	protein coding gene	MP:0000383	abnormal hair follicle orientation
Fntb	current symbol	MGI:1861305	Fntb	farnesyltransferase, CAAX box, beta	protein coding gene	MP:0000414	alopecia
Fntb	current symbol	MGI:1861305	Fntb	farnesyltransferase, CAAX box, beta	protein coding gene	MP:0000692	small spleen
Fntb	current symbol	MGI:1861305	Fntb	farnesyltransferase, CAAX box, beta	protein coding gene	MP:0001265	decreased body size
Fntb	current symbol	MGI:1861305	Fntb	farnesyltransferase, CAAX box, beta	protein coding gene	MP:0001545	abnormal hematopoietic system physiology
Fntb	current symbol	MGI:1861305	Fntb	farnesyltransferase, CAAX box, beta	protein coding gene	MP:0001675	abnormal ectoderm development
Fntb	current symbol	MGI:1861305	Fntb	farnesyltransferase, CAAX box, beta	protein coding gene	MP:0002655	abnormal keratinocyte morphology
Fntb	current symbol	MGI:1861305	Fntb	farnesyltransferase, CAAX box, beta	protein coding gene	MP:0002908	delayed wound healing
Fntb	current symbol	MGI:1861305	Fntb	farnesyltransferase, CAAX box, beta	protein coding gene	MP:0003077	abnormal cell cycle
Fntb	current symbol	MGI:1861305	Fntb	farnesyltransferase, CAAX box, beta	protein coding gene	MP:0003179	thrombocytopenia
Fntb	current symbol	MGI:1861305	Fntb	farnesyltransferase, CAAX box, beta	protein coding gene	MP:0003809	abnormal hair shaft morphology
Fntb	current symbol	MGI:1861305	Fntb	farnesyltransferase, CAAX box, beta	protein coding gene	MP:0004502	decreased incidence of tumors by chemical induction
Fntb	current symbol	MGI:1861305	Fntb	farnesyltransferase, CAAX box, beta	protein coding gene	MP:0009584	decreased keratinocyte proliferation
Fntb	current symbol	MGI:1861305	Fntb	farnesyltransferase, CAAX box, beta	protein coding gene	MP:0011098	embryonic lethality during organogenesis, complete penetrance
Fntb	current symbol	MGI:1861305	Fntb	farnesyltransferase, CAAX box, beta	protein coding gene	MP:0011100	preweaning lethality, complete penetrance
Fntb	current symbol	MGI:1861305	Fntb	farnesyltransferase, CAAX box, beta	protein coding gene	MP:0011195	increased hair follicle apoptosis
Fntb	current symbol	MGI:1861305	Fntb	farnesyltransferase, CAAX box, beta	protein coding gene	MP:0011704	decreased fibroblast proliferation
Fntb	current symbol	MGI:1861305	Fntb	farnesyltransferase, CAAX box, beta	protein coding gene	MP:0012113	decreased inner cell mass proliferation
Fry	current symbol	MGI:2443895	Fry	FRY microtubule binding protein	protein coding gene
Fut10	current symbol	MGI:2384748	Fut10	fucosyltransferase 10	protein coding gene
Galnt17	current symbol	MGI:2137594	Galnt17	polypeptide N-acetylgalactosaminyltransferase 17	protein coding gene	MP:0010053	decreased grip strength
Gas7	current symbol	MGI:1202388	Gas7	growth arrest specific 7	protein coding gene	MP:0000063	decreased bone mineral density
Gas7	current symbol	MGI:1202388	Gas7	growth arrest specific 7	protein coding gene	MP:0000748	progressive muscle weakness
Gas7	current symbol	MGI:1202388	Gas7	growth arrest specific 7	protein coding gene	MP:0000939	decreased motor neuron number
Gas7	current symbol	MGI:1202388	Gas7	growth arrest specific 7	protein coding gene	MP:0001053	abnormal neuromuscular synapse morphology
Gas7	current symbol	MGI:1202388	Gas7	growth arrest specific 7	protein coding gene	MP:0001405	impaired coordination
Gas7	current symbol	MGI:1202388	Gas7	growth arrest specific 7	protein coding gene	MP:0002590	increased mean corpuscular volume
Gas7	current symbol	MGI:1202388	Gas7	growth arrest specific 7	protein coding gene	MP:0003081	abnormal soleus morphology
Gas7	current symbol	MGI:1202388	Gas7	growth arrest specific 7	protein coding gene	MP:0004243	abnormal motor nerve collateral sprouting
Gas7	current symbol	MGI:1202388	Gas7	growth arrest specific 7	protein coding gene	MP:0005642	decreased mean corpuscular hemoglobin concentration
Gas7	current symbol	MGI:1202388	Gas7	growth arrest specific 7	protein coding gene	MP:0009401	increased skeletal muscle fiber diameter
Gas7	current symbol	MGI:1202388	Gas7	growth arrest specific 7	protein coding gene	MP:0009409	abnormal skeletal muscle fiber type ratio
Gas7	current symbol	MGI:1202388	Gas7	growth arrest specific 7	protein coding gene	MP:0010024	increased total body fat amount
Gas7	current symbol	MGI:1202388	Gas7	growth arrest specific 7	protein coding gene	MP:0010053	decreased grip strength
Gas7	current symbol	MGI:1202388	Gas7	growth arrest specific 7	protein coding gene	MP:0010124	decreased bone mineral content
Gda	current symbol	MGI:95678	Gda	guanine deaminase	protein coding gene	MP:0000062	increased bone mineral density
Gda	current symbol	MGI:95678	Gda	guanine deaminase	protein coding gene	MP:0000186	decreased circulating HDL cholesterol level
Gda	current symbol	MGI:95678	Gda	guanine deaminase	protein coding gene	MP:0000208	decreased hematocrit
Gda	current symbol	MGI:95678	Gda	guanine deaminase	protein coding gene	MP:0003960	increased lean body mass
Gda	current symbol	MGI:95678	Gda	guanine deaminase	protein coding gene	MP:0005179	decreased circulating cholesterol level
Gda	current symbol	MGI:95678	Gda	guanine deaminase	protein coding gene	MP:0005419	decreased circulating serum albumin level
Gda	current symbol	MGI:95678	Gda	guanine deaminase	protein coding gene	MP:0010025	decreased total body fat amount
Gda	current symbol	MGI:95678	Gda	guanine deaminase	protein coding gene	MP:0010067	increased red blood cell distribution width
Gda	current symbol	MGI:95678	Gda	guanine deaminase	protein coding gene	MP:0010088	decreased circulating fructosamine level
Gda	current symbol	MGI:95678	Gda	guanine deaminase	protein coding gene	MP:0010123	increased bone mineral content
Gda	current symbol	MGI:95678	Gda	guanine deaminase	protein coding gene	MP:0013764	decreased T-helper cell number
Gda	current symbol	MGI:95678	Gda	guanine deaminase	protein coding gene	MP:0013772	increased effector memory T-helper cell number
Git2	current symbol	MGI:1347053	Git2	GIT ArfGAP 2	protein coding gene	MP:0000240	extramedullary hematopoiesis
Git2	current symbol	MGI:1347053	Git2	GIT ArfGAP 2	protein coding gene	MP:0000691	enlarged spleen
Git2	current symbol	MGI:1347053	Git2	GIT ArfGAP 2	protein coding gene	MP:0001861	lung inflammation
Git2	current symbol	MGI:1347053	Git2	GIT ArfGAP 2	protein coding gene	MP:0001973	increased thermal nociceptive threshold
Git2	current symbol	MGI:1347053	Git2	GIT ArfGAP 2	protein coding gene	MP:0002169	no abnormal phenotype detected
Git2	current symbol	MGI:1347053	Git2	GIT ArfGAP 2	protein coding gene	MP:0002333	abnormal lung compliance
Git2	current symbol	MGI:1347053	Git2	GIT ArfGAP 2	protein coding gene	MP:0002415	abnormal neutrophil differentiation
Git2	current symbol	MGI:1347053	Git2	GIT ArfGAP 2	protein coding gene	MP:0002463	abnormal neutrophil physiology
Git2	current symbol	MGI:1347053	Git2	GIT ArfGAP 2	protein coding gene	MP:0005399	increased susceptibility to fungal infection
Git2	current symbol	MGI:1347053	Git2	GIT ArfGAP 2	protein coding gene	MP:0008182	decreased marginal zone B cell number
Git2	current symbol	MGI:1347053	Git2	GIT ArfGAP 2	protein coding gene	MP:0008720	impaired neutrophil chemotaxis
Gm38525	current symbol	MGI:5621410	Gm38525	predicted gene, 38525	protein coding gene
Gm960	current symbol	MGI:2685806	Gm960	predicted gene 960	protein coding gene	MP:0001147	small testis
Gm960	current symbol	MGI:2685806	Gm960	predicted gene 960	protein coding gene	MP:0001930	abnormal meiosis
Gm960	current symbol	MGI:2685806	Gm960	predicted gene 960	protein coding gene	MP:0005159	azoospermia
Gm960	current symbol	MGI:2685806	Gm960	predicted gene 960	protein coding gene	MP:0008261	arrest of male meiosis
Gm960	current symbol	MGI:2685806	Gm960	predicted gene 960	protein coding gene	MP:0009452	abnormal synaptonemal complex
Gm960	current symbol	MGI:2685806	Gm960	predicted gene 960	protein coding gene	MP:0011121	decreased primordial ovarian follicle number
Gm960	current symbol	MGI:2685806	Gm960	predicted gene 960	protein coding gene	MP:0011125	decreased primary ovarian follicle number
Gria1	current symbol	MGI:95808	Gria1	glutamate receptor, ionotropic, AMPA1 (alpha 1)	protein coding gene	MP:0000955	abnormal spinal cord morphology
Gria1	current symbol	MGI:95808	Gria1	glutamate receptor, ionotropic, AMPA1 (alpha 1)	protein coding gene	MP:0001265	decreased body size
Gria1	current symbol	MGI:95808	Gria1	glutamate receptor, ionotropic, AMPA1 (alpha 1)	protein coding gene	MP:0001360	abnormal social investigation
Gria1	current symbol	MGI:95808	Gria1	glutamate receptor, ionotropic, AMPA1 (alpha 1)	protein coding gene	MP:0001363	increased anxiety-related response
Gria1	current symbol	MGI:95808	Gria1	glutamate receptor, ionotropic, AMPA1 (alpha 1)	protein coding gene	MP:0001364	decreased anxiety-related response
Gria1	current symbol	MGI:95808	Gria1	glutamate receptor, ionotropic, AMPA1 (alpha 1)	protein coding gene	MP:0001392	abnormal locomotor behavior
Gria1	current symbol	MGI:95808	Gria1	glutamate receptor, ionotropic, AMPA1 (alpha 1)	protein coding gene	MP:0001399	hyperactivity
Gria1	current symbol	MGI:95808	Gria1	glutamate receptor, ionotropic, AMPA1 (alpha 1)	protein coding gene	MP:0001406	abnormal gait
Gria1	current symbol	MGI:95808	Gria1	glutamate receptor, ionotropic, AMPA1 (alpha 1)	protein coding gene	MP:0001413	abnormal response to new environment
Gria1	current symbol	MGI:95808	Gria1	glutamate receptor, ionotropic, AMPA1 (alpha 1)	protein coding gene	MP:0001415	increased exploration in new environment
Gria1	current symbol	MGI:95808	Gria1	glutamate receptor, ionotropic, AMPA1 (alpha 1)	protein coding gene	MP:0001417	decreased exploration in new environment
Gria1	current symbol	MGI:95808	Gria1	glutamate receptor, ionotropic, AMPA1 (alpha 1)	protein coding gene	MP:0001473	reduced long-term potentiation
Gria1	current symbol	MGI:95808	Gria1	glutamate receptor, ionotropic, AMPA1 (alpha 1)	protein coding gene	MP:0001489	decreased startle reflex
Gria1	current symbol	MGI:95808	Gria1	glutamate receptor, ionotropic, AMPA1 (alpha 1)	protein coding gene	MP:0001899	absent long-term depression
Gria1	current symbol	MGI:95808	Gria1	glutamate receptor, ionotropic, AMPA1 (alpha 1)	protein coding gene	MP:0001900	impaired synaptic plasticity
Gria1	current symbol	MGI:95808	Gria1	glutamate receptor, ionotropic, AMPA1 (alpha 1)	protein coding gene	MP:0002062	abnormal associative learning
Gria1	current symbol	MGI:95808	Gria1	glutamate receptor, ionotropic, AMPA1 (alpha 1)	protein coding gene	MP:0002169	no abnormal phenotype detected
Gria1	current symbol	MGI:95808	Gria1	glutamate receptor, ionotropic, AMPA1 (alpha 1)	protein coding gene	MP:0002207	abnormal long-term potentiation
Gria1	current symbol	MGI:95808	Gria1	glutamate receptor, ionotropic, AMPA1 (alpha 1)	protein coding gene	MP:0002272	abnormal nervous system electrophysiology
Gria1	current symbol	MGI:95808	Gria1	glutamate receptor, ionotropic, AMPA1 (alpha 1)	protein coding gene	MP:0002566	abnormal sexual interaction
Gria1	current symbol	MGI:95808	Gria1	glutamate receptor, ionotropic, AMPA1 (alpha 1)	protein coding gene	MP:0002572	abnormal emotion/affect behavior
Gria1	current symbol	MGI:95808	Gria1	glutamate receptor, ionotropic, AMPA1 (alpha 1)	protein coding gene	MP:0002574	increased vertical activity
Gria1	current symbol	MGI:95808	Gria1	glutamate receptor, ionotropic, AMPA1 (alpha 1)	protein coding gene	MP:0002578	impaired ability to fire action potentials
Gria1	current symbol	MGI:95808	Gria1	glutamate receptor, ionotropic, AMPA1 (alpha 1)	protein coding gene	MP:0002736	abnormal nociception after inflammation
Gria1	current symbol	MGI:95808	Gria1	glutamate receptor, ionotropic, AMPA1 (alpha 1)	protein coding gene	MP:0002757	decreased vertical activity
Gria1	current symbol	MGI:95808	Gria1	glutamate receptor, ionotropic, AMPA1 (alpha 1)	protein coding gene	MP:0002886	abnormal glutamate-mediated receptor currents
Gria1	current symbol	MGI:95808	Gria1	glutamate receptor, ionotropic, AMPA1 (alpha 1)	protein coding gene	MP:0002912	abnormal excitatory postsynaptic potential
Gria1	current symbol	MGI:95808	Gria1	glutamate receptor, ionotropic, AMPA1 (alpha 1)	protein coding gene	MP:0002965	increased circulating serum albumin level
Gria1	current symbol	MGI:95808	Gria1	glutamate receptor, ionotropic, AMPA1 (alpha 1)	protein coding gene	MP:0002968	increased circulating alkaline phosphatase level
Gria1	current symbol	MGI:95808	Gria1	glutamate receptor, ionotropic, AMPA1 (alpha 1)	protein coding gene	MP:0003043	hypoalgesia
Gria1	current symbol	MGI:95808	Gria1	glutamate receptor, ionotropic, AMPA1 (alpha 1)	protein coding gene	MP:0003862	decreased aggression towards male mice
Gria1	current symbol	MGI:95808	Gria1	glutamate receptor, ionotropic, AMPA1 (alpha 1)	protein coding gene	MP:0004753	abnormal miniature excitatory postsynaptic currents
Gria1	current symbol	MGI:95808	Gria1	glutamate receptor, ionotropic, AMPA1 (alpha 1)	protein coding gene	MP:0005322	abnormal serotonin level
Gria1	current symbol	MGI:95808	Gria1	glutamate receptor, ionotropic, AMPA1 (alpha 1)	protein coding gene	MP:0005565	increased blood urea nitrogen level
Gria1	current symbol	MGI:95808	Gria1	glutamate receptor, ionotropic, AMPA1 (alpha 1)	protein coding gene	MP:0006352	decreased glycosylated hemoglobin level
Gria1	current symbol	MGI:95808	Gria1	glutamate receptor, ionotropic, AMPA1 (alpha 1)	protein coding gene	MP:0008143	abnormal dendrite morphology
Gria1	current symbol	MGI:95808	Gria1	glutamate receptor, ionotropic, AMPA1 (alpha 1)	protein coding gene	MP:0008428	abnormal spatial working memory
Gria1	current symbol	MGI:95808	Gria1	glutamate receptor, ionotropic, AMPA1 (alpha 1)	protein coding gene	MP:0008432	abnormal long-term spatial reference memory
Gria1	current symbol	MGI:95808	Gria1	glutamate receptor, ionotropic, AMPA1 (alpha 1)	protein coding gene	MP:0008532	decreased chemical nociceptive threshold
Gria1	current symbol	MGI:95808	Gria1	glutamate receptor, ionotropic, AMPA1 (alpha 1)	protein coding gene	MP:0008806	increased circulating amylase level
Gria1	current symbol	MGI:95808	Gria1	glutamate receptor, ionotropic, AMPA1 (alpha 1)	protein coding gene	MP:0008810	increased circulating iron level
Gria1	current symbol	MGI:95808	Gria1	glutamate receptor, ionotropic, AMPA1 (alpha 1)	protein coding gene	MP:0008911	induced hyperactivity
Gria1	current symbol	MGI:95808	Gria1	glutamate receptor, ionotropic, AMPA1 (alpha 1)	protein coding gene	MP:0009142	decreased prepulse inhibition
Gria1	current symbol	MGI:95808	Gria1	glutamate receptor, ionotropic, AMPA1 (alpha 1)	protein coding gene	MP:0009454	impaired contextual conditioning behavior
Gria1	current symbol	MGI:95808	Gria1	glutamate receptor, ionotropic, AMPA1 (alpha 1)	protein coding gene	MP:0009456	impaired cued conditioning behavior
Gria1	current symbol	MGI:95808	Gria1	glutamate receptor, ionotropic, AMPA1 (alpha 1)	protein coding gene	MP:0009713	enhanced conditioned place preference behavior
Gria1	current symbol	MGI:95808	Gria1	glutamate receptor, ionotropic, AMPA1 (alpha 1)	protein coding gene	MP:0009745	abnormal behavioral response to xenobiotic
Gria1	current symbol	MGI:95808	Gria1	glutamate receptor, ionotropic, AMPA1 (alpha 1)	protein coding gene	MP:0009776	decreased behavioral withdrawal response
Gria1	current symbol	MGI:95808	Gria1	glutamate receptor, ionotropic, AMPA1 (alpha 1)	protein coding gene	MP:0010124	decreased bone mineral content
Gria1	current symbol	MGI:95808	Gria1	glutamate receptor, ionotropic, AMPA1 (alpha 1)	protein coding gene	MP:0011003	reduced AMPA-mediated synaptic currents
Gria1	current symbol	MGI:95808	Gria1	glutamate receptor, ionotropic, AMPA1 (alpha 1)	protein coding gene	MP:0020420	abnormal freezing behavior
Gria1	current symbol	MGI:95808	Gria1	glutamate receptor, ionotropic, AMPA1 (alpha 1)	protein coding gene	MP:0020422	decreased freezing behavior
Gria1	current symbol	MGI:95808	Gria1	glutamate receptor, ionotropic, AMPA1 (alpha 1)	protein coding gene	MP:0020955	increased mechanical nociceptive threshold
Gria1	current symbol	MGI:95808	Gria1	glutamate receptor, ionotropic, AMPA1 (alpha 1)	protein coding gene	MP:0031391	increased locomotor activity
Gsdme	current symbol	MGI:1889850	Gsdme	gasdermin E	protein coding gene	MP:0004401	increased cochlear outer hair cell number
Gsdme	current symbol	MGI:1889850	Gsdme	gasdermin E	protein coding gene	MP:0004402	decreased cochlear outer hair cell number
Gsdme	current symbol	MGI:1889850	Gsdme	gasdermin E	protein coding gene	MP:0005166	decreased susceptibility to injury
Gsdme	current symbol	MGI:1889850	Gsdme	gasdermin E	protein coding gene	MP:0010087	increased circulating fructosamine level
Gse1	current symbol	MGI:1098275	Gse1	genetic suppressor element 1, coiled-coil protein	protein coding gene	MP:0000063	decreased bone mineral density
Gse1	current symbol	MGI:1098275	Gse1	genetic suppressor element 1, coiled-coil protein	protein coding gene	MP:0001262	decreased body weight
Gse1	current symbol	MGI:1098275	Gse1	genetic suppressor element 1, coiled-coil protein	protein coding gene	MP:0002875	decreased erythrocyte cell number
Gse1	current symbol	MGI:1098275	Gse1	genetic suppressor element 1, coiled-coil protein	protein coding gene	MP:0002896	abnormal bone mineralization
Gse1	current symbol	MGI:1098275	Gse1	genetic suppressor element 1, coiled-coil protein	protein coding gene	MP:0002968	increased circulating alkaline phosphatase level
Gse1	current symbol	MGI:1098275	Gse1	genetic suppressor element 1, coiled-coil protein	protein coding gene	MP:0005419	decreased circulating serum albumin level
Gse1	current symbol	MGI:1098275	Gse1	genetic suppressor element 1, coiled-coil protein	protein coding gene	MP:0005567	decreased circulating total protein level
Gse1	current symbol	MGI:1098275	Gse1	genetic suppressor element 1, coiled-coil protein	protein coding gene	MP:0005568	increased circulating total protein level
H4c4	current symbol	MGI:2448423	H4c4	H4 clustered histone 4	protein coding gene
Hc	current symbol	MGI:96031	Hc	hemolytic complement	protein coding gene	MP:0001952	increased airway responsiveness
Hc	current symbol	MGI:96031	Hc	hemolytic complement	protein coding gene	MP:0002169	no abnormal phenotype detected
Hc	current symbol	MGI:96031	Hc	hemolytic complement	protein coding gene	MP:0002412	increased susceptibility to bacterial infection
Hc	current symbol	MGI:96031	Hc	hemolytic complement	protein coding gene	MP:0003333	liver fibrosis
Hc	current symbol	MGI:96031	Hc	hemolytic complement	protein coding gene	MP:0005166	decreased susceptibility to injury
Hc	current symbol	MGI:96031	Hc	hemolytic complement	protein coding gene	MP:0010053	decreased grip strength
Hc	current symbol	MGI:96031	Hc	hemolytic complement	protein coding gene	MP:0013278	decreased fasting circulating glucose level
Hgf	current symbol	MGI:96079	Hgf	hepatocyte growth factor	protein coding gene	MP:0000043	organ of Corti degeneration
Hgf	current symbol	MGI:96079	Hgf	hepatocyte growth factor	protein coding gene	MP:0000048	abnormal stria vascularis morphology
Hgf	current symbol	MGI:96079	Hgf	hepatocyte growth factor	protein coding gene	MP:0000598	abnormal liver morphology
Hgf	current symbol	MGI:96079	Hgf	hepatocyte growth factor	protein coding gene	MP:0000600	liver hypoplasia
Hgf	current symbol	MGI:96079	Hgf	hepatocyte growth factor	protein coding gene	MP:0000601	small liver
Hgf	current symbol	MGI:96079	Hgf	hepatocyte growth factor	protein coding gene	MP:0000602	dilated liver sinusoidal space
Hgf	current symbol	MGI:96079	Hgf	hepatocyte growth factor	protein coding gene	MP:0000607	abnormal hepatocyte morphology
Hgf	current symbol	MGI:96079	Hgf	hepatocyte growth factor	protein coding gene	MP:0000608	dissociated hepatocytes
Hgf	current symbol	MGI:96079	Hgf	hepatocyte growth factor	protein coding gene	MP:0001634	internal hemorrhage
Hgf	current symbol	MGI:96079	Hgf	hepatocyte growth factor	protein coding gene	MP:0001636	irregular heartbeat
Hgf	current symbol	MGI:96079	Hgf	hepatocyte growth factor	protein coding gene	MP:0001698	decreased embryo size
Hgf	current symbol	MGI:96079	Hgf	hepatocyte growth factor	protein coding gene	MP:0001711	abnormal placenta morphology
Hgf	current symbol	MGI:96079	Hgf	hepatocyte growth factor	protein coding gene	MP:0001713	decreased trophoblast giant cell number
Hgf	current symbol	MGI:96079	Hgf	hepatocyte growth factor	protein coding gene	MP:0002875	decreased erythrocyte cell number
Hgf	current symbol	MGI:96079	Hgf	hepatocyte growth factor	protein coding gene	MP:0004001	decreased hepatocyte proliferation
Hgf	current symbol	MGI:96079	Hgf	hepatocyte growth factor	protein coding gene	MP:0004259	small placenta
Hgf	current symbol	MGI:96079	Hgf	hepatocyte growth factor	protein coding gene	MP:0004300	abnormal organ of Corti supporting cell morphology
Hgf	current symbol	MGI:96079	Hgf	hepatocyte growth factor	protein coding gene	MP:0004364	thin stria vascularis
Hgf	current symbol	MGI:96079	Hgf	hepatocyte growth factor	protein coding gene	MP:0004367	abnormal strial intermediate cell morphology
Hgf	current symbol	MGI:96079	Hgf	hepatocyte growth factor	protein coding gene	MP:0004402	decreased cochlear outer hair cell number
Hgf	current symbol	MGI:96079	Hgf	hepatocyte growth factor	protein coding gene	MP:0004404	cochlear outer hair cell degeneration
Hgf	current symbol	MGI:96079	Hgf	hepatocyte growth factor	protein coding gene	MP:0004411	decreased endocochlear potential
Hgf	current symbol	MGI:96079	Hgf	hepatocyte growth factor	protein coding gene	MP:0004736	abnormal distortion product otoacoustic emission
Hgf	current symbol	MGI:96079	Hgf	hepatocyte growth factor	protein coding gene	MP:0004864	spiral ligament degeneration
Hgf	current symbol	MGI:96079	Hgf	hepatocyte growth factor	protein coding gene	MP:0005517	impaired liver regeneration
Hgf	current symbol	MGI:96079	Hgf	hepatocyte growth factor	protein coding gene	MP:0006325	impaired hearing
Hgf	current symbol	MGI:96079	Hgf	hepatocyte growth factor	protein coding gene	MP:0008803	abnormal placental labyrinth vasculature morphology
Hgf	current symbol	MGI:96079	Hgf	hepatocyte growth factor	protein coding gene	MP:0009431	decreased fetal weight
Hgf	current symbol	MGI:96079	Hgf	hepatocyte growth factor	protein coding gene	MP:0011099	lethality throughout fetal growth and development, complete penetrance
Hgf	current symbol	MGI:96079	Hgf	hepatocyte growth factor	protein coding gene	MP:0011527	disorganized placental labyrinth
Hivep1	current symbol	MGI:96100	Hivep1	human immunodeficiency virus type I enhancer binding protein 1	protein coding gene	MP:0000266	abnormal heart morphology
Hivep1	current symbol	MGI:96100	Hivep1	human immunodeficiency virus type I enhancer binding protein 1	protein coding gene	MP:0000274	enlarged heart
Hivep1	current symbol	MGI:96100	Hivep1	human immunodeficiency virus type I enhancer binding protein 1	protein coding gene	MP:0002833	increased heart weight
Hivep1	current symbol	MGI:96100	Hivep1	human immunodeficiency virus type I enhancer binding protein 1	protein coding gene	MP:0011110	preweaning lethality, incomplete penetrance
Hmcn1	current symbol	MGI:2685047	Hmcn1	hemicentin 1	protein coding gene	MP:0001304	cataract
Hmcn1	current symbol	MGI:2685047	Hmcn1	hemicentin 1	protein coding gene	MP:0001399	hyperactivity
Hmcn1	current symbol	MGI:2685047	Hmcn1	hemicentin 1	protein coding gene	MP:0002169	no abnormal phenotype detected
Hmcn1	current symbol	MGI:2685047	Hmcn1	hemicentin 1	protein coding gene	MP:0003406	failure of zygotic cell division
Hmcn1	current symbol	MGI:2685047	Hmcn1	hemicentin 1	protein coding gene	MP:0008259	abnormal optic disk morphology
Hmcn1	current symbol	MGI:2685047	Hmcn1	hemicentin 1	protein coding gene	MP:0011094	embryonic lethality before implantation, complete penetrance
Il4i1	current symbol	MGI:109552	Il4i1	interleukin 4 induced 1	protein coding gene	MP:0001454	abnormal cued conditioning behavior
Il4i1	current symbol	MGI:109552	Il4i1	interleukin 4 induced 1	protein coding gene	MP:0005628	decreased circulating potassium level
Il4i1	current symbol	MGI:109552	Il4i1	interleukin 4 induced 1	protein coding gene	MP:0011110	preweaning lethality, incomplete penetrance
Il4i1	current symbol	MGI:109552	Il4i1	interleukin 4 induced 1	protein coding gene	MP:0011886	increased circulating lipase level
Ilvbl	current symbol	MGI:1351911	Ilvbl	ilvB (bacterial acetolactate synthase)-like	protein coding gene
Iqsec3	current symbol	MGI:2677208	Iqsec3	IQ motif and Sec7 domain 3	protein coding gene	MP:0000063	decreased bone mineral density
Iqsec3	current symbol	MGI:2677208	Iqsec3	IQ motif and Sec7 domain 3	protein coding gene	MP:0001258	decreased body length
Iqsec3	current symbol	MGI:2677208	Iqsec3	IQ motif and Sec7 domain 3	protein coding gene	MP:0001402	decreased locomotor activity
Iqsec3	current symbol	MGI:2677208	Iqsec3	IQ motif and Sec7 domain 3	protein coding gene	MP:0003733	abnormal retina inner nuclear layer morphology
Iqsec3	current symbol	MGI:2677208	Iqsec3	IQ motif and Sec7 domain 3	protein coding gene	MP:0003961	decreased lean body mass
Iqsec3	current symbol	MGI:2677208	Iqsec3	IQ motif and Sec7 domain 3	protein coding gene	MP:0005293	impaired glucose tolerance
Iqsec3	current symbol	MGI:2677208	Iqsec3	IQ motif and Sec7 domain 3	protein coding gene	MP:0009142	decreased prepulse inhibition
Iqsec3	current symbol	MGI:2677208	Iqsec3	IQ motif and Sec7 domain 3	protein coding gene	MP:0010024	increased total body fat amount
Iqsec3	current symbol	MGI:2677208	Iqsec3	IQ motif and Sec7 domain 3	protein coding gene	MP:0010124	decreased bone mineral content
Iqsec3	current symbol	MGI:2677208	Iqsec3	IQ motif and Sec7 domain 3	protein coding gene	MP:0011965	decreased total retina thickness
Iqsec3	current symbol	MGI:2677208	Iqsec3	IQ motif and Sec7 domain 3	protein coding gene	MP:0013279	increased fasting circulating glucose level
Iqsec3	current symbol	MGI:2677208	Iqsec3	IQ motif and Sec7 domain 3	protein coding gene	MP:0020870	decreased thigmotaxis
Isoc1	current symbol	MGI:1913557	Isoc1	isochorismatase domain containing 1	protein coding gene
Itga9	current symbol	MGI:104756	Itga9	integrin alpha 9	protein coding gene	MP:0001732	postnatal growth retardation
Itga9	current symbol	MGI:104756	Itga9	integrin alpha 9	protein coding gene	MP:0001952	increased airway responsiveness
Itga9	current symbol	MGI:104756	Itga9	integrin alpha 9	protein coding gene	MP:0001954	respiratory distress
Itga9	current symbol	MGI:104756	Itga9	integrin alpha 9	protein coding gene	MP:0002132	abnormal respiratory system morphology
Itga9	current symbol	MGI:104756	Itga9	integrin alpha 9	protein coding gene	MP:0002133	abnormal respiratory system physiology
Itga9	current symbol	MGI:104756	Itga9	integrin alpha 9	protein coding gene	MP:0002169	no abnormal phenotype detected
Itga9	current symbol	MGI:104756	Itga9	integrin alpha 9	protein coding gene	MP:0003659	abnormal lymph circulation
Itga9	current symbol	MGI:104756	Itga9	integrin alpha 9	protein coding gene	MP:0003660	chylothorax
Itga9	current symbol	MGI:104756	Itga9	integrin alpha 9	protein coding gene	MP:0005023	abnormal wound healing
Itga9	current symbol	MGI:104756	Itga9	integrin alpha 9	protein coding gene	MP:0005543	decreased cornea thickness
Itga9	current symbol	MGI:104756	Itga9	integrin alpha 9	protein coding gene	MP:0006000	abnormal corneal epithelium morphology
Itga9	current symbol	MGI:104756	Itga9	integrin alpha 9	protein coding gene	MP:0011085	postnatal lethality, complete penetrance
Itga9	current symbol	MGI:104756	Itga9	integrin alpha 9	protein coding gene	MP:0020855	decreased corneal epithelium thickness
Kank1	current symbol	MGI:2147707	Kank1	KN motif and ankyrin repeat domains 1	protein coding gene	MP:0009142	decreased prepulse inhibition
Kank1	current symbol	MGI:2147707	Kank1	KN motif and ankyrin repeat domains 1	protein coding gene	MP:0011110	preweaning lethality, incomplete penetrance
Kank1	current symbol	MGI:2147707	Kank1	KN motif and ankyrin repeat domains 1	protein coding gene	MP:0011960	abnormal eye anterior chamber depth
Kank1	current symbol	MGI:2147707	Kank1	KN motif and ankyrin repeat domains 1	protein coding gene	MP:0011962	increased cornea thickness
Kctd3	current symbol	MGI:2444629	Kctd3	potassium channel tetramerisation domain containing 3	protein coding gene	MP:0001697	abnormal embryo size
Kctd3	current symbol	MGI:2444629	Kctd3	potassium channel tetramerisation domain containing 3	protein coding gene	MP:0001785	edema
Kctd3	current symbol	MGI:2444629	Kctd3	potassium channel tetramerisation domain containing 3	protein coding gene	MP:0002092	abnormal eye morphology
Kctd3	current symbol	MGI:2444629	Kctd3	potassium channel tetramerisation domain containing 3	protein coding gene	MP:0005562	decreased mean corpuscular hemoglobin
Kctd3	current symbol	MGI:2444629	Kctd3	potassium channel tetramerisation domain containing 3	protein coding gene	MP:0011100	preweaning lethality, complete penetrance
Kctd3	current symbol	MGI:2444629	Kctd3	potassium channel tetramerisation domain containing 3	protein coding gene	MP:0011874	enlarged urinary bladder
Kif5c	current symbol	MGI:1098269	Kif5c	kinesin family member 5C	protein coding gene	MP:0000774	decreased brain size
Kif5c	current symbol	MGI:1098269	Kif5c	kinesin family member 5C	protein coding gene	MP:0000939	decreased motor neuron number
Kif5c	current symbol	MGI:1098269	Kif5c	kinesin family member 5C	protein coding gene	MP:0002169	no abnormal phenotype detected
Kif5c	current symbol	MGI:1098269	Kif5c	kinesin family member 5C	protein coding gene	MP:0005011	increased eosinophil cell number
Kif5c	current symbol	MGI:1098269	Kif5c	kinesin family member 5C	protein coding gene	MP:0005016	decreased lymphocyte cell number
Kif5c	current symbol	MGI:1098269	Kif5c	kinesin family member 5C	protein coding gene	MP:0005568	increased circulating total protein level
Kif5c	current symbol	MGI:1098269	Kif5c	kinesin family member 5C	protein coding gene	MP:0006006	increased sensory neuron number
Kif5c	current symbol	MGI:1098269	Kif5c	kinesin family member 5C	protein coding gene	MP:0008546	abnormal vesicle-mediated transport
Klrb1	current symbol	MGI:96877	Klrb1	killer cell lectin-like receptor subfamily B member 1	protein coding gene	MP:0000221	decreased leukocyte cell number
Klrb1	current symbol	MGI:96877	Klrb1	killer cell lectin-like receptor subfamily B member 1	protein coding gene	MP:0000598	abnormal liver morphology
Klrb1	current symbol	MGI:96877	Klrb1	killer cell lectin-like receptor subfamily B member 1	protein coding gene	MP:0002059	abnormal seminal vesicle morphology
Klrb1	current symbol	MGI:96877	Klrb1	killer cell lectin-like receptor subfamily B member 1	protein coding gene	MP:0002135	abnormal kidney morphology
Klrb1	current symbol	MGI:96877	Klrb1	killer cell lectin-like receptor subfamily B member 1	protein coding gene	MP:0008173	increased follicular B cell number
Klrb1	current symbol	MGI:96877	Klrb1	killer cell lectin-like receptor subfamily B member 1	protein coding gene	MP:0008528	polycystic kidney
Klrb1	current symbol	MGI:96877	Klrb1	killer cell lectin-like receptor subfamily B member 1	protein coding gene	MP:0009476	enlarged cecum
Klrb1	current symbol	MGI:96877	Klrb1	killer cell lectin-like receptor subfamily B member 1	protein coding gene	MP:0010052	increased grip strength
Klrb1	current symbol	MGI:96877	Klrb1	killer cell lectin-like receptor subfamily B member 1	protein coding gene	MP:0010574	dilated aorta
Lama3	current symbol	MGI:99909	Lama3	laminin, alpha 3	protein coding gene	MP:0000383	abnormal hair follicle orientation
Lama3	current symbol	MGI:99909	Lama3	laminin, alpha 3	protein coding gene	MP:0000579	abnormal nail morphology
Lama3	current symbol	MGI:99909	Lama3	laminin, alpha 3	protein coding gene	MP:0001200	thick skin
Lama3	current symbol	MGI:99909	Lama3	laminin, alpha 3	protein coding gene	MP:0001208	blistering
Lama3	current symbol	MGI:99909	Lama3	laminin, alpha 3	protein coding gene	MP:0001216	abnormal epidermal layer morphology
Lama3	current symbol	MGI:99909	Lama3	laminin, alpha 3	protein coding gene	MP:0001231	abnormal epidermis stratum basale morphology
Lama3	current symbol	MGI:99909	Lama3	laminin, alpha 3	protein coding gene	MP:0001235	disorganized suprabasal layer
Lama3	current symbol	MGI:99909	Lama3	laminin, alpha 3	protein coding gene	MP:0001262	decreased body weight
Lama3	current symbol	MGI:99909	Lama3	laminin, alpha 3	protein coding gene	MP:0001265	decreased body size
Lama3	current symbol	MGI:99909	Lama3	laminin, alpha 3	protein coding gene	MP:0001861	lung inflammation
Lama3	current symbol	MGI:99909	Lama3	laminin, alpha 3	protein coding gene	MP:0002576	abnormal enamel morphology
Lama3	current symbol	MGI:99909	Lama3	laminin, alpha 3	protein coding gene	MP:0002650	abnormal ameloblast morphology
Lama3	current symbol	MGI:99909	Lama3	laminin, alpha 3	protein coding gene	MP:0002691	small stomach
Lama3	current symbol	MGI:99909	Lama3	laminin, alpha 3	protein coding gene	MP:0004947	skin inflammation
Lama3	current symbol	MGI:99909	Lama3	laminin, alpha 3	protein coding gene	MP:0005166	decreased susceptibility to injury
Lama3	current symbol	MGI:99909	Lama3	laminin, alpha 3	protein coding gene	MP:0008469	abnormal protein level
Lama3	current symbol	MGI:99909	Lama3	laminin, alpha 3	protein coding gene	MP:0008721	abnormal chemokine level
Lama3	current symbol	MGI:99909	Lama3	laminin, alpha 3	protein coding gene	MP:0008752	abnormal tumor necrosis factor level
Lama3	current symbol	MGI:99909	Lama3	laminin, alpha 3	protein coding gene	MP:0008854	bleb
Lama3	current symbol	MGI:99909	Lama3	laminin, alpha 3	protein coding gene	MP:0009932	skin fibrosis
Lama3	current symbol	MGI:99909	Lama3	laminin, alpha 3	protein coding gene	MP:0010936	decreased airway resistance
Lama3	current symbol	MGI:99909	Lama3	laminin, alpha 3	protein coding gene	MP:0010950	abnormal lung hysteresivity
Lama3	current symbol	MGI:99909	Lama3	laminin, alpha 3	protein coding gene	MP:0011085	postnatal lethality, complete penetrance
Lama3	current symbol	MGI:99909	Lama3	laminin, alpha 3	protein coding gene	MP:0011160	dermal-epidermal separation
Lama3	current symbol	MGI:99909	Lama3	laminin, alpha 3	protein coding gene	MP:0014226	abnormal alveolar macrophage physiology
Lama3	current symbol	MGI:99909	Lama3	laminin, alpha 3	protein coding gene	MP:0014228	increased alveolar macrophage number
Lama3	current symbol	MGI:99909	Lama3	laminin, alpha 3	protein coding gene	MP:0020253	increased collagen level
Lama3	current symbol	MGI:99909	Lama3	laminin, alpha 3	protein coding gene	MP:0020344	abnormal susceptibility to injury induced morbidity/mortality
Lmod1	current symbol	MGI:2135671	Lmod1	leiomodin 1 (smooth muscle)	protein coding gene
Lmx1b	current symbol	MGI:1100513	Lmx1b	LIM homeobox transcription factor 1 beta	protein coding gene	MP:0000077	abnormal interparietal bone morphology
Lmx1b	current symbol	MGI:1100513	Lmx1b	LIM homeobox transcription factor 1 beta	protein coding gene	MP:0000084	abnormal fontanelle morphology
Lmx1b	current symbol	MGI:1100513	Lmx1b	LIM homeobox transcription factor 1 beta	protein coding gene	MP:0000164	abnormal cartilage development
Lmx1b	current symbol	MGI:1100513	Lmx1b	LIM homeobox transcription factor 1 beta	protein coding gene	MP:0000574	abnormal foot pad morphology
Lmx1b	current symbol	MGI:1100513	Lmx1b	LIM homeobox transcription factor 1 beta	protein coding gene	MP:0000788	abnormal cerebral cortex morphology
Lmx1b	current symbol	MGI:1100513	Lmx1b	LIM homeobox transcription factor 1 beta	protein coding gene	MP:0000849	abnormal cerebellum morphology
Lmx1b	current symbol	MGI:1100513	Lmx1b	LIM homeobox transcription factor 1 beta	protein coding gene	MP:0000850	absent cerebellum
Lmx1b	current symbol	MGI:1100513	Lmx1b	LIM homeobox transcription factor 1 beta	protein coding gene	MP:0000852	small cerebellum
Lmx1b	current symbol	MGI:1100513	Lmx1b	LIM homeobox transcription factor 1 beta	protein coding gene	MP:0000904	abnormal superior colliculus morphology
Lmx1b	current symbol	MGI:1100513	Lmx1b	LIM homeobox transcription factor 1 beta	protein coding gene	MP:0000913	abnormal brain development
Lmx1b	current symbol	MGI:1100513	Lmx1b	LIM homeobox transcription factor 1 beta	protein coding gene	MP:0000939	decreased motor neuron number
Lmx1b	current symbol	MGI:1100513	Lmx1b	LIM homeobox transcription factor 1 beta	protein coding gene	MP:0000968	abnormal sensory neuron innervation pattern
Lmx1b	current symbol	MGI:1100513	Lmx1b	LIM homeobox transcription factor 1 beta	protein coding gene	MP:0001296	macrophthalmia
Lmx1b	current symbol	MGI:1100513	Lmx1b	LIM homeobox transcription factor 1 beta	protein coding gene	MP:0001297	microphthalmia
Lmx1b	current symbol	MGI:1100513	Lmx1b	LIM homeobox transcription factor 1 beta	protein coding gene	MP:0001303	abnormal lens morphology
Lmx1b	current symbol	MGI:1100513	Lmx1b	LIM homeobox transcription factor 1 beta	protein coding gene	MP:0001306	small lens
Lmx1b	current symbol	MGI:1100513	Lmx1b	LIM homeobox transcription factor 1 beta	protein coding gene	MP:0001312	abnormal cornea morphology
Lmx1b	current symbol	MGI:1100513	Lmx1b	LIM homeobox transcription factor 1 beta	protein coding gene	MP:0001314	corneal opacity
Lmx1b	current symbol	MGI:1100513	Lmx1b	LIM homeobox transcription factor 1 beta	protein coding gene	MP:0001316	corneal scarring
Lmx1b	current symbol	MGI:1100513	Lmx1b	LIM homeobox transcription factor 1 beta	protein coding gene	MP:0001319	irregularly shaped pupil
Lmx1b	current symbol	MGI:1100513	Lmx1b	LIM homeobox transcription factor 1 beta	protein coding gene	MP:0001322	abnormal iris morphology
Lmx1b	current symbol	MGI:1100513	Lmx1b	LIM homeobox transcription factor 1 beta	protein coding gene	MP:0001330	abnormal optic nerve morphology
Lmx1b	current symbol	MGI:1100513	Lmx1b	LIM homeobox transcription factor 1 beta	protein coding gene	MP:0001364	decreased anxiety-related response
Lmx1b	current symbol	MGI:1100513	Lmx1b	LIM homeobox transcription factor 1 beta	protein coding gene	MP:0001375	abnormal mating preference
Lmx1b	current symbol	MGI:1100513	Lmx1b	LIM homeobox transcription factor 1 beta	protein coding gene	MP:0001436	abnormal suckling behavior
Lmx1b	current symbol	MGI:1100513	Lmx1b	LIM homeobox transcription factor 1 beta	protein coding gene	MP:0001469	abnormal contextual conditioning behavior
Lmx1b	current symbol	MGI:1100513	Lmx1b	LIM homeobox transcription factor 1 beta	protein coding gene	MP:0001898	abnormal long-term depression
Lmx1b	current symbol	MGI:1100513	Lmx1b	LIM homeobox transcription factor 1 beta	protein coding gene	MP:0002084	abnormal developmental patterning
Lmx1b	current symbol	MGI:1100513	Lmx1b	LIM homeobox transcription factor 1 beta	protein coding gene	MP:0002092	abnormal eye morphology
Lmx1b	current symbol	MGI:1100513	Lmx1b	LIM homeobox transcription factor 1 beta	protein coding gene	MP:0002135	abnormal kidney morphology
Lmx1b	current symbol	MGI:1100513	Lmx1b	LIM homeobox transcription factor 1 beta	protein coding gene	MP:0002169	no abnormal phenotype detected
Lmx1b	current symbol	MGI:1100513	Lmx1b	LIM homeobox transcription factor 1 beta	protein coding gene	MP:0002207	abnormal long-term potentiation
Lmx1b	current symbol	MGI:1100513	Lmx1b	LIM homeobox transcription factor 1 beta	protein coding gene	MP:0002705	dilated renal tubule
Lmx1b	current symbol	MGI:1100513	Lmx1b	LIM homeobox transcription factor 1 beta	protein coding gene	MP:0002835	abnormal cranial suture morphology
Lmx1b	current symbol	MGI:1100513	Lmx1b	LIM homeobox transcription factor 1 beta	protein coding gene	MP:0002871	albuminuria
Lmx1b	current symbol	MGI:1100513	Lmx1b	LIM homeobox transcription factor 1 beta	protein coding gene	MP:0002882	abnormal neuron morphology
Lmx1b	current symbol	MGI:1100513	Lmx1b	LIM homeobox transcription factor 1 beta	protein coding gene	MP:0002892	decreased superior colliculus size
Lmx1b	current symbol	MGI:1100513	Lmx1b	LIM homeobox transcription factor 1 beta	protein coding gene	MP:0002932	abnormal joint morphology
Lmx1b	current symbol	MGI:1100513	Lmx1b	LIM homeobox transcription factor 1 beta	protein coding gene	MP:0002989	small kidney
Lmx1b	current symbol	MGI:1100513	Lmx1b	LIM homeobox transcription factor 1 beta	protein coding gene	MP:0003073	abnormal metacarpal bone morphology
Lmx1b	current symbol	MGI:1100513	Lmx1b	LIM homeobox transcription factor 1 beta	protein coding gene	MP:0003237	abnormal lens epithelium morphology
Lmx1b	current symbol	MGI:1100513	Lmx1b	LIM homeobox transcription factor 1 beta	protein coding gene	MP:0003243	abnormal dopaminergic neuron morphology
Lmx1b	current symbol	MGI:1100513	Lmx1b	LIM homeobox transcription factor 1 beta	protein coding gene	MP:0003606	kidney failure
Lmx1b	current symbol	MGI:1100513	Lmx1b	LIM homeobox transcription factor 1 beta	protein coding gene	MP:0003687	abnormal intraocular muscle morphology
Lmx1b	current symbol	MGI:1100513	Lmx1b	LIM homeobox transcription factor 1 beta	protein coding gene	MP:0003877	abnormal serotonergic neuron morphology
Lmx1b	current symbol	MGI:1100513	Lmx1b	LIM homeobox transcription factor 1 beta	protein coding gene	MP:0003990	decreased neurotransmitter release
Lmx1b	current symbol	MGI:1100513	Lmx1b	LIM homeobox transcription factor 1 beta	protein coding gene	MP:0004096	abnormal midbrain-hindbrain boundary development
Lmx1b	current symbol	MGI:1100513	Lmx1b	LIM homeobox transcription factor 1 beta	protein coding gene	MP:0004221	abnormal iridocorneal angle
Lmx1b	current symbol	MGI:1100513	Lmx1b	LIM homeobox transcription factor 1 beta	protein coding gene	MP:0004224	absent trabecular meshwork
Lmx1b	current symbol	MGI:1100513	Lmx1b	LIM homeobox transcription factor 1 beta	protein coding gene	MP:0004284	abnormal Descemet membrane morphology
Lmx1b	current symbol	MGI:1100513	Lmx1b	LIM homeobox transcription factor 1 beta	protein coding gene	MP:0004343	small scapula
Lmx1b	current symbol	MGI:1100513	Lmx1b	LIM homeobox transcription factor 1 beta	protein coding gene	MP:0004360	absent ulna
Lmx1b	current symbol	MGI:1100513	Lmx1b	LIM homeobox transcription factor 1 beta	protein coding gene	MP:0004443	absent supraoccipital bone
Lmx1b	current symbol	MGI:1100513	Lmx1b	LIM homeobox transcription factor 1 beta	protein coding gene	MP:0004508	abnormal pectoral girdle bone morphology
Lmx1b	current symbol	MGI:1100513	Lmx1b	LIM homeobox transcription factor 1 beta	protein coding gene	MP:0004688	absent ilium
Lmx1b	current symbol	MGI:1100513	Lmx1b	LIM homeobox transcription factor 1 beta	protein coding gene	MP:0004694	absent patella
Lmx1b	current symbol	MGI:1100513	Lmx1b	LIM homeobox transcription factor 1 beta	protein coding gene	MP:0004861	abnormal Raphe nucleus morphology
Lmx1b	current symbol	MGI:1100513	Lmx1b	LIM homeobox transcription factor 1 beta	protein coding gene	MP:0004981	decreased neuronal precursor cell number
Lmx1b	current symbol	MGI:1100513	Lmx1b	LIM homeobox transcription factor 1 beta	protein coding gene	MP:0005099	abnormal ciliary body morphology
Lmx1b	current symbol	MGI:1100513	Lmx1b	LIM homeobox transcription factor 1 beta	protein coding gene	MP:0005193	abnormal anterior eye segment morphology
Lmx1b	current symbol	MGI:1100513	Lmx1b	LIM homeobox transcription factor 1 beta	protein coding gene	MP:0005202	lethargy
Lmx1b	current symbol	MGI:1100513	Lmx1b	LIM homeobox transcription factor 1 beta	protein coding gene	MP:0005208	abnormal iris stroma morphology
Lmx1b	current symbol	MGI:1100513	Lmx1b	LIM homeobox transcription factor 1 beta	protein coding gene	MP:0005258	ocular hypertension
Lmx1b	current symbol	MGI:1100513	Lmx1b	LIM homeobox transcription factor 1 beta	protein coding gene	MP:0005264	glomerulosclerosis
Lmx1b	current symbol	MGI:1100513	Lmx1b	LIM homeobox transcription factor 1 beta	protein coding gene	MP:0005298	abnormal clavicle morphology
Lmx1b	current symbol	MGI:1100513	Lmx1b	LIM homeobox transcription factor 1 beta	protein coding gene	MP:0005300	abnormal corneal stroma morphology
Lmx1b	current symbol	MGI:1100513	Lmx1b	LIM homeobox transcription factor 1 beta	protein coding gene	MP:0005301	abnormal corneal endothelium morphology
Lmx1b	current symbol	MGI:1100513	Lmx1b	LIM homeobox transcription factor 1 beta	protein coding gene	MP:0005325	abnormal renal glomerulus morphology
Lmx1b	current symbol	MGI:1100513	Lmx1b	LIM homeobox transcription factor 1 beta	protein coding gene	MP:0005326	abnormal podocyte morphology
Lmx1b	current symbol	MGI:1100513	Lmx1b	LIM homeobox transcription factor 1 beta	protein coding gene	MP:0005503	abnormal tendon morphology
Lmx1b	current symbol	MGI:1100513	Lmx1b	LIM homeobox transcription factor 1 beta	protein coding gene	MP:0005508	abnormal skeleton morphology
Lmx1b	current symbol	MGI:1100513	Lmx1b	LIM homeobox transcription factor 1 beta	protein coding gene	MP:0005542	corneal vascularization
Lmx1b	current symbol	MGI:1100513	Lmx1b	LIM homeobox transcription factor 1 beta	protein coding gene	MP:0006104	abnormal tectum morphology
Lmx1b	current symbol	MGI:1100513	Lmx1b	LIM homeobox transcription factor 1 beta	protein coding gene	MP:0006105	small tectum
Lmx1b	current symbol	MGI:1100513	Lmx1b	LIM homeobox transcription factor 1 beta	protein coding gene	MP:0006226	iris hypoplasia
Lmx1b	current symbol	MGI:1100513	Lmx1b	LIM homeobox transcription factor 1 beta	protein coding gene	MP:0006230	iris stroma hypoplasia
Lmx1b	current symbol	MGI:1100513	Lmx1b	LIM homeobox transcription factor 1 beta	protein coding gene	MP:0006279	abnormal limb development
Lmx1b	current symbol	MGI:1100513	Lmx1b	LIM homeobox transcription factor 1 beta	protein coding gene	MP:0008059	abnormal podocyte foot process morphology
Lmx1b	current symbol	MGI:1100513	Lmx1b	LIM homeobox transcription factor 1 beta	protein coding gene	MP:0008061	absent podocyte slit diaphragm
Lmx1b	current symbol	MGI:1100513	Lmx1b	LIM homeobox transcription factor 1 beta	protein coding gene	MP:0008138	absent podocyte foot process
Lmx1b	current symbol	MGI:1100513	Lmx1b	LIM homeobox transcription factor 1 beta	protein coding gene	MP:0008140	podocyte foot process effacement
Lmx1b	current symbol	MGI:1100513	Lmx1b	LIM homeobox transcription factor 1 beta	protein coding gene	MP:0008432	abnormal long-term spatial reference memory
Lmx1b	current symbol	MGI:1100513	Lmx1b	LIM homeobox transcription factor 1 beta	protein coding gene	MP:0008494	absence of all nails
Lmx1b	current symbol	MGI:1100513	Lmx1b	LIM homeobox transcription factor 1 beta	protein coding gene	MP:0008947	increased neuron number
Lmx1b	current symbol	MGI:1100513	Lmx1b	LIM homeobox transcription factor 1 beta	protein coding gene	MP:0009274	buphthalmos
Lmx1b	current symbol	MGI:1100513	Lmx1b	LIM homeobox transcription factor 1 beta	protein coding gene	MP:0009637	abnormal pretectal region morphology
Lmx1b	current symbol	MGI:1100513	Lmx1b	LIM homeobox transcription factor 1 beta	protein coding gene	MP:0009641	kidney degeneration
Lmx1b	current symbol	MGI:1100513	Lmx1b	LIM homeobox transcription factor 1 beta	protein coding gene	MP:0009825	cornea ulcer
Lmx1b	current symbol	MGI:1100513	Lmx1b	LIM homeobox transcription factor 1 beta	protein coding gene	MP:0010070	decreased serotonin level
Lmx1b	current symbol	MGI:1100513	Lmx1b	LIM homeobox transcription factor 1 beta	protein coding gene	MP:0011085	postnatal lethality, complete penetrance
Lmx1b	current symbol	MGI:1100513	Lmx1b	LIM homeobox transcription factor 1 beta	protein coding gene	MP:0011087	neonatal lethality, complete penetrance
Lmx1b	current symbol	MGI:1100513	Lmx1b	LIM homeobox transcription factor 1 beta	protein coding gene	MP:0011089	perinatal lethality, complete penetrance
Lmx1b	current symbol	MGI:1100513	Lmx1b	LIM homeobox transcription factor 1 beta	protein coding gene	MP:0011090	perinatal lethality, incomplete penetrance
Lmx1b	current symbol	MGI:1100513	Lmx1b	LIM homeobox transcription factor 1 beta	protein coding gene	MP:0011320	abnormal glomerular capillary morphology
Lmx1b	current symbol	MGI:1100513	Lmx1b	LIM homeobox transcription factor 1 beta	protein coding gene	MP:0011348	abnormal renal glomerulus basement membrane morphology
Lmx1b	current symbol	MGI:1100513	Lmx1b	LIM homeobox transcription factor 1 beta	protein coding gene	MP:0011402	renal cast
Lmx1b	current symbol	MGI:1100513	Lmx1b	LIM homeobox transcription factor 1 beta	protein coding gene	MP:0011409	increased renal glomerulus basement membrane thickness
Lmx1b	current symbol	MGI:1100513	Lmx1b	LIM homeobox transcription factor 1 beta	protein coding gene	MP:0011453	abnormal glomerular capillary endothelium morphology
Lmx1b	current symbol	MGI:1100513	Lmx1b	LIM homeobox transcription factor 1 beta	protein coding gene	MP:0011455	absent glomerular endothelium fenestra
Lmx1b	current symbol	MGI:1100513	Lmx1b	LIM homeobox transcription factor 1 beta	protein coding gene	MP:0011481	anterior iris synechia
Lmx1b	current symbol	MGI:1100513	Lmx1b	LIM homeobox transcription factor 1 beta	protein coding gene	MP:0011483	renal glomerular synechia
Lmx1b	current symbol	MGI:1100513	Lmx1b	LIM homeobox transcription factor 1 beta	protein coding gene	MP:0012000	abnormal limb position
Lmx1b	current symbol	MGI:1100513	Lmx1b	LIM homeobox transcription factor 1 beta	protein coding gene	MP:0012133	absent midbrain-hindbrain boundary
Lmx1b	current symbol	MGI:1100513	Lmx1b	LIM homeobox transcription factor 1 beta	protein coding gene	MP:0012785	decreased rhombomere 1 size
Lmx1b	current symbol	MGI:1100513	Lmx1b	LIM homeobox transcription factor 1 beta	protein coding gene	MP:0013742	absent ciliary body
Lmx1b	current symbol	MGI:1100513	Lmx1b	LIM homeobox transcription factor 1 beta	protein coding gene	MP:0013743	ciliary body hypoplasia
Lmx1b	current symbol	MGI:1100513	Lmx1b	LIM homeobox transcription factor 1 beta	protein coding gene	MP:0020351	decreased vocalization
Lmx1b	current symbol	MGI:1100513	Lmx1b	LIM homeobox transcription factor 1 beta	protein coding gene	MP:0020855	decreased corneal epithelium thickness
Lmx1b	current symbol	MGI:1100513	Lmx1b	LIM homeobox transcription factor 1 beta	protein coding gene	MP:0031212	decreased eye anterior chamber depth
Lrp1	current symbol	MGI:96828	Lrp1	low density lipoprotein receptor-related protein 1	protein coding gene	MP:0000160	kyphosis
Lrp1	current symbol	MGI:96828	Lrp1	low density lipoprotein receptor-related protein 1	protein coding gene	MP:0000189	hypoglycemia
Lrp1	current symbol	MGI:96828	Lrp1	low density lipoprotein receptor-related protein 1	protein coding gene	MP:0000274	enlarged heart
Lrp1	current symbol	MGI:96828	Lrp1	low density lipoprotein receptor-related protein 1	protein coding gene	MP:0000278	abnormal myocardial fiber morphology
Lrp1	current symbol	MGI:96828	Lrp1	low density lipoprotein receptor-related protein 1	protein coding gene	MP:0000428	abnormal craniofacial morphology
Lrp1	current symbol	MGI:96828	Lrp1	low density lipoprotein receptor-related protein 1	protein coding gene	MP:0000598	abnormal liver morphology
Lrp1	current symbol	MGI:96828	Lrp1	low density lipoprotein receptor-related protein 1	protein coding gene	MP:0000606	decreased hepatocyte number
Lrp1	current symbol	MGI:96828	Lrp1	low density lipoprotein receptor-related protein 1	protein coding gene	MP:0000609	abnormal liver physiology
Lrp1	current symbol	MGI:96828	Lrp1	low density lipoprotein receptor-related protein 1	protein coding gene	MP:0000745	tremors
Lrp1	current symbol	MGI:96828	Lrp1	low density lipoprotein receptor-related protein 1	protein coding gene	MP:0000746	weakness
Lrp1	current symbol	MGI:96828	Lrp1	low density lipoprotein receptor-related protein 1	protein coding gene	MP:0000757	herniated abdominal wall
Lrp1	current symbol	MGI:96828	Lrp1	low density lipoprotein receptor-related protein 1	protein coding gene	MP:0000783	abnormal forebrain morphology
Lrp1	current symbol	MGI:96828	Lrp1	low density lipoprotein receptor-related protein 1	protein coding gene	MP:0001262	decreased body weight
Lrp1	current symbol	MGI:96828	Lrp1	low density lipoprotein receptor-related protein 1	protein coding gene	MP:0001297	microphthalmia
Lrp1	current symbol	MGI:96828	Lrp1	low density lipoprotein receptor-related protein 1	protein coding gene	MP:0001399	hyperactivity
Lrp1	current symbol	MGI:96828	Lrp1	low density lipoprotein receptor-related protein 1	protein coding gene	MP:0001405	impaired coordination
Lrp1	current symbol	MGI:96828	Lrp1	low density lipoprotein receptor-related protein 1	protein coding gene	MP:0001406	abnormal gait
Lrp1	current symbol	MGI:96828	Lrp1	low density lipoprotein receptor-related protein 1	protein coding gene	MP:0001473	reduced long-term potentiation
Lrp1	current symbol	MGI:96828	Lrp1	low density lipoprotein receptor-related protein 1	protein coding gene	MP:0001504	abnormal posture
Lrp1	current symbol	MGI:96828	Lrp1	low density lipoprotein receptor-related protein 1	protein coding gene	MP:0001512	trunk curl
Lrp1	current symbol	MGI:96828	Lrp1	low density lipoprotein receptor-related protein 1	protein coding gene	MP:0001513	limb grasping
Lrp1	current symbol	MGI:96828	Lrp1	low density lipoprotein receptor-related protein 1	protein coding gene	MP:0001524	impaired limb coordination
Lrp1	current symbol	MGI:96828	Lrp1	low density lipoprotein receptor-related protein 1	protein coding gene	MP:0001547	abnormal lipid level
Lrp1	current symbol	MGI:96828	Lrp1	low density lipoprotein receptor-related protein 1	protein coding gene	MP:0001634	internal hemorrhage
Lrp1	current symbol	MGI:96828	Lrp1	low density lipoprotein receptor-related protein 1	protein coding gene	MP:0001697	abnormal embryo size
Lrp1	current symbol	MGI:96828	Lrp1	low density lipoprotein receptor-related protein 1	protein coding gene	MP:0001732	postnatal growth retardation
Lrp1	current symbol	MGI:96828	Lrp1	low density lipoprotein receptor-related protein 1	protein coding gene	MP:0001777	abnormal body temperature homeostasis
Lrp1	current symbol	MGI:96828	Lrp1	low density lipoprotein receptor-related protein 1	protein coding gene	MP:0001780	decreased brown adipose tissue amount
Lrp1	current symbol	MGI:96828	Lrp1	low density lipoprotein receptor-related protein 1	protein coding gene	MP:0001847	brain inflammation
Lrp1	current symbol	MGI:96828	Lrp1	low density lipoprotein receptor-related protein 1	protein coding gene	MP:0001914	hemorrhage
Lrp1	current symbol	MGI:96828	Lrp1	low density lipoprotein receptor-related protein 1	protein coding gene	MP:0001921	reduced fertility
Lrp1	current symbol	MGI:96828	Lrp1	low density lipoprotein receptor-related protein 1	protein coding gene	MP:0002062	abnormal associative learning
Lrp1	current symbol	MGI:96828	Lrp1	low density lipoprotein receptor-related protein 1	protein coding gene	MP:0002066	abnormal motor capabilities/coordination/movement
Lrp1	current symbol	MGI:96828	Lrp1	low density lipoprotein receptor-related protein 1	protein coding gene	MP:0002078	abnormal glucose homeostasis
Lrp1	current symbol	MGI:96828	Lrp1	low density lipoprotein receptor-related protein 1	protein coding gene	MP:0002083	premature death
Lrp1	current symbol	MGI:96828	Lrp1	low density lipoprotein receptor-related protein 1	protein coding gene	MP:0002118	abnormal lipid homeostasis
Lrp1	current symbol	MGI:96828	Lrp1	low density lipoprotein receptor-related protein 1	protein coding gene	MP:0002169	no abnormal phenotype detected
Lrp1	current symbol	MGI:96828	Lrp1	low density lipoprotein receptor-related protein 1	protein coding gene	MP:0002229	neurodegeneration
Lrp1	current symbol	MGI:96828	Lrp1	low density lipoprotein receptor-related protein 1	protein coding gene	MP:0002702	decreased circulating free fatty acids level
Lrp1	current symbol	MGI:96828	Lrp1	low density lipoprotein receptor-related protein 1	protein coding gene	MP:0002727	decreased circulating insulin level
Lrp1	current symbol	MGI:96828	Lrp1	low density lipoprotein receptor-related protein 1	protein coding gene	MP:0002753	dilated heart left ventricle
Lrp1	current symbol	MGI:96828	Lrp1	low density lipoprotein receptor-related protein 1	protein coding gene	MP:0002795	dilated cardiomyopathy
Lrp1	current symbol	MGI:96828	Lrp1	low density lipoprotein receptor-related protein 1	protein coding gene	MP:0002833	increased heart weight
Lrp1	current symbol	MGI:96828	Lrp1	low density lipoprotein receptor-related protein 1	protein coding gene	MP:0002968	increased circulating alkaline phosphatase level
Lrp1	current symbol	MGI:96828	Lrp1	low density lipoprotein receptor-related protein 1	protein coding gene	MP:0003026	decreased vasoconstriction
Lrp1	current symbol	MGI:96828	Lrp1	low density lipoprotein receptor-related protein 1	protein coding gene	MP:0003052	omphalocele
Lrp1	current symbol	MGI:96828	Lrp1	low density lipoprotein receptor-related protein 1	protein coding gene	MP:0003103	liver degeneration
Lrp1	current symbol	MGI:96828	Lrp1	low density lipoprotein receptor-related protein 1	protein coding gene	MP:0003385	abnormal body wall morphology
Lrp1	current symbol	MGI:96828	Lrp1	low density lipoprotein receptor-related protein 1	protein coding gene	MP:0003633	abnormal nervous system physiology
Lrp1	current symbol	MGI:96828	Lrp1	low density lipoprotein receptor-related protein 1	protein coding gene	MP:0003924	diaphragmatic hernia
Lrp1	current symbol	MGI:96828	Lrp1	low density lipoprotein receptor-related protein 1	protein coding gene	MP:0003949	abnormal circulating lipid level
Lrp1	current symbol	MGI:96828	Lrp1	low density lipoprotein receptor-related protein 1	protein coding gene	MP:0003984	embryonic growth retardation
Lrp1	current symbol	MGI:96828	Lrp1	low density lipoprotein receptor-related protein 1	protein coding gene	MP:0004111	abnormal coronary artery morphology
Lrp1	current symbol	MGI:96828	Lrp1	low density lipoprotein receptor-related protein 1	protein coding gene	MP:0004263	abnormal limb posture
Lrp1	current symbol	MGI:96828	Lrp1	low density lipoprotein receptor-related protein 1	protein coding gene	MP:0004883	abnormal vascular wound healing
Lrp1	current symbol	MGI:96828	Lrp1	low density lipoprotein receptor-related protein 1	protein coding gene	MP:0004889	increased energy expenditure
Lrp1	current symbol	MGI:96828	Lrp1	low density lipoprotein receptor-related protein 1	protein coding gene	MP:0005140	decreased cardiac muscle contractility
Lrp1	current symbol	MGI:96828	Lrp1	low density lipoprotein receptor-related protein 1	protein coding gene	MP:0005289	increased oxygen consumption
Lrp1	current symbol	MGI:96828	Lrp1	low density lipoprotein receptor-related protein 1	protein coding gene	MP:0005292	improved glucose tolerance
Lrp1	current symbol	MGI:96828	Lrp1	low density lipoprotein receptor-related protein 1	protein coding gene	MP:0005318	decreased triglyceride level
Lrp1	current symbol	MGI:96828	Lrp1	low density lipoprotein receptor-related protein 1	protein coding gene	MP:0005334	abnormal fat pad morphology
Lrp1	current symbol	MGI:96828	Lrp1	low density lipoprotein receptor-related protein 1	protein coding gene	MP:0005416	abnormal circulating protein level
Lrp1	current symbol	MGI:96828	Lrp1	low density lipoprotein receptor-related protein 1	protein coding gene	MP:0005452	abnormal adipose tissue amount
Lrp1	current symbol	MGI:96828	Lrp1	low density lipoprotein receptor-related protein 1	protein coding gene	MP:0005560	decreased circulating glucose level
Lrp1	current symbol	MGI:96828	Lrp1	low density lipoprotein receptor-related protein 1	protein coding gene	MP:0005595	abnormal vascular smooth muscle physiology
Lrp1	current symbol	MGI:96828	Lrp1	low density lipoprotein receptor-related protein 1	protein coding gene	MP:0005608	cardiac interstitial fibrosis
Lrp1	current symbol	MGI:96828	Lrp1	low density lipoprotein receptor-related protein 1	protein coding gene	MP:0005650	abnormal limb bud morphology
Lrp1	current symbol	MGI:96828	Lrp1	low density lipoprotein receptor-related protein 1	protein coding gene	MP:0005659	decreased susceptibility to diet-induced obesity
Lrp1	current symbol	MGI:96828	Lrp1	low density lipoprotein receptor-related protein 1	protein coding gene	MP:0005666	abnormal adipose tissue physiology
Lrp1	current symbol	MGI:96828	Lrp1	low density lipoprotein receptor-related protein 1	protein coding gene	MP:0005668	decreased circulating leptin level
Lrp1	current symbol	MGI:96828	Lrp1	low density lipoprotein receptor-related protein 1	protein coding gene	MP:0006047	aortic valve regurgitation
Lrp1	current symbol	MGI:96828	Lrp1	low density lipoprotein receptor-related protein 1	protein coding gene	MP:0006263	decreased systemic arterial diastolic blood pressure
Lrp1	current symbol	MGI:96828	Lrp1	low density lipoprotein receptor-related protein 1	protein coding gene	MP:0006265	increased pulse pressure
Lrp1	current symbol	MGI:96828	Lrp1	low density lipoprotein receptor-related protein 1	protein coding gene	MP:0008988	abnormal liver perisinusoidal space morphology
Lrp1	current symbol	MGI:96828	Lrp1	low density lipoprotein receptor-related protein 1	protein coding gene	MP:0009116	abnormal brown fat cell morphology
Lrp1	current symbol	MGI:96828	Lrp1	low density lipoprotein receptor-related protein 1	protein coding gene	MP:0009133	decreased white fat cell size
Lrp1	current symbol	MGI:96828	Lrp1	low density lipoprotein receptor-related protein 1	protein coding gene	MP:0009136	decreased brown fat cell size
Lrp1	current symbol	MGI:96828	Lrp1	low density lipoprotein receptor-related protein 1	protein coding gene	MP:0009137	decreased brown fat lipid droplet number
Lrp1	current symbol	MGI:96828	Lrp1	low density lipoprotein receptor-related protein 1	protein coding gene	MP:0009289	decreased epididymal fat pad weight
Lrp1	current symbol	MGI:96828	Lrp1	low density lipoprotein receptor-related protein 1	protein coding gene	MP:0009295	decreased interscapular fat pad weight
Lrp1	current symbol	MGI:96828	Lrp1	low density lipoprotein receptor-related protein 1	protein coding gene	MP:0009356	decreased liver triglyceride level
Lrp1	current symbol	MGI:96828	Lrp1	low density lipoprotein receptor-related protein 1	protein coding gene	MP:0009454	impaired contextual conditioning behavior
Lrp1	current symbol	MGI:96828	Lrp1	low density lipoprotein receptor-related protein 1	protein coding gene	MP:0009456	impaired cued conditioning behavior
Lrp1	current symbol	MGI:96828	Lrp1	low density lipoprotein receptor-related protein 1	protein coding gene	MP:0009538	abnormal synapse morphology
Lrp1	current symbol	MGI:96828	Lrp1	low density lipoprotein receptor-related protein 1	protein coding gene	MP:0009642	abnormal blood homeostasis
Lrp1	current symbol	MGI:96828	Lrp1	low density lipoprotein receptor-related protein 1	protein coding gene	MP:0009862	abnormal aorta elastic tissue morphology
Lrp1	current symbol	MGI:96828	Lrp1	low density lipoprotein receptor-related protein 1	protein coding gene	MP:0009865	abnormal aorta smooth muscle morphology
Lrp1	current symbol	MGI:96828	Lrp1	low density lipoprotein receptor-related protein 1	protein coding gene	MP:0009867	abnormal ascending aorta morphology
Lrp1	current symbol	MGI:96828	Lrp1	low density lipoprotein receptor-related protein 1	protein coding gene	MP:0009873	abnormal aorta tunica media morphology
Lrp1	current symbol	MGI:96828	Lrp1	low density lipoprotein receptor-related protein 1	protein coding gene	MP:0010025	decreased total body fat amount
Lrp1	current symbol	MGI:96828	Lrp1	low density lipoprotein receptor-related protein 1	protein coding gene	MP:0010161	decreased brain cholesterol level
Lrp1	current symbol	MGI:96828	Lrp1	low density lipoprotein receptor-related protein 1	protein coding gene	MP:0010180	increased susceptibility to weight loss
Lrp1	current symbol	MGI:96828	Lrp1	low density lipoprotein receptor-related protein 1	protein coding gene	MP:0010224	abnormal heart ventricle outflow tract morphology
Lrp1	current symbol	MGI:96828	Lrp1	low density lipoprotein receptor-related protein 1	protein coding gene	MP:0010412	atrioventricular septal defect
Lrp1	current symbol	MGI:96828	Lrp1	low density lipoprotein receptor-related protein 1	protein coding gene	MP:0010470	dilated ascending aorta
Lrp1	current symbol	MGI:96828	Lrp1	low density lipoprotein receptor-related protein 1	protein coding gene	MP:0010579	increased heart left ventricle size
Lrp1	current symbol	MGI:96828	Lrp1	low density lipoprotein receptor-related protein 1	protein coding gene	MP:0011015	decreased body surface temperature
Lrp1	current symbol	MGI:96828	Lrp1	low density lipoprotein receptor-related protein 1	protein coding gene	MP:0011049	impaired adaptive thermogenesis
Lrp1	current symbol	MGI:96828	Lrp1	low density lipoprotein receptor-related protein 1	protein coding gene	MP:0011089	perinatal lethality, complete penetrance
Lrp1	current symbol	MGI:96828	Lrp1	low density lipoprotein receptor-related protein 1	protein coding gene	MP:0011098	embryonic lethality during organogenesis, complete penetrance
Lrp1	current symbol	MGI:96828	Lrp1	low density lipoprotein receptor-related protein 1	protein coding gene	MP:0011100	preweaning lethality, complete penetrance
Lrp1	current symbol	MGI:96828	Lrp1	low density lipoprotein receptor-related protein 1	protein coding gene	MP:0011109	lethality throughout fetal growth and development, incomplete penetrance
Lrp1	current symbol	MGI:96828	Lrp1	low density lipoprotein receptor-related protein 1	protein coding gene	MP:0011575	dilated aorta bulb
Lrp1	current symbol	MGI:96828	Lrp1	low density lipoprotein receptor-related protein 1	protein coding gene	MP:0011749	perivascular fibrosis
Lrp1	current symbol	MGI:96828	Lrp1	low density lipoprotein receptor-related protein 1	protein coding gene	MP:0011925	abnormal heart echocardiography feature
Lrp1	current symbol	MGI:96828	Lrp1	low density lipoprotein receptor-related protein 1	protein coding gene	MP:0011939	increased food intake
Lrp1	current symbol	MGI:96828	Lrp1	low density lipoprotein receptor-related protein 1	protein coding gene	MP:0012329	increased circulating factor VIII level
Lrp1	current symbol	MGI:96828	Lrp1	low density lipoprotein receptor-related protein 1	protein coding gene	MP:0020508	decreased dendritic spine density
Lrp1	current symbol	MGI:96828	Lrp1	low density lipoprotein receptor-related protein 1	protein coding gene	MP:0030021	increased muscle cell glucose uptake
Lrp1	current symbol	MGI:96828	Lrp1	low density lipoprotein receptor-related protein 1	protein coding gene	MP:0031165	increased circulating von Willebrand factor level
Lrrc34	current symbol	MGI:1919077	Lrrc34	leucine rich repeat containing 34	protein coding gene
Lsm11	current symbol	MGI:1919540	Lsm11	U7 snRNP-specific Sm-like protein LSM11	protein coding gene	MP:0005561	increased mean corpuscular hemoglobin
Ltbp1	current symbol	MGI:109151	Ltbp1	latent transforming growth factor beta binding protein 1	protein coding gene	MP:0000088	short mandible
Ltbp1	current symbol	MGI:109151	Ltbp1	latent transforming growth factor beta binding protein 1	protein coding gene	MP:0000097	short maxilla
Ltbp1	current symbol	MGI:109151	Ltbp1	latent transforming growth factor beta binding protein 1	protein coding gene	MP:0000183	decreased circulating LDL cholesterol level
Ltbp1	current symbol	MGI:109151	Ltbp1	latent transforming growth factor beta binding protein 1	protein coding gene	MP:0000186	decreased circulating HDL cholesterol level
Ltbp1	current symbol	MGI:109151	Ltbp1	latent transforming growth factor beta binding protein 1	protein coding gene	MP:0000218	increased leukocyte cell number
Ltbp1	current symbol	MGI:109151	Ltbp1	latent transforming growth factor beta binding protein 1	protein coding gene	MP:0000284	double outlet right ventricle
Ltbp1	current symbol	MGI:109151	Ltbp1	latent transforming growth factor beta binding protein 1	protein coding gene	MP:0000438	abnormal cranium morphology
Ltbp1	current symbol	MGI:109151	Ltbp1	latent transforming growth factor beta binding protein 1	protein coding gene	MP:0000443	abnormal snout morphology
Ltbp1	current symbol	MGI:109151	Ltbp1	latent transforming growth factor beta binding protein 1	protein coding gene	MP:0000445	short snout
Ltbp1	current symbol	MGI:109151	Ltbp1	latent transforming growth factor beta binding protein 1	protein coding gene	MP:0000454	abnormal jaw morphology
Ltbp1	current symbol	MGI:109151	Ltbp1	latent transforming growth factor beta binding protein 1	protein coding gene	MP:0000552	abnormal radius morphology
Ltbp1	current symbol	MGI:109151	Ltbp1	latent transforming growth factor beta binding protein 1	protein coding gene	MP:0001258	decreased body length
Ltbp1	current symbol	MGI:109151	Ltbp1	latent transforming growth factor beta binding protein 1	protein coding gene	MP:0001262	decreased body weight
Ltbp1	current symbol	MGI:109151	Ltbp1	latent transforming growth factor beta binding protein 1	protein coding gene	MP:0001575	cyanosis
Ltbp1	current symbol	MGI:109151	Ltbp1	latent transforming growth factor beta binding protein 1	protein coding gene	MP:0002100	abnormal tooth morphology
Ltbp1	current symbol	MGI:109151	Ltbp1	latent transforming growth factor beta binding protein 1	protein coding gene	MP:0002633	persistent truncus arteriosis
Ltbp1	current symbol	MGI:109151	Ltbp1	latent transforming growth factor beta binding protein 1	protein coding gene	MP:0002705	dilated renal tubule
Ltbp1	current symbol	MGI:109151	Ltbp1	latent transforming growth factor beta binding protein 1	protein coding gene	MP:0002942	decreased circulating alanine transaminase level
Ltbp1	current symbol	MGI:109151	Ltbp1	latent transforming growth factor beta binding protein 1	protein coding gene	MP:0003333	liver fibrosis
Ltbp1	current symbol	MGI:109151	Ltbp1	latent transforming growth factor beta binding protein 1	protein coding gene	MP:0004111	abnormal coronary artery morphology
Ltbp1	current symbol	MGI:109151	Ltbp1	latent transforming growth factor beta binding protein 1	protein coding gene	MP:0004151	decreased circulating iron level
Ltbp1	current symbol	MGI:109151	Ltbp1	latent transforming growth factor beta binding protein 1	protein coding gene	MP:0004157	interrupted aortic arch
Ltbp1	current symbol	MGI:109151	Ltbp1	latent transforming growth factor beta binding protein 1	protein coding gene	MP:0004158	right aortic arch
Ltbp1	current symbol	MGI:109151	Ltbp1	latent transforming growth factor beta binding protein 1	protein coding gene	MP:0004447	small basioccipital bone
Ltbp1	current symbol	MGI:109151	Ltbp1	latent transforming growth factor beta binding protein 1	protein coding gene	MP:0004462	small basisphenoid bone
Ltbp1	current symbol	MGI:109151	Ltbp1	latent transforming growth factor beta binding protein 1	protein coding gene	MP:0005108	abnormal ulna morphology
Ltbp1	current symbol	MGI:109151	Ltbp1	latent transforming growth factor beta binding protein 1	protein coding gene	MP:0005179	decreased circulating cholesterol level
Ltbp1	current symbol	MGI:109151	Ltbp1	latent transforming growth factor beta binding protein 1	protein coding gene	MP:0005358	abnormal incisor morphology
Ltbp1	current symbol	MGI:109151	Ltbp1	latent transforming growth factor beta binding protein 1	protein coding gene	MP:0005419	decreased circulating serum albumin level
Ltbp1	current symbol	MGI:109151	Ltbp1	latent transforming growth factor beta binding protein 1	protein coding gene	MP:0005561	increased mean corpuscular hemoglobin
Ltbp1	current symbol	MGI:109151	Ltbp1	latent transforming growth factor beta binding protein 1	protein coding gene	MP:0005564	increased hemoglobin content
Ltbp1	current symbol	MGI:109151	Ltbp1	latent transforming growth factor beta binding protein 1	protein coding gene	MP:0005565	increased blood urea nitrogen level
Ltbp1	current symbol	MGI:109151	Ltbp1	latent transforming growth factor beta binding protein 1	protein coding gene	MP:0005567	decreased circulating total protein level
Ltbp1	current symbol	MGI:109151	Ltbp1	latent transforming growth factor beta binding protein 1	protein coding gene	MP:0005592	abnormal vascular smooth muscle morphology
Ltbp1	current symbol	MGI:109151	Ltbp1	latent transforming growth factor beta binding protein 1	protein coding gene	MP:0005632	decreased circulating aspartate transaminase level
Ltbp1	current symbol	MGI:109151	Ltbp1	latent transforming growth factor beta binding protein 1	protein coding gene	MP:0006354	abnormal fourth pharyngeal arch artery morphology
Ltbp1	current symbol	MGI:109151	Ltbp1	latent transforming growth factor beta binding protein 1	protein coding gene	MP:0008528	polycystic kidney
Ltbp1	current symbol	MGI:109151	Ltbp1	latent transforming growth factor beta binding protein 1	protein coding gene	MP:0010025	decreased total body fat amount
Ltbp1	current symbol	MGI:109151	Ltbp1	latent transforming growth factor beta binding protein 1	protein coding gene	MP:0010124	decreased bone mineral content
Ltbp1	current symbol	MGI:109151	Ltbp1	latent transforming growth factor beta binding protein 1	protein coding gene	MP:0010406	common atrium
Ltbp1	current symbol	MGI:109151	Ltbp1	latent transforming growth factor beta binding protein 1	protein coding gene	MP:0010418	perimembraneous ventricular septal defect
Ltbp1	current symbol	MGI:109151	Ltbp1	latent transforming growth factor beta binding protein 1	protein coding gene	MP:0010454	abnormal truncus arteriosus septation
Ltbp1	current symbol	MGI:109151	Ltbp1	latent transforming growth factor beta binding protein 1	protein coding gene	MP:0010466	vascular ring
Ltbp1	current symbol	MGI:109151	Ltbp1	latent transforming growth factor beta binding protein 1	protein coding gene	MP:0010472	abnormal ascending aorta and coronary artery attachment
Ltbp1	current symbol	MGI:109151	Ltbp1	latent transforming growth factor beta binding protein 1	protein coding gene	MP:0011087	neonatal lethality, complete penetrance
Ltbp1	current symbol	MGI:109151	Ltbp1	latent transforming growth factor beta binding protein 1	protein coding gene	MP:0011109	lethality throughout fetal growth and development, incomplete penetrance
Ltbp1	current symbol	MGI:109151	Ltbp1	latent transforming growth factor beta binding protein 1	protein coding gene	MP:0011682	renal glomerulus cyst
Ltbp1	current symbol	MGI:109151	Ltbp1	latent transforming growth factor beta binding protein 1	protein coding gene	MP:0012747	abnormal cardiac neural crest cell morphology
Ltbp1	current symbol	MGI:109151	Ltbp1	latent transforming growth factor beta binding protein 1	protein coding gene	MP:0030136	abnormal lower incisor morphology
Map3k1	current symbol	MGI:1346872	Map3k1	mitogen-activated protein kinase kinase kinase 1	protein coding gene	MP:0000043	organ of Corti degeneration
Map3k1	current symbol	MGI:1346872	Map3k1	mitogen-activated protein kinase kinase kinase 1	protein coding gene	MP:0001297	microphthalmia
Map3k1	current symbol	MGI:1346872	Map3k1	mitogen-activated protein kinase kinase kinase 1	protein coding gene	MP:0001302	eyelids open at birth
Map3k1	current symbol	MGI:1346872	Map3k1	mitogen-activated protein kinase kinase kinase 1	protein coding gene	MP:0001312	abnormal cornea morphology
Map3k1	current symbol	MGI:1346872	Map3k1	mitogen-activated protein kinase kinase kinase 1	protein coding gene	MP:0001314	corneal opacity
Map3k1	current symbol	MGI:1346872	Map3k1	mitogen-activated protein kinase kinase kinase 1	protein coding gene	MP:0001322	abnormal iris morphology
Map3k1	current symbol	MGI:1346872	Map3k1	mitogen-activated protein kinase kinase kinase 1	protein coding gene	MP:0001325	abnormal retina morphology
Map3k1	current symbol	MGI:1346872	Map3k1	mitogen-activated protein kinase kinase kinase 1	protein coding gene	MP:0001326	retina degeneration
Map3k1	current symbol	MGI:1346872	Map3k1	mitogen-activated protein kinase kinase kinase 1	protein coding gene	MP:0001340	abnormal eyelid morphology
Map3k1	current symbol	MGI:1346872	Map3k1	mitogen-activated protein kinase kinase kinase 1	protein coding gene	MP:0001485	abnormal pinna reflex
Map3k1	current symbol	MGI:1346872	Map3k1	mitogen-activated protein kinase kinase kinase 1	protein coding gene	MP:0001554	increased circulating free fatty acids level
Map3k1	current symbol	MGI:1346872	Map3k1	mitogen-activated protein kinase kinase kinase 1	protein coding gene	MP:0001853	heart inflammation
Map3k1	current symbol	MGI:1346872	Map3k1	mitogen-activated protein kinase kinase kinase 1	protein coding gene	MP:0002092	abnormal eye morphology
Map3k1	current symbol	MGI:1346872	Map3k1	mitogen-activated protein kinase kinase kinase 1	protein coding gene	MP:0002655	abnormal keratinocyte morphology
Map3k1	current symbol	MGI:1346872	Map3k1	mitogen-activated protein kinase kinase kinase 1	protein coding gene	MP:0002750	exophthalmos
Map3k1	current symbol	MGI:1346872	Map3k1	mitogen-activated protein kinase kinase kinase 1	protein coding gene	MP:0003153	early eyelid opening
Map3k1	current symbol	MGI:1346872	Map3k1	mitogen-activated protein kinase kinase kinase 1	protein coding gene	MP:0003222	increased cardiomyocyte apoptosis
Map3k1	current symbol	MGI:1346872	Map3k1	mitogen-activated protein kinase kinase kinase 1	protein coding gene	MP:0003727	abnormal retina layer morphology
Map3k1	current symbol	MGI:1346872	Map3k1	mitogen-activated protein kinase kinase kinase 1	protein coding gene	MP:0003731	abnormal retina outer nuclear layer morphology
Map3k1	current symbol	MGI:1346872	Map3k1	mitogen-activated protein kinase kinase kinase 1	protein coding gene	MP:0003921	abnormal heart left ventricle morphology
Map3k1	current symbol	MGI:1346872	Map3k1	mitogen-activated protein kinase kinase kinase 1	protein coding gene	MP:0003960	increased lean body mass
Map3k1	current symbol	MGI:1346872	Map3k1	mitogen-activated protein kinase kinase kinase 1	protein coding gene	MP:0004396	decreased cochlear inner hair cell number
Map3k1	current symbol	MGI:1346872	Map3k1	mitogen-activated protein kinase kinase kinase 1	protein coding gene	MP:0004401	increased cochlear outer hair cell number
Map3k1	current symbol	MGI:1346872	Map3k1	mitogen-activated protein kinase kinase kinase 1	protein coding gene	MP:0004404	cochlear outer hair cell degeneration
Map3k1	current symbol	MGI:1346872	Map3k1	mitogen-activated protein kinase kinase kinase 1	protein coding gene	MP:0004485	increased response of heart to induced stress
Map3k1	current symbol	MGI:1346872	Map3k1	mitogen-activated protein kinase kinase kinase 1	protein coding gene	MP:0004883	abnormal vascular wound healing
Map3k1	current symbol	MGI:1346872	Map3k1	mitogen-activated protein kinase kinase kinase 1	protein coding gene	MP:0005201	abnormal retina pigment epithelium morphology
Map3k1	current symbol	MGI:1346872	Map3k1	mitogen-activated protein kinase kinase kinase 1	protein coding gene	MP:0005253	abnormal eye physiology
Map3k1	current symbol	MGI:1346872	Map3k1	mitogen-activated protein kinase kinase kinase 1	protein coding gene	MP:0005300	abnormal corneal stroma morphology
Map3k1	current symbol	MGI:1346872	Map3k1	mitogen-activated protein kinase kinase kinase 1	protein coding gene	MP:0005547	abnormal Muller cell morphology
Map3k1	current symbol	MGI:1346872	Map3k1	mitogen-activated protein kinase kinase kinase 1	protein coding gene	MP:0005595	abnormal vascular smooth muscle physiology
Map3k1	current symbol	MGI:1346872	Map3k1	mitogen-activated protein kinase kinase kinase 1	protein coding gene	MP:0005598	decreased ventricle muscle contractility
Map3k1	current symbol	MGI:1346872	Map3k1	mitogen-activated protein kinase kinase kinase 1	protein coding gene	MP:0006138	congestive heart failure
Map3k1	current symbol	MGI:1346872	Map3k1	mitogen-activated protein kinase kinase kinase 1	protein coding gene	MP:0008450	retina photoreceptor degeneration
Map3k1	current symbol	MGI:1346872	Map3k1	mitogen-activated protein kinase kinase kinase 1	protein coding gene	MP:0008515	thin retina outer nuclear layer
Map3k1	current symbol	MGI:1346872	Map3k1	mitogen-activated protein kinase kinase kinase 1	protein coding gene	MP:0008852	retina neovascularization
Map3k1	current symbol	MGI:1346872	Map3k1	mitogen-activated protein kinase kinase kinase 1	protein coding gene	MP:0009263	abnormal eyelid fusion
Map3k1	current symbol	MGI:1346872	Map3k1	mitogen-activated protein kinase kinase kinase 1	protein coding gene	MP:0009392	retina gliosis
[truncated: 1,717 more rows]

## Sheet: MAT_MGI_MP
Input	Input Type	MGI Gene/Marker ID	Symbol	Name	Feature Type	MP ID	Term
A830018L16Rik	current symbol	MGI:2444149	A830018L16Rik	RIKEN cDNA A830018L16 gene	protein coding gene
Abcc1	current symbol	MGI:102676	Abcc1	ATP-binding cassette, sub-family C member 1	protein coding gene	MP:0001764	abnormal homeostasis
Abcc1	current symbol	MGI:102676	Abcc1	ATP-binding cassette, sub-family C member 1	protein coding gene	MP:0001876	decreased inflammatory response
Abcc1	current symbol	MGI:102676	Abcc1	ATP-binding cassette, sub-family C member 1	protein coding gene	MP:0002423	abnormal mast cell physiology
Abcc1	current symbol	MGI:102676	Abcc1	ATP-binding cassette, sub-family C member 1	protein coding gene	MP:0008873	increased physiological sensitivity to xenobiotic
Abcc1	current symbol	MGI:102676	Abcc1	ATP-binding cassette, sub-family C member 1	protein coding gene	MP:0009766	increased susceptibility to xenobiotic induced morbidity/mortality
Adap1	current symbol	MGI:2442201	Adap1	ArfGAP with dual PH domains 1	protein coding gene	MP:0003008	enhanced long-term potentiation
Adap1	current symbol	MGI:2442201	Adap1	ArfGAP with dual PH domains 1	protein coding gene	MP:0005584	abnormal enzyme/coenzyme activity
Adap1	current symbol	MGI:2442201	Adap1	ArfGAP with dual PH domains 1	protein coding gene	MP:0008044	increased NK cell number
Adap1	current symbol	MGI:2442201	Adap1	ArfGAP with dual PH domains 1	protein coding gene	MP:0008414	abnormal spatial reference memory
Adap1	current symbol	MGI:2442201	Adap1	ArfGAP with dual PH domains 1	protein coding gene	MP:0009936	abnormal dendritic spine morphology
Adap1	current symbol	MGI:2442201	Adap1	ArfGAP with dual PH domains 1	protein coding gene	MP:0013426	decreased memory-marker NK cell number
Adap1	current symbol	MGI:2442201	Adap1	ArfGAP with dual PH domains 1	protein coding gene	MP:0020338	abnormal hippocampal pyramidal neuron dendrite morphology
Adap1	current symbol	MGI:2442201	Adap1	ArfGAP with dual PH domains 1	protein coding gene	MP:0020507	increased dendritic spine density
Ahctf1	current symbol	MGI:1915033	Ahctf1	AT hook containing transcription factor 1	protein coding gene	MP:0002699	abnormal vitreous body morphology
Ahctf1	current symbol	MGI:1915033	Ahctf1	AT hook containing transcription factor 1	protein coding gene	MP:0002718	abnormal inner cell mass morphology
Ahctf1	current symbol	MGI:1915033	Ahctf1	AT hook containing transcription factor 1	protein coding gene	MP:0010380	abnormal inner cell mass apoptosis
Ahctf1	current symbol	MGI:1915033	Ahctf1	AT hook containing transcription factor 1	protein coding gene	MP:0011096	embryonic lethality between implantation and somite formation, complete penetrance
Ahctf1	current symbol	MGI:1915033	Ahctf1	AT hook containing transcription factor 1	protein coding gene	MP:0011100	preweaning lethality, complete penetrance
Ahctf1	current symbol	MGI:1915033	Ahctf1	AT hook containing transcription factor 1	protein coding gene	MP:0012114	absent inner cell mass proliferation
Akap9	current symbol	MGI:2178217	Akap9	A kinase anchor protein 9	protein coding gene	MP:0000183	decreased circulating LDL cholesterol level
Akap9	current symbol	MGI:2178217	Akap9	A kinase anchor protein 9	protein coding gene	MP:0000186	decreased circulating HDL cholesterol level
Akap9	current symbol	MGI:2178217	Akap9	A kinase anchor protein 9	protein coding gene	MP:0000195	decreased circulating calcium level
Akap9	current symbol	MGI:2178217	Akap9	A kinase anchor protein 9	protein coding gene	MP:0000432	abnormal head morphology
Akap9	current symbol	MGI:2178217	Akap9	A kinase anchor protein 9	protein coding gene	MP:0001146	abnormal testis morphology
Akap9	current symbol	MGI:2178217	Akap9	A kinase anchor protein 9	protein coding gene	MP:0001155	arrest of spermatogenesis
Akap9	current symbol	MGI:2178217	Akap9	A kinase anchor protein 9	protein coding gene	MP:0001156	abnormal spermatogenesis
Akap9	current symbol	MGI:2178217	Akap9	A kinase anchor protein 9	protein coding gene	MP:0001262	decreased body weight
Akap9	current symbol	MGI:2178217	Akap9	A kinase anchor protein 9	protein coding gene	MP:0001925	male infertility
Akap9	current symbol	MGI:2178217	Akap9	A kinase anchor protein 9	protein coding gene	MP:0002100	abnormal tooth morphology
Akap9	current symbol	MGI:2178217	Akap9	A kinase anchor protein 9	protein coding gene	MP:0002216	abnormal seminiferous tubule morphology
Akap9	current symbol	MGI:2178217	Akap9	A kinase anchor protein 9	protein coding gene	MP:0002686	globozoospermia
Akap9	current symbol	MGI:2178217	Akap9	A kinase anchor protein 9	protein coding gene	MP:0002687	oligozoospermia
Akap9	current symbol	MGI:2178217	Akap9	A kinase anchor protein 9	protein coding gene	MP:0002968	increased circulating alkaline phosphatase level
Akap9	current symbol	MGI:2178217	Akap9	A kinase anchor protein 9	protein coding gene	MP:0003961	decreased lean body mass
Akap9	current symbol	MGI:2178217	Akap9	A kinase anchor protein 9	protein coding gene	MP:0004109	abnormal Sertoli cell development
Akap9	current symbol	MGI:2178217	Akap9	A kinase anchor protein 9	protein coding gene	MP:0004509	abnormal pelvic girdle bone morphology
Akap9	current symbol	MGI:2178217	Akap9	A kinase anchor protein 9	protein coding gene	MP:0004647	decreased lumbar vertebrae number
Akap9	current symbol	MGI:2178217	Akap9	A kinase anchor protein 9	protein coding gene	MP:0004852	decreased testis weight
Akap9	current symbol	MGI:2178217	Akap9	A kinase anchor protein 9	protein coding gene	MP:0004889	increased energy expenditure
Akap9	current symbol	MGI:2178217	Akap9	A kinase anchor protein 9	protein coding gene	MP:0004910	decreased seminal vesicle weight
Akap9	current symbol	MGI:2178217	Akap9	A kinase anchor protein 9	protein coding gene	MP:0005015	increased T cell number
Akap9	current symbol	MGI:2178217	Akap9	A kinase anchor protein 9	protein coding gene	MP:0005017	decreased B cell number
Akap9	current symbol	MGI:2178217	Akap9	A kinase anchor protein 9	protein coding gene	MP:0005159	azoospermia
Akap9	current symbol	MGI:2178217	Akap9	A kinase anchor protein 9	protein coding gene	MP:0005179	decreased circulating cholesterol level
Akap9	current symbol	MGI:2178217	Akap9	A kinase anchor protein 9	protein coding gene	MP:0005289	increased oxygen consumption
Akap9	current symbol	MGI:2178217	Akap9	A kinase anchor protein 9	protein coding gene	MP:0005419	decreased circulating serum albumin level
Akap9	current symbol	MGI:2178217	Akap9	A kinase anchor protein 9	protein coding gene	MP:0005459	decreased percent body fat/body weight
Akap9	current symbol	MGI:2178217	Akap9	A kinase anchor protein 9	protein coding gene	MP:0005560	decreased circulating glucose level
Akap9	current symbol	MGI:2178217	Akap9	A kinase anchor protein 9	protein coding gene	MP:0005567	decreased circulating total protein level
Akap9	current symbol	MGI:2178217	Akap9	A kinase anchor protein 9	protein coding gene	MP:0006379	abnormal spermatocyte morphology
Akap9	current symbol	MGI:2178217	Akap9	A kinase anchor protein 9	protein coding gene	MP:0008074	increased CD4-positive, alpha-beta T cell number
Akap9	current symbol	MGI:2178217	Akap9	A kinase anchor protein 9	protein coding gene	MP:0008078	increased CD8-positive, alpha-beta T cell number
Akap9	current symbol	MGI:2178217	Akap9	A kinase anchor protein 9	protein coding gene	MP:0008211	decreased mature B cell number
Akap9	current symbol	MGI:2178217	Akap9	A kinase anchor protein 9	protein coding gene	MP:0008261	arrest of male meiosis
Akap9	current symbol	MGI:2178217	Akap9	A kinase anchor protein 9	protein coding gene	MP:0008963	increased carbon dioxide production
Akap9	current symbol	MGI:2178217	Akap9	A kinase anchor protein 9	protein coding gene	MP:0010025	decreased total body fat amount
Akap9	current symbol	MGI:2178217	Akap9	A kinase anchor protein 9	protein coding gene	MP:0010087	increased circulating fructosamine level
Akap9	current symbol	MGI:2178217	Akap9	A kinase anchor protein 9	protein coding gene	MP:0010088	decreased circulating fructosamine level
Akap9	current symbol	MGI:2178217	Akap9	A kinase anchor protein 9	protein coding gene	MP:0010831	lethality, incomplete penetrance
Akap9	current symbol	MGI:2178217	Akap9	A kinase anchor protein 9	protein coding gene	MP:0011110	preweaning lethality, incomplete penetrance
Als2cl	current symbol	MGI:2447532	Als2cl	ALS2 C-terminal like	protein coding gene	MP:0002941	increased circulating alanine transaminase level
Amy1	current symbol	MGI:88019	Amy1	amylase 1, salivary	protein coding gene
Ano3	current symbol	MGI:3613666	Ano3	anoctamin 3	protein coding gene	MP:0001777	abnormal body temperature homeostasis
Ano3	current symbol	MGI:3613666	Ano3	anoctamin 3	protein coding gene	MP:0002942	decreased circulating alanine transaminase level
Ano3	current symbol	MGI:3613666	Ano3	anoctamin 3	protein coding gene	MP:0009358	environmentally induced seizures
Ano3	current symbol	MGI:3613666	Ano3	anoctamin 3	protein coding gene	MP:0011110	preweaning lethality, incomplete penetrance
Aoah	current symbol	MGI:1350928	Aoah	acyloxyacyl hydrolase	protein coding gene	MP:0001800	abnormal humoral immune response
Arhgap18	current symbol	MGI:1921160	Arhgap18	Rho GTPase activating protein 18	protein coding gene	MP:0000194	increased circulating calcium level
Arhgap18	current symbol	MGI:1921160	Arhgap18	Rho GTPase activating protein 18	protein coding gene	MP:0001257	increased body length
Arsg	current symbol	MGI:1921258	Arsg	arylsulfatase G	protein coding gene	MP:0000136	abnormal microglial cell morphology
Arsg	current symbol	MGI:1921258	Arsg	arylsulfatase G	protein coding gene	MP:0000607	abnormal hepatocyte morphology
Arsg	current symbol	MGI:1921258	Arsg	arylsulfatase G	protein coding gene	MP:0000877	abnormal Purkinje cell morphology
Arsg	current symbol	MGI:1921258	Arsg	arylsulfatase G	protein coding gene	MP:0000880	decreased Purkinje cell number
Arsg	current symbol	MGI:1921258	Arsg	arylsulfatase G	protein coding gene	MP:0001417	decreased exploration in new environment
Arsg	current symbol	MGI:1921258	Arsg	arylsulfatase G	protein coding gene	MP:0001463	abnormal spatial learning
Arsg	current symbol	MGI:1921258	Arsg	arylsulfatase G	protein coding gene	MP:0002063	abnormal learning/memory/conditioning
Arsg	current symbol	MGI:1921258	Arsg	arylsulfatase G	protein coding gene	MP:0002135	abnormal kidney morphology
Arsg	current symbol	MGI:1921258	Arsg	arylsulfatase G	protein coding gene	MP:0002446	abnormal macrophage morphology
Arsg	current symbol	MGI:1921258	Arsg	arylsulfatase G	protein coding gene	MP:0002882	abnormal neuron morphology
Arsg	current symbol	MGI:1921258	Arsg	arylsulfatase G	protein coding gene	MP:0003354	astrocytosis
Arsg	current symbol	MGI:1921258	Arsg	arylsulfatase G	protein coding gene	MP:0004000	impaired passive avoidance behavior
Arsg	current symbol	MGI:1921258	Arsg	arylsulfatase G	protein coding gene	MP:0004967	abnormal kidney epithelium morphology
Arsg	current symbol	MGI:1921258	Arsg	arylsulfatase G	protein coding gene	MP:0005059	lysosomal protein accumulation
Arsg	current symbol	MGI:1921258	Arsg	arylsulfatase G	protein coding gene	MP:0008242	abnormal perivascular macrophage morphology
Arsg	current symbol	MGI:1921258	Arsg	arylsulfatase G	protein coding gene	MP:0008450	retina photoreceptor degeneration
Arsg	current symbol	MGI:1921258	Arsg	arylsulfatase G	protein coding gene	MP:0008515	thin retina outer nuclear layer
Arsg	current symbol	MGI:1921258	Arsg	arylsulfatase G	protein coding gene	MP:0008587	short photoreceptor outer segment
Arsg	current symbol	MGI:1921258	Arsg	arylsulfatase G	protein coding gene	MP:0008918	microgliosis
Arsg	current symbol	MGI:1921258	Arsg	arylsulfatase G	protein coding gene	MP:0009939	abnormal hippocampus neuron morphology
Arsg	current symbol	MGI:1921258	Arsg	arylsulfatase G	protein coding gene	MP:0010369	abnormal thalamus neuron morphology
Arsg	current symbol	MGI:1921258	Arsg	arylsulfatase G	protein coding gene	MP:0011475	abnormal glycosaminoglycan level
Arsg	current symbol	MGI:1921258	Arsg	arylsulfatase G	protein coding gene	MP:0011965	decreased total retina thickness
Arsg	current symbol	MGI:1921258	Arsg	arylsulfatase G	protein coding gene	MP:0031148	abnormal liver sinusoidal endothelial cell morphology
Asb15	current symbol	MGI:1926160	Asb15	ankyrin repeat and SOCS box-containing 15	protein coding gene
Asb4	current symbol	MGI:1929751	Asb4	ankyrin repeat and SOCS box-containing 4	protein coding gene	MP:0000231	hypertension
Asb4	current symbol	MGI:1929751	Asb4	ankyrin repeat and SOCS box-containing 4	protein coding gene	MP:0000367	abnormal coat/ hair morphology
Asb4	current symbol	MGI:1929751	Asb4	ankyrin repeat and SOCS box-containing 4	protein coding gene	MP:0000689	abnormal spleen morphology
Asb4	current symbol	MGI:1929751	Asb4	ankyrin repeat and SOCS box-containing 4	protein coding gene	MP:0001146	abnormal testis morphology
Asb4	current symbol	MGI:1929751	Asb4	ankyrin repeat and SOCS box-containing 4	protein coding gene	MP:0001713	decreased trophoblast giant cell number
Asb4	current symbol	MGI:1929751	Asb4	ankyrin repeat and SOCS box-containing 4	protein coding gene	MP:0001716	abnormal placenta labyrinth morphology
Asb4	current symbol	MGI:1929751	Asb4	ankyrin repeat and SOCS box-containing 4	protein coding gene	MP:0001730	embryonic growth arrest
Asb4	current symbol	MGI:1929751	Asb4	ankyrin repeat and SOCS box-containing 4	protein coding gene	MP:0001935	decreased litter size
Asb4	current symbol	MGI:1929751	Asb4	ankyrin repeat and SOCS box-containing 4	protein coding gene	MP:0002086	abnormal extraembryonic tissue morphology
Asb4	current symbol	MGI:1929751	Asb4	ankyrin repeat and SOCS box-containing 4	protein coding gene	MP:0002631	abnormal epididymis morphology
Asb4	current symbol	MGI:1929751	Asb4	ankyrin repeat and SOCS box-containing 4	protein coding gene	MP:0002871	albuminuria
Asb4	current symbol	MGI:1929751	Asb4	ankyrin repeat and SOCS box-containing 4	protein coding gene	MP:0003231	abnormal placenta vasculature
Asb4	current symbol	MGI:1929751	Asb4	ankyrin repeat and SOCS box-containing 4	protein coding gene	MP:0009661	abnormal pregnancy
Asb4	current symbol	MGI:1929751	Asb4	ankyrin repeat and SOCS box-containing 4	protein coding gene	MP:0010695	abnormal blood pressure regulation
Asb4	current symbol	MGI:1929751	Asb4	ankyrin repeat and SOCS box-containing 4	protein coding gene	MP:0010935	increased airway resistance
Asb4	current symbol	MGI:1929751	Asb4	ankyrin repeat and SOCS box-containing 4	protein coding gene	MP:0011320	abnormal glomerular capillary morphology
Asb4	current symbol	MGI:1929751	Asb4	ankyrin repeat and SOCS box-containing 4	protein coding gene	MP:0011339	abnormal glomerular mesangium morphology
Asb4	current symbol	MGI:1929751	Asb4	ankyrin repeat and SOCS box-containing 4	protein coding gene	MP:0020153	abnormal urine albumin level
Baz2a	current symbol	MGI:2151152	Baz2a	bromodomain adjacent to zinc finger domain, 2A	protein coding gene	MP:0000689	abnormal spleen morphology
Baz2a	current symbol	MGI:2151152	Baz2a	bromodomain adjacent to zinc finger domain, 2A	protein coding gene	MP:0001147	small testis
Baz2a	current symbol	MGI:2151152	Baz2a	bromodomain adjacent to zinc finger domain, 2A	protein coding gene	MP:0002060	abnormal skin morphology
Baz2a	current symbol	MGI:2151152	Baz2a	bromodomain adjacent to zinc finger domain, 2A	protein coding gene	MP:0002968	increased circulating alkaline phosphatase level
Baz2a	current symbol	MGI:2151152	Baz2a	bromodomain adjacent to zinc finger domain, 2A	protein coding gene	MP:0002989	small kidney
Baz2a	current symbol	MGI:2151152	Baz2a	bromodomain adjacent to zinc finger domain, 2A	protein coding gene	MP:0004930	small epididymis
Baz2a	current symbol	MGI:2151152	Baz2a	bromodomain adjacent to zinc finger domain, 2A	protein coding gene	MP:0005565	increased blood urea nitrogen level
Baz2a	current symbol	MGI:2151152	Baz2a	bromodomain adjacent to zinc finger domain, 2A	protein coding gene	MP:0005633	increased circulating sodium level
Baz2a	current symbol	MGI:2151152	Baz2a	bromodomain adjacent to zinc finger domain, 2A	protein coding gene	MP:0013278	decreased fasting circulating glucose level
Capn9	current symbol	MGI:1920897	Capn9	calpain 9	protein coding gene	MP:0005165	increased susceptibility to injury
Ccdc88c	current symbol	MGI:1915589	Ccdc88c	coiled-coil domain containing 88C	protein coding gene	MP:0001263	weight loss
Ccdc88c	current symbol	MGI:1915589	Ccdc88c	coiled-coil domain containing 88C	protein coding gene	MP:0001792	impaired wound healing
Ccdc88c	current symbol	MGI:1915589	Ccdc88c	coiled-coil domain containing 88C	protein coding gene	MP:0010152	abnormal brain ependyma morphology
Ccdc88c	current symbol	MGI:1915589	Ccdc88c	coiled-coil domain containing 88C	protein coding gene	MP:0030963	abnormal brain ependyma motile cilium location or orientation
Cdh20	current symbol	MGI:1346069	Cdh20	cadherin 20	protein coding gene	MP:0002574	increased vertical activity
Cdh20	current symbol	MGI:1346069	Cdh20	cadherin 20	protein coding gene	MP:0005635	decreased circulating bilirubin level
Cdh8	current symbol	MGI:107434	Cdh8	cadherin 8	protein coding gene	MP:0001391	abnormal tail movements
Cdh8	current symbol	MGI:107434	Cdh8	cadherin 8	protein coding gene	MP:0002206	abnormal CNS synaptic transmission
Cdh8	current symbol	MGI:107434	Cdh8	cadherin 8	protein coding gene	MP:0002733	abnormal thermal nociception
Cdh8	current symbol	MGI:107434	Cdh8	cadherin 8	protein coding gene	MP:0004753	abnormal miniature excitatory postsynaptic currents
Cdhr1	current symbol	MGI:2157782	Cdhr1	cadherin-related family member 1	protein coding gene	MP:0001325	abnormal retina morphology
Cdhr1	current symbol	MGI:2157782	Cdhr1	cadherin-related family member 1	protein coding gene	MP:0001326	retina degeneration
Cdhr1	current symbol	MGI:2157782	Cdhr1	cadherin-related family member 1	protein coding gene	MP:0002169	no abnormal phenotype detected
Cdhr1	current symbol	MGI:2157782	Cdhr1	cadherin-related family member 1	protein coding gene	MP:0005551	abnormal eye electrophysiology
Cep85	current symbol	MGI:1917262	Cep85	centrosomal protein 85	protein coding gene
Clip1	current symbol	MGI:1928401	Clip1	CAP-GLY domain containing linker protein 1	protein coding gene	MP:0001922	reduced male fertility
Clip1	current symbol	MGI:1928401	Clip1	CAP-GLY domain containing linker protein 1	protein coding gene	MP:0005578	teratozoospermia
Clip1	current symbol	MGI:1928401	Clip1	CAP-GLY domain containing linker protein 1	protein coding gene	MP:0006380	abnormal spermatid morphology
Clip1	current symbol	MGI:1928401	Clip1	CAP-GLY domain containing linker protein 1	protein coding gene	MP:0008892	abnormal sperm flagellum morphology
Clip1	current symbol	MGI:1928401	Clip1	CAP-GLY domain containing linker protein 1	protein coding gene	MP:0009230	abnormal sperm head morphology
Clip1	current symbol	MGI:1928401	Clip1	CAP-GLY domain containing linker protein 1	protein coding gene	MP:0009376	abnormal manchette morphology
Clip1	current symbol	MGI:1928401	Clip1	CAP-GLY domain containing linker protein 1	protein coding gene	MP:0009377	ectopic manchette
Cngb1	current symbol	MGI:2664102	Cngb1	cyclic nucleotide gated channel beta 1	protein coding gene	MP:0001005	abnormal retina rod cell morphology
Cngb1	current symbol	MGI:2664102	Cngb1	cyclic nucleotide gated channel beta 1	protein coding gene	MP:0001262	decreased body weight
Cngb1	current symbol	MGI:2664102	Cngb1	cyclic nucleotide gated channel beta 1	protein coding gene	MP:0001265	decreased body size
Cngb1	current symbol	MGI:2664102	Cngb1	cyclic nucleotide gated channel beta 1	protein coding gene	MP:0001327	decreased retina photoreceptor cell number
Cngb1	current symbol	MGI:2664102	Cngb1	cyclic nucleotide gated channel beta 1	protein coding gene	MP:0002082	postnatal lethality
Cngb1	current symbol	MGI:2664102	Cngb1	cyclic nucleotide gated channel beta 1	protein coding gene	MP:0003463	abnormal single cell response
Cngb1	current symbol	MGI:2664102	Cngb1	cyclic nucleotide gated channel beta 1	protein coding gene	MP:0004021	abnormal rod electrophysiology
Cngb1	current symbol	MGI:2664102	Cngb1	cyclic nucleotide gated channel beta 1	protein coding gene	MP:0004811	abnormal neuron physiology
Cngb1	current symbol	MGI:2664102	Cngb1	cyclic nucleotide gated channel beta 1	protein coding gene	MP:0005201	abnormal retina pigment epithelium morphology
Cngb1	current symbol	MGI:2664102	Cngb1	cyclic nucleotide gated channel beta 1	protein coding gene	MP:0005402	abnormal action potential
Cngb1	current symbol	MGI:2664102	Cngb1	cyclic nucleotide gated channel beta 1	protein coding gene	MP:0006068	abnormal retina horizontal cell morphology
Cngb1	current symbol	MGI:2664102	Cngb1	cyclic nucleotide gated channel beta 1	protein coding gene	MP:0006074	abnormal retina rod bipolar cell morphology
Cngb1	current symbol	MGI:2664102	Cngb1	cyclic nucleotide gated channel beta 1	protein coding gene	MP:0008450	retina photoreceptor degeneration
Cngb1	current symbol	MGI:2664102	Cngb1	cyclic nucleotide gated channel beta 1	protein coding gene	MP:0008456	abnormal retina rod cell outer segment morphology
Cngb1	current symbol	MGI:2664102	Cngb1	cyclic nucleotide gated channel beta 1	protein coding gene	MP:0008515	thin retina outer nuclear layer
Cngb1	current symbol	MGI:2664102	Cngb1	cyclic nucleotide gated channel beta 1	protein coding gene	MP:0011965	decreased total retina thickness
Col22a1	current symbol	MGI:1916950	Col22a1	collagen, type XXII, alpha 1	protein coding gene
Col24a1	current symbol	MGI:1918605	Col24a1	collagen, type XXIV, alpha 1	protein coding gene	MP:0001258	decreased body length
Col24a1	current symbol	MGI:1918605	Col24a1	collagen, type XXIV, alpha 1	protein coding gene	MP:0010052	increased grip strength
Col5a1	current symbol	MGI:88457	Col5a1	collagen, type V, alpha 1	protein coding gene	MP:0000272	abnormal aorta morphology
Col5a1	current symbol	MGI:88457	Col5a1	collagen, type V, alpha 1	protein coding gene	MP:0001191	abnormal skin condition
Col5a1	current symbol	MGI:88457	Col5a1	collagen, type V, alpha 1	protein coding gene	MP:0001243	abnormal dermal layer morphology
Col5a1	current symbol	MGI:88457	Col5a1	collagen, type V, alpha 1	protein coding gene	MP:0001244	thin dermal layer
Col5a1	current symbol	MGI:88457	Col5a1	collagen, type V, alpha 1	protein coding gene	MP:0001314	corneal opacity
Col5a1	current symbol	MGI:88457	Col5a1	collagen, type V, alpha 1	protein coding gene	MP:0001614	abnormal blood vessel morphology
Col5a1	current symbol	MGI:88457	Col5a1	collagen, type V, alpha 1	protein coding gene	MP:0001718	abnormal visceral yolk sac morphology
Col5a1	current symbol	MGI:88457	Col5a1	collagen, type V, alpha 1	protein coding gene	MP:0002060	abnormal skin morphology
Col5a1	current symbol	MGI:88457	Col5a1	collagen, type V, alpha 1	protein coding gene	MP:0002169	no abnormal phenotype detected
Col5a1	current symbol	MGI:88457	Col5a1	collagen, type V, alpha 1	protein coding gene	MP:0003089	decreased skin tensile strength
Col5a1	current symbol	MGI:88457	Col5a1	collagen, type V, alpha 1	protein coding gene	MP:0003092	decreased corneal stroma thickness
Col5a1	current symbol	MGI:88457	Col5a1	collagen, type V, alpha 1	protein coding gene	MP:0003093	abnormal cornea anterior stroma morphology
Col5a1	current symbol	MGI:88457	Col5a1	collagen, type V, alpha 1	protein coding gene	MP:0003094	abnormal cornea posterior stroma morphology
Col5a1	current symbol	MGI:88457	Col5a1	collagen, type V, alpha 1	protein coding gene	MP:0003096	increased corneal light-scattering
Col5a1	current symbol	MGI:88457	Col5a1	collagen, type V, alpha 1	protein coding gene	MP:0005300	abnormal corneal stroma morphology
Col5a1	current symbol	MGI:88457	Col5a1	collagen, type V, alpha 1	protein coding gene	MP:0008438	abnormal cutaneous collagen fibril morphology
Col5a1	current symbol	MGI:88457	Col5a1	collagen, type V, alpha 1	protein coding gene	MP:0011098	embryonic lethality during organogenesis, complete penetrance
Col5a1	current symbol	MGI:88457	Col5a1	collagen, type V, alpha 1	protein coding gene	MP:0011650	abnormal corneal stroma collagen fibril morphology
Col6a1	current symbol	MGI:88459	Col6a1	collagen, type VI, alpha 1	protein coding gene	MP:0000733	abnormal muscle development
Col6a1	current symbol	MGI:88459	Col6a1	collagen, type VI, alpha 1	protein coding gene	MP:0000747	muscle weakness
Col6a1	current symbol	MGI:88459	Col6a1	collagen, type VI, alpha 1	protein coding gene	MP:0000751	myopathy
Col6a1	current symbol	MGI:88459	Col6a1	collagen, type VI, alpha 1	protein coding gene	MP:0000759	abnormal skeletal muscle morphology
Col6a1	current symbol	MGI:88459	Col6a1	collagen, type VI, alpha 1	protein coding gene	MP:0001262	decreased body weight
Col6a1	current symbol	MGI:88459	Col6a1	collagen, type VI, alpha 1	protein coding gene	MP:0001265	decreased body size
Col6a1	current symbol	MGI:88459	Col6a1	collagen, type VI, alpha 1	protein coding gene	MP:0001392	abnormal locomotor behavior
Col6a1	current symbol	MGI:88459	Col6a1	collagen, type VI, alpha 1	protein coding gene	MP:0002108	abnormal muscle morphology
Col6a1	current symbol	MGI:88459	Col6a1	collagen, type VI, alpha 1	protein coding gene	MP:0002279	abnormal diaphragm morphology
Col6a1	current symbol	MGI:88459	Col6a1	collagen, type VI, alpha 1	protein coding gene	MP:0002280	abnormal intercostal muscle morphology
Col6a1	current symbol	MGI:88459	Col6a1	collagen, type VI, alpha 1	protein coding gene	MP:0002841	impaired skeletal muscle contractility
Col6a1	current symbol	MGI:88459	Col6a1	collagen, type VI, alpha 1	protein coding gene	MP:0003084	abnormal skeletal muscle fiber morphology
Col6a1	current symbol	MGI:88459	Col6a1	collagen, type VI, alpha 1	protein coding gene	MP:0003852	skeletal muscle necrosis
Col6a1	current symbol	MGI:88459	Col6a1	collagen, type VI, alpha 1	protein coding gene	MP:0004701	decreased circulating insulin-like growth factor I level
Col6a1	current symbol	MGI:88459	Col6a1	collagen, type VI, alpha 1	protein coding gene	MP:0004819	decreased skeletal muscle mass
Col6a1	current symbol	MGI:88459	Col6a1	collagen, type VI, alpha 1	protein coding gene	MP:0005164	abnormal response to injury
Col6a1	current symbol	MGI:88459	Col6a1	collagen, type VI, alpha 1	protein coding gene	MP:0005293	impaired glucose tolerance
Col6a1	current symbol	MGI:88459	Col6a1	collagen, type VI, alpha 1	protein coding gene	MP:0009403	increased variability of skeletal muscle fiber size
Col6a1	current symbol	MGI:88459	Col6a1	collagen, type VI, alpha 1	protein coding gene	MP:0009404	centrally nucleated skeletal muscle fibers
Col6a1	current symbol	MGI:88459	Col6a1	collagen, type VI, alpha 1	protein coding gene	MP:0009406	decreased skeletal muscle fiber number
Col6a1	current symbol	MGI:88459	Col6a1	collagen, type VI, alpha 1	protein coding gene	MP:0009420	skeletal muscle endomysial fibrosis
Col6a1	current symbol	MGI:88459	Col6a1	collagen, type VI, alpha 1	protein coding gene	MP:0010053	decreased grip strength
Col6a1	current symbol	MGI:88459	Col6a1	collagen, type VI, alpha 1	protein coding gene	MP:0010240	decreased skeletal muscle size
Cpt1c	current symbol	MGI:2446526	Cpt1c	carnitine palmitoyltransferase 1c	protein coding gene	MP:0001120	abnormal uterus morphology
Cpt1c	current symbol	MGI:2446526	Cpt1c	carnitine palmitoyltransferase 1c	protein coding gene	MP:0001262	decreased body weight
Cpt1c	current symbol	MGI:2446526	Cpt1c	carnitine palmitoyltransferase 1c	protein coding gene	MP:0001463	abnormal spatial learning
Cpt1c	current symbol	MGI:2446526	Cpt1c	carnitine palmitoyltransferase 1c	protein coding gene	MP:0001547	abnormal lipid level
Cpt1c	current symbol	MGI:2446526	Cpt1c	carnitine palmitoyltransferase 1c	protein coding gene	MP:0001548	hyperlipidemia
Cpt1c	current symbol	MGI:2446526	Cpt1c	carnitine palmitoyltransferase 1c	protein coding gene	MP:0001552	increased circulating triglyceride level
Cpt1c	current symbol	MGI:2446526	Cpt1c	carnitine palmitoyltransferase 1c	protein coding gene	MP:0002079	increased circulating insulin level
Cpt1c	current symbol	MGI:2446526	Cpt1c	carnitine palmitoyltransferase 1c	protein coding gene	MP:0002175	decreased brain weight
Cpt1c	current symbol	MGI:2446526	Cpt1c	carnitine palmitoyltransferase 1c	protein coding gene	MP:0002628	hepatic steatosis
Cpt1c	current symbol	MGI:2446526	Cpt1c	carnitine palmitoyltransferase 1c	protein coding gene	MP:0003441	increased glycerol level
Cpt1c	current symbol	MGI:2446526	Cpt1c	carnitine palmitoyltransferase 1c	protein coding gene	MP:0005331	insulin resistance
Cpt1c	current symbol	MGI:2446526	Cpt1c	carnitine palmitoyltransferase 1c	protein coding gene	MP:0005455	increased susceptibility to weight gain
Cpt1c	current symbol	MGI:2446526	Cpt1c	carnitine palmitoyltransferase 1c	protein coding gene	MP:0005559	increased circulating glucose level
Cpt1c	current symbol	MGI:2446526	Cpt1c	carnitine palmitoyltransferase 1c	protein coding gene	MP:0009936	abnormal dendritic spine morphology
Cpt1c	current symbol	MGI:2446526	Cpt1c	carnitine palmitoyltransferase 1c	protein coding gene	MP:0010024	increased total body fat amount
Cpt1c	current symbol	MGI:2446526	Cpt1c	carnitine palmitoyltransferase 1c	protein coding gene	MP:0010124	decreased bone mineral content
Cpt1c	current symbol	MGI:2446526	Cpt1c	carnitine palmitoyltransferase 1c	protein coding gene	MP:0011110	preweaning lethality, incomplete penetrance
Cpt1c	current symbol	MGI:2446526	Cpt1c	carnitine palmitoyltransferase 1c	protein coding gene	MP:0011940	decreased food intake
Cpt1c	current symbol	MGI:2446526	Cpt1c	carnitine palmitoyltransferase 1c	protein coding gene	MP:0030022	decreased muscle cell glucose uptake
Cpt1c	current symbol	MGI:2446526	Cpt1c	carnitine palmitoyltransferase 1c	protein coding gene	MP:0030974	enhanced gluconeogenesis
Csmd1	current symbol	MGI:2137383	Csmd1	CUB and Sushi multiple domains 1	protein coding gene	MP:0001260	increased body weight
Csmd1	current symbol	MGI:2137383	Csmd1	CUB and Sushi multiple domains 1	protein coding gene	MP:0001363	increased anxiety-related response
Csmd1	current symbol	MGI:2137383	Csmd1	CUB and Sushi multiple domains 1	protein coding gene	MP:0001489	decreased startle reflex
Csmd1	current symbol	MGI:2137383	Csmd1	CUB and Sushi multiple domains 1	protein coding gene	MP:0002572	abnormal emotion/affect behavior
Csmd1	current symbol	MGI:2137383	Csmd1	CUB and Sushi multiple domains 1	protein coding gene	MP:0002573	behavioral despair
Csmd1	current symbol	MGI:2137383	Csmd1	CUB and Sushi multiple domains 1	protein coding gene	MP:0002797	increased thigmotaxis
Csmd1	current symbol	MGI:2137383	Csmd1	CUB and Sushi multiple domains 1	protein coding gene	MP:0003491	abnormal voluntary movement
Csmd1	current symbol	MGI:2137383	Csmd1	CUB and Sushi multiple domains 1	protein coding gene	MP:0005292	improved glucose tolerance
Csmd1	current symbol	MGI:2137383	Csmd1	CUB and Sushi multiple domains 1	protein coding gene	MP:0005553	increased circulating creatinine level
Csmd1	current symbol	MGI:2137383	Csmd1	CUB and Sushi multiple domains 1	protein coding gene	MP:0010099	abnormal thoracic cage shape
Csmd1	current symbol	MGI:2137383	Csmd1	CUB and Sushi multiple domains 1	protein coding gene	MP:0031391	increased locomotor activity
Dnah6	current symbol	MGI:107744	Dnah6	dynein, axonemal, heavy chain 6	protein coding gene	MP:0000274	enlarged heart
Dnah6	current symbol	MGI:107744	Dnah6	dynein, axonemal, heavy chain 6	protein coding gene	MP:0001120	abnormal uterus morphology
Dnah6	current symbol	MGI:107744	Dnah6	dynein, axonemal, heavy chain 6	protein coding gene	MP:0002135	abnormal kidney morphology
Dnah6	current symbol	MGI:107744	Dnah6	dynein, axonemal, heavy chain 6	protein coding gene	MP:0009709	hydrometra
Dock1	current symbol	MGI:2429765	Dock1	dedicator of cytokinesis 1	protein coding gene	MP:0000266	abnormal heart morphology
Dock1	current symbol	MGI:2429765	Dock1	dedicator of cytokinesis 1	protein coding gene	MP:0000284	double outlet right ventricle
Dock1	current symbol	MGI:2429765	Dock1	dedicator of cytokinesis 1	protein coding gene	MP:0000445	short snout
Dock1	current symbol	MGI:2429765	Dock1	dedicator of cytokinesis 1	protein coding gene	MP:0000519	hydronephrosis
Dock1	current symbol	MGI:2429765	Dock1	dedicator of cytokinesis 1	protein coding gene	MP:0000729	abnormal myogenesis
Dock1	current symbol	MGI:2429765	Dock1	dedicator of cytokinesis 1	protein coding gene	MP:0000733	abnormal muscle development
Dock1	current symbol	MGI:2429765	Dock1	dedicator of cytokinesis 1	protein coding gene	MP:0000761	thin diaphragm muscle
Dock1	current symbol	MGI:2429765	Dock1	dedicator of cytokinesis 1	protein coding gene	MP:0001177	atelectasis
Dock1	current symbol	MGI:2429765	Dock1	dedicator of cytokinesis 1	protein coding gene	MP:0001575	cyanosis
Dock1	current symbol	MGI:2429765	Dock1	dedicator of cytokinesis 1	protein coding gene	MP:0001622	abnormal vasculogenesis
Dock1	current symbol	MGI:2429765	Dock1	dedicator of cytokinesis 1	protein coding gene	MP:0001785	edema
Dock1	current symbol	MGI:2429765	Dock1	dedicator of cytokinesis 1	protein coding gene	MP:0001823	thymus hypoplasia
Dock1	current symbol	MGI:2429765	Dock1	dedicator of cytokinesis 1	protein coding gene	MP:0002106	abnormal muscle physiology
Dock1	current symbol	MGI:2429765	Dock1	dedicator of cytokinesis 1	protein coding gene	MP:0002192	hydrops fetalis
Dock1	current symbol	MGI:2429765	Dock1	dedicator of cytokinesis 1	protein coding gene	MP:0002279	abnormal diaphragm morphology
Dock1	current symbol	MGI:2429765	Dock1	dedicator of cytokinesis 1	protein coding gene	MP:0002280	abnormal intercostal muscle morphology
Dock1	current symbol	MGI:2429765	Dock1	dedicator of cytokinesis 1	protein coding gene	MP:0002633	persistent truncus arteriosis
Dock1	current symbol	MGI:2429765	Dock1	dedicator of cytokinesis 1	protein coding gene	MP:0002639	micrognathia
Dock1	current symbol	MGI:2429765	Dock1	dedicator of cytokinesis 1	protein coding gene	MP:0003544	abnormal vascular endothelial cell migration
Dock1	current symbol	MGI:2429765	Dock1	dedicator of cytokinesis 1	protein coding gene	MP:0004819	decreased skeletal muscle mass
Dock1	current symbol	MGI:2429765	Dock1	dedicator of cytokinesis 1	protein coding gene	MP:0006130	pulmonary valve atresia
Dock1	current symbol	MGI:2429765	Dock1	dedicator of cytokinesis 1	protein coding gene	MP:0009402	decreased skeletal muscle fiber diameter
Dock1	current symbol	MGI:2429765	Dock1	dedicator of cytokinesis 1	protein coding gene	MP:0009703	decreased birth body size
Dock1	current symbol	MGI:2429765	Dock1	dedicator of cytokinesis 1	protein coding gene	MP:0010402	ventricular septal defect
Dock1	current symbol	MGI:2429765	Dock1	dedicator of cytokinesis 1	protein coding gene	MP:0010412	atrioventricular septal defect
Dock1	current symbol	MGI:2429765	Dock1	dedicator of cytokinesis 1	protein coding gene	MP:0010428	abnormal heart right ventricle outflow tract morphology
Dock1	current symbol	MGI:2429765	Dock1	dedicator of cytokinesis 1	protein coding gene	MP:0010617	thick mitral valve cusps
Dock1	current symbol	MGI:2429765	Dock1	dedicator of cytokinesis 1	protein coding gene	MP:0011083	lethality at weaning, complete penetrance
Dock1	current symbol	MGI:2429765	Dock1	dedicator of cytokinesis 1	protein coding gene	MP:0011091	prenatal lethality, complete penetrance
Dock1	current symbol	MGI:2429765	Dock1	dedicator of cytokinesis 1	protein coding gene	MP:0011109	lethality throughout fetal growth and development, incomplete penetrance
Dock2	current symbol	MGI:2149010	Dock2	dedicator of cyto-kinesis 2	protein coding gene	MP:0000063	decreased bone mineral density
Dock2	current symbol	MGI:2149010	Dock2	dedicator of cyto-kinesis 2	protein coding gene	MP:0000219	increased neutrophil cell number
Dock2	current symbol	MGI:2149010	Dock2	dedicator of cyto-kinesis 2	protein coding gene	MP:0000685	abnormal immune system morphology
Dock2	current symbol	MGI:2149010	Dock2	dedicator of cyto-kinesis 2	protein coding gene	MP:0000689	abnormal spleen morphology
Dock2	current symbol	MGI:2149010	Dock2	dedicator of cyto-kinesis 2	protein coding gene	MP:0000694	spleen hypoplasia
Dock2	current symbol	MGI:2149010	Dock2	dedicator of cyto-kinesis 2	protein coding gene	MP:0000696	abnormal Peyer's patch morphology
Dock2	current symbol	MGI:2149010	Dock2	dedicator of cyto-kinesis 2	protein coding gene	MP:0001606	impaired hematopoiesis
Dock2	current symbol	MGI:2149010	Dock2	dedicator of cyto-kinesis 2	protein coding gene	MP:0001790	abnormal immune system physiology
Dock2	current symbol	MGI:2149010	Dock2	dedicator of cyto-kinesis 2	protein coding gene	MP:0001800	abnormal humoral immune response
Dock2	current symbol	MGI:2149010	Dock2	dedicator of cyto-kinesis 2	protein coding gene	MP:0001805	decreased IgG level
Dock2	current symbol	MGI:2149010	Dock2	dedicator of cyto-kinesis 2	protein coding gene	MP:0002144	abnormal B cell differentiation
Dock2	current symbol	MGI:2149010	Dock2	dedicator of cyto-kinesis 2	protein coding gene	MP:0002357	abnormal spleen white pulp morphology
Dock2	current symbol	MGI:2149010	Dock2	dedicator of cyto-kinesis 2	protein coding gene	MP:0002396	abnormal hematopoietic system morphology/development
Dock2	current symbol	MGI:2149010	Dock2	dedicator of cyto-kinesis 2	protein coding gene	MP:0002432	abnormal CD4-positive, alpha beta T cell morphology
Dock2	current symbol	MGI:2149010	Dock2	dedicator of cyto-kinesis 2	protein coding gene	MP:0002436	abnormal CD8-positive, alpha-beta cytotoxic T cell morphology
Dock2	current symbol	MGI:2149010	Dock2	dedicator of cyto-kinesis 2	protein coding gene	MP:0002492	decreased IgE level
Dock2	current symbol	MGI:2149010	Dock2	dedicator of cyto-kinesis 2	protein coding gene	MP:0002497	increased IgE level
Dock2	current symbol	MGI:2149010	Dock2	dedicator of cyto-kinesis 2	protein coding gene	MP:0002619	abnormal lymphocyte morphology
Dock2	current symbol	MGI:2149010	Dock2	dedicator of cyto-kinesis 2	protein coding gene	MP:0003091	abnormal cell migration
Dock2	current symbol	MGI:2149010	Dock2	dedicator of cyto-kinesis 2	protein coding gene	MP:0003156	abnormal leukocyte migration
Dock2	current symbol	MGI:2149010	Dock2	dedicator of cyto-kinesis 2	protein coding gene	MP:0004816	abnormal class switch recombination
Dock2	current symbol	MGI:2149010	Dock2	dedicator of cyto-kinesis 2	protein coding gene	MP:0004952	increased spleen weight
Dock2	current symbol	MGI:2149010	Dock2	dedicator of cyto-kinesis 2	protein coding gene	MP:0004977	increased B-1 B cell number
Dock2	current symbol	MGI:2149010	Dock2	dedicator of cyto-kinesis 2	protein coding gene	MP:0005010	abnormal CD8-positive, alpha beta T cell morphology
Dock2	current symbol	MGI:2149010	Dock2	dedicator of cyto-kinesis 2	protein coding gene	MP:0005014	increased B cell number
Dock2	current symbol	MGI:2149010	Dock2	dedicator of cyto-kinesis 2	protein coding gene	MP:0005016	decreased lymphocyte cell number
Dock2	current symbol	MGI:2149010	Dock2	dedicator of cyto-kinesis 2	protein coding gene	MP:0005017	decreased B cell number
Dock2	current symbol	MGI:2149010	Dock2	dedicator of cyto-kinesis 2	protein coding gene	MP:0005018	decreased T cell number
Dock2	current symbol	MGI:2149010	Dock2	dedicator of cyto-kinesis 2	protein coding gene	MP:0005425	increased macrophage cell number
Dock2	current symbol	MGI:2149010	Dock2	dedicator of cyto-kinesis 2	protein coding gene	MP:0008037	abnormal T cell morphology
Dock2	current symbol	MGI:2149010	Dock2	dedicator of cyto-kinesis 2	protein coding gene	MP:0008044	increased NK cell number
Dock2	current symbol	MGI:2149010	Dock2	dedicator of cyto-kinesis 2	protein coding gene	MP:0008045	decreased NK cell number
Dock2	current symbol	MGI:2149010	Dock2	dedicator of cyto-kinesis 2	protein coding gene	MP:0008075	decreased CD4-positive, alpha-beta T cell number
Dock2	current symbol	MGI:2149010	Dock2	dedicator of cyto-kinesis 2	protein coding gene	MP:0008076	abnormal CD4-positive T cell differentiation
Dock2	current symbol	MGI:2149010	Dock2	dedicator of cyto-kinesis 2	protein coding gene	MP:0008077	abnormal CD8-positive, alpha-beta T cell number
Dock2	current symbol	MGI:2149010	Dock2	dedicator of cyto-kinesis 2	protein coding gene	MP:0008078	increased CD8-positive, alpha-beta T cell number
Dock2	current symbol	MGI:2149010	Dock2	dedicator of cyto-kinesis 2	protein coding gene	MP:0008079	decreased CD8-positive, alpha-beta T cell number
Dock2	current symbol	MGI:2149010	Dock2	dedicator of cyto-kinesis 2	protein coding gene	MP:0008080	abnormal CD8-positive, alpha-beta T cell differentiation
Dock2	current symbol	MGI:2149010	Dock2	dedicator of cyto-kinesis 2	protein coding gene	MP:0008082	increased single-positive T cell number
Dock2	current symbol	MGI:2149010	Dock2	dedicator of cyto-kinesis 2	protein coding gene	MP:0008083	decreased single-positive T cell number
Dock2	current symbol	MGI:2149010	Dock2	dedicator of cyto-kinesis 2	protein coding gene	MP:0008101	lymph node hypoplasia
Dock2	current symbol	MGI:2149010	Dock2	dedicator of cyto-kinesis 2	protein coding gene	MP:0008168	decreased B-1a cell number
Dock2	current symbol	MGI:2149010	Dock2	dedicator of cyto-kinesis 2	protein coding gene	MP:0008170	decreased B-1b cell number
Dock2	current symbol	MGI:2149010	Dock2	dedicator of cyto-kinesis 2	protein coding gene	MP:0008182	decreased marginal zone B cell number
Dock2	current symbol	MGI:2149010	Dock2	dedicator of cyto-kinesis 2	protein coding gene	MP:0008211	decreased mature B cell number
Dock2	current symbol	MGI:2149010	Dock2	dedicator of cyto-kinesis 2	protein coding gene	MP:0008720	impaired neutrophil chemotaxis
Dock2	current symbol	MGI:2149010	Dock2	dedicator of cyto-kinesis 2	protein coding gene	MP:0009766	increased susceptibility to xenobiotic induced morbidity/mortality
Dock2	current symbol	MGI:2149010	Dock2	dedicator of cyto-kinesis 2	protein coding gene	MP:0010841	increased central memory CD4-positive, alpha-beta T cell number
Dock2	current symbol	MGI:2149010	Dock2	dedicator of cyto-kinesis 2	protein coding gene	MP:0010844	increased effector memory CD4-positive, alpha-beta T cell number
Dock2	current symbol	MGI:2149010	Dock2	dedicator of cyto-kinesis 2	protein coding gene	MP:0010847	increased central memory CD8 positive, alpha-beta T cell number
Dock2	current symbol	MGI:2149010	Dock2	dedicator of cyto-kinesis 2	protein coding gene	MP:0012764	increased alpha-beta T cell number
Dock2	current symbol	MGI:2149010	Dock2	dedicator of cyto-kinesis 2	protein coding gene	MP:0013435	decreased CD8-positive, naive alpha-beta T cell number
Dock2	current symbol	MGI:2149010	Dock2	dedicator of cyto-kinesis 2	protein coding gene	MP:0020001	decreased response to antigen
Dock9	current symbol	MGI:106321	Dock9	dedicator of cytokinesis 9	protein coding gene	MP:0000062	increased bone mineral density
Dock9	current symbol	MGI:106321	Dock9	dedicator of cytokinesis 9	protein coding gene	MP:0002590	increased mean corpuscular volume
Dock9	current symbol	MGI:106321	Dock9	dedicator of cytokinesis 9	protein coding gene	MP:0003960	increased lean body mass
Dock9	current symbol	MGI:106321	Dock9	dedicator of cytokinesis 9	protein coding gene	MP:0005278	abnormal cholesterol homeostasis
Dock9	current symbol	MGI:106321	Dock9	dedicator of cytokinesis 9	protein coding gene	MP:0005344	increased circulating bilirubin level
Dock9	current symbol	MGI:106321	Dock9	dedicator of cytokinesis 9	protein coding gene	MP:0005561	increased mean corpuscular hemoglobin
Dock9	current symbol	MGI:106321	Dock9	dedicator of cytokinesis 9	protein coding gene	MP:0010025	decreased total body fat amount
Dock9	current symbol	MGI:106321	Dock9	dedicator of cytokinesis 9	protein coding gene	MP:0010123	increased bone mineral content
Dpp6	current symbol	MGI:94921	Dpp6	dipeptidylpeptidase 6	protein coding gene	MP:0002207	abnormal long-term potentiation
Dpp6	current symbol	MGI:94921	Dpp6	dipeptidylpeptidase 6	protein coding gene	MP:0003412	abnormal afterhyperpolarization
Dpp6	current symbol	MGI:94921	Dpp6	dipeptidylpeptidase 6	protein coding gene	MP:0003484	abnormal channel response
Dpp6	current symbol	MGI:94921	Dpp6	dipeptidylpeptidase 6	protein coding gene	MP:0003635	abnormal synaptic transmission
Dsc1	current symbol	MGI:109173	Dsc1	desmocollin 1	protein coding gene	MP:0000414	alopecia
Dsc1	current symbol	MGI:109173	Dsc1	desmocollin 1	protein coding gene	MP:0001194	dermatitis
Dsc1	current symbol	MGI:109173	Dsc1	desmocollin 1	protein coding gene	MP:0001195	flaky skin
Dsc1	current symbol	MGI:109173	Dsc1	desmocollin 1	protein coding gene	MP:0001212	skin lesions
Dsc1	current symbol	MGI:109173	Dsc1	desmocollin 1	protein coding gene	MP:0001216	abnormal epidermal layer morphology
Dsc1	current symbol	MGI:109173	Dsc1	desmocollin 1	protein coding gene	MP:0001219	thick epidermis
Dsc1	current symbol	MGI:109173	Dsc1	desmocollin 1	protein coding gene	MP:0001222	epidermal hyperplasia
Dsc1	current symbol	MGI:109173	Dsc1	desmocollin 1	protein coding gene	MP:0001236	abnormal epidermis stratum spinosum morphology
Dsc1	current symbol	MGI:109173	Dsc1	desmocollin 1	protein coding gene	MP:0001240	abnormal epidermis stratum corneum morphology
Dsc1	current symbol	MGI:109173	Dsc1	desmocollin 1	protein coding gene	MP:0001242	hyperkeratosis
Dsc1	current symbol	MGI:109173	Dsc1	desmocollin 1	protein coding gene	MP:0001247	dermal cyst
Dsc1	current symbol	MGI:109173	Dsc1	desmocollin 1	protein coding gene	MP:0001262	decreased body weight
Dsc1	current symbol	MGI:109173	Dsc1	desmocollin 1	protein coding gene	MP:0001297	microphthalmia
Dsc1	current symbol	MGI:109173	Dsc1	desmocollin 1	protein coding gene	MP:0001302	eyelids open at birth
Dsc1	current symbol	MGI:109173	Dsc1	desmocollin 1	protein coding gene	MP:0001314	corneal opacity
Dsc1	current symbol	MGI:109173	Dsc1	desmocollin 1	protein coding gene	MP:0001511	disheveled coat
Dsc1	current symbol	MGI:109173	Dsc1	desmocollin 1	protein coding gene	MP:0002169	no abnormal phenotype detected
Dsc1	current symbol	MGI:109173	Dsc1	desmocollin 1	protein coding gene	MP:0002656	abnormal keratinocyte differentiation
Dsc1	current symbol	MGI:109173	Dsc1	desmocollin 1	protein coding gene	MP:0002796	impaired skin barrier function
Dsc1	current symbol	MGI:109173	Dsc1	desmocollin 1	protein coding gene	MP:0003413	hair follicle degeneration
Dsc1	current symbol	MGI:109173	Dsc1	desmocollin 1	protein coding gene	MP:0003427	parakeratosis
Dsc1	current symbol	MGI:109173	Dsc1	desmocollin 1	protein coding gene	MP:0004241	acantholysis
Dsc1	current symbol	MGI:109173	Dsc1	desmocollin 1	protein coding gene	MP:0009264	failure of eyelid fusion
Dsc1	current symbol	MGI:109173	Dsc1	desmocollin 1	protein coding gene	MP:0010700	hair follicle comedo
Dsc1	current symbol	MGI:109173	Dsc1	desmocollin 1	protein coding gene	MP:0030533	abnormal snout skin morphology
Dsc2	current symbol	MGI:103221	Dsc2	desmocollin 2	protein coding gene	MP:0001312	abnormal cornea morphology
Dsc2	current symbol	MGI:103221	Dsc2	desmocollin 2	protein coding gene	MP:0001314	corneal opacity
Dsc2	current symbol	MGI:103221	Dsc2	desmocollin 2	protein coding gene	MP:0001625	cardiac hypertrophy
Dsc2	current symbol	MGI:103221	Dsc2	desmocollin 2	protein coding gene	MP:0002625	heart left ventricle hypertrophy
Dsc2	current symbol	MGI:103221	Dsc2	desmocollin 2	protein coding gene	MP:0003141	cardiac fibrosis
Dsc2	current symbol	MGI:103221	Dsc2	desmocollin 2	protein coding gene	MP:0005287	narrow eye opening
Dsc2	current symbol	MGI:103221	Dsc2	desmocollin 2	protein coding gene	MP:0005542	corneal vascularization
Dsc2	current symbol	MGI:103221	Dsc2	desmocollin 2	protein coding gene	MP:0005598	decreased ventricle muscle contractility
Dsc2	current symbol	MGI:103221	Dsc2	desmocollin 2	protein coding gene	MP:0006042	increased apoptosis
Dst	current symbol	MGI:104627	Dst	dystonin	protein coding gene	MP:0000333	decreased bone marrow cell number
Dst	current symbol	MGI:104627	Dst	dystonin	protein coding gene	MP:0000414	alopecia
Dst	current symbol	MGI:104627	Dst	dystonin	protein coding gene	MP:0000585	kinked tail
Dst	current symbol	MGI:104627	Dst	dystonin	protein coding gene	MP:0000743	muscle spasm
Dst	current symbol	MGI:104627	Dst	dystonin	protein coding gene	MP:0000745	tremors
Dst	current symbol	MGI:104627	Dst	dystonin	protein coding gene	MP:0000746	weakness
Dst	current symbol	MGI:104627	Dst	dystonin	protein coding gene	MP:0000747	muscle weakness
Dst	current symbol	MGI:104627	Dst	dystonin	protein coding gene	MP:0000754	paresis
Dst	current symbol	MGI:104627	Dst	dystonin	protein coding gene	MP:0000774	decreased brain size
Dst	current symbol	MGI:104627	Dst	dystonin	protein coding gene	MP:0000911	abnormal trigeminal motor nucleus morphology
Dst	current symbol	MGI:104627	Dst	dystonin	protein coding gene	MP:0000920	abnormal myelination
Dst	current symbol	MGI:104627	Dst	dystonin	protein coding gene	MP:0000921	demyelination
Dst	current symbol	MGI:104627	Dst	dystonin	protein coding gene	MP:0000955	abnormal spinal cord morphology
Dst	current symbol	MGI:104627	Dst	dystonin	protein coding gene	MP:0000958	peripheral nervous system degeneration
Dst	current symbol	MGI:104627	Dst	dystonin	protein coding gene	MP:0000961	abnormal dorsal root ganglion morphology
Dst	current symbol	MGI:104627	Dst	dystonin	protein coding gene	MP:0000964	small dorsal root ganglion
Dst	current symbol	MGI:104627	Dst	dystonin	protein coding gene	MP:0000965	abnormal sensory neuron morphology
Dst	current symbol	MGI:104627	Dst	dystonin	protein coding gene	MP:0001053	abnormal neuromuscular synapse morphology
Dst	current symbol	MGI:104627	Dst	dystonin	protein coding gene	MP:0001074	abnormal vagus nerve morphology
Dst	current symbol	MGI:104627	Dst	dystonin	protein coding gene	MP:0001077	abnormal spinal nerve morphology
Dst	current symbol	MGI:104627	Dst	dystonin	protein coding gene	MP:0001096	abnormal glossopharyngeal ganglion morphology
Dst	current symbol	MGI:104627	Dst	dystonin	protein coding gene	MP:0001106	abnormal Schwann cell morphology
Dst	current symbol	MGI:104627	Dst	dystonin	protein coding gene	MP:0001208	blistering
Dst	current symbol	MGI:104627	Dst	dystonin	protein coding gene	MP:0001262	decreased body weight
Dst	current symbol	MGI:104627	Dst	dystonin	protein coding gene	MP:0001265	decreased body size
Dst	current symbol	MGI:104627	Dst	dystonin	protein coding gene	MP:0001289	persistence of hyaloid vascular system
Dst	current symbol	MGI:104627	Dst	dystonin	protein coding gene	MP:0001299	abnormal eye distance/ position
Dst	current symbol	MGI:104627	Dst	dystonin	protein coding gene	MP:0001344	blepharoptosis
Dst	current symbol	MGI:104627	Dst	dystonin	protein coding gene	MP:0001393	ataxia
Dst	current symbol	MGI:104627	Dst	dystonin	protein coding gene	MP:0001402	decreased locomotor activity
Dst	current symbol	MGI:104627	Dst	dystonin	protein coding gene	MP:0001405	impaired coordination
Dst	current symbol	MGI:104627	Dst	dystonin	protein coding gene	MP:0001406	abnormal gait
Dst	current symbol	MGI:104627	Dst	dystonin	protein coding gene	MP:0001408	stereotypic behavior
Dst	current symbol	MGI:104627	Dst	dystonin	protein coding gene	MP:0001489	decreased startle reflex
Dst	current symbol	MGI:104627	Dst	dystonin	protein coding gene	MP:0001491	unresponsive to tactile stimuli
Dst	current symbol	MGI:104627	Dst	dystonin	protein coding gene	MP:0001504	abnormal posture
Dst	current symbol	MGI:104627	Dst	dystonin	protein coding gene	MP:0001513	limb grasping
Dst	current symbol	MGI:104627	Dst	dystonin	protein coding gene	MP:0001516	abnormal motor coordination/balance
Dst	current symbol	MGI:104627	Dst	dystonin	protein coding gene	MP:0001523	impaired righting response
Dst	current symbol	MGI:104627	Dst	dystonin	protein coding gene	MP:0001524	impaired limb coordination
Dst	current symbol	MGI:104627	Dst	dystonin	protein coding gene	MP:0001525	impaired balance
Dst	current symbol	MGI:104627	Dst	dystonin	protein coding gene	MP:0001527	athetotic walking movements
Dst	current symbol	MGI:104627	Dst	dystonin	protein coding gene	MP:0001697	abnormal embryo size
Dst	current symbol	MGI:104627	Dst	dystonin	protein coding gene	MP:0001852	conjunctivitis
Dst	current symbol	MGI:104627	Dst	dystonin	protein coding gene	MP:0002064	seizures
Dst	current symbol	MGI:104627	Dst	dystonin	protein coding gene	MP:0002066	abnormal motor capabilities/coordination/movement
Dst	current symbol	MGI:104627	Dst	dystonin	protein coding gene	MP:0002082	postnatal lethality
Dst	current symbol	MGI:104627	Dst	dystonin	protein coding gene	MP:0002083	premature death
Dst	current symbol	MGI:104627	Dst	dystonin	protein coding gene	MP:0002095	abnormal skin pigmentation
Dst	current symbol	MGI:104627	Dst	dystonin	protein coding gene	MP:0002106	abnormal muscle physiology
Dst	current symbol	MGI:104627	Dst	dystonin	protein coding gene	MP:0002183	gliosis
Dst	current symbol	MGI:104627	Dst	dystonin	protein coding gene	MP:0002229	neurodegeneration
Dst	current symbol	MGI:104627	Dst	dystonin	protein coding gene	MP:0002269	muscular atrophy
Dst	current symbol	MGI:104627	Dst	dystonin	protein coding gene	MP:0002651	abnormal sciatic nerve morphology
Dst	current symbol	MGI:104627	Dst	dystonin	protein coding gene	MP:0002752	abnormal somatic nervous system morphology
Dst	current symbol	MGI:104627	Dst	dystonin	protein coding gene	MP:0002841	impaired skeletal muscle contractility
Dst	current symbol	MGI:104627	Dst	dystonin	protein coding gene	MP:0002882	abnormal neuron morphology
Dst	current symbol	MGI:104627	Dst	dystonin	protein coding gene	MP:0002883	chromatolysis
Dst	current symbol	MGI:104627	Dst	dystonin	protein coding gene	MP:0002908	delayed wound healing
Dst	current symbol	MGI:104627	Dst	dystonin	protein coding gene	MP:0002980	abnormal postural reflex
Dst	current symbol	MGI:104627	Dst	dystonin	protein coding gene	MP:0003084	abnormal skeletal muscle fiber morphology
Dst	current symbol	MGI:104627	Dst	dystonin	protein coding gene	MP:0003224	neuron degeneration
Dst	current symbol	MGI:104627	Dst	dystonin	protein coding gene	MP:0003225	axonal dystrophy
Dst	current symbol	MGI:104627	Dst	dystonin	protein coding gene	MP:0003280	urinary incontinence
Dst	current symbol	MGI:104627	Dst	dystonin	protein coding gene	MP:0003281	fecal incontinence
Dst	current symbol	MGI:104627	Dst	dystonin	protein coding gene	MP:0003313	abnormal locomotor activation
Dst	current symbol	MGI:104627	Dst	dystonin	protein coding gene	MP:0003632	abnormal nervous system morphology
Dst	current symbol	MGI:104627	Dst	dystonin	protein coding gene	MP:0003633	abnormal nervous system physiology
Dst	current symbol	MGI:104627	Dst	dystonin	protein coding gene	MP:0003871	abnormal myelin sheath morphology
Dst	current symbol	MGI:104627	Dst	dystonin	protein coding gene	MP:0003994	abnormal dorsal spinal root morphology
Dst	current symbol	MGI:104627	Dst	dystonin	protein coding gene	MP:0004069	abnormal muscle spindle morphology
Dst	current symbol	MGI:104627	Dst	dystonin	protein coding gene	MP:0004091	abnormal Z line morphology
Dst	current symbol	MGI:104627	Dst	dystonin	protein coding gene	MP:0004145	abnormal muscle electrophysiology
Dst	current symbol	MGI:104627	Dst	dystonin	protein coding gene	MP:0004768	abnormal axonal transport
Dst	current symbol	MGI:104627	Dst	dystonin	protein coding gene	MP:0004811	abnormal neuron physiology
Dst	current symbol	MGI:104627	Dst	dystonin	protein coding gene	MP:0005150	cachexia
Dst	current symbol	MGI:104627	Dst	dystonin	protein coding gene	MP:0005191	head tilt
Dst	current symbol	MGI:104627	Dst	dystonin	protein coding gene	MP:0005277	abnormal brainstem morphology
Dst	current symbol	MGI:104627	Dst	dystonin	protein coding gene	MP:0005316	abnormal response to tactile stimuli
Dst	current symbol	MGI:104627	Dst	dystonin	protein coding gene	MP:0005323	dystonia
Dst	current symbol	MGI:104627	Dst	dystonin	protein coding gene	MP:0005356	positive geotaxis
Dst	current symbol	MGI:104627	Dst	dystonin	protein coding gene	MP:0005404	abnormal axon morphology
Dst	current symbol	MGI:104627	Dst	dystonin	protein coding gene	MP:0005405	axon degeneration
Dst	current symbol	MGI:104627	Dst	dystonin	protein coding gene	MP:0005656	decreased aggression
Dst	current symbol	MGI:104627	Dst	dystonin	protein coding gene	MP:0006035	abnormal mitochondrial morphology
Dst	current symbol	MGI:104627	Dst	dystonin	protein coding gene	MP:0006198	enophthalmos
Dst	current symbol	MGI:104627	Dst	dystonin	protein coding gene	MP:0006258	abnormal circumvallate papillae morphology
Dst	current symbol	MGI:104627	Dst	dystonin	protein coding gene	MP:0006260	abnormal gustatory papilla taste bud morphology
Dst	current symbol	MGI:104627	Dst	dystonin	protein coding gene	MP:0008489	slow postnatal weight gain
Dst	current symbol	MGI:104627	Dst	dystonin	protein coding gene	MP:0009400	decreased skeletal muscle fiber size
Dst	current symbol	MGI:104627	Dst	dystonin	protein coding gene	MP:0010047	axonal spheroids
Dst	current symbol	MGI:104627	Dst	dystonin	protein coding gene	MP:0011085	postnatal lethality, complete penetrance
Dst	current symbol	MGI:104627	Dst	dystonin	protein coding gene	MP:0011110	preweaning lethality, incomplete penetrance
Dst	current symbol	MGI:104627	Dst	dystonin	protein coding gene	MP:0011731	decreased myelin sheath thickness
Elk3	current symbol	MGI:101762	Elk3	ELK3, member of ETS oncogene family	protein coding gene	MP:0000249	abnormal blood vessel physiology
Elk3	current symbol	MGI:101762	Elk3	ELK3, member of ETS oncogene family	protein coding gene	MP:0001402	decreased locomotor activity
Elk3	current symbol	MGI:101762	Elk3	ELK3, member of ETS oncogene family	protein coding gene	MP:0001544	abnormal cardiovascular system physiology
Elk3	current symbol	MGI:101762	Elk3	ELK3, member of ETS oncogene family	protein coding gene	MP:0001556	increased circulating HDL cholesterol level
Elk3	current symbol	MGI:101762	Elk3	ELK3, member of ETS oncogene family	protein coding gene	MP:0001953	respiratory failure
Elk3	current symbol	MGI:101762	Elk3	ELK3, member of ETS oncogene family	protein coding gene	MP:0001954	respiratory distress
Elk3	current symbol	MGI:101762	Elk3	ELK3, member of ETS oncogene family	protein coding gene	MP:0002083	premature death
Elk3	current symbol	MGI:101762	Elk3	ELK3, member of ETS oncogene family	protein coding gene	MP:0002792	abnormal retina vasculature morphology
Elk3	current symbol	MGI:101762	Elk3	ELK3, member of ETS oncogene family	protein coding gene	MP:0002968	increased circulating alkaline phosphatase level
Elk3	current symbol	MGI:101762	Elk3	ELK3, member of ETS oncogene family	protein coding gene	MP:0003660	chylothorax
Elk3	current symbol	MGI:101762	Elk3	ELK3, member of ETS oncogene family	protein coding gene	MP:0004038	lymphangiectasis
Elk3	current symbol	MGI:101762	Elk3	ELK3, member of ETS oncogene family	protein coding gene	MP:0005178	increased circulating cholesterol level
Elk3	current symbol	MGI:101762	Elk3	ELK3, member of ETS oncogene family	protein coding gene	MP:0005602	decreased angiogenesis
Elk3	current symbol	MGI:101762	Elk3	ELK3, member of ETS oncogene family	protein coding gene	MP:0006055	abnormal vascular endothelial cell morphology
Elk3	current symbol	MGI:101762	Elk3	ELK3, member of ETS oncogene family	protein coding gene	MP:0010097	abnormal retina blood vessel morphology
Elk3	current symbol	MGI:101762	Elk3	ELK3, member of ETS oncogene family	protein coding gene	MP:0010820	abnormal pleura morphology
Elk3	current symbol	MGI:101762	Elk3	ELK3, member of ETS oncogene family	protein coding gene	MP:0011086	postnatal lethality, incomplete penetrance
Epha3	current symbol	MGI:99612	Epha3	Eph receptor A3	protein coding gene	MP:0000267	abnormal heart development
Epha3	current symbol	MGI:99612	Epha3	Eph receptor A3	protein coding gene	MP:0000297	abnormal atrioventricular cushion morphology
Epha3	current symbol	MGI:99612	Epha3	Eph receptor A3	protein coding gene	MP:0000598	abnormal liver morphology
Epha3	current symbol	MGI:99612	Epha3	Eph receptor A3	protein coding gene	MP:0000601	small liver
Epha3	current symbol	MGI:99612	Epha3	Eph receptor A3	protein coding gene	MP:0000689	abnormal spleen morphology
Epha3	current symbol	MGI:99612	Epha3	Eph receptor A3	protein coding gene	MP:0000691	enlarged spleen
Epha3	current symbol	MGI:99612	Epha3	Eph receptor A3	protein coding gene	MP:0000692	small spleen
Epha3	current symbol	MGI:99612	Epha3	Eph receptor A3	protein coding gene	MP:0001175	abnormal lung morphology
Epha3	current symbol	MGI:99612	Epha3	Eph receptor A3	protein coding gene	MP:0001258	decreased body length
Epha3	current symbol	MGI:99612	Epha3	Eph receptor A3	protein coding gene	MP:0001399	hyperactivity
Epha3	current symbol	MGI:99612	Epha3	Eph receptor A3	protein coding gene	MP:0001544	abnormal cardiovascular system physiology
Epha3	current symbol	MGI:99612	Epha3	Eph receptor A3	protein coding gene	MP:0001575	cyanosis
Epha3	current symbol	MGI:99612	Epha3	Eph receptor A3	protein coding gene	MP:0002135	abnormal kidney morphology
Epha3	current symbol	MGI:99612	Epha3	Eph receptor A3	protein coding gene	MP:0003068	enlarged kidney
Epha3	current symbol	MGI:99612	Epha3	Eph receptor A3	protein coding gene	MP:0003140	dilated heart atrium
Epha3	current symbol	MGI:99612	Epha3	Eph receptor A3	protein coding gene	MP:0003402	decreased liver weight
Epha3	current symbol	MGI:99612	Epha3	Eph receptor A3	protein coding gene	MP:0003828	pulmonary edema
Epha3	current symbol	MGI:99612	Epha3	Eph receptor A3	protein coding gene	MP:0003896	prolonged PR interval
Epha3	current symbol	MGI:99612	Epha3	Eph receptor A3	protein coding gene	MP:0005202	lethargy
Epha3	current symbol	MGI:99612	Epha3	Eph receptor A3	protein coding gene	MP:0005333	decreased heart rate
Epha3	current symbol	MGI:99612	Epha3	Eph receptor A3	protein coding gene	MP:0006046	atrioventricular valve regurgitation
Epha3	current symbol	MGI:99612	Epha3	Eph receptor A3	protein coding gene	MP:0006137	venoocclusion
Epha3	current symbol	MGI:99612	Epha3	Eph receptor A3	protein coding gene	MP:0006138	congestive heart failure
Epha3	current symbol	MGI:99612	Epha3	Eph receptor A3	protein coding gene	MP:0008825	abnormal cardiac epithelial to mesenchymal transition
Epha3	current symbol	MGI:99612	Epha3	Eph receptor A3	protein coding gene	MP:0010018	pulmonary vascular congestion
Epha3	current symbol	MGI:99612	Epha3	Eph receptor A3	protein coding gene	MP:0010019	liver vascular congestion
Epha3	current symbol	MGI:99612	Epha3	Eph receptor A3	protein coding gene	MP:0010404	ostium primum atrial septal defect
Epha3	current symbol	MGI:99612	Epha3	Eph receptor A3	protein coding gene	MP:0010519	atrioventricular block
Epha3	current symbol	MGI:99612	Epha3	Eph receptor A3	protein coding gene	MP:0010592	abnormal atrioventricular septum morphology
Epha3	current symbol	MGI:99612	Epha3	Eph receptor A3	protein coding gene	MP:0010909	pulmonary alveolar hemorrhage
Epha3	current symbol	MGI:99612	Epha3	Eph receptor A3	protein coding gene	MP:0011090	perinatal lethality, incomplete penetrance
Epha3	current symbol	MGI:99612	Epha3	Eph receptor A3	protein coding gene	MP:0030992	atrioventricular cushion hypoplasia
Epha7	current symbol	MGI:95276	Epha7	Eph receptor A7	protein coding gene	MP:0001890	anencephaly
Epha7	current symbol	MGI:95276	Epha7	Eph receptor A7	protein coding gene	MP:0002152	abnormal brain morphology
Epha7	current symbol	MGI:95276	Epha7	Eph receptor A7	protein coding gene	MP:0005404	abnormal axon morphology
Fa2h	current symbol	MGI:2443327	Fa2h	fatty acid 2-hydroxylase	protein coding gene	MP:0000414	alopecia
Fa2h	current symbol	MGI:2443327	Fa2h	fatty acid 2-hydroxylase	protein coding gene	MP:0000416	sparse hair
Fa2h	current symbol	MGI:2443327	Fa2h	fatty acid 2-hydroxylase	protein coding gene	MP:0000418	focal hair loss
Fa2h	current symbol	MGI:2443327	Fa2h	fatty acid 2-hydroxylase	protein coding gene	MP:0000422	delayed hair appearance
Fa2h	current symbol	MGI:2443327	Fa2h	fatty acid 2-hydroxylase	protein coding gene	MP:0000423	delayed hair regrowth
Fa2h	current symbol	MGI:2443327	Fa2h	fatty acid 2-hydroxylase	protein coding gene	MP:0000652	enlarged sebaceous gland
Fa2h	current symbol	MGI:2443327	Fa2h	fatty acid 2-hydroxylase	protein coding gene	MP:0000689	abnormal spleen morphology
Fa2h	current symbol	MGI:2443327	Fa2h	fatty acid 2-hydroxylase	protein coding gene	MP:0000691	enlarged spleen
Fa2h	current symbol	MGI:2443327	Fa2h	fatty acid 2-hydroxylase	protein coding gene	MP:0000755	hindlimb paralysis
Fa2h	current symbol	MGI:2443327	Fa2h	fatty acid 2-hydroxylase	protein coding gene	MP:0000849	abnormal cerebellum morphology
Fa2h	current symbol	MGI:2443327	Fa2h	fatty acid 2-hydroxylase	protein coding gene	MP:0000877	abnormal Purkinje cell morphology
Fa2h	current symbol	MGI:2443327	Fa2h	fatty acid 2-hydroxylase	protein coding gene	MP:0000921	demyelination
Fa2h	current symbol	MGI:2443327	Fa2h	fatty acid 2-hydroxylase	protein coding gene	MP:0001146	abnormal testis morphology
Fa2h	current symbol	MGI:2443327	Fa2h	fatty acid 2-hydroxylase	protein coding gene	MP:0001148	enlarged testis
Fa2h	current symbol	MGI:2443327	Fa2h	fatty acid 2-hydroxylase	protein coding gene	MP:0001195	flaky skin
Fa2h	current symbol	MGI:2443327	Fa2h	fatty acid 2-hydroxylase	protein coding gene	MP:0001216	abnormal epidermal layer morphology
Fa2h	current symbol	MGI:2443327	Fa2h	fatty acid 2-hydroxylase	protein coding gene	MP:0001304	cataract
Fa2h	current symbol	MGI:2443327	Fa2h	fatty acid 2-hydroxylase	protein coding gene	MP:0001325	abnormal retina morphology
Fa2h	current symbol	MGI:2443327	Fa2h	fatty acid 2-hydroxylase	protein coding gene	MP:0001330	abnormal optic nerve morphology
Fa2h	current symbol	MGI:2443327	Fa2h	fatty acid 2-hydroxylase	protein coding gene	MP:0001402	decreased locomotor activity
Fa2h	current symbol	MGI:2443327	Fa2h	fatty acid 2-hydroxylase	protein coding gene	MP:0001405	impaired coordination
Fa2h	current symbol	MGI:2443327	Fa2h	fatty acid 2-hydroxylase	protein coding gene	MP:0001463	abnormal spatial learning
Fa2h	current symbol	MGI:2443327	Fa2h	fatty acid 2-hydroxylase	protein coding gene	MP:0001510	abnormal coat appearance
Fa2h	current symbol	MGI:2443327	Fa2h	fatty acid 2-hydroxylase	protein coding gene	MP:0001547	abnormal lipid level
Fa2h	current symbol	MGI:2443327	Fa2h	fatty acid 2-hydroxylase	protein coding gene	MP:0002060	abnormal skin morphology
Fa2h	current symbol	MGI:2443327	Fa2h	fatty acid 2-hydroxylase	protein coding gene	MP:0002063	abnormal learning/memory/conditioning
Fa2h	current symbol	MGI:2443327	Fa2h	fatty acid 2-hydroxylase	protein coding gene	MP:0002092	abnormal eye morphology
Fa2h	current symbol	MGI:2443327	Fa2h	fatty acid 2-hydroxylase	protein coding gene	MP:0002135	abnormal kidney morphology
Fa2h	current symbol	MGI:2443327	Fa2h	fatty acid 2-hydroxylase	protein coding gene	MP:0002182	abnormal astrocyte morphology
Fa2h	current symbol	MGI:2443327	Fa2h	fatty acid 2-hydroxylase	protein coding gene	MP:0002699	abnormal vitreous body morphology
Fa2h	current symbol	MGI:2443327	Fa2h	fatty acid 2-hydroxylase	protein coding gene	MP:0002757	decreased vertical activity
Fa2h	current symbol	MGI:2443327	Fa2h	fatty acid 2-hydroxylase	protein coding gene	MP:0002804	abnormal motor learning
Fa2h	current symbol	MGI:2443327	Fa2h	fatty acid 2-hydroxylase	protein coding gene	MP:0002991	abnormal sebaceous gland physiology
Fa2h	current symbol	MGI:2443327	Fa2h	fatty acid 2-hydroxylase	protein coding gene	MP:0002992	abnormal sebaceous lipid secretion
Fa2h	current symbol	MGI:2443327	Fa2h	fatty acid 2-hydroxylase	protein coding gene	MP:0003068	enlarged kidney
Fa2h	current symbol	MGI:2443327	Fa2h	fatty acid 2-hydroxylase	protein coding gene	MP:0003313	abnormal locomotor activation
Fa2h	current symbol	MGI:2443327	Fa2h	fatty acid 2-hydroxylase	protein coding gene	MP:0003809	abnormal hair shaft morphology
Fa2h	current symbol	MGI:2443327	Fa2h	fatty acid 2-hydroxylase	protein coding gene	MP:0003871	abnormal myelin sheath morphology
Fa2h	current symbol	MGI:2443327	Fa2h	fatty acid 2-hydroxylase	protein coding gene	MP:0003983	decreased cholesterol level
Fa2h	current symbol	MGI:2443327	Fa2h	fatty acid 2-hydroxylase	protein coding gene	MP:0005404	abnormal axon morphology
Fa2h	current symbol	MGI:2443327	Fa2h	fatty acid 2-hydroxylase	protein coding gene	MP:0009794	sebaceous gland hyperplasia
Fa2h	current symbol	MGI:2443327	Fa2h	fatty acid 2-hydroxylase	protein coding gene	MP:0010053	decreased grip strength
Fa2h	current symbol	MGI:2443327	Fa2h	fatty acid 2-hydroxylase	protein coding gene	MP:0010137	delayed exit from anagen phase
Fa2h	current symbol	MGI:2443327	Fa2h	fatty acid 2-hydroxylase	protein coding gene	MP:0013378	increased sebocyte number
Fa2h	current symbol	MGI:2443327	Fa2h	fatty acid 2-hydroxylase	protein coding gene	MP:0020380	abnormal galactolipid level
Fa2h	current symbol	MGI:2443327	Fa2h	fatty acid 2-hydroxylase	protein coding gene	MP:0030571	dilated piliary canal
Fa2h	current symbol	MGI:2443327	Fa2h	fatty acid 2-hydroxylase	protein coding gene	MP:0030923	abnormal hair follicle ostium morphology
Fam117a	current symbol	MGI:2144564	Fam117a	family with sequence similarity 117, member A	protein coding gene	MP:0001488	increased startle reflex
Fam117a	current symbol	MGI:2144564	Fam117a	family with sequence similarity 117, member A	protein coding gene	MP:0009142	decreased prepulse inhibition
Fam168b	current symbol	MGI:2448487	Fam168b	family with sequence similarity 168, member B	protein coding gene
Fam171a1	current symbol	MGI:2442917	Fam171a1	family with sequence similarity 171, member A1	protein coding gene
Farp1	current symbol	MGI:2446173	Farp1	FERM, ARH/RhoGEF and pleckstrin domain protein 1	protein coding gene	MP:0001325	abnormal retina morphology
Farp1	current symbol	MGI:2446173	Farp1	FERM, ARH/RhoGEF and pleckstrin domain protein 1	protein coding gene	MP:0001488	increased startle reflex
Farp1	current symbol	MGI:2446173	Farp1	FERM, ARH/RhoGEF and pleckstrin domain protein 1	protein coding gene	MP:0002699	abnormal vitreous body morphology
Farp1	current symbol	MGI:2446173	Farp1	FERM, ARH/RhoGEF and pleckstrin domain protein 1	protein coding gene	MP:0013279	increased fasting circulating glucose level
Fat2	current symbol	MGI:2685369	Fat2	FAT atypical cadherin 2	protein coding gene	MP:0002169	no abnormal phenotype detected
Fbxl18	current symbol	MGI:2444450	Fbxl18	F-box and leucine-rich repeat protein 18	protein coding gene	MP:0001312	abnormal cornea morphology
Fbxl18	current symbol	MGI:2444450	Fbxl18	F-box and leucine-rich repeat protein 18	protein coding gene	MP:0002606	increased basophil cell number
Fbxl18	current symbol	MGI:2444450	Fbxl18	F-box and leucine-rich repeat protein 18	protein coding gene	MP:0005011	increased eosinophil cell number
Fhod3	current symbol	MGI:1925847	Fhod3	formin homology 2 domain containing 3	protein coding gene	MP:0000266	abnormal heart morphology
Fhod3	current symbol	MGI:1925847	Fhod3	formin homology 2 domain containing 3	protein coding gene	MP:0000267	abnormal heart development
Fhod3	current symbol	MGI:1925847	Fhod3	formin homology 2 domain containing 3	protein coding gene	MP:0001698	decreased embryo size
Fhod3	current symbol	MGI:1925847	Fhod3	formin homology 2 domain containing 3	protein coding gene	MP:0001711	abnormal placenta morphology
Fhod3	current symbol	MGI:1925847	Fhod3	formin homology 2 domain containing 3	protein coding gene	MP:0002151	abnormal neural tube morphology
Fhod3	current symbol	MGI:1925847	Fhod3	formin homology 2 domain containing 3	protein coding gene	MP:0002189	abnormal myocardial trabeculae morphology
Fhod3	current symbol	MGI:1925847	Fhod3	formin homology 2 domain containing 3	protein coding gene	MP:0003229	abnormal vitelline vasculature morphology
Fhod3	current symbol	MGI:1925847	Fhod3	formin homology 2 domain containing 3	protein coding gene	MP:0003232	abnormal forebrain development
Fhod3	current symbol	MGI:1925847	Fhod3	formin homology 2 domain containing 3	protein coding gene	MP:0003425	abnormal optic vesicle formation
Fhod3	current symbol	MGI:1925847	Fhod3	formin homology 2 domain containing 3	protein coding gene	MP:0003720	abnormal neural tube closure
Fhod3	current symbol	MGI:1925847	Fhod3	formin homology 2 domain containing 3	protein coding gene	MP:0003864	abnormal midbrain development
Fhod3	current symbol	MGI:1925847	Fhod3	formin homology 2 domain containing 3	protein coding gene	MP:0003984	embryonic growth retardation
Fhod3	current symbol	MGI:1925847	Fhod3	formin homology 2 domain containing 3	protein coding gene	MP:0004085	abnormal heartbeat
Fhod3	current symbol	MGI:1925847	Fhod3	formin homology 2 domain containing 3	protein coding gene	MP:0004086	absent heartbeat
Fhod3	current symbol	MGI:1925847	Fhod3	formin homology 2 domain containing 3	protein coding gene	MP:0005312	pericardial effusion
Fhod3	current symbol	MGI:1925847	Fhod3	formin homology 2 domain containing 3	protein coding gene	MP:0005598	decreased ventricle muscle contractility
Fhod3	current symbol	MGI:1925847	Fhod3	formin homology 2 domain containing 3	protein coding gene	MP:0006108	abnormal hindbrain development
Fhod3	current symbol	MGI:1925847	Fhod3	formin homology 2 domain containing 3	protein coding gene	MP:0009328	delayed heart looping
Fhod3	current symbol	MGI:1925847	Fhod3	formin homology 2 domain containing 3	protein coding gene	MP:0011098	embryonic lethality during organogenesis, complete penetrance
Fhod3	current symbol	MGI:1925847	Fhod3	formin homology 2 domain containing 3	protein coding gene	MP:0011100	preweaning lethality, complete penetrance
Fhod3	current symbol	MGI:1925847	Fhod3	formin homology 2 domain containing 3	protein coding gene	MP:0013294	prenatal lethality prior to heart atrial septation
Fry	current symbol	MGI:2443895	Fry	FRY microtubule binding protein	protein coding gene
Gabrg3	current symbol	MGI:95624	Gabrg3	gamma-aminobutyric acid type A receptor, subunit gamma 3	protein coding gene	MP:0003961	decreased lean body mass
Gabrg3	current symbol	MGI:95624	Gabrg3	gamma-aminobutyric acid type A receptor, subunit gamma 3	protein coding gene	MP:0010024	increased total body fat amount
Gabrg3	current symbol	MGI:95624	Gabrg3	gamma-aminobutyric acid type A receptor, subunit gamma 3	protein coding gene	MP:0010124	decreased bone mineral content
Gfra1	current symbol	MGI:1100842	Gfra1	glial cell line derived neurotrophic factor family receptor alpha 1	protein coding gene	MP:0000313	abnormal cell death
Gfra1	current symbol	MGI:1100842	Gfra1	glial cell line derived neurotrophic factor family receptor alpha 1	protein coding gene	MP:0000392	accelerated hair follicle regression
Gfra1	current symbol	MGI:1100842	Gfra1	glial cell line derived neurotrophic factor family receptor alpha 1	protein coding gene	MP:0000462	abnormal digestive system morphology
Gfra1	current symbol	MGI:1100842	Gfra1	glial cell line derived neurotrophic factor family receptor alpha 1	protein coding gene	MP:0000477	abnormal intestine morphology
Gfra1	current symbol	MGI:1100842	Gfra1	glial cell line derived neurotrophic factor family receptor alpha 1	protein coding gene	MP:0000520	absent kidney
Gfra1	current symbol	MGI:1100842	Gfra1	glial cell line derived neurotrophic factor family receptor alpha 1	protein coding gene	MP:0000527	abnormal kidney development
Gfra1	current symbol	MGI:1100842	Gfra1	glial cell line derived neurotrophic factor family receptor alpha 1	protein coding gene	MP:0000534	abnormal ureter morphology
Gfra1	current symbol	MGI:1100842	Gfra1	glial cell line derived neurotrophic factor family receptor alpha 1	protein coding gene	MP:0000538	abnormal urinary bladder morphology
Gfra1	current symbol	MGI:1100842	Gfra1	glial cell line derived neurotrophic factor family receptor alpha 1	protein coding gene	MP:0000937	abnormal motor neuron morphology
Gfra1	current symbol	MGI:1100842	Gfra1	glial cell line derived neurotrophic factor family receptor alpha 1	protein coding gene	MP:0000939	decreased motor neuron number
Gfra1	current symbol	MGI:1100842	Gfra1	glial cell line derived neurotrophic factor family receptor alpha 1	protein coding gene	MP:0000940	abnormal motor neuron innervation pattern
Gfra1	current symbol	MGI:1100842	Gfra1	glial cell line derived neurotrophic factor family receptor alpha 1	protein coding gene	MP:0001033	abnormal parasympathetic system morphology
Gfra1	current symbol	MGI:1100842	Gfra1	glial cell line derived neurotrophic factor family receptor alpha 1	protein coding gene	MP:0001044	abnormal enteric nervous system morphology
Gfra1	current symbol	MGI:1100842	Gfra1	glial cell line derived neurotrophic factor family receptor alpha 1	protein coding gene	MP:0001045	abnormal enteric ganglia morphology
Gfra1	current symbol	MGI:1100842	Gfra1	glial cell line derived neurotrophic factor family receptor alpha 1	protein coding gene	MP:0001046	abnormal enteric neuron morphology
Gfra1	current symbol	MGI:1100842	Gfra1	glial cell line derived neurotrophic factor family receptor alpha 1	protein coding gene	MP:0001048	absent enteric neurons
Gfra1	current symbol	MGI:1100842	Gfra1	glial cell line derived neurotrophic factor family receptor alpha 1	protein coding gene	MP:0001052	abnormal innervation pattern to muscle
Gfra1	current symbol	MGI:1100842	Gfra1	glial cell line derived neurotrophic factor family receptor alpha 1	protein coding gene	MP:0001065	abnormal trigeminal nerve morphology
Gfra1	current symbol	MGI:1100842	Gfra1	glial cell line derived neurotrophic factor family receptor alpha 1	protein coding gene	MP:0001077	abnormal spinal nerve morphology
Gfra1	current symbol	MGI:1100842	Gfra1	glial cell line derived neurotrophic factor family receptor alpha 1	protein coding gene	MP:0001085	small petrosal ganglion
Gfra1	current symbol	MGI:1100842	Gfra1	glial cell line derived neurotrophic factor family receptor alpha 1	protein coding gene	MP:0001087	abnormal nodose ganglion morphology
Gfra1	current symbol	MGI:1100842	Gfra1	glial cell line derived neurotrophic factor family receptor alpha 1	protein coding gene	MP:0001199	thin skin
Gfra1	current symbol	MGI:1100842	Gfra1	glial cell line derived neurotrophic factor family receptor alpha 1	protein coding gene	MP:0001664	abnormal digestion
Gfra1	current symbol	MGI:1100842	Gfra1	glial cell line derived neurotrophic factor family receptor alpha 1	protein coding gene	MP:0002135	abnormal kidney morphology
Gfra1	current symbol	MGI:1100842	Gfra1	glial cell line derived neurotrophic factor family receptor alpha 1	protein coding gene	MP:0002752	abnormal somatic nervous system morphology
Gfra1	current symbol	MGI:1100842	Gfra1	glial cell line derived neurotrophic factor family receptor alpha 1	protein coding gene	MP:0002989	small kidney
Gfra1	current symbol	MGI:1100842	Gfra1	glial cell line derived neurotrophic factor family receptor alpha 1	protein coding gene	MP:0003111	abnormal cell nucleus morphology
Gfra1	current symbol	MGI:1100842	Gfra1	glial cell line derived neurotrophic factor family receptor alpha 1	protein coding gene	MP:0003244	loss of dopaminergic neurons
Gfra1	current symbol	MGI:1100842	Gfra1	glial cell line derived neurotrophic factor family receptor alpha 1	protein coding gene	MP:0003290	intestinal hypoperistalsis
Gfra1	current symbol	MGI:1100842	Gfra1	glial cell line derived neurotrophic factor family receptor alpha 1	protein coding gene	MP:0003585	large ureter
Gfra1	current symbol	MGI:1100842	Gfra1	glial cell line derived neurotrophic factor family receptor alpha 1	protein coding gene	MP:0003604	single kidney
Gfra1	current symbol	MGI:1100842	Gfra1	glial cell line derived neurotrophic factor family receptor alpha 1	protein coding gene	MP:0003632	abnormal nervous system morphology
Gfra1	current symbol	MGI:1100842	Gfra1	glial cell line derived neurotrophic factor family receptor alpha 1	protein coding gene	MP:0003722	absent ureter
Gfra1	current symbol	MGI:1100842	Gfra1	glial cell line derived neurotrophic factor family receptor alpha 1	protein coding gene	MP:0003827	abnormal Wolffian duct morphology
Gfra1	current symbol	MGI:1100842	Gfra1	glial cell line derived neurotrophic factor family receptor alpha 1	protein coding gene	MP:0003861	abnormal nervous system development
Gfra1	current symbol	MGI:1100842	Gfra1	glial cell line derived neurotrophic factor family receptor alpha 1	protein coding gene	MP:0004069	abnormal muscle spindle morphology
Gfra1	current symbol	MGI:1100842	Gfra1	glial cell line derived neurotrophic factor family receptor alpha 1	protein coding gene	MP:0004936	impaired branching involved in ureteric bud morphogenesis
Gfra1	current symbol	MGI:1100842	Gfra1	glial cell line derived neurotrophic factor family receptor alpha 1	protein coding gene	MP:0004948	abnormal neuronal precursor proliferation
Gfra1	current symbol	MGI:1100842	Gfra1	glial cell line derived neurotrophic factor family receptor alpha 1	protein coding gene	MP:0005445	abnormal neurotransmitter secretion
Gfra1	current symbol	MGI:1100842	Gfra1	glial cell line derived neurotrophic factor family receptor alpha 1	protein coding gene	MP:0006032	abnormal ureteric bud morphology
Gfra1	current symbol	MGI:1100842	Gfra1	glial cell line derived neurotrophic factor family receptor alpha 1	protein coding gene	MP:0008133	decreased Peyer's patch number
Gfra1	current symbol	MGI:1100842	Gfra1	glial cell line derived neurotrophic factor family receptor alpha 1	protein coding gene	MP:0008314	abnormal pterygopalatine ganglion morphology
Gfra1	current symbol	MGI:1100842	Gfra1	glial cell line derived neurotrophic factor family receptor alpha 1	protein coding gene	MP:0008315	abnormal otic ganglion morphology
Gfra1	current symbol	MGI:1100842	Gfra1	glial cell line derived neurotrophic factor family receptor alpha 1	protein coding gene	MP:0009684	abnormal spinal cord lateral motor column morphology
Gfra1	current symbol	MGI:1100842	Gfra1	glial cell line derived neurotrophic factor family receptor alpha 1	protein coding gene	MP:0010978	absent ureteric bud
Gfra1	current symbol	MGI:1100842	Gfra1	glial cell line derived neurotrophic factor family receptor alpha 1	protein coding gene	MP:0010981	abnormal branching involved in ureteric bud morphogenesis
Gfra1	current symbol	MGI:1100842	Gfra1	glial cell line derived neurotrophic factor family receptor alpha 1	protein coding gene	MP:0010983	abnormal ureteric bud invasion
Gfra1	current symbol	MGI:1100842	Gfra1	glial cell line derived neurotrophic factor family receptor alpha 1	protein coding gene	MP:0011087	neonatal lethality, complete penetrance
Gfra1	current symbol	MGI:1100842	Gfra1	glial cell line derived neurotrophic factor family receptor alpha 1	protein coding gene	MP:0011088	neonatal lethality, incomplete penetrance
Gfra1	current symbol	MGI:1100842	Gfra1	glial cell line derived neurotrophic factor family receptor alpha 1	protein coding gene	MP:0011089	perinatal lethality, complete penetrance
Gfra1	current symbol	MGI:1100842	Gfra1	glial cell line derived neurotrophic factor family receptor alpha 1	protein coding gene	MP:0011292	absent nephron
Gfra1	current symbol	MGI:1100842	Gfra1	glial cell line derived neurotrophic factor family receptor alpha 1	protein coding gene	MP:0011760	abnormal ureteric bud tip morphology
Gsdme	current symbol	MGI:1889850	Gsdme	gasdermin E	protein coding gene	MP:0004401	increased cochlear outer hair cell number
Gsdme	current symbol	MGI:1889850	Gsdme	gasdermin E	protein coding gene	MP:0004402	decreased cochlear outer hair cell number
Gsdme	current symbol	MGI:1889850	Gsdme	gasdermin E	protein coding gene	MP:0005166	decreased susceptibility to injury
Gsdme	current symbol	MGI:1889850	Gsdme	gasdermin E	protein coding gene	MP:0010087	increased circulating fructosamine level
Gtf2h1	current symbol	MGI:1277216	Gtf2h1	general transcription factor II H, polypeptide 1	protein coding gene
Hc	current symbol	MGI:96031	Hc	hemolytic complement	protein coding gene	MP:0001952	increased airway responsiveness
Hc	current symbol	MGI:96031	Hc	hemolytic complement	protein coding gene	MP:0002169	no abnormal phenotype detected
Hc	current symbol	MGI:96031	Hc	hemolytic complement	protein coding gene	MP:0002412	increased susceptibility to bacterial infection
Hc	current symbol	MGI:96031	Hc	hemolytic complement	protein coding gene	MP:0003333	liver fibrosis
Hc	current symbol	MGI:96031	Hc	hemolytic complement	protein coding gene	MP:0005166	decreased susceptibility to injury
Hc	current symbol	MGI:96031	Hc	hemolytic complement	protein coding gene	MP:0010053	decreased grip strength
Hc	current symbol	MGI:96031	Hc	hemolytic complement	protein coding gene	MP:0013278	decreased fasting circulating glucose level
Hdac11	current symbol	MGI:2385252	Hdac11	histone deacetylase 11	protein coding gene	MP:0001257	increased body length
Hdac11	current symbol	MGI:2385252	Hdac11	histone deacetylase 11	protein coding gene	MP:0002941	increased circulating alanine transaminase level
Hdac11	current symbol	MGI:2385252	Hdac11	histone deacetylase 11	protein coding gene	MP:0003721	increased tumor growth/size
Hdac11	current symbol	MGI:2385252	Hdac11	histone deacetylase 11	protein coding gene	MP:0008567	decreased interferon-gamma secretion
Hdac11	current symbol	MGI:2385252	Hdac11	histone deacetylase 11	protein coding gene	MP:0008660	increased interleukin-10 secretion
Hecw2	current symbol	MGI:2685817	Hecw2	HECT, C2 and WW domain containing E3 ubiquitin protein ligase 2	protein coding gene	MP:0000477	abnormal intestine morphology
Hecw2	current symbol	MGI:2685817	Hecw2	HECT, C2 and WW domain containing E3 ubiquitin protein ligase 2	protein coding gene	MP:0001262	decreased body weight
Hecw2	current symbol	MGI:2685817	Hecw2	HECT, C2 and WW domain containing E3 ubiquitin protein ligase 2	protein coding gene	MP:0001265	decreased body size
Hecw2	current symbol	MGI:2685817	Hecw2	HECT, C2 and WW domain containing E3 ubiquitin protein ligase 2	protein coding gene	MP:0009854	impaired gastric peristalsis
Hecw2	current symbol	MGI:2685817	Hecw2	HECT, C2 and WW domain containing E3 ubiquitin protein ligase 2	protein coding gene	MP:0010801	abnormal myenteric nerve plexus morphology
Hecw2	current symbol	MGI:2685817	Hecw2	HECT, C2 and WW domain containing E3 ubiquitin protein ligase 2	protein coding gene	MP:0011085	postnatal lethality, complete penetrance
Hecw2	current symbol	MGI:2685817	Hecw2	HECT, C2 and WW domain containing E3 ubiquitin protein ligase 2	protein coding gene	MP:0011110	preweaning lethality, incomplete penetrance
Hecw2	current symbol	MGI:2685817	Hecw2	HECT, C2 and WW domain containing E3 ubiquitin protein ligase 2	protein coding gene	MP:0013958	decreased small intestine length
Hecw2	current symbol	MGI:2685817	Hecw2	HECT, C2 and WW domain containing E3 ubiquitin protein ligase 2	protein coding gene	MP:0020394	decreased neuronal precursor proliferation
Hgf	current symbol	MGI:96079	Hgf	hepatocyte growth factor	protein coding gene	MP:0000043	organ of Corti degeneration
Hgf	current symbol	MGI:96079	Hgf	hepatocyte growth factor	protein coding gene	MP:0000048	abnormal stria vascularis morphology
Hgf	current symbol	MGI:96079	Hgf	hepatocyte growth factor	protein coding gene	MP:0000598	abnormal liver morphology
Hgf	current symbol	MGI:96079	Hgf	hepatocyte growth factor	protein coding gene	MP:0000600	liver hypoplasia
Hgf	current symbol	MGI:96079	Hgf	hepatocyte growth factor	protein coding gene	MP:0000601	small liver
Hgf	current symbol	MGI:96079	Hgf	hepatocyte growth factor	protein coding gene	MP:0000602	dilated liver sinusoidal space
Hgf	current symbol	MGI:96079	Hgf	hepatocyte growth factor	protein coding gene	MP:0000607	abnormal hepatocyte morphology
Hgf	current symbol	MGI:96079	Hgf	hepatocyte growth factor	protein coding gene	MP:0000608	dissociated hepatocytes
Hgf	current symbol	MGI:96079	Hgf	hepatocyte growth factor	protein coding gene	MP:0001634	internal hemorrhage
Hgf	current symbol	MGI:96079	Hgf	hepatocyte growth factor	protein coding gene	MP:0001636	irregular heartbeat
Hgf	current symbol	MGI:96079	Hgf	hepatocyte growth factor	protein coding gene	MP:0001698	decreased embryo size
Hgf	current symbol	MGI:96079	Hgf	hepatocyte growth factor	protein coding gene	MP:0001711	abnormal placenta morphology
Hgf	current symbol	MGI:96079	Hgf	hepatocyte growth factor	protein coding gene	MP:0001713	decreased trophoblast giant cell number
Hgf	current symbol	MGI:96079	Hgf	hepatocyte growth factor	protein coding gene	MP:0002875	decreased erythrocyte cell number
Hgf	current symbol	MGI:96079	Hgf	hepatocyte growth factor	protein coding gene	MP:0004001	decreased hepatocyte proliferation
Hgf	current symbol	MGI:96079	Hgf	hepatocyte growth factor	protein coding gene	MP:0004259	small placenta
Hgf	current symbol	MGI:96079	Hgf	hepatocyte growth factor	protein coding gene	MP:0004300	abnormal organ of Corti supporting cell morphology
Hgf	current symbol	MGI:96079	Hgf	hepatocyte growth factor	protein coding gene	MP:0004364	thin stria vascularis
Hgf	current symbol	MGI:96079	Hgf	hepatocyte growth factor	protein coding gene	MP:0004367	abnormal strial intermediate cell morphology
Hgf	current symbol	MGI:96079	Hgf	hepatocyte growth factor	protein coding gene	MP:0004402	decreased cochlear outer hair cell number
Hgf	current symbol	MGI:96079	Hgf	hepatocyte growth factor	protein coding gene	MP:0004404	cochlear outer hair cell degeneration
Hgf	current symbol	MGI:96079	Hgf	hepatocyte growth factor	protein coding gene	MP:0004411	decreased endocochlear potential
Hgf	current symbol	MGI:96079	Hgf	hepatocyte growth factor	protein coding gene	MP:0004736	abnormal distortion product otoacoustic emission
Hgf	current symbol	MGI:96079	Hgf	hepatocyte growth factor	protein coding gene	MP:0004864	spiral ligament degeneration
Hgf	current symbol	MGI:96079	Hgf	hepatocyte growth factor	protein coding gene	MP:0005517	impaired liver regeneration
Hgf	current symbol	MGI:96079	Hgf	hepatocyte growth factor	protein coding gene	MP:0006325	impaired hearing
Hgf	current symbol	MGI:96079	Hgf	hepatocyte growth factor	protein coding gene	MP:0008803	abnormal placental labyrinth vasculature morphology
Hgf	current symbol	MGI:96079	Hgf	hepatocyte growth factor	protein coding gene	MP:0009431	decreased fetal weight
Hgf	current symbol	MGI:96079	Hgf	hepatocyte growth factor	protein coding gene	MP:0011099	lethality throughout fetal growth and development, complete penetrance
Hgf	current symbol	MGI:96079	Hgf	hepatocyte growth factor	protein coding gene	MP:0011527	disorganized placental labyrinth
Hivep1	current symbol	MGI:96100	Hivep1	human immunodeficiency virus type I enhancer binding protein 1	protein coding gene	MP:0000266	abnormal heart morphology
Hivep1	current symbol	MGI:96100	Hivep1	human immunodeficiency virus type I enhancer binding protein 1	protein coding gene	MP:0000274	enlarged heart
Hivep1	current symbol	MGI:96100	Hivep1	human immunodeficiency virus type I enhancer binding protein 1	protein coding gene	MP:0002833	increased heart weight
Hivep1	current symbol	MGI:96100	Hivep1	human immunodeficiency virus type I enhancer binding protein 1	protein coding gene	MP:0011110	preweaning lethality, incomplete penetrance
Il2ra	current symbol	MGI:96549	Il2ra	interleukin 2 receptor, alpha chain	protein coding gene	MP:0000063	decreased bone mineral density
Il2ra	current symbol	MGI:96549	Il2ra	interleukin 2 receptor, alpha chain	protein coding gene	MP:0000137	abnormal vertebrae morphology
Il2ra	current symbol	MGI:96549	Il2ra	interleukin 2 receptor, alpha chain	protein coding gene	MP:0000186	decreased circulating HDL cholesterol level
Il2ra	current symbol	MGI:96549	Il2ra	interleukin 2 receptor, alpha chain	protein coding gene	MP:0000195	decreased circulating calcium level
Il2ra	current symbol	MGI:96549	Il2ra	interleukin 2 receptor, alpha chain	protein coding gene	MP:0000208	decreased hematocrit
Il2ra	current symbol	MGI:96549	Il2ra	interleukin 2 receptor, alpha chain	protein coding gene	MP:0000219	increased neutrophil cell number
Il2ra	current symbol	MGI:96549	Il2ra	interleukin 2 receptor, alpha chain	protein coding gene	MP:0000495	abnormal colon morphology
Il2ra	current symbol	MGI:96549	Il2ra	interleukin 2 receptor, alpha chain	protein coding gene	MP:0000613	abnormal salivary gland morphology
Il2ra	current symbol	MGI:96549	Il2ra	interleukin 2 receptor, alpha chain	protein coding gene	MP:0000623	decreased salivation
Il2ra	current symbol	MGI:96549	Il2ra	interleukin 2 receptor, alpha chain	protein coding gene	MP:0000688	lymphoid hyperplasia
Il2ra	current symbol	MGI:96549	Il2ra	interleukin 2 receptor, alpha chain	protein coding gene	MP:0000689	abnormal spleen morphology
Il2ra	current symbol	MGI:96549	Il2ra	interleukin 2 receptor, alpha chain	protein coding gene	MP:0000691	enlarged spleen
Il2ra	current symbol	MGI:96549	Il2ra	interleukin 2 receptor, alpha chain	protein coding gene	MP:0000702	enlarged lymph nodes
Il2ra	current symbol	MGI:96549	Il2ra	interleukin 2 receptor, alpha chain	protein coding gene	MP:0001258	decreased body length
Il2ra	current symbol	MGI:96549	Il2ra	interleukin 2 receptor, alpha chain	protein coding gene	MP:0001265	decreased body size
Il2ra	current symbol	MGI:96549	Il2ra	interleukin 2 receptor, alpha chain	protein coding gene	MP:0001392	abnormal locomotor behavior
Il2ra	current symbol	MGI:96549	Il2ra	interleukin 2 receptor, alpha chain	protein coding gene	MP:0001402	decreased locomotor activity
Il2ra	current symbol	MGI:96549	Il2ra	interleukin 2 receptor, alpha chain	protein coding gene	MP:0001417	decreased exploration in new environment
Il2ra	current symbol	MGI:96549	Il2ra	interleukin 2 receptor, alpha chain	protein coding gene	MP:0001469	abnormal contextual conditioning behavior
Il2ra	current symbol	MGI:96549	Il2ra	interleukin 2 receptor, alpha chain	protein coding gene	MP:0001566	increased circulating phosphate level
Il2ra	current symbol	MGI:96549	Il2ra	interleukin 2 receptor, alpha chain	protein coding gene	MP:0001577	anemia
Il2ra	current symbol	MGI:96549	Il2ra	interleukin 2 receptor, alpha chain	protein coding gene	MP:0001585	hemolytic anemia
Il2ra	current symbol	MGI:96549	Il2ra	interleukin 2 receptor, alpha chain	protein coding gene	MP:0001657	abnormal induced morbidity/mortality
Il2ra	current symbol	MGI:96549	Il2ra	interleukin 2 receptor, alpha chain	protein coding gene	MP:0001828	abnormal T cell activation
Il2ra	current symbol	MGI:96549	Il2ra	interleukin 2 receptor, alpha chain	protein coding gene	MP:0001861	lung inflammation
Il2ra	current symbol	MGI:96549	Il2ra	interleukin 2 receptor, alpha chain	protein coding gene	MP:0001870	salivary gland inflammation
Il2ra	current symbol	MGI:96549	Il2ra	interleukin 2 receptor, alpha chain	protein coding gene	MP:0002083	premature death
Il2ra	current symbol	MGI:96549	Il2ra	interleukin 2 receptor, alpha chain	protein coding gene	MP:0002221	abnormal lymph organ size
Il2ra	current symbol	MGI:96549	Il2ra	interleukin 2 receptor, alpha chain	protein coding gene	MP:0002444	abnormal T cell physiology
Il2ra	current symbol	MGI:96549	Il2ra	interleukin 2 receptor, alpha chain	protein coding gene	MP:0002459	abnormal B cell physiology
Il2ra	current symbol	MGI:96549	Il2ra	interleukin 2 receptor, alpha chain	protein coding gene	MP:0002493	increased IgG level
Il2ra	current symbol	MGI:96549	Il2ra	interleukin 2 receptor, alpha chain	protein coding gene	MP:0002495	increased IgA level
Il2ra	current symbol	MGI:96549	Il2ra	interleukin 2 receptor, alpha chain	protein coding gene	MP:0002591	decreased mean corpuscular volume
Il2ra	current symbol	MGI:96549	Il2ra	interleukin 2 receptor, alpha chain	protein coding gene	MP:0002757	decreased vertical activity
Il2ra	current symbol	MGI:96549	Il2ra	interleukin 2 receptor, alpha chain	protein coding gene	MP:0002816	colitis
Il2ra	current symbol	MGI:96549	Il2ra	interleukin 2 receptor, alpha chain	protein coding gene	MP:0002834	decreased heart weight
Il2ra	current symbol	MGI:96549	Il2ra	interleukin 2 receptor, alpha chain	protein coding gene	MP:0002874	decreased hemoglobin content
Il2ra	current symbol	MGI:96549	Il2ra	interleukin 2 receptor, alpha chain	protein coding gene	MP:0002875	decreased erythrocyte cell number
Il2ra	current symbol	MGI:96549	Il2ra	interleukin 2 receptor, alpha chain	protein coding gene	MP:0002966	decreased circulating alkaline phosphatase level
Il2ra	current symbol	MGI:96549	Il2ra	interleukin 2 receptor, alpha chain	protein coding gene	MP:0003271	abnormal duodenum morphology
Il2ra	current symbol	MGI:96549	Il2ra	interleukin 2 receptor, alpha chain	protein coding gene	MP:0003304	large intestinal inflammation
Il2ra	current symbol	MGI:96549	Il2ra	interleukin 2 receptor, alpha chain	protein coding gene	MP:0003896	prolonged PR interval
Il2ra	current symbol	MGI:96549	Il2ra	interleukin 2 receptor, alpha chain	protein coding gene	MP:0004946	abnormal regulatory T cell physiology
Il2ra	current symbol	MGI:96549	Il2ra	interleukin 2 receptor, alpha chain	protein coding gene	MP:0005013	increased lymphocyte cell number
Il2ra	current symbol	MGI:96549	Il2ra	interleukin 2 receptor, alpha chain	protein coding gene	MP:0005016	decreased lymphocyte cell number
Il2ra	current symbol	MGI:96549	Il2ra	interleukin 2 receptor, alpha chain	protein coding gene	MP:0005036	diarrhea
Il2ra	current symbol	MGI:96549	Il2ra	interleukin 2 receptor, alpha chain	protein coding gene	MP:0005150	cachexia
Il2ra	current symbol	MGI:96549	Il2ra	interleukin 2 receptor, alpha chain	protein coding gene	MP:0005179	decreased circulating cholesterol level
Il2ra	current symbol	MGI:96549	Il2ra	interleukin 2 receptor, alpha chain	protein coding gene	MP:0005278	abnormal cholesterol homeostasis
Il2ra	current symbol	MGI:96549	Il2ra	interleukin 2 receptor, alpha chain	protein coding gene	MP:0005292	improved glucose tolerance
Il2ra	current symbol	MGI:96549	Il2ra	interleukin 2 receptor, alpha chain	protein coding gene	MP:0005343	increased circulating aspartate transaminase level
Il2ra	current symbol	MGI:96549	Il2ra	interleukin 2 receptor, alpha chain	protein coding gene	MP:0005419	decreased circulating serum albumin level
Il2ra	current symbol	MGI:96549	Il2ra	interleukin 2 receptor, alpha chain	protein coding gene	MP:0005560	decreased circulating glucose level
Il2ra	current symbol	MGI:96549	Il2ra	interleukin 2 receptor, alpha chain	protein coding gene	MP:0005562	decreased mean corpuscular hemoglobin
Il2ra	current symbol	MGI:96549	Il2ra	interleukin 2 receptor, alpha chain	protein coding gene	MP:0005566	decreased blood urea nitrogen level
Il2ra	current symbol	MGI:96549	Il2ra	interleukin 2 receptor, alpha chain	protein coding gene	MP:0005567	decreased circulating total protein level
Il2ra	current symbol	MGI:96549	Il2ra	interleukin 2 receptor, alpha chain	protein coding gene	MP:0005642	decreased mean corpuscular hemoglobin concentration
Il2ra	current symbol	MGI:96549	Il2ra	interleukin 2 receptor, alpha chain	protein coding gene	MP:0008037	abnormal T cell morphology
Il2ra	current symbol	MGI:96549	Il2ra	interleukin 2 receptor, alpha chain	protein coding gene	MP:0008049	increased memory T cell number
Il2ra	current symbol	MGI:96549	Il2ra	interleukin 2 receptor, alpha chain	protein coding gene	MP:0008499	increased IgG1 level
Il2ra	current symbol	MGI:96549	Il2ra	interleukin 2 receptor, alpha chain	protein coding gene	MP:0008500	increased IgG2a level
Il2ra	current symbol	MGI:96549	Il2ra	interleukin 2 receptor, alpha chain	protein coding gene	MP:0008501	increased IgG2b level
Il2ra	current symbol	MGI:96549	Il2ra	interleukin 2 receptor, alpha chain	protein coding gene	MP:0008880	lacrimal gland inflammation
Il2ra	current symbol	MGI:96549	Il2ra	interleukin 2 receptor, alpha chain	protein coding gene	MP:0009517	abnormal salivary gland duct morphology
Il2ra	current symbol	MGI:96549	Il2ra	interleukin 2 receptor, alpha chain	protein coding gene	MP:0012362	increased large unstained cell number
Il2ra	current symbol	MGI:96549	Il2ra	interleukin 2 receptor, alpha chain	protein coding gene	MP:0020420	abnormal freezing behavior
Ilvbl	current symbol	MGI:1351911	Ilvbl	ilvB (bacterial acetolactate synthase)-like	protein coding gene
Itga9	current symbol	MGI:104756	Itga9	integrin alpha 9	protein coding gene	MP:0001732	postnatal growth retardation
Itga9	current symbol	MGI:104756	Itga9	integrin alpha 9	protein coding gene	MP:0001952	increased airway responsiveness
Itga9	current symbol	MGI:104756	Itga9	integrin alpha 9	protein coding gene	MP:0001954	respiratory distress
Itga9	current symbol	MGI:104756	Itga9	integrin alpha 9	protein coding gene	MP:0002132	abnormal respiratory system morphology
Itga9	current symbol	MGI:104756	Itga9	integrin alpha 9	protein coding gene	MP:0002133	abnormal respiratory system physiology
Itga9	current symbol	MGI:104756	Itga9	integrin alpha 9	protein coding gene	MP:0002169	no abnormal phenotype detected
Itga9	current symbol	MGI:104756	Itga9	integrin alpha 9	protein coding gene	MP:0003659	abnormal lymph circulation
Itga9	current symbol	MGI:104756	Itga9	integrin alpha 9	protein coding gene	MP:0003660	chylothorax
Itga9	current symbol	MGI:104756	Itga9	integrin alpha 9	protein coding gene	MP:0005023	abnormal wound healing
Itga9	current symbol	MGI:104756	Itga9	integrin alpha 9	protein coding gene	MP:0005543	decreased cornea thickness
Itga9	current symbol	MGI:104756	Itga9	integrin alpha 9	protein coding gene	MP:0006000	abnormal corneal epithelium morphology
Itga9	current symbol	MGI:104756	Itga9	integrin alpha 9	protein coding gene	MP:0011085	postnatal lethality, complete penetrance
Itga9	current symbol	MGI:104756	Itga9	integrin alpha 9	protein coding gene	MP:0020855	decreased corneal epithelium thickness
Kank1	current symbol	MGI:2147707	Kank1	KN motif and ankyrin repeat domains 1	protein coding gene	MP:0009142	decreased prepulse inhibition
Kank1	current symbol	MGI:2147707	Kank1	KN motif and ankyrin repeat domains 1	protein coding gene	MP:0011110	preweaning lethality, incomplete penetrance
Kank1	current symbol	MGI:2147707	Kank1	KN motif and ankyrin repeat domains 1	protein coding gene	MP:0011960	abnormal eye anterior chamber depth
Kank1	current symbol	MGI:2147707	Kank1	KN motif and ankyrin repeat domains 1	protein coding gene	MP:0011962	increased cornea thickness
Kif28	current symbol	MGI:2686151	Kif28	kinesin family member 28	protein coding gene	MP:0011100	preweaning lethality, complete penetrance
Lama3	current symbol	MGI:99909	Lama3	laminin, alpha 3	protein coding gene	MP:0000383	abnormal hair follicle orientation
Lama3	current symbol	MGI:99909	Lama3	laminin, alpha 3	protein coding gene	MP:0000579	abnormal nail morphology
Lama3	current symbol	MGI:99909	Lama3	laminin, alpha 3	protein coding gene	MP:0001200	thick skin
Lama3	current symbol	MGI:99909	Lama3	laminin, alpha 3	protein coding gene	MP:0001208	blistering
Lama3	current symbol	MGI:99909	Lama3	laminin, alpha 3	protein coding gene	MP:0001216	abnormal epidermal layer morphology
Lama3	current symbol	MGI:99909	Lama3	laminin, alpha 3	protein coding gene	MP:0001231	abnormal epidermis stratum basale morphology
Lama3	current symbol	MGI:99909	Lama3	laminin, alpha 3	protein coding gene	MP:0001235	disorganized suprabasal layer
Lama3	current symbol	MGI:99909	Lama3	laminin, alpha 3	protein coding gene	MP:0001262	decreased body weight
Lama3	current symbol	MGI:99909	Lama3	laminin, alpha 3	protein coding gene	MP:0001265	decreased body size
Lama3	current symbol	MGI:99909	Lama3	laminin, alpha 3	protein coding gene	MP:0001861	lung inflammation
Lama3	current symbol	MGI:99909	Lama3	laminin, alpha 3	protein coding gene	MP:0002576	abnormal enamel morphology
Lama3	current symbol	MGI:99909	Lama3	laminin, alpha 3	protein coding gene	MP:0002650	abnormal ameloblast morphology
Lama3	current symbol	MGI:99909	Lama3	laminin, alpha 3	protein coding gene	MP:0002691	small stomach
Lama3	current symbol	MGI:99909	Lama3	laminin, alpha 3	protein coding gene	MP:0004947	skin inflammation
Lama3	current symbol	MGI:99909	Lama3	laminin, alpha 3	protein coding gene	MP:0005166	decreased susceptibility to injury
Lama3	current symbol	MGI:99909	Lama3	laminin, alpha 3	protein coding gene	MP:0008469	abnormal protein level
Lama3	current symbol	MGI:99909	Lama3	laminin, alpha 3	protein coding gene	MP:0008721	abnormal chemokine level
Lama3	current symbol	MGI:99909	Lama3	laminin, alpha 3	protein coding gene	MP:0008752	abnormal tumor necrosis factor level
Lama3	current symbol	MGI:99909	Lama3	laminin, alpha 3	protein coding gene	MP:0008854	bleb
Lama3	current symbol	MGI:99909	Lama3	laminin, alpha 3	protein coding gene	MP:0009932	skin fibrosis
Lama3	current symbol	MGI:99909	Lama3	laminin, alpha 3	protein coding gene	MP:0010936	decreased airway resistance
Lama3	current symbol	MGI:99909	Lama3	laminin, alpha 3	protein coding gene	MP:0010950	abnormal lung hysteresivity
Lama3	current symbol	MGI:99909	Lama3	laminin, alpha 3	protein coding gene	MP:0011085	postnatal lethality, complete penetrance
Lama3	current symbol	MGI:99909	Lama3	laminin, alpha 3	protein coding gene	MP:0011160	dermal-epidermal separation
Lama3	current symbol	MGI:99909	Lama3	laminin, alpha 3	protein coding gene	MP:0014226	abnormal alveolar macrophage physiology
Lama3	current symbol	MGI:99909	Lama3	laminin, alpha 3	protein coding gene	MP:0014228	increased alveolar macrophage number
Lama3	current symbol	MGI:99909	Lama3	laminin, alpha 3	protein coding gene	MP:0020253	increased collagen level
Lama3	current symbol	MGI:99909	Lama3	laminin, alpha 3	protein coding gene	MP:0020344	abnormal susceptibility to injury induced morbidity/mortality
Larp4b	current symbol	MGI:106330	Larp4b	La ribonucleoprotein 4B	protein coding gene	MP:0002079	increased circulating insulin level
Larp4b	current symbol	MGI:106330	Larp4b	La ribonucleoprotein 4B	protein coding gene	MP:0002599	increased mean platelet volume
Larp4b	current symbol	MGI:106330	Larp4b	La ribonucleoprotein 4B	protein coding gene	MP:0002874	decreased hemoglobin content
Lmx1b	current symbol	MGI:1100513	Lmx1b	LIM homeobox transcription factor 1 beta	protein coding gene	MP:0000077	abnormal interparietal bone morphology
Lmx1b	current symbol	MGI:1100513	Lmx1b	LIM homeobox transcription factor 1 beta	protein coding gene	MP:0000084	abnormal fontanelle morphology
Lmx1b	current symbol	MGI:1100513	Lmx1b	LIM homeobox transcription factor 1 beta	protein coding gene	MP:0000164	abnormal cartilage development
Lmx1b	current symbol	MGI:1100513	Lmx1b	LIM homeobox transcription factor 1 beta	protein coding gene	MP:0000574	abnormal foot pad morphology
Lmx1b	current symbol	MGI:1100513	Lmx1b	LIM homeobox transcription factor 1 beta	protein coding gene	MP:0000788	abnormal cerebral cortex morphology
Lmx1b	current symbol	MGI:1100513	Lmx1b	LIM homeobox transcription factor 1 beta	protein coding gene	MP:0000849	abnormal cerebellum morphology
Lmx1b	current symbol	MGI:1100513	Lmx1b	LIM homeobox transcription factor 1 beta	protein coding gene	MP:0000850	absent cerebellum
Lmx1b	current symbol	MGI:1100513	Lmx1b	LIM homeobox transcription factor 1 beta	protein coding gene	MP:0000852	small cerebellum
Lmx1b	current symbol	MGI:1100513	Lmx1b	LIM homeobox transcription factor 1 beta	protein coding gene	MP:0000904	abnormal superior colliculus morphology
Lmx1b	current symbol	MGI:1100513	Lmx1b	LIM homeobox transcription factor 1 beta	protein coding gene	MP:0000913	abnormal brain development
Lmx1b	current symbol	MGI:1100513	Lmx1b	LIM homeobox transcription factor 1 beta	protein coding gene	MP:0000939	decreased motor neuron number
Lmx1b	current symbol	MGI:1100513	Lmx1b	LIM homeobox transcription factor 1 beta	protein coding gene	MP:0000968	abnormal sensory neuron innervation pattern
Lmx1b	current symbol	MGI:1100513	Lmx1b	LIM homeobox transcription factor 1 beta	protein coding gene	MP:0001296	macrophthalmia
Lmx1b	current symbol	MGI:1100513	Lmx1b	LIM homeobox transcription factor 1 beta	protein coding gene	MP:0001297	microphthalmia
Lmx1b	current symbol	MGI:1100513	Lmx1b	LIM homeobox transcription factor 1 beta	protein coding gene	MP:0001303	abnormal lens morphology
Lmx1b	current symbol	MGI:1100513	Lmx1b	LIM homeobox transcription factor 1 beta	protein coding gene	MP:0001306	small lens
Lmx1b	current symbol	MGI:1100513	Lmx1b	LIM homeobox transcription factor 1 beta	protein coding gene	MP:0001312	abnormal cornea morphology
Lmx1b	current symbol	MGI:1100513	Lmx1b	LIM homeobox transcription factor 1 beta	protein coding gene	MP:0001314	corneal opacity
Lmx1b	current symbol	MGI:1100513	Lmx1b	LIM homeobox transcription factor 1 beta	protein coding gene	MP:0001316	corneal scarring
Lmx1b	current symbol	MGI:1100513	Lmx1b	LIM homeobox transcription factor 1 beta	protein coding gene	MP:0001319	irregularly shaped pupil
Lmx1b	current symbol	MGI:1100513	Lmx1b	LIM homeobox transcription factor 1 beta	protein coding gene	MP:0001322	abnormal iris morphology
Lmx1b	current symbol	MGI:1100513	Lmx1b	LIM homeobox transcription factor 1 beta	protein coding gene	MP:0001330	abnormal optic nerve morphology
Lmx1b	current symbol	MGI:1100513	Lmx1b	LIM homeobox transcription factor 1 beta	protein coding gene	MP:0001364	decreased anxiety-related response
Lmx1b	current symbol	MGI:1100513	Lmx1b	LIM homeobox transcription factor 1 beta	protein coding gene	MP:0001375	abnormal mating preference
Lmx1b	current symbol	MGI:1100513	Lmx1b	LIM homeobox transcription factor 1 beta	protein coding gene	MP:0001436	abnormal suckling behavior
Lmx1b	current symbol	MGI:1100513	Lmx1b	LIM homeobox transcription factor 1 beta	protein coding gene	MP:0001469	abnormal contextual conditioning behavior
Lmx1b	current symbol	MGI:1100513	Lmx1b	LIM homeobox transcription factor 1 beta	protein coding gene	MP:0001898	abnormal long-term depression
Lmx1b	current symbol	MGI:1100513	Lmx1b	LIM homeobox transcription factor 1 beta	protein coding gene	MP:0002084	abnormal developmental patterning
Lmx1b	current symbol	MGI:1100513	Lmx1b	LIM homeobox transcription factor 1 beta	protein coding gene	MP:0002092	abnormal eye morphology
Lmx1b	current symbol	MGI:1100513	Lmx1b	LIM homeobox transcription factor 1 beta	protein coding gene	MP:0002135	abnormal kidney morphology
Lmx1b	current symbol	MGI:1100513	Lmx1b	LIM homeobox transcription factor 1 beta	protein coding gene	MP:0002169	no abnormal phenotype detected
Lmx1b	current symbol	MGI:1100513	Lmx1b	LIM homeobox transcription factor 1 beta	protein coding gene	MP:0002207	abnormal long-term potentiation
Lmx1b	current symbol	MGI:1100513	Lmx1b	LIM homeobox transcription factor 1 beta	protein coding gene	MP:0002705	dilated renal tubule
Lmx1b	current symbol	MGI:1100513	Lmx1b	LIM homeobox transcription factor 1 beta	protein coding gene	MP:0002835	abnormal cranial suture morphology
Lmx1b	current symbol	MGI:1100513	Lmx1b	LIM homeobox transcription factor 1 beta	protein coding gene	MP:0002871	albuminuria
Lmx1b	current symbol	MGI:1100513	Lmx1b	LIM homeobox transcription factor 1 beta	protein coding gene	MP:0002882	abnormal neuron morphology
Lmx1b	current symbol	MGI:1100513	Lmx1b	LIM homeobox transcription factor 1 beta	protein coding gene	MP:0002892	decreased superior colliculus size
Lmx1b	current symbol	MGI:1100513	Lmx1b	LIM homeobox transcription factor 1 beta	protein coding gene	MP:0002932	abnormal joint morphology
Lmx1b	current symbol	MGI:1100513	Lmx1b	LIM homeobox transcription factor 1 beta	protein coding gene	MP:0002989	small kidney
Lmx1b	current symbol	MGI:1100513	Lmx1b	LIM homeobox transcription factor 1 beta	protein coding gene	MP:0003073	abnormal metacarpal bone morphology
Lmx1b	current symbol	MGI:1100513	Lmx1b	LIM homeobox transcription factor 1 beta	protein coding gene	MP:0003237	abnormal lens epithelium morphology
Lmx1b	current symbol	MGI:1100513	Lmx1b	LIM homeobox transcription factor 1 beta	protein coding gene	MP:0003243	abnormal dopaminergic neuron morphology
Lmx1b	current symbol	MGI:1100513	Lmx1b	LIM homeobox transcription factor 1 beta	protein coding gene	MP:0003606	kidney failure
Lmx1b	current symbol	MGI:1100513	Lmx1b	LIM homeobox transcription factor 1 beta	protein coding gene	MP:0003687	abnormal intraocular muscle morphology
Lmx1b	current symbol	MGI:1100513	Lmx1b	LIM homeobox transcription factor 1 beta	protein coding gene	MP:0003877	abnormal serotonergic neuron morphology
Lmx1b	current symbol	MGI:1100513	Lmx1b	LIM homeobox transcription factor 1 beta	protein coding gene	MP:0003990	decreased neurotransmitter release
Lmx1b	current symbol	MGI:1100513	Lmx1b	LIM homeobox transcription factor 1 beta	protein coding gene	MP:0004096	abnormal midbrain-hindbrain boundary development
Lmx1b	current symbol	MGI:1100513	Lmx1b	LIM homeobox transcription factor 1 beta	protein coding gene	MP:0004221	abnormal iridocorneal angle
Lmx1b	current symbol	MGI:1100513	Lmx1b	LIM homeobox transcription factor 1 beta	protein coding gene	MP:0004224	absent trabecular meshwork
Lmx1b	current symbol	MGI:1100513	Lmx1b	LIM homeobox transcription factor 1 beta	protein coding gene	MP:0004284	abnormal Descemet membrane morphology
Lmx1b	current symbol	MGI:1100513	Lmx1b	LIM homeobox transcription factor 1 beta	protein coding gene	MP:0004343	small scapula
Lmx1b	current symbol	MGI:1100513	Lmx1b	LIM homeobox transcription factor 1 beta	protein coding gene	MP:0004360	absent ulna
Lmx1b	current symbol	MGI:1100513	Lmx1b	LIM homeobox transcription factor 1 beta	protein coding gene	MP:0004443	absent supraoccipital bone
Lmx1b	current symbol	MGI:1100513	Lmx1b	LIM homeobox transcription factor 1 beta	protein coding gene	MP:0004508	abnormal pectoral girdle bone morphology
Lmx1b	current symbol	MGI:1100513	Lmx1b	LIM homeobox transcription factor 1 beta	protein coding gene	MP:0004688	absent ilium
Lmx1b	current symbol	MGI:1100513	Lmx1b	LIM homeobox transcription factor 1 beta	protein coding gene	MP:0004694	absent patella
Lmx1b	current symbol	MGI:1100513	Lmx1b	LIM homeobox transcription factor 1 beta	protein coding gene	MP:0004861	abnormal Raphe nucleus morphology
Lmx1b	current symbol	MGI:1100513	Lmx1b	LIM homeobox transcription factor 1 beta	protein coding gene	MP:0004981	decreased neuronal precursor cell number
Lmx1b	current symbol	MGI:1100513	Lmx1b	LIM homeobox transcription factor 1 beta	protein coding gene	MP:0005099	abnormal ciliary body morphology
Lmx1b	current symbol	MGI:1100513	Lmx1b	LIM homeobox transcription factor 1 beta	protein coding gene	MP:0005193	abnormal anterior eye segment morphology
Lmx1b	current symbol	MGI:1100513	Lmx1b	LIM homeobox transcription factor 1 beta	protein coding gene	MP:0005202	lethargy
Lmx1b	current symbol	MGI:1100513	Lmx1b	LIM homeobox transcription factor 1 beta	protein coding gene	MP:0005208	abnormal iris stroma morphology
Lmx1b	current symbol	MGI:1100513	Lmx1b	LIM homeobox transcription factor 1 beta	protein coding gene	MP:0005258	ocular hypertension
Lmx1b	current symbol	MGI:1100513	Lmx1b	LIM homeobox transcription factor 1 beta	protein coding gene	MP:0005264	glomerulosclerosis
Lmx1b	current symbol	MGI:1100513	Lmx1b	LIM homeobox transcription factor 1 beta	protein coding gene	MP:0005298	abnormal clavicle morphology
Lmx1b	current symbol	MGI:1100513	Lmx1b	LIM homeobox transcription factor 1 beta	protein coding gene	MP:0005300	abnormal corneal stroma morphology
Lmx1b	current symbol	MGI:1100513	Lmx1b	LIM homeobox transcription factor 1 beta	protein coding gene	MP:0005301	abnormal corneal endothelium morphology
Lmx1b	current symbol	MGI:1100513	Lmx1b	LIM homeobox transcription factor 1 beta	protein coding gene	MP:0005325	abnormal renal glomerulus morphology
Lmx1b	current symbol	MGI:1100513	Lmx1b	LIM homeobox transcription factor 1 beta	protein coding gene	MP:0005326	abnormal podocyte morphology
Lmx1b	current symbol	MGI:1100513	Lmx1b	LIM homeobox transcription factor 1 beta	protein coding gene	MP:0005503	abnormal tendon morphology
Lmx1b	current symbol	MGI:1100513	Lmx1b	LIM homeobox transcription factor 1 beta	protein coding gene	MP:0005508	abnormal skeleton morphology
Lmx1b	current symbol	MGI:1100513	Lmx1b	LIM homeobox transcription factor 1 beta	protein coding gene	MP:0005542	corneal vascularization
Lmx1b	current symbol	MGI:1100513	Lmx1b	LIM homeobox transcription factor 1 beta	protein coding gene	MP:0006104	abnormal tectum morphology
Lmx1b	current symbol	MGI:1100513	Lmx1b	LIM homeobox transcription factor 1 beta	protein coding gene	MP:0006105	small tectum
Lmx1b	current symbol	MGI:1100513	Lmx1b	LIM homeobox transcription factor 1 beta	protein coding gene	MP:0006226	iris hypoplasia
Lmx1b	current symbol	MGI:1100513	Lmx1b	LIM homeobox transcription factor 1 beta	protein coding gene	MP:0006230	iris stroma hypoplasia
Lmx1b	current symbol	MGI:1100513	Lmx1b	LIM homeobox transcription factor 1 beta	protein coding gene	MP:0006279	abnormal limb development
Lmx1b	current symbol	MGI:1100513	Lmx1b	LIM homeobox transcription factor 1 beta	protein coding gene	MP:0008059	abnormal podocyte foot process morphology
Lmx1b	current symbol	MGI:1100513	Lmx1b	LIM homeobox transcription factor 1 beta	protein coding gene	MP:0008061	absent podocyte slit diaphragm
Lmx1b	current symbol	MGI:1100513	Lmx1b	LIM homeobox transcription factor 1 beta	protein coding gene	MP:0008138	absent podocyte foot process
Lmx1b	current symbol	MGI:1100513	Lmx1b	LIM homeobox transcription factor 1 beta	protein coding gene	MP:0008140	podocyte foot process effacement
Lmx1b	current symbol	MGI:1100513	Lmx1b	LIM homeobox transcription factor 1 beta	protein coding gene	MP:0008432	abnormal long-term spatial reference memory
Lmx1b	current symbol	MGI:1100513	Lmx1b	LIM homeobox transcription factor 1 beta	protein coding gene	MP:0008494	absence of all nails
Lmx1b	current symbol	MGI:1100513	Lmx1b	LIM homeobox transcription factor 1 beta	protein coding gene	MP:0008947	increased neuron number
Lmx1b	current symbol	MGI:1100513	Lmx1b	LIM homeobox transcription factor 1 beta	protein coding gene	MP:0009274	buphthalmos
Lmx1b	current symbol	MGI:1100513	Lmx1b	LIM homeobox transcription factor 1 beta	protein coding gene	MP:0009637	abnormal pretectal region morphology
Lmx1b	current symbol	MGI:1100513	Lmx1b	LIM homeobox transcription factor 1 beta	protein coding gene	MP:0009641	kidney degeneration
Lmx1b	current symbol	MGI:1100513	Lmx1b	LIM homeobox transcription factor 1 beta	protein coding gene	MP:0009825	cornea ulcer
Lmx1b	current symbol	MGI:1100513	Lmx1b	LIM homeobox transcription factor 1 beta	protein coding gene	MP:0010070	decreased serotonin level
Lmx1b	current symbol	MGI:1100513	Lmx1b	LIM homeobox transcription factor 1 beta	protein coding gene	MP:0011085	postnatal lethality, complete penetrance
Lmx1b	current symbol	MGI:1100513	Lmx1b	LIM homeobox transcription factor 1 beta	protein coding gene	MP:0011087	neonatal lethality, complete penetrance
Lmx1b	current symbol	MGI:1100513	Lmx1b	LIM homeobox transcription factor 1 beta	protein coding gene	MP:0011089	perinatal lethality, complete penetrance
Lmx1b	current symbol	MGI:1100513	Lmx1b	LIM homeobox transcription factor 1 beta	protein coding gene	MP:0011090	perinatal lethality, incomplete penetrance
Lmx1b	current symbol	MGI:1100513	Lmx1b	LIM homeobox transcription factor 1 beta	protein coding gene	MP:0011320	abnormal glomerular capillary morphology
Lmx1b	current symbol	MGI:1100513	Lmx1b	LIM homeobox transcription factor 1 beta	protein coding gene	MP:0011348	abnormal renal glomerulus basement membrane morphology
Lmx1b	current symbol	MGI:1100513	Lmx1b	LIM homeobox transcription factor 1 beta	protein coding gene	MP:0011402	renal cast
Lmx1b	current symbol	MGI:1100513	Lmx1b	LIM homeobox transcription factor 1 beta	protein coding gene	MP:0011409	increased renal glomerulus basement membrane thickness
Lmx1b	current symbol	MGI:1100513	Lmx1b	LIM homeobox transcription factor 1 beta	protein coding gene	MP:0011453	abnormal glomerular capillary endothelium morphology
Lmx1b	current symbol	MGI:1100513	Lmx1b	LIM homeobox transcription factor 1 beta	protein coding gene	MP:0011455	absent glomerular endothelium fenestra
Lmx1b	current symbol	MGI:1100513	Lmx1b	LIM homeobox transcription factor 1 beta	protein coding gene	MP:0011481	anterior iris synechia
Lmx1b	current symbol	MGI:1100513	Lmx1b	LIM homeobox transcription factor 1 beta	protein coding gene	MP:0011483	renal glomerular synechia
Lmx1b	current symbol	MGI:1100513	Lmx1b	LIM homeobox transcription factor 1 beta	protein coding gene	MP:0012000	abnormal limb position
Lmx1b	current symbol	MGI:1100513	Lmx1b	LIM homeobox transcription factor 1 beta	protein coding gene	MP:0012133	absent midbrain-hindbrain boundary
Lmx1b	current symbol	MGI:1100513	Lmx1b	LIM homeobox transcription factor 1 beta	protein coding gene	MP:0012785	decreased rhombomere 1 size
Lmx1b	current symbol	MGI:1100513	Lmx1b	LIM homeobox transcription factor 1 beta	protein coding gene	MP:0013742	absent ciliary body
Lmx1b	current symbol	MGI:1100513	Lmx1b	LIM homeobox transcription factor 1 beta	protein coding gene	MP:0013743	ciliary body hypoplasia
Lmx1b	current symbol	MGI:1100513	Lmx1b	LIM homeobox transcription factor 1 beta	protein coding gene	MP:0020351	decreased vocalization
Lmx1b	current symbol	MGI:1100513	Lmx1b	LIM homeobox transcription factor 1 beta	protein coding gene	MP:0020855	decreased corneal epithelium thickness
Lmx1b	current symbol	MGI:1100513	Lmx1b	LIM homeobox transcription factor 1 beta	protein coding gene	MP:0031212	decreased eye anterior chamber depth
Lsm11	current symbol	MGI:1919540	Lsm11	U7 snRNP-specific Sm-like protein LSM11	protein coding gene	MP:0005561	increased mean corpuscular hemoglobin
Map3k1	current symbol	MGI:1346872	Map3k1	mitogen-activated protein kinase kinase kinase 1	protein coding gene	MP:0000043	organ of Corti degeneration
Map3k1	current symbol	MGI:1346872	Map3k1	mitogen-activated protein kinase kinase kinase 1	protein coding gene	MP:0001297	microphthalmia
Map3k1	current symbol	MGI:1346872	Map3k1	mitogen-activated protein kinase kinase kinase 1	protein coding gene	MP:0001302	eyelids open at birth
Map3k1	current symbol	MGI:1346872	Map3k1	mitogen-activated protein kinase kinase kinase 1	protein coding gene	MP:0001312	abnormal cornea morphology
Map3k1	current symbol	MGI:1346872	Map3k1	mitogen-activated protein kinase kinase kinase 1	protein coding gene	MP:0001314	corneal opacity
Map3k1	current symbol	MGI:1346872	Map3k1	mitogen-activated protein kinase kinase kinase 1	protein coding gene	MP:0001322	abnormal iris morphology
Map3k1	current symbol	MGI:1346872	Map3k1	mitogen-activated protein kinase kinase kinase 1	protein coding gene	MP:0001325	abnormal retina morphology
Map3k1	current symbol	MGI:1346872	Map3k1	mitogen-activated protein kinase kinase kinase 1	protein coding gene	MP:0001326	retina degeneration
Map3k1	current symbol	MGI:1346872	Map3k1	mitogen-activated protein kinase kinase kinase 1	protein coding gene	MP:0001340	abnormal eyelid morphology
Map3k1	current symbol	MGI:1346872	Map3k1	mitogen-activated protein kinase kinase kinase 1	protein coding gene	MP:0001485	abnormal pinna reflex
Map3k1	current symbol	MGI:1346872	Map3k1	mitogen-activated protein kinase kinase kinase 1	protein coding gene	MP:0001554	increased circulating free fatty acids level
Map3k1	current symbol	MGI:1346872	Map3k1	mitogen-activated protein kinase kinase kinase 1	protein coding gene	MP:0001853	heart inflammation
Map3k1	current symbol	MGI:1346872	Map3k1	mitogen-activated protein kinase kinase kinase 1	protein coding gene	MP:0002092	abnormal eye morphology
Map3k1	current symbol	MGI:1346872	Map3k1	mitogen-activated protein kinase kinase kinase 1	protein coding gene	MP:0002655	abnormal keratinocyte morphology
Map3k1	current symbol	MGI:1346872	Map3k1	mitogen-activated protein kinase kinase kinase 1	protein coding gene	MP:0002750	exophthalmos
Map3k1	current symbol	MGI:1346872	Map3k1	mitogen-activated protein kinase kinase kinase 1	protein coding gene	MP:0003153	early eyelid opening
Map3k1	current symbol	MGI:1346872	Map3k1	mitogen-activated protein kinase kinase kinase 1	protein coding gene	MP:0003222	increased cardiomyocyte apoptosis
Map3k1	current symbol	MGI:1346872	Map3k1	mitogen-activated protein kinase kinase kinase 1	protein coding gene	MP:0003727	abnormal retina layer morphology
Map3k1	current symbol	MGI:1346872	Map3k1	mitogen-activated protein kinase kinase kinase 1	protein coding gene	MP:0003731	abnormal retina outer nuclear layer morphology
Map3k1	current symbol	MGI:1346872	Map3k1	mitogen-activated protein kinase kinase kinase 1	protein coding gene	MP:0003921	abnormal heart left ventricle morphology
Map3k1	current symbol	MGI:1346872	Map3k1	mitogen-activated protein kinase kinase kinase 1	protein coding gene	MP:0003960	increased lean body mass
Map3k1	current symbol	MGI:1346872	Map3k1	mitogen-activated protein kinase kinase kinase 1	protein coding gene	MP:0004396	decreased cochlear inner hair cell number
Map3k1	current symbol	MGI:1346872	Map3k1	mitogen-activated protein kinase kinase kinase 1	protein coding gene	MP:0004401	increased cochlear outer hair cell number
Map3k1	current symbol	MGI:1346872	Map3k1	mitogen-activated protein kinase kinase kinase 1	protein coding gene	MP:0004404	cochlear outer hair cell degeneration
Map3k1	current symbol	MGI:1346872	Map3k1	mitogen-activated protein kinase kinase kinase 1	protein coding gene	MP:0004485	increased response of heart to induced stress
Map3k1	current symbol	MGI:1346872	Map3k1	mitogen-activated protein kinase kinase kinase 1	protein coding gene	MP:0004883	abnormal vascular wound healing
Map3k1	current symbol	MGI:1346872	Map3k1	mitogen-activated protein kinase kinase kinase 1	protein coding gene	MP:0005201	abnormal retina pigment epithelium morphology
Map3k1	current symbol	MGI:1346872	Map3k1	mitogen-activated protein kinase kinase kinase 1	protein coding gene	MP:0005253	abnormal eye physiology
Map3k1	current symbol	MGI:1346872	Map3k1	mitogen-activated protein kinase kinase kinase 1	protein coding gene	MP:0005300	abnormal corneal stroma morphology
Map3k1	current symbol	MGI:1346872	Map3k1	mitogen-activated protein kinase kinase kinase 1	protein coding gene	MP:0005547	abnormal Muller cell morphology
Map3k1	current symbol	MGI:1346872	Map3k1	mitogen-activated protein kinase kinase kinase 1	protein coding gene	MP:0005595	abnormal vascular smooth muscle physiology
Map3k1	current symbol	MGI:1346872	Map3k1	mitogen-activated protein kinase kinase kinase 1	protein coding gene	MP:0005598	decreased ventricle muscle contractility
Map3k1	current symbol	MGI:1346872	Map3k1	mitogen-activated protein kinase kinase kinase 1	protein coding gene	MP:0006138	congestive heart failure
Map3k1	current symbol	MGI:1346872	Map3k1	mitogen-activated protein kinase kinase kinase 1	protein coding gene	MP:0008450	retina photoreceptor degeneration
Map3k1	current symbol	MGI:1346872	Map3k1	mitogen-activated protein kinase kinase kinase 1	protein coding gene	MP:0008515	thin retina outer nuclear layer
Map3k1	current symbol	MGI:1346872	Map3k1	mitogen-activated protein kinase kinase kinase 1	protein coding gene	MP:0008852	retina neovascularization
Map3k1	current symbol	MGI:1346872	Map3k1	mitogen-activated protein kinase kinase kinase 1	protein coding gene	MP:0009263	abnormal eyelid fusion
Map3k1	current symbol	MGI:1346872	Map3k1	mitogen-activated protein kinase kinase kinase 1	protein coding gene	MP:0009392	retina gliosis
Map3k1	current symbol	MGI:1346872	Map3k1	mitogen-activated protein kinase kinase kinase 1	protein coding gene	MP:0009651	abnormal eyelid development
Map3k1	current symbol	MGI:1346872	Map3k1	mitogen-activated protein kinase kinase kinase 1	protein coding gene	MP:0009742	increased corneal stroma thickness
Map3k1	current symbol	MGI:1346872	Map3k1	mitogen-activated protein kinase kinase kinase 1	protein coding gene	MP:0009763	increased susceptibility to induced morbidity/mortality
Map3k1	current symbol	MGI:1346872	Map3k1	mitogen-activated protein kinase kinase kinase 1	protein coding gene	MP:0009772	abnormal retina development
Map3k1	current symbol	MGI:1346872	Map3k1	mitogen-activated protein kinase kinase kinase 1	protein coding gene	MP:0010067	increased red blood cell distribution width
Map3k1	current symbol	MGI:1346872	Map3k1	mitogen-activated protein kinase kinase kinase 1	protein coding gene	MP:0010088	decreased circulating fructosamine level
Map3k1	current symbol	MGI:1346872	Map3k1	mitogen-activated protein kinase kinase kinase 1	protein coding gene	MP:0010123	increased bone mineral content
Map3k1	current symbol	MGI:1346872	Map3k1	mitogen-activated protein kinase kinase kinase 1	protein coding gene	MP:0011110	preweaning lethality, incomplete penetrance
Map3k1	current symbol	MGI:1346872	Map3k1	mitogen-activated protein kinase kinase kinase 1	protein coding gene	MP:0011707	impaired fibroblast cell migration
Map3k1	current symbol	MGI:1346872	Map3k1	mitogen-activated protein kinase kinase kinase 1	protein coding gene	MP:0011967	increased or absent threshold for auditory brainstem response
Map3k1	current symbol	MGI:1346872	Map3k1	mitogen-activated protein kinase kinase kinase 1	protein coding gene	MP:0013278	decreased fasting circulating glucose level
Map3k1	current symbol	MGI:1346872	Map3k1	mitogen-activated protein kinase kinase kinase 1	protein coding gene	MP:0013745	abnormal eyelid margin morphology
Map3k1	current symbol	MGI:1346872	Map3k1	mitogen-activated protein kinase kinase kinase 1	protein coding gene	MP:0030005	increased retina apoptosis
Mc3r	current symbol	MGI:96929	Mc3r	melanocortin 3 receptor	protein coding gene	MP:0000063	decreased bone mineral density
Mc3r	current symbol	MGI:96929	Mc3r	melanocortin 3 receptor	protein coding gene	MP:0001146	abnormal testis morphology
Mc3r	current symbol	MGI:96929	Mc3r	melanocortin 3 receptor	protein coding gene	MP:0001147	small testis
Mc3r	current symbol	MGI:96929	Mc3r	melanocortin 3 receptor	protein coding gene	MP:0001258	decreased body length
[truncated: 1,624 more rows]

## Sheet: PDM_MGI_MP
Input	Input Type	MGI Gene/Marker ID	Symbol	Name	Feature Type	MP ID	Term
[truncated: 98 more rows]

[truncated: 1 more sheets: LAT_MAT_SHARED_MGI_MP]
