# Supplementary material for: Across two continents: The genomic basis of environmental adaptation in house mice (Mus musculus domesticus) from the Americas
Source: PLoS Genet. 2024 Jul 5;20(7):e1011036. doi: 10.1371/journal.pgen.1011036 (PMC11253941; doi:10.1371/journal.pgen.1011036)
Supplement: S13 Table — (XLSX) [file pgen.1011036.s013.xlsx]

## Sheet: SUMMARY
Supplementary Table 13.Results of analysis of the direction of allele frequency changes at shared SNPs in candidate genes for the populations at the ends of each of the three transects.
Tab	Description
Overlap	Number of genes showing parallel changes in allele frequency for each environmental variable
Tests_Sig	Results of chi-square test, two tailed with expected values equal to 25% of the total number of genes and results of a permutation test with 1,000 interations
Latitude	Results for shared SNPs in LFMM candidate genes identified with latitude as the environmental variable
MAT	Results for shared SNPs in LFMM candidate genes identified with mean annual temperature as the environmental variable
PDM	Results for shared SNPs in LFMM candidate genes identified with precipitation of the dryest month as the environmental variable
Dataset_genes	Dataset used for permutations. Genes annotated for the three transects that showed parallel changes in allele frequencies in the same direction for the population at the ends of each of the three transects (Condition=True)

## Sheet: Overlap
	Latitude	MAT	PDM
Overlapping candidate genes from each transect (see Fig 4)	203	156	5
Overlapping genes with sufficient data1	173	150	5
Genes showing parallel changes in allele frequency in all three transects2	101	116	5
1 Includes genes for which data were available for more than six individuals from all six populations representing the ends of the three transects.
2 This is a subset of the row above. For example 101/173 overlapping candidates genes for which data were available showed parallel changes in allele frequency.
						173
						43.25
						129.75

## Sheet: Tests_Sig
	c2	df	p-value	Permutation test, z-score	0.05 cut-off	p-value
Latitude	104.1	1	<0.0001	2.2	95	0.036
MAT	214.4	1	<0.0001	5.77	66	<0.001
PDM	5.23	1	<0.0001	11.4	5	0

## Sheet: Latitude
Gene	Position	Edmonton	Tucson	NHV	Florida	Gaiman	Manaus	Average
A2ml1	6-128568567	0.35	0.583333	0.125	0.3	0.444444	0.785714	0.249868
A2ml1	6-128568592	0.2	0.333333	0.125	0.2	0.375	0.571429	0.134921
A2ml1	6-128576230	0.111111	0.15	0.05	0.3	0.111111	0.357143	0.178307
A2ml1	6-128580399	0.15	0.45	0.1	0.15	0.222222	0.285714	0.137831
A830018L16Rik	1-11597403	0.75	0.7	0.6	0.3	0.888889	0.642857	0.198677
A830018L16Rik	1-11597784	0.15	0.416667	0.75	0.85	0.444444	0.857143	0.259789
A830018L16Rik	1-11598502	0.05	0.35	0.45	0.6	0.333333	0.357143	0.157937
A830018L16Rik	1-1159889	0.05	0.25	0.1	0.2	0.388889	0.428571	0.113227
Abhd2	7-79363272	0.65	0.3	0.6	0.5	0.611111	0.214286	0.282275
Abhd2	7-79363797	0.8	0.3	0.666667	0.5	0.944444	0.928571	0.227513
Adamts9	6-92798029	0.25	0.05	0.4	0.3	0.277778	0.0714286	0.168783
Adamts9	6-92816399	0.3	0.05	0.5	0.4	0.388889	0.142857	0.198677
Adamts9	6-92816432	0.35	0.05	0.65	0.45	0.388889	0.142857	0.248677
Adamts9	6-92816658	0.35	0.1	0.6	0.3	0.277778	0.25	0.192593
Adamts9	6-92816658	0.388889	0.1	0.5	0.35	0.388889	0.142857	0.228307
Adamts9	6-92849214	0.2	0.05	0.2	0.1	0.222222	0.142857	0.109788
Adamts9	6-92849214	0.25	0.05	0.25	0.05	0.222222	0.0714286	0.183598
Adamts9	6-92857766	0.95	0.65	0.5	0.375	0.555556	0.5	0.160185
Adamts9	6-92857928	0.9	0.85	0.8	0.55	0.611111	0.5	0.137037
Adamts9	6-92859943	1	0.5	0.45	0.2	0.555556	0.5	0.268519
Adamts9	6-92869561	0.15	0.05	0.2	0.05	0.222222	0.214286	0.0859787
Amy1	3-113558296	0.95	0.8	0.95	0.75	0.666667	0.428571	0.196032
Amy1	3-113561674	0.95	0.8	0.85	0.7	0.666667	0.428571	0.179365
Ank1	8-23104969	0.555556	0.388889	0.35	0.2	0.888889	0.714286	0.163757
Ank1	8-23108023	0.5	0.95	0.4	0.75	0.277778	0.285714	0.269312
Ank1	8-23110273	0.5	0.55	0.3	0.55	0.333333	0.5	0.155556
Ank1	8-23116799	0.5	0.55	0.3	0.55	0.333333	0.642857	0.203175
Ank3	10-69994352	0.75	0.5	0.95	0.75	0.777778	0.714286	0.171164
Aoah	13-20794329	0.888889	0.75	0.65	0.4	0.888889	0.714286	0.187831
Arhgap44	11-6505216	0.5	0.25	0.35	0.3	0.555556	0.285714	0.189947
Arhgap44	11-6505252	0.555556	0.25	0.4	0.25	0.555556	0.285714	0.241799
Baz2a	10-128114425	0.15	0.6	0.3	0.35	0.777778	0.785714	0.169312
Bzw2	12-36107589	0.45	0.65	0.2	0.3125	0.25	0.416667	0.159722
Bzw2	12-36109836	0.4	0.8	0.7	0.75	0.333333	0.642857	0.253175
Bzw2	12-36119006	0.35	0.4	0.75	0.8	0.375	0.7	0.141667
Cngb1	8-95278261	0.15	0.55	0.3	0.55	0	0.5	0.383333
Col11a1	3-114112193	1	0.8	0.7	0.65	0.833333	0.714286	0.123016
Col22a1	15-71812860	0.6875	0.55	0.9	0.45	0.555556	0.428571	0.238162
Col22a1	15-71820059	0.65	0.8	0.05	0.2	0.444444	0.642857	0.166138
Col22a1	15-71831959	0.45	0.0833333	0.125	0.1	0.5625	0.5	0.151389
Col22a1	15-71831999	0.388889	0.25	0.2	0.1	0.555556	0.0714286	0.241005
Col22a1	15-71832013	0.5	0.15	0.2	0.15	0.5	0.428571	0.157143
Col22a1	15-71857379	0.4	0.3	0.25	0.2	0.5	0.214286	0.145238
Col22a1	15-71868752	0.25	0.5	0.7	0.85	0.722222	0.785714	0.154497
Col22a1	15-71868907	0.2	0.5	0.75	0.95	0.777778	0.857143	0.193122
Col22a1	15-71892012	0.25	0.4	0.25	0.5	0.625	0.857143	0.210714
Col22a1	15-71892015	0.25	0.4	0.25	0.5	0.625	0.857143	0.210714
Col22a1	15-71892049	0.2	0.4	0.45	0.5	0.388889	0.5	0.12037
Col22a1	15-71892097	0.2	0.45	0.45	0.5	0.5	0.785714	0.195238
Col22a1	15-71892108	0.2	0.45	0.45	0.5	0.5	0.714286	0.171429
Col22a1	15-71892136	0.2	0.45	0.5	0.6	0.555556	0.714286	0.169577
Col22a1	15-71892291	0.25	0.4	0.45	0.5	0.555556	0.714286	0.119577
Col22a1	15-7189661	0.2	0.4	0.1	0.25	0.5	0.583333	0.144444
Col22a1	15-71896779	0.8	0.416667	0.5	0.45	0.555556	0.428571	0.186773
Col22a1	15-71896843	0.555556	0.611111	0.1	0.15	0.166667	0.642857	0.193915
Col22a1	15-71897367	0.75	0.55	0.5	0.2	0.888889	0.642857	0.248677
Col22a1	15-71897538	0.75	0.5	0.75	0.7	0.944444	0.785714	0.15291
Col22a1	15-71906937	1	0.85	0.75	0.625	0.722222	0.714286	0.094312
Col22a1	15-71922905	1	0.65	0.45	0.333333	0.666667	0.642857	0.163492
Col22a1	15-71937557	1	0.75	0.833333	0.625	0.944444	0.785714	0.205688
Col22a1	15-71964708	0.05	0.55	0.5	0.55	0.222222	0.428571	0.252116
Col22a1	15-71965648	0.5	0.2	0.15	0.05	0.833333	0.642857	0.196825
Col22a1	15-71965672	0.5	0.2	0.1	0.05	0.833333	0.642857	0.180159
Col22a1	15-71965849	0.5	0.25	0.1	0.05	0.833333	0.642857	0.163492
Col22a1	15-71965869	0.5	0.25	0.1	0.05	0.833333	0.642857	0.163492
Col22a1	15-71969046	0.15	0.55	0.4	0.625	0.222222	0.357143	0.253307
Col22a1	15-71969047	0.2	0.55	0.4	0.625	0.222222	0.357143	0.23664
Col22a1	15-71973649	0.05	0.55	0.65	0.8	0.277778	0.5	0.290741
Col22a1	15-71973738	0.1	0.55	0.7	0.75	0.277778	0.571429	0.26455
Col22a1	15-71973799	0.15	0.5	0.65	0.75	0.277778	0.571429	0.247884
Col22a1	15-71973808	0.2	0.6	0.7	0.8	0.277778	0.642857	0.28836
Col22a1	15-71973847	0.1	0.5	0.7	0.8	0.277778	0.571429	0.26455
Col22a1	15-7197398	0.05	0.3	0.5	0.75	0.333333	0.666667	0.277778
Col22a1	15-71982039	0.5	0.55	0.3	0.5	0.611111	0.857143	0.165344
Col22a1	15-71988822	0.4	0.916667	0.5	0.85	0.888889	0.928571	0.302116
Col2a1	15-97995091	0.45	0.85	0.25	0.4	0.833333	0.928571	0.215079
Col2a1	15-97995291	0.25	0.8	0.75	0.85	0.777778	0.785714	0.219312
Col2a1	15-97996654	0.05	0.4	0.166667	0.375	0.666667	0.785714	0.225793
Col2a1	15-97998398	1	0.6	0.75	0.625	0.611111	0.285714	0.283466
Col5a1	2-2796533	0.05	0.4	0.3	0.35	0.166667	0.214286	0.149206
Col5a1	2-27966793	0.5	0.45	0.4	0.333333	0.5625	0.5	0.0597223
Col5a1	2-27973383	0.05	0.3	0.25	0.333333	0.6875	0.833333	0.159722
Col5a1	2-27975439	0.55	0.75	0.55	0.6	0.777778	0.857143	0.109788
Col5a1	2-27985159	0.7	0.65	0.833333	0.75	0.611111	0.5	0.0814813
Col5a1	2-27986895	0.9	0.3	0.4	0.35	0.388889	0.357143	0.227249
Col5a1	2-27988960	0.5	0.388889	0.1	0.05	0.666667	0.142857	0.228307
Col6a1	10-76710268	0.5	0.65	0.1	0.45	0.0555556	0.0714286	0.171958
Col6a1	10-76710268	0.05	0.25	0.25	0.45	0.444444	0.571429	0.175662
Col6a1	10-76710331	0.05	0.3	0.4	0.5	0.555556	0.571429	0.121958
Col6a1	10-76710331	0.55	0.7	0.25	0.55	0.0555556	0.0714286	0.155291
Col6a1	10-76710449	0.1	0.2	0.3	0.45	0.444444	0.571429	0.125662
Col6a1	10-7671092	0.1	0.35	0.4	0.5	0.5	0.642857	0.164286
Col6a1	10-7671094	0.1	0.3	0.4	0.5	0.5	0.571429	0.12381
Col6a1	10-76711349	0.888889	0.75	0.85	0.7	0.777778	0.714286	0.11746
Col6a1	10-76711424	0.55	0.65	0.25	0.65	0.111111	0.142857	0.177249
Col6a1	10-76711424	0.15	0.35	0.45	0.55	0.388889	0.642857	0.184656
Col6a1	10-76711723	0.1	0.35	0.35	0.5	0.5	0.571429	0.157143
Col6a1	10-76712746	0.05	0.15	0.2	0.388889	0.555556	0.666667	0.133333
Col6a1	10-76712746	0.5	0.833333	0.1	0.25	0.0555556	0.0714286	0.166402
Col6a1	10-76713585	0.05	0.2	0.25	0.3	0.166667	0.285714	0.106349
Col6a1	10-76713674	0.05	0.15	0.2	0.3	0.222222	0.285714	0.0878307
Col6a1	10-76714266	0.1	0.25	0.2	0.3	0.277778	0.428571	0.133598
Col6a1	10-76714489	0.1	0.3	0.666667	1	0.777778	0.857143	0.204233
Col6a1	10-76716312	0.2	0.35	0.5	0.75	0.5	0.833333	0.244444
Col6a1	10-76716328	0.2	0.25	0.333333	0.75	0.5	0.833333	0.266667
Col6a1	10-76716376	0.05	0.1	0.05	0.1	0.214286	0.428571	0.104762
Col6a1	10-76717188	0.05	0.2	0.583333	1	0.555556	0.714286	0.241799
Col6a1	10-76717377	0.5	0.7	0.833333	0.875	0.777778	0.928571	0.13082
Col6a4	9-105995922	0.4	0.8	0.416667	0.625	0.555556	0.571429	0.208069
Col6a4	9-105995932	0.6	0.4	0.9	0.8	0.9375	0.785714	0.150595
Col7a1	9-108972452	1	0.9	0.916667	0.625	0.888889	0.857143	0.141138
Col7a1	9-108972681	1	0.85	0.55	0.45	0.722222	0.285714	0.228836
Col7a1	9-10897371	0.1	0.2	0.1	0.25	0.0555556	0.142857	0.112434
Col7a1	9-108973710	0.1	0.15	0.15	0.2	0.111111	0.142857	0.0439153
Crybg2	4-134081275	0.0555556	0.25	0.333333	0.75	0.888889	0.928571	0.216931
Crybg2	4-134082466	0.3	0.35	0.583333	0.666667	0.625	0.642857	0.050397
Dag1	9-108209494	0.2	0.35	0.333333	0.375	0.444444	0.785714	0.177646
Dag1	9-108218368	0.15	0.2	0.25	0.375	0.333333	0.785714	0.209127
Dhx29	13-112961195	0.722222	0.6	0.65	0.3	0.722222	0.642857	0.183862
Dnah11	12-117972433	0.4	0.75	0.583333	0.75	0.5	0.928571	0.315079
Dnah11	12-117972468	0.55	0.25	0.75	0.4	0.111111	0.0714286	0.229894
Dnah11	12-117974878	0.611111	0.75	0.583333	0.75	0.555556	0.857143	0.202381
Dnah11	12-118104911	0.95	0.7	0.5	0.15	0.722222	0.5	0.274074
Dnah11	12-118104926	0.75	0.833333	0.125	0.166667	0.666667	0.928571	0.128968
Dock1	7-134730099	0.25	0.7	0.5	0.55	0.777778	0.857143	0.193122
Dock1	7-134730101	0.25	0.7	0.5	0.55	0.777778	0.928571	0.216931
Dock1	7-13511879	0.777778	0.25	0.65	0.55	0.833333	0.666667	0.264815
Dock1	7-135143767	0.2	0.8	0.25	0.5	0.444444	0.571429	0.325662
Dock1	7-135145327	0.1	0.2	0.1	0.15	0.222222	0.571429	0.166402
Dock1	7-135145698	0.5	0.2	0.3	0.1	0.111111	0.0714286	0.179894
Dock1	7-135152107	0.1	0.2	0.1	0.25	0.277778	0.75	0.240741
Dpp6	5-27382894	0.6	0.45	0.2	0.111111	0.5	0.142857	0.198677
Dpp6	5-27398921	0.7	0.5	0.5	0.25	0.388889	0.285714	0.184392
Dpp6	5-27497867	0.5	0.6	0.7	0.9	0.833333	0.928571	0.131746
Dpp6	5-27497982	0.25	0.75	0.3	0.4	0.666667	0.785714	0.239682
Dpp6	5-27537965	0.7	0.8	0.1	0.4	0.5	1	0.3
Dpp6	5-27653516	0.15	0.25	0.0833333	0.75	0.285714	0.333333	0.271429
Dst	1-34188826	0.5	0.85	0.833333	0.875	0.833333	0.857143	0.138492
Dst	1-3419033	0.5	0.9	0.833333	0.875	0.666667	0.928571	0.234524
Dst	1-34190691	0.5	0.9	0.833333	0.875	0.722222	1	0.239815
Dst	1-34214474	0.5	0.7	0.416667	0.5	0.555556	0.642857	0.123545
Dst	1-34214501	0.5	0.7	0.416667	0.5	0.555556	0.642857	0.123545
Dst	1-34217892	0.5	0.8	0.85	0.95	0.5	0.642857	0.180952
Dst	1-34225808	0.5	0.8	0.7	0.75	0.333333	0.642857	0.219841
Eml1	12-108534797	0.85	0.7	0.95	0.75	0.666667	0.142857	0.29127
Epha3	16-63598152	0.888889	1	0.75	1	0.777778	1	0.194444
Fam117a	11-95380634	1	0.85	0.5	0.45	0.666667	0.285714	0.193651
Fam117a	11-95381625	0.85	0.3	0.2	0.15	0.277778	0.214286	0.221164
Fat2	11-55284597	0.65	0.75	0.35	0.8	0.722222	0.857143	0.228307
Fat2	11-55292159	0.75	0.833333	0.375	0.55	0.555556	0.642857	0.115211
Fat2	11-55292171	0.75	0.833333	0.125	0.55	0.555556	0.642857	0.198545
Fat2	11-55292182	0.75	0.833333	0.125	0.5	0.555556	0.714286	0.205688
Fbxl18	5-142871003	0.5	0.2	0.25	0.2	0.222222	0.0714286	0.166931
Fbxl18	5-142871243	0.5	0.3	0.25	0.222222	0.375	0.166667	0.14537
Fbxl18	5-142871253	0.5	0.3	0.3	0.25	0.375	0.166667	0.152778
Fbxl18	5-142872024	0.5	0.25	0.2	0.15	0.277778	0.166667	0.137037
Fbxl18	5-142872252	0.5	0.45	0.35	0.2	0.166667	0.142857	0.0746033
Fbxl18	5-14287227	0.5	0.45	0.35	0.25	0.222222	0.142857	0.076455
Fbxl18	5-142872329	0.5	0.4	0.3	0.2	0.277778	0.142857	0.11164
Fbxl18	5-14287233	0.5	0.45	0.3	0.2	0.277778	0.142857	0.0949737
Fhod3	18-25115651	0.15	0.1	0.9	0.5	0.722222	0.5	0.224074
Fry	5-150379028	0.25	0.357143	0.05	0.15	0.666667	0.857143	0.13254
Fry	5-150394154	0.5	0.45	0.9	0.833333	1	0.857143	0.086508
Fut10	8-31235602	0.15	0.75	0.125	0.333333	0.5	0.571429	0.293254
Galnt17	5-130906649	0.1	0.4	0.5	0.55	0.3125	0.571429	0.202976
Gas7	11-67583499	0.5	0.55	0.1	0.2	0.5	0.714286	0.121429
Gas7	11-6758355	0.5	0.55	0.1	0.15	0.666667	0.714286	0.0492063
Gas7	11-67603131	0.75	0.55	0.2	0.15	0.722222	0.428571	0.181217
Gas7	11-67629678	0.6	0.5	0.3	0.05	0.444444	0.25	0.181481
Git2	5-114729086	0.7	0.75	0.5	0.625	0.611111	0.928571	0.164153
Gm960	19-4663634	0.8	0.35	0.85	0.35	0.611111	0.214286	0.448942
Gsdme	6-50229322	0.05	0.1	0.5	0.6	0.388889	0.571429	0.110847
Gsdme	6-50229531	0.05	0.35	0.583333	0.75	0.388889	0.857143	0.31164
Gsdme	6-50245867	0.95	0.6	0.7	0.6	1	0.714286	0.245238
Hc	2-35019361	0.85	0.65	0.916667	0.625	0.888889	0.857143	0.174471
Hc	2-35019663	0.85	0.75	0.8	0.7	0.833333	0.714286	0.106349
Hc	2-35019719	0.8	0.75	0.5	0.333333	1	0.714286	0.16746
Hc	2-35019731	0.8	0.75	0.375	0.333333	1	0.714286	0.125794
Hc	2-35028134	0.5	0.6	0.5	0.55	0.277778	0.357143	0.076455
Hc	2-35034394	0.5	0.8	0.666667	1	0.833333	0.928571	0.242857
Hc	2-35035918	0.2	0.4	0.4	0.7	0.722222	0.857143	0.21164
Hc	2-35035933	0.2	0.35	0.333333	0.5	0.722222	0.857143	0.150529
Hc	2-35035969	0.2	0.4	0.55	0.7	0.722222	0.928571	0.18545
Hgf	5-16564787	0.15	0.5	0.55	0.95	0.888889	0.928571	0.263227
Hgf	5-16564945	0.15	0.5	0.6	0.95	0.888889	0.928571	0.246561
Hgf	5-16564956	0.15	0.45	0.5	0.95	0.833333	0.928571	0.281746
Il4i1	7-44839928	0.35	0.85	0.5	0.55	0.722222	0.785714	0.204497
Il4i1	7-44840858	0.45	0.65	0.25	0.35	0.611111	0.785714	0.158201
Il4i1	7-44840893	0.45	0.65	0.25	0.35	0.611111	0.785714	0.158201
Il4i1	7-44840941	0.4	0.6	0.55	0.6	0.722222	0.785714	0.104497
Ilvbl	10-78583016	0.4	0.75	0.125	0.65	0.833333	0.857143	0.299603
Iqsec3	6-121373384	0.722222	0.5	0.583333	0.125	0.555556	0.5	0.24537
Iqsec3	6-121373496	0.722222	0.625	0.5	0.125	0.555556	0.5	0.175926
Iqsec3	6-12137409	0.777778	0.75	0.75	0.625	0.833333	0.571429	0.138227
Itga9	9-118671717	0.05	0.2	0.15	0.3	0.5	0.833333	0.211111
Itga9	9-118671746	0.05	0.2	0.2	0.4	0.4375	0.833333	0.248611
Itga9	9-118807038	0.2	0.3	0.1	0.15	0.111111	0.5	0.17963
Itga9	9-118807207	0.833333	0.625	0.85	0.65	0.833333	0.714286	0.175793
Itga9	9-118807352	0.3	0.35	0.25	0.3	0.111111	0.5	0.162963
Itga9	9-118871700	0.6	0.5	0.15	0.05	0.833333	0.785714	0.0825397
Itga9	9-11889817	0.5	0.4	0.4	0.35	0.777778	0.642857	0.0949737
Itga9	9-118900082	0.15	0.1	0.3	0.2	0.5	0.428571	0.0738097
Kank1	19-25431109	1	0.45	0.15	0.111111	0.777778	0.714286	0.21746
Kif5c	2-4973565	0.85	0.833333	0.625	0.55	0.833333	0.785714	0.0464287
Lama3	18-1247983	0.555556	0.375	0.4	0.15	0.722222	0.642857	0.169974
Lama3	18-12479994	0.15	0.25	0.05	0.0555556	0.25	0.428571	0.0947089
Lama3	18-12481117	0.555556	0.375	0.3	0.15	0.555556	0.2	0.228704
Lama3	18-12482187	0.55	0.15	0.1	0.0555556	0.375	0.357143	0.1541
Lama3	18-12513671	0.6	0.55	0.8	0.4	0.5	0.428571	0.17381
Lama3	18-12540195	0.25	0.65	0.583333	0.875	0.722222	0.928571	0.299339
Lsm11	11-45928968	0.15	0.65	0.6	0.65	0.555556	0.571429	0.188624
Lsm11	11-45930301	0.05	0.2	0.45	0.8	0.444444	0.5	0.185185
Lsm11	11-45930885	0.1	0.15	0.5	0.8	0.388889	0.428571	0.129894
Lsm11	11-45933012	0.5	0.65	0.2	0.25	0.0555556	0.142857	0.0957671
Ltbp1	17-75248953	0.75	0.6	0.8	0.55	0.388889	0.0714286	0.239153
Ltbp1	17-75296203	0.25	0.45	0.5	0.55	0.111111	0.357143	0.165344
Ltbp1	17-75364436	0.05	0.35	0.25	0.3	0.611111	0.785714	0.174868
Ltbp1	17-7536449	0.05	0.25	0.05	0.2	0.3125	0.785714	0.274405
Map3k1	13-111752419	1	0.75	0.7	0.6	0.888889	0.857143	0.127249
Map3k1	13-111756387	0.5	0.7	0.65	0.75	0.666667	0.714286	0.115873
Map3k1	13-111756428	0.5	0.583333	0.5	0.6	0.666667	0.714286	0.076984
Mcur1	13-43551575	0.65	0.7	0.1	0.166667	0.571429	0.857143	0.134127
Mgat4a	1-37456795	0.2	0.25	0.3	0.6	0.5	0.785714	0.211905
Mgat4a	1-37464609	0.3	0.35	0.3	0.8	0.777778	0.857143	0.209788
Mgat4a	1-37466494	0.2	0.3	0.55	0.65	0.666667	0.928571	0.153968
Mgat4a	1-37466565	0.25	0.5	0.65	0.7	0.666667	0.928571	0.187301
Mlh1	9-111271441	0.166667	0.375	0.5	0.6	0.6875	0.7	0.106944
Mtus2	5-148236230	0.6	0.4	0.15	0.05	0.944444	0.214286	0.343386
Mybpc2	7-44512174	0.7	0.3	0.95	0.65	0.722222	0.714286	0.235979
Myo3a	2-22340182	0.65	0.55	0.5	0.4	0.888889	0.785714	0.101058
Myo3a	2-22423207	0.05	0.3	0.05	0.15	0.5	0.642857	0.164286
Myo3a	2-22423318	0.05	0.3	0.05	0.1	0.444444	0.642857	0.166138
Myo3a	2-22542294	0.35	0.4	0.0833333	0.25	0.5	0.785714	0.16746
Myo3a	2-22542313	0.35	0.4	0.05	0.35	0.444444	0.714286	0.206614
Myo3a	2-22558126	0.5	0.7	0.666667	0.875	0.777778	0.928571	0.186375
Myo3a	2-22558418	0.5	0.65	0.75	0.875	0.777778	0.928571	0.141931
Myo3a	2-22564872	0.5	0.6	0.25	0.875	0.833333	0.928571	0.273413
Myo3a	2-22564894	0.5	0.65	0.416667	0.875	0.833333	0.928571	0.234524
Myo3a	2-22565099	0.5	0.75	0.583333	0.875	0.777778	0.928571	0.23082
Nav1	1-135453177	0.65	0.35	0.8	0.75	0.777778	0.642857	0.16164
Nav1	1-135453177	0.7	0.65	0.95	0.6	0.666667	0.285714	0.260318
Nav1	1-135455443	0.45	0.65	0.35	0.4	0.833333	0.928571	0.115079
Nav1	1-135467620	0.3	0.55	0.05	0.15	0.833333	0.857143	0.124603
Nav1	1-135470761	0.8	0.7	0.95	0.85	0.5	0.142857	0.185714
Nav1	1-135532552	0.8	0.3	0.4	0.35	0.611111	0.214286	0.315608
Nsmaf	4-6418435	1	0.75	0.833333	0.5	0.888889	0.857143	0.205026
Nsmaf	4-6418436	1	0.75	0.833333	0.5	0.888889	0.857143	0.205026
Nuak1	10-84372576	0.9	0.85	0.85	0.35	0.944444	0.714286	0.260053
Nuak1	10-84374339	0.8	0.916667	0.375	0.85	0.722222	0.928571	0.266005
Parp4	14-56588446	0.1	0.25	0.5	0.75	0.555556	0.714286	0.186243
Parp4	14-56592445	0.9	0.75	0.4	0.3	0.375	0.285714	0.113095
Parp4	14-56608444	0.9	0.55	0.5	0.3	0.6875	0.642857	0.198214
Parp4	14-56616318	0.6	0.85	0.75	0.875	0.722222	0.857143	0.169974
Parp4	14-56620685	0.1	0.3	0.416667	0.75	0.5	0.571429	0.201587
Parp4	14-56624214	0.1	0.4	0.333333	0.625	0.444444	0.5	0.215741
Pcnt	10-76351543	0.888889	0.625	0.85	0.75	0.888889	0.857143	0.131878
Pcnt	10-76422845	0.5	0.15	0.55	0.5	0.625	0.583333	0.147222
Pcnt	10-76436667	0.785714	0.8	0.05	0.3	0.777778	0.928571	0.13836
Pcnt	10-76440072	0.4	0.65	0.1	0.4	0.833333	0.928571	0.215079
Pctp	11-89984114	0.3	0.6	0.1	0.55	0	0.928571	0.559524
Pde10a	17-8757002	0.7	0.85	0.65	0.8	0.888889	0.928571	0.113227
Pde10a	17-8802015	0.9	0.916667	0.5	0.6	0.777778	0.785714	0.0415343
Pde10a	17-8802199	0.75	0.85	0.75	0.8	0.888889	0.928571	0.0632273
Pde10a	17-8802250	0.75	0.85	0.65	0.8	0.888889	0.928571	0.0965607
Pde10a	17-8849907	0.45	0.65	0.4	0.5	0.833333	0.928571	0.131746
Pde10a	17-8849984	0.45	0.75	0.45	0.55	0.833333	0.928571	0.165079
Pde10a	17-8849998	0.45	0.75	0.5	0.75	0.833333	0.928571	0.215079
Pde10a	17-8850131	0.85	0.8	0.55	0.5	0.611111	0.571429	0.0465607
Pde10a	17-8850131	0.55	0.65	0.5	0.55	0.833333	0.928571	0.081746
Pde10a	17-8893335	0.416667	0.3125	0.55	0.2	0.166667	0.142857	0.159326
Pde10a	17-8898733	0.9	0.75	0.65	0.6	0.777778	0.714286	0.0878307
Pde10a	17-8898733	0.7	0.85	0.45	0.65	0.888889	0.928571	0.129894
Pde10a	17-8920475	0.15	0.3	0.1	0.2	0.333333	0.928571	0.281746
Pde10a	17-8921033	0.15	0.2	0.05	0.2	0.277778	0.928571	0.283598
Pde10a	17-8921604	0.75	0.85	0.8	0.85	0.833333	0.928571	0.081746
Pde10a	17-8922441	0.7	0.8	0.8	0.85	0.888889	0.928571	0.0632273
Pde10a	17-8922539	0.8	0.85	0.8	0.85	0.888889	0.928571	0.0465607
Pde10a	17-8922580	0.75	0.8	0.8	0.85	0.888889	0.928571	0.0465607
Pde10a	17-8930440	0.777778	0.944444	0.15	0.2	0.777778	0.928571	0.122486
Pde10a	17-8941127	0.85	0.65	0.3	0.2	0.277778	0.142857	0.144974
Pde10a	17-8941157	0.7	0.9	0.7	0.75	0.888889	0.928571	0.0965607
Pde10a	17-8941179	0.7	0.85	0.7	0.85	0.888889	0.928571	0.113227
Pde10a	17-8941188	0.95	0.8	0.45	0.3	0.5	0.428571	0.12381
Pde10a	17-8941258	0.7	0.8	0.8	0.85	0.888889	0.928571	0.0632273
Pde10a	17-8941272	0.7	0.75	0.75	0.85	0.888889	0.928571	0.0632273
Pde10a	17-8944414	0.75	0.8	0.7	0.85	0.888889	0.928571	0.079894
Pde10a	17-8944672	0.5	0.583333	0.25	0.4	0.777778	0.857143	0.104233
Pde10a	17-8951549	0.75	0.85	0.8	0.85	0.888889	0.928571	0.0632273
Pde10a	17-8964555	0.9	0.916667	0.75	0.8	0.777778	0.857143	0.0486773
Pde10a	17-8967303	0.9	0.916667	0.5	0.65	0.833333	0.857143	0.0634923
Pde10a	17-8967348	0.75	0.888889	0.7	0.8	0.888889	0.928571	0.092857
Pde10a	17-8967390	0.75	0.85	0.8	0.9	0.888889	0.928571	0.079894
Pde10a	17-8967593	0.75	0.8	0.8	0.85	0.888889	0.928571	0.0465607
Pde10a	17-8969572	0.833333	0.875	0.35	0.45	0.888889	0.928571	0.0604497
Pde10a	17-8969572	0.9	0.8	0.45	0.388889	0.875	0.833333	0.0675927
Pde10a	17-8981461	0.7	0.85	0.8	0.85	0.888889	0.928571	0.079894
Pde10a	17-8981505	0.7	0.85	0.8	0.85	0.888889	0.928571	0.079894
Pde10a	17-8981524	0.7	0.85	0.8	0.85	0.888889	0.928571	0.079894
Pde10a	17-8981624	0.75	0.8	0.8	0.85	0.888889	0.928571	0.0465607
Pde10a	17-8981650	0.75	0.8	0.8	0.85	0.888889	0.928571	0.0465607
Pde10a	17-8981749	0.75	0.85	0.8	0.85	0.888889	0.928571	0.0632273
Pde10a	17-8981783	0.75	0.85	0.8	0.85	0.888889	0.928571	0.0632273
Pde10a	17-8981878	0.75	0.85	0.8	0.85	0.888889	0.928571	0.0632273
Pde10a	17-8981939	0.75	0.85	0.8	0.85	0.888889	0.928571	0.0632273
Pde10a	17-8981989	0.75	0.85	0.8	0.85	0.888889	0.928571	0.0632273
Pde10a	17-8982492	0.75	0.85	0.8	0.85	0.888889	0.928571	0.0632273
Pde10a	17-8982561	0.75	0.85	0.75	0.85	0.888889	0.928571	0.079894
Pde10a	17-8982648	0.75	0.85	0.8	0.85	0.888889	0.928571	0.0632273
Pde10a	17-8982681	0.75	0.9	0.8	0.85	0.888889	0.928571	0.079894
Pde10a	17-8982682	0.75	0.9	0.8	0.85	0.888889	0.928571	0.079894
Pde10a	17-8982785	0.9	0.75	0.8	0.7	0.833333	0.785714	0.0992063
Pde10a	17-8982785	0.8	0.9	0.55	0.75	0.888889	0.928571	0.113227
Pde10a	17-8982829	0.8	0.9	0.55	0.6	0.888889	0.928571	0.0632273
Pde10a	17-8982832	0.8	0.9	0.55	0.7	0.888889	0.928571	0.0965607
Pde10a	17-8983100	0.85	0.95	0.8	0.85	0.888889	0.928571	0.0632273
Pde10a	17-8983356	0.9	0.916667	0.75	0.85	0.833333	0.857143	0.0468257
Pde10a	17-8983512	0.75	0.85	0.55	0.7	0.888889	0.928571	0.0965607
Pde10a	17-8983838	0.75	0.85	0.8	0.9	0.888889	0.928571	0.079894
Pde10a	17-8984081	0.75	0.85	0.7	0.85	0.888889	0.928571	0.0965607
Pde10a	17-8984195	0.75	0.85	0.8	0.85	0.888889	0.928571	0.0632273
Pde10a	17-8984293	0.75	0.85	0.8	0.85	0.888889	0.928571	0.0632273
Pde10a	17-8984455	0.75	0.8	0.8	0.85	0.888889	0.928571	0.0465607
Pde10a	17-8984564	0.7	0.85	0.8	0.85	0.888889	0.928571	0.079894
Pde10a	17-8984650	0.75	0.85	0.8	0.9	0.888889	0.928571	0.079894
Pde10a	17-8985090	0.75	0.85	0.8	0.85	0.888889	0.928571	0.0632273
Pde10a	17-8985128	0.75	0.85	0.8	0.85	0.888889	0.928571	0.0632273
Pde10a	17-8985145	0.75	0.85	0.8	0.85	0.888889	0.928571	0.0632273
Pde10a	17-8985843	0.9	0.75	0.75	0.6	0.777778	0.714286	0.121164
Pde10a	17-8985843	0.7	0.8	0.5	0.75	0.888889	0.928571	0.129894
Pde4dip	3-97694899	0.4	0.75	0.55	0.8	0.555556	0.928571	0.324338
Pde4dip	3-97695867	0.6	0.3	0.45	0.2	0.5	0.0714286	0.32619
Pde4dip	3-97711462	0.75	0.3	0.75	0.5	0.888889	0.785714	0.267725
Pde4dip	3-97715281	0.95	0.45	0.25	0.125	0.611111	0.571429	0.221561
Pde4dip	3-97719113	0.833333	0.35	0.15	0.1	0.833333	0.714286	0.21746
Pde4dip	3-97741432	0.65	0.25	0.65	0.4	0.944444	0.785714	0.269577
Pde4dip	3-97743129	0.944444	0.75	0.75	0.7	0.833333	0.5	0.192592
Pde4dip	3-97746559	0.75	0.35	0.583333	0.375	0.722222	0.714286	0.205423
Pde4dip	3-97747629	0.95	0.7	1	0.375	0.722222	0.714286	0.294312
Pde4dip	3-97747744	0.95	0.75	0.833333	0.375	0.722222	0.714286	0.22209
Pde4dip	3-97747771	0.95	0.65	0.666667	0.375	0.777778	0.714286	0.218386
Pde4dip	3-97841699	1	0.8	0.8	0.7	0.833333	0.785714	0.115873
Pkd1l1	11-8879050	0.95	0.8	0.85	0.6	0.944444	0.785714	0.186243
Pkd1l1	11-8890422	0.95	0.75	0.55	0.25	0.944444	0.857143	0.195767
Pkd1l1	11-8890581	0.2	0.1	0.15	0.1	0.388889	0.285714	0.0843917
Pkd1l1	11-8890592	0.2	0.1	0.2	0.1	0.388889	0.285714	0.101058
Pkd1l1	11-8909825	0.15	0.35	0.75	0.85	0.5	0.571429	0.12381
Pkd1l1	11-8953787	0.15	0.6	0.15	0.2	0.0625	0.0714286	0.169643
Pkd1l1	11-8953787	0.05	0.222222	0.1	0.2	0.166667	0.714286	0.27328
Pkd1l1	11-8953793	1	0.85	0.95	0.75	0.625	0.285714	0.229762
Pkd1l1	11-8953819	0.25	0.7	0.25	0.4	0.555556	0.785714	0.276719
Pkd1l1	11-8954127	1	0.85	0.7	0.45	0.714286	0.214286	0.3
Plekha7	7-116142558	0.1	0.0833333	0.5	0.4	0.3125	0.3	0.0430556
Plekha7	7-116143159	0.15	0.2	0.45	0.6	0.333333	0.75	0.205556
Plekha7	7-116143159	0.666667	0.4	0.7	0.25	0.166667	0.0714286	0.270635
Plekha7	7-116143264	0.15	0.35	0.6	0.85	0.555556	0.571429	0.155291
Plekha7	7-116143549	0.5	0.4	0.35	0.3	0.166667	0.0714286	0.0817461
Plekha7	7-116143566	0.1	0.2	0.25	0.3	0.333333	0.571429	0.129365
Prag1	8-36103167	0.35	0.6	0.416667	0.666667	0.388889	0.428571	0.179894
Prkdc	16-15773581	0.55	0.25	0.833333	0.75	1	0.785714	0.199206
Prkdc	16-15795156	0.5	0.2	0.75	0.25	0.888889	0.785714	0.301058
Prkdc	16-15816898	0.4	0.15	0.5	0.125	0.388889	0.285714	0.242725
Prss46	9-110855968	0.35	0.15	0.583333	0.25	0.944444	0.928571	0.183069
Rap1gap	4-137710682	0.5	0.65	0.25	0.5	0.571429	0.666667	0.165079
Rap1gap	4-137717957	1	0.85	0.85	0.8	0.611111	0.357143	0.151323
Rorb	19-18930488	0.4	0.45	0.3	0.4	0.0555556	0.285714	0.126719
Ryr3	2-112780850	0.333333	0.2	0.15	0.05	0.5	0.142857	0.196825
Ryr3	2-112780897	0.3	0.2	0.4	0.15	0.555556	0.0714286	0.278042
Ryr3	2-112780904	0.3	0.2	0.3	0.15	0.611111	0.0714286	0.263227
Ryr3	2-112803048	0.4	0.25	0.125	0.111111	0.571429	0.357143	0.126058
Ryr3	2-112803310	0.4	0.333333	0.5	0.2	0.555556	0.214286	0.235979
Sec23b	2-144586521	0.388889	0.375	0.8	0.5	1	0.928571	0.128439
Sema3b	9-107604013	0.9	0.85	0.95	0.6	0.833333	0.785714	0.149206
Setd3	12-10811901	0.9	0.7	0.35	0.3	0.666667	0.428571	0.162699
Shank2	7-144128449	0.05	0.1	0.5	0.833333	0.166667	0.5	0.238889
Shank2	7-144286643	0.1	0.25	0.15	0.2	0.0555556	0.0714286	0.0719577
Shank2	7-144421238	0.5	0.45	0.65	0.3	0.722222	0.285714	0.278836
Shank2	7-144423752	0.5	0.4	0.6	0.25	0.722222	0.285714	0.295503
Slc15a3	19-10854203	0.9	0.8	0.8	0.65	0.611111	0.285714	0.191799
Slc15a3	19-10854339	0.85	0.6	0.9	0.75	0.277778	0.142857	0.178307
Slc35b1	11-95391732	0.95	0.65	0.85	0.8	0.944444	0.214286	0.360053
Slc5a12	2-110597291	0.45	0.7	0.5	0.875	0.833333	0.928571	0.240079
Slc5a12	2-110597359	0.666667	0.625	0.4	0.2	0.444444	0.428571	0.0858467
Slc5a12	2-110597418	0.45	0.7	0.75	1	0.833333	1	0.222222
Slc7a9	7-35457106	0.944444	0.625	0.9	0.85	0.833333	0.5	0.234259
Sppl2a	2-126890485	0.65	0.4	0.75	0.45	0.388889	0.285714	0.217725
Tecta	9-42332584	0.7	0.8	0.05	0.4	0.888889	0.928571	0.163227
Tecta	9-42332668	0.35	0.3	0.35	0.05	0.277778	0.0714286	0.18545
Tecta	9-42345289	1	0.9	0.85	0.8	0.666667	0.5	0.105556
Tecta	9-42345293	1	0.9	0.85	0.8	0.666667	0.5	0.105556
Tecta	9-42345397	1	0.9	0.85	0.8	0.666667	0.428571	0.129365
Tecta	9-42345582	1	0.9	0.9	0.8	0.666667	0.5	0.122222
Tenm4	7-96171359	0.833333	0.5	0.6	0.4	1	0.928571	0.201587
Tenm4	7-96702769	0.2	0.65	0.35	0.5	0.6875	0.916667	0.276389
Tenm4	7-96874289	0.944444	0.5	0.75	0.65	0.611111	0.5	0.218518
Tenm4	7-96874304	0.944444	0.5	0.8	0.65	0.611111	0.5	0.235185
Tenm4	7-96874418	0.944444	0.5	0.7	0.6	0.611111	0.571429	0.194709
Tenm4	7-96874454	0.9	0.7	0.7	0.55	0.611111	0.428571	0.177513
Tenm4	7-96874478	0.944444	0.5	0.8	0.55	0.611111	0.5	0.268518
Tenm4	7-96885246	0.5	0.25	0.6	0.5	0.888889	0.714286	0.174868
Tenm4	7-96888702	0.7	0.65	0.85	0.55	0.888889	0.714286	0.174868
Tenm4	7-96888705	0.7	0.65	0.85	0.55	0.888889	0.714286	0.174868
Tenm4	7-96908727	0.95	0.7	0.916667	0.875	0.833333	0.714286	0.136905
Tenm4	7-96908774	0.95	0.8	0.916667	0.875	0.833333	0.714286	0.103571
Tenm4	7-9690933	0.1	0.4	0.35	0.4	0.277778	0.642857	0.23836
Tenm4	7-96909372	0.1	0.4	0.4	0.45	0.277778	0.642857	0.23836
Tenm4	7-96909664	0.1	0.45	0.4	0.55	0.333333	0.642857	0.269841
Tenm4	7-96909668	0.1	0.4	0.35	0.55	0.333333	0.642857	0.269841
Tenm4	7-96909899	0.15	0.3	0.35	0.5	0.222222	0.428571	0.168783
Tenm4	7-96910121	0.2	0.3	0.3	0.45	0.444444	0.571429	0.125662
Tenm4	7-96910171	0.15	0.45	0.4	0.5	0.388889	0.571429	0.19418
Tenm4	7-96911269	0.05	0.1	0.15	0.2	0.388889	0.833333	0.181481
Tenm4	7-96911281	0.0555556	0.125	0.1	0.2	0.388889	0.833333	0.204629
Tnfaip6	2-52052245	0.5	0.666667	0.2	0.5	0.444444	0.714286	0.245503
Togaram1	12-65019311	0.611111	1	0.666667	0.75	0.777778	0.928571	0.207672
Trim6	7-104232094	0.15	0.3	0.6	0.916667	0.166667	0.2	0.166667
Trpm2	10-77919061	0.85	0.45	0.833333	0.5	0.722222	0.642857	0.270899
Trpm2	10-77949078	0.75	0.7	0.3	0.25	0.611111	0.214286	0.165608
Trpm2	10-77949129	0.944444	0.625	0.7	0.4	0.722222	0.357143	0.328174
Trpm2	10-77949448	0.7	0.833333	0.75	0.9	0.722222	1	0.187037
Trpm2	10-77949455	0.7	0.833333	0.75	0.9	0.722222	1	0.187037
Trpm2	10-77967162	0.4	0.55	0.2	0.65	0.722222	0.857143	0.244974
Trpm2	10-77967249	0.4	0.5	0.25	0.3	0.722222	0.857143	0.0949737
Trpm2	10-77967249	0.75	0.65	0.35	0.3	0.5	0.285714	0.121429
Trpm2	10-77967299	0.4	0.55	0.25	0.55	0.722222	0.857143	0.194974
Trpm2	10-77967398	0.75	0.6	0.3	0.0833333	1	0.416667	0.316667
Trpm2	10-77969203	0.45	0.55	0.35	0.7	0.722222	0.857143	0.194974
Trpm2	10-77969333	0.888889	0.625	0.5	0.35	0.5	0.416667	0.165741
Trpv2	11-62589773	0.75	0.55	0.8	0.2	0.888889	0.0714286	0.539153
Tspan13	12-36014865	0.611111	0.875	0.9	0.95	0.777778	0.785714	0.107275
Tspan13	12-36015509	1	0.8	0.916667	0.75	0.833333	0.571429	0.209524
Tspan13	12-36015871	0.4	0.05	0.1	0.05	0.222222	0.214286	0.135979
Tspan5	3-138778425	0.95	0.833333	0.5	0.45	0.555556	0.357143	0.121693
Tspan5	3-138828949	0.2	0.3	0.1	0.25	0.111111	0.714286	0.284392
Tspan5	3-138891039	0.9	0.55	0.2	0.0833333	0.166667	0.0714286	0.187302
Ttc7	17-87321225	0.5	0.583333	0.25	0.5	0.888889	1	0.148148
Ttc7	17-87330022	0.5	0.6	0.5	0.8	0.833333	0.857143	0.14127
Ttc7	17-87330154	0.5	0.55	0.3	0.55	0.555556	0.928571	0.224338
Ttc7	17-87330179	0.5	0.75	0.375	0.5	0.555556	0.928571	0.249338
Ttc7	17-87363404	0.25	0.4	0.2	0.25	0.611111	0.714286	0.101058
Ttc7	17-87363671	0.25	0.4	0.0833333	0.5	0.5	0.714286	0.260318
Ttll5	12-85930036	0.2	0.65	0.45	0.777778	0.8125	0.833333	0.266204
Ttn	2-76791814	0.5	0.8	0.75	0.8	0.666667	0.785714	0.156349
Ttn	2-76791819	0.5	0.8	0.75	0.8	0.666667	0.785714	0.156349
Ttn	2-76792925	0.5	0.7	0.7	0.75	0.611111	0.785714	0.141534
Ttn	2-76797294	0.5	0.8	0.7	0.85	0.722222	0.785714	0.171164
Ttn	2-76809813	0.75	0.45	0.25	0.15	0.388889	0.357143	0.143915
Ttn	2-76816875	0.75	0.4	0.35	0.2	0.5	0.428571	0.190476
Ttn	2-76832106	1	0.7	0.35	0.25	0.722222	0.714286	0.135979
Ttn	2-76832117	1	0.7	0.35	0.25	0.777778	0.714286	0.154497
Ttn	2-7683212	1	0.7	0.35	0.25	0.777778	0.714286	0.154497
Ttn	2-76832129	1	0.7	0.35	0.25	0.777778	0.714286	0.154497
Ttn	2-76850244	0.3	0.65	0.15	0.2	0.611111	0.714286	0.167725
Ttn	2-76867495	0.35	0.6	0.05	0.15	0.611111	0.642857	0.127249
Ttn	2-76867862	0.35	0.6	0.1	0.2	0.333333	0.642857	0.219841
Ttn	2-76872577	0.35	0.45	0.15	0.2	0.555556	0.642857	0.0791003
Ttn	2-76878235	0.5	0.6	0.05	0.3	0.5	0.714286	0.188095
Ttn	2-76878819	0.55	0.6	0.05	0.4	0.444444	0.714286	0.223281
Ttn	2-76880066	0.45	0.5	0.25	0.3	0.5	0.714286	0.104762
Ttn	2-76880066	0.55	0.65	0.05	0.4	0.444444	0.571429	0.192328
Ttn	2-76881438	0.5	0.6	0.05	0.1	0.5	0.571429	0.0738097
Ttn	2-76886798	0.45	0.5	0.2	0.25	0.5	0.642857	0.0809523
Ttn	2-76886798	0.5	0.6	0.05	0.35	0.444444	0.571429	0.175662
Ttn	2-76887094	0.5	0.6	0.05	0.4	0.5	0.571429	0.17381
Ttn	2-76894227	0.5	0.55	0.15	0.25	0.5	0.642857	0.097619
Ttn	2-76894227	0.5	0.65	0.05	0.25	0.444444	0.714286	0.206614
Ttn	2-76894811	0.55	0.6	0.25	0.4	0.444444	0.714286	0.156614
Ttn	2-76896147	0.55	0.7	0.15	0.5	0.5	0.714286	0.238095
Ttn	2-76897046	0.4	0.25	0.1	0.05	0.444444	0.428571	0.0719577
Ttn	2-76897112	1	0.55	0.6	0.5	0.666667	0.642857	0.19127
Ttn	2-76899257	0.45	0.5	0.1	0.35	0.444444	0.5	0.118519
Ttn	2-76915149	0.5	0.65	0.916667	1	0.833333	0.928571	0.109524
Ttn	2-76915582	0.5	0.65	0.916667	1	0.833333	0.857143	0.0857143
Ttn	2-76916624	0.5	0.9	0.916667	1	0.777778	0.857143	0.187566
Ttn	2-76916819	0.5	0.65	0.916667	1	0.777778	0.928571	0.128042
Ttn	2-76917117	0.5	0.65	0.916667	1	0.777778	0.928571	0.128042
Ttn	2-76917926	0.5	0.65	0.916667	1	0.833333	0.928571	0.109524
Ttn	2-76918365	0.5	0.6	0.75	1	0.833333	0.928571	0.148413
Ttn	2-7691867	0.5	0.65	0.916667	1	0.833333	0.928571	0.109524
Ttn	2-76918775	0.3	0.6	0.4	0.45	0.611111	0.857143	0.198677
Ttn	2-76918872	0.5	0.6	0.25	1	0.833333	0.928571	0.315079
Ttn	2-76919062	0.5	0.65	0.833333	1	0.777778	0.857143	0.132011
Ttn	2-76919502	0.5	0.9	0.916667	1	0.722222	0.928571	0.229894
Ttn	2-76919565	0.5	0.8	0.916667	1	0.833333	0.928571	0.159524
Ttn	2-76932437	0.5	0.65	0.916667	1	0.833333	0.928571	0.109524
Ttn	2-76932656	0.5	0.8	0.8	0.95	0.833333	0.928571	0.181746
Ttn	2-76951804	0.333333	0.375	0.6	0.8	0.888889	0.928571	0.093783
Vdac1	11-52374401	0.3	0.8	0.5	0.65	0.277778	0.785714	0.385979
Vipr1	9-121668373	0.1	0.4	0.45	0.5	0.0555556	0.0714286	0.121958
Vipr1	9-121669317	0.05	0.35	0.25	0.3	0.0555556	0.0714286	0.121958
Vipr1	9-121669445	0.1	0.2	0.15	0.35	0.0555556	0.0714286	0.105291
Vipr1	9-121670214	1	0.75	0.916667	0.875	0.611111	0.285714	0.205688
Vipr1	9-121670318	0.25	0.05	0.8	0.55	0.888889	0.857143	0.160582
Vipr1	9-121670764	1	0.7	0.916667	0.875	0.611111	0.357143	0.198545
Vipr1	9-121671065	0.25	0.05	0.9	0.5	0.888889	0.857143	0.210582
Vipr1	9-121671627	1	0.8	0.916667	0.875	0.611111	0.285714	0.189021
Vipr1	9-121672623	1	0.7	0.95	0.65	0.611111	0.357143	0.284656
Wdr72	9-74283068	0.3	0.55	0.166667	0.75	0.888889	0.928571	0.291005
Ybey	10-76464377	0.7	0.4	0.5	0.2	0.777778	0.642857	0.244974
Ybey	10-76464395	0.65	0.35	0.45	0.25	0.625	0.583333	0.180556
Ybey	10-76464398	0.7	0.4	0.45	0.3	0.833333	0.583333	0.233333
Zfp819	7-43616354	0.35	0.25	0.125	0.0833333	0.25	0.1	0.0972222
Zfp819	7-43616406	0.35	0.15	0.2	0.0625	0.416667	0.285714	0.156151
Zw10	9-49078966	0.125	0.722222	0.05	0.1	0.0555556	0.0714286	0.221032
Zw10	9-49079178	0.111111	0.611111	0.6	0.75	0.0555556	0.214286	0.269577
Zw10	9-49079318	0.1	0.611111	0.45	0.5	0.0555556	0.0714286	0.192328
Zw10	9-49079336	0.1875	0.5	0.45	0.55	0.0555556	0.0714286	0.142791
Zw10	9-49079339	0.214286	0.5	0.45	0.55	0.0555556	0.0714286	0.133862

## Sheet: MAT
Gene	Position	Edmonton	Tucson	NHV	Florida	Gaiman	Manaus	Average
A830018L16Rik	1-11597403	0.75	0.7	0.6	0.3	0.888889	0.642857	0.198677
Akap9	5-3970642	0.4	0.65	0.1	0.5	0.111111	0.5	0.346296
Als2cl	9-110894756	0.666667	0.625	0.55	0.35	0.777778	0.357143	0.220767
Als2cl	9-110895311	0.3	0.2	0.1	0.05	0.555556	0.357143	0.116138
Als2cl	9-110895811	0.428571	0.222222	0.1	0.05	0.555556	0.357143	0.151587
Als2cl	9-110895913	0.388889	0.142857	0.1	0.05	0.611111	0.357143	0.183333
Als2cl	9-110897600	0.45	0.222222	0.1	0.05	0.611111	0.214286	0.224868
Als2cl	9-110897604	0.45	0.222222	0.1	0.05	0.611111	0.214286	0.224868
Als2cl	9-110897678	0.35	0.15	0.1	0.05	0.611111	0.142857	0.239418
Als2cl	9-110899563	0.75	0.9	0.15	0.2	0.722222	0.785714	0.0878307
Amy1	3-113558296	0.95	0.8	0.95	0.75	0.666667	0.428571	0.196032
Amy1	3-113561674	0.95	0.8	0.85	0.7	0.666667	0.428571	0.179365
Ank3	10-69994352	0.75	0.5	0.95	0.75	0.777778	0.714286	0.171164
Ano3	2-110656354	0.277778	0.0555556	0.25	0.1	0.611111	0.142857	0.280159
Aoah	13-20794329	0.888889	0.75	0.65	0.4	0.888889	0.714286	0.187831
Arhgap18	10-26880518	0.4	0.25	0.45	0.35	0.555556	0.285714	0.173281
Arhgap18	10-26889734	0.4	0.35	0.45	0.35	0.611111	0.285714	0.158466
Arsg	11-109573369	0.55	0.5	0.7	0.65	0.833333	0.785714	0.0492063
Arsg	11-109574052	0.5	0.666667	0.375	0.7	0.833333	0.9	0.186111
Baz2a	10-128114425	0.15	0.6	0.3	0.35	0.777778	0.785714	0.169312
Ccdc88c	12-100913190	0.5	0.75	0.5	0.6	0.888889	1	0.153704
Ccdc88c	12-100928836	0.3	0.9	0.65	0.75	0.666667	0.857143	0.296825
Ccdc88c	12-100944695	0.45	0.65	0.5	0.777778	0.666667	0.833333	0.214815
Ccdc88c	12-100965948	0.2	0.3	0.35	0.4	0.555556	0.642857	0.0791003
Ccdc88c	12-100966014	0.2	0.3	0.35	0.4	0.555556	0.642857	0.0791003
Cdh8	8-99222488	1	0.65	0.35	0.3	0.722222	0.214286	0.302645
Cdhr1	14-37089496	0.5	0.333333	0.5	0.45	0.666667	0.285714	0.199207
Cdhr1	14-37094209	0.15	0.05	0.416667	0.25	0.388889	0.357143	0.099471
Clasp1	1-118581368	0.45	0.222222	0.6	0.1	0.666667	0.5	0.298148
Clip1	5-123638883	0.05	0.35	0.1	0.15	0.444444	0.5	0.135185
Clip1	5-123640313	0.1	0.3	0.1	0.15	0.375	0.583333	0.152778
Clip1	5-123646364	0.1	0.3	0.1	0.25	0.555556	0.714286	0.169577
Clip1	5-123647843	0.55	0.6	0.3	0.4	0.833333	0.857143	0.0579367
Cngb1	8-95293366	0.35	0.3	0.7	0.4	0.944444	0.5	0.264815
Col22a1	15-71820059	0.65	0.8	0.05	0.2	0.444444	0.642857	0.166138
Col22a1	15-71831999	0.388889	0.25	0.2	0.1	0.555556	0.0714286	0.241005
Col22a1	15-71857379	0.4	0.3	0.25	0.2	0.5	0.214286	0.145238
Col22a1	15-71896843	0.555556	0.611111	0.1	0.15	0.166667	0.642857	0.193915
Col22a1	15-71897538	0.75	0.5	0.75	0.7	0.944444	0.785714	0.15291
Col22a1	15-71965648	0.5	0.2	0.15	0.05	0.833333	0.642857	0.196825
Col22a1	15-71965672	0.5	0.2	0.1	0.05	0.833333	0.642857	0.180159
Col22a1	15-71965849	0.5	0.25	0.1	0.05	0.833333	0.642857	0.163492
Col22a1	15-71965869	0.5	0.25	0.1	0.05	0.833333	0.642857	0.163492
Col24a1	3-145389514	0.45	0.3	0.25	0.2	0.888889	0.285714	0.267725
Col5a1	2-27975439	0.55	0.75	0.55	0.6	0.777778	0.857143	0.109788
Col5a1	2-27988960	0.5	0.388889	0.1	0.05	0.666667	0.142857	0.228307
Col6a1	10-76710268	0.5	0.65	0.1	0.45	0.0555556	0.0714286	0.171958
Col6a1	10-76710331	0.55	0.7	0.25	0.55	0.0555556	0.0714286	0.155291
Col6a1	10-76711424	0.55	0.65	0.25	0.65	0.111111	0.142857	0.177249
Col6a1	10-76712746	0.5	0.833333	0.1	0.25	0.0555556	0.0714286	0.166402
Cops5	1-10037582	0.25	0.15	0.3	0.2	0.333333	0	0.177778
Csmd1	8-15910400	0.7	0.3	0.65	0.3	0.388889	0.285714	0.284392
Csmd1	8-15917213	0.777778	0.45	0.55	0.5	0.388889	0.357143	0.136508
Csmd1	8-15918144	0.777778	0.611111	0.6	0.25	0.388889	0.357143	0.182804
Dnah6	6-73022548	0.166667	0.0555556	0.9	0.45	0.555556	0.357143	0.253175
Dnah6	6-73035234	0.6	0.2	0.35	0.3	0.666667	0.214286	0.300794
Dnah6	6-73038570	0.4	0.25	0.25	0.15	0.222222	0.0714286	0.133598
Dnah6	6-73075625	0.55	0.95	0.05	0.2	0.611111	0.785714	0.241534
Dnah6	6-73075962	0.444444	0.9	0.05	0.15	0.333333	0.428571	0.216931
Dnah6	6-73082877	0.4	0.2	0.9	0.6	0.722222	0.428571	0.26455
Dnah6	6-73083218	0.45	0.35	0.85	0.5	0.722222	0.428571	0.247884
Dnah6	6-73084523	0.5	0.35	0.8	0.6	0.666667	0.428571	0.196032
Dnah6	6-73114570	0.125	0.2	0.05	0.15	0.166667	0.214286	0.0742063
Dnah6	6-73129618	0.8	0.55	0.75	0.65	0.555556	0.285714	0.206614
Dnah6	6-73158286	0.4	0.555556	0.1	0.35	0.555556	0.857143	0.235714
Dock1	1-134600849	0.7	0.8	0.1	0.45	0.611111	0.785714	0.208201
Dock10	1-80584898	0.2	0.7	0	0.15	0	0.214286	0.288095
Dock2	11-34262326	0.75	0.65	0.75	0.6	0.388889	0.285714	0.117725
Dock2	11-34273224	0.833333	0.714286	0.85	0.55	0.388889	0.357143	0.150264
Dock2	11-34273244	0.833333	0.714286	0.8	0.45	0.388889	0.357143	0.166931
Dock9	14-121626706	0.1	0.3	0.05	0.2	0.777778	0.857143	0.143122
Dock9	14-121628692	0.5	0.55	0.7	0.916667	0.666667	0.928571	0.17619
Dpp6	5-27398921	0.7	0.5	0.5	0.25	0.388889	0.285714	0.184392
Dpp6	5-27497982	0.25	0.75	0.3	0.4	0.666667	0.785714	0.239682
Dst	1-34121609	0.3	0.75	0.1	0.2	0.0555556	0.285714	0.260053
Elk3	10-93248590	0.8	0.6	0.5	0.45	0.944444	0.857143	0.112434
Elk3	10-93264897	0.15	0.4	0.4	0.45	0.0555556	0.0714286	0.105291
Elk3	10-93265234	0.85	0.8	0.7	0.65	0.944444	0.928571	0.0386243
Epha3	16-63598152	0.888889	1	0.75	1	0.777778	1	0.194444
Epha7	4-154883283	0.2	0	0.85	0.25	0	0	0.266667
Fa2h	8-111346544	0.75	0.35	0.3	0.2	0.5	0.0714286	0.309524
Fam117a	11-95380634	1	0.85	0.5	0.45	0.666667	0.285714	0.193651
Fam117a	11-95381625	0.85	0.3	0.2	0.15	0.277778	0.214286	0.221164
Farp1	14-121219495	0.55	0.65	0.3	0.55	0.111111	0.5	0.246296
Fat2	11-55250705	0.85	0.65	0.45	0.25	0.833333	0.642857	0.196825
Fat2	11-55284597	0.65	0.75	0.35	0.8	0.722222	0.857143	0.228307
Fbxl18	5-142869319	0.5	0.4	0.3	0.25	0.166667	0.142857	0.0579367
Fbxl18	5-142871003	0.5	0.2	0.25	0.2	0.222222	0.0714286	0.166931
Fbxl18	5-142871243	0.5	0.3	0.25	0.222222	0.375	0.166667	0.14537
Fbxl18	5-142871253	0.5	0.3	0.3	0.25	0.375	0.166667	0.152778
Fbxl18	5-142872024	0.5	0.25	0.2	0.15	0.277778	0.166667	0.137037
Fbxl18	5-142872252	0.5	0.45	0.35	0.2	0.166667	0.142857	0.0746033
Fbxl18	5-142872270	0.5	0.45	0.35	0.25	0.222222	0.142857	0.076455
Fbxl18	5-142872329	0.5	0.4	0.3	0.2	0.277778	0.142857	0.11164
Fbxl18	5-142872330	0.5	0.45	0.3	0.2	0.277778	0.142857	0.0949737
Fbxl18	5-142875870	0.5	0.45	0.666667	0.375	0.388889	0.25	0.160185
Fhod3	18-25066341	0.45	0.6	0.2	0.4	0.388889	0.642857	0.201323
Fhod3	18-25115651	0.15	0.1	0.9	0.5	0.722222	0.5	0.224074
Fhod3	18-25128222	0.65	0.75	0.8	0.85	0.833333	0.857143	0.0579367
Fryl	5-73020783	0.6	0.6	0	0.7	0	0.285714	0.328571
Gabrg3	7-57026418	0.444444	0.722222	0.1	0.2	0.111111	0.214286	0.160318
Gabrg3	7-57026450	0.5	0.785714	0.15	0.2	0.111111	0.214286	0.146296
Gfra1	19-58267137	0.15	0.2	0.1	0.2	0.0555556	0.214286	0.10291
Gm960	19-4663634	0.8	0.35	0.85	0.35	0.611111	0.214286	0.448942
Gsdme	6-50208123	1	0.7	0.65	0.5	0.833333	0.357143	0.30873
Gsdme	6-50229322	0.05	0.1	0.5	0.6	0.388889	0.571429	0.110847
Gsdme	6-50229531	0.05	0.35	0.583333	0.75	0.388889	0.857143	0.31164
Gsdme	6-50245867	0.95	0.6	0.7	0.6	1	0.714286	0.245238
Gtf2h1	7-46806656	0.05	0.15	0.35	0.833333	0.583333	0.833333	0.277778
Gtf2h1	7-46806657	0.05	0.15	0.35	0.833333	0.583333	0.833333	0.277778
Gtf2h1	7-46806663	0.05	0.1	0.35	0.777778	0.583333	0.833333	0.242593
Gtf2h1	7-46806676	0.05	0.15	0.35	0.777778	0.666667	0.75	0.203704
Gtf2h1	7-46806706	0.05	0.15	0.35	0.75	0.388889	0.642857	0.251323
Gtf2h1	7-46808703	0.05	0.1	0.45	0.7	0.333333	0.428571	0.131746
Gtf2h1	7-46808964	0.05	0.1	0.25	0.55	0.388889	0.428571	0.129894
Gtf2h1	7-46812585	0.05	0.1	0.45	0.6	0.375	0.571429	0.132143
Gtf2h1	7-46818872	0.1	0.25	0.0833333	0.75	0.555556	0.571429	0.277513
Gtf2h1	7-46818896	0.1	0.3	0.0833333	0.75	0.555556	0.571429	0.29418
Gtf2h1	7-46819220	0.1	0.55	0.583333	0.875	0.5	0.571429	0.271032
Gtf2h1	7-46819249	0.1	0.5	0.583333	0.875	0.5	0.571429	0.254365
Gtf2h1	7-46820983	0.05	0.1	0.55	0.7	0.333333	0.428571	0.0984127
Gtf2h1	7-46821199	0.05	0.1	0.55	0.7	0.333333	0.428571	0.0984127
Gtf2h1	7-46821206	0.1	0.55	0.7	0.95	0.5	0.571429	0.257143
Gtf2h1	7-46821242	0.05	0.1	0.55	0.7	0.333333	0.428571	0.0984127
Hc	2-35019663	0.85	0.75	0.8	0.7	0.833333	0.714286	0.106349
Hc	2-35315215	0.45	0.8	0.4	0.45	0.388889	0.571429	0.19418
Hc	2-35940740	0.6875	0.666667	0.35	0.2	0.666667	0.5	0.1125
Hc	2-35945004	0.55	0.5	0.15	0.1	0.888889	0.5	0.162963
Hc	2-38587987	0.277778	0.55	0.05	0.15	0.888889	0.928571	0.137301
Hc	2-38613396	0.05	0.15	0.1	0.3	0.0555556	0.285714	0.176719
Hc	2-40958785	0.55	0.65	0.2	0.3	0.611111	0.785714	0.124868
Hc	2-41502192	0.3	0.1	0.15	0.1	0.333333	0.214286	0.123016
Hc	2-41728543	0.55	0.35	0.3	0.25	0.777778	0.642857	0.128307
Hc	2-42124670	0.1	0.15	0.3	0.35	0.333333	0.571429	0.112699
Hc	2-43856866	0.65	0.666667	0.1	0.45	0.333333	0.857143	0.296826
Hc	2-44387077	0.55	0.35	0.6	0.55	0.388889	0.357143	0.0939153
Hc	2-49535320	0.55	0.388889	0.6	0.4	0.277778	0.0714286	0.189153
Hc	2-49536739	0.5	0.4	0.4	0.2	0.277778	0.214286	0.121164
Hc	2-49547389	0.5	0.4	0.55	0.3	0.277778	0.0714286	0.18545
Hc	2-49548772	0.5	0.35	0.6	0.45	0.222222	0.0714286	0.150264
Hc	2-49548777	0.5	0.35	0.6	0.4	0.222222	0.0714286	0.166931
Hc	2-49548805	0.5	0.4	0.45	0.1	0.277778	0.0714286	0.218783
Hc	2-49549923	0.45	0.35	0.35	0.25	0.388889	0.142857	0.148677
Hc	2-49550007	0.5	0.45	0.5	0.25	0.277778	0.214286	0.121164
Hc	2-49551028	0.5	0.45	0.55	0.2	0.277778	0.0714286	0.202116
Hc	2-49551305	0.5	0.45	0.65	0.4	0.277778	0.214286	0.121164
Hc	2-49693519	0.65	0.9	0.35	0.5	0.722222	0.857143	0.178307
Hc	2-50522485	0.7	0.85	0.7	0.8	0.666667	0.785714	0.123016
Hc	2-50522486	0.7	0.85	0.7	0.8	0.666667	0.785714	0.123016
Hc	2-50911375	0.5	0.611111	0.05	0.15	0.0555556	0.0714286	0.0756613
Hc	2-52221658	0.6	0.65	0.4	0.5	0.333333	0.785714	0.200794
Hc	2-52221802	0.55	0.6	0.3	0.45	0.277778	0.857143	0.259788
Hc	2-52228844	0.95	0.7	0.45	0.35	0.888889	0.785714	0.151058
Hc	2-52229847	0.65	0.55	0.7	0.55	0.833333	0.428571	0.218254
Hc	2-52230053	0.65	0.55	0.75	0.55	0.833333	0.357143	0.25873
Hc	2-52285866	0.15	0.2	0.1	0.2	0.333333	0.857143	0.224603
Hc	2-52288938	0.2	0.277778	0.1	0.2	0.388889	0.857143	0.215344
Hc	2-52290901	0.15	0.2	0.3	0.4	0.333333	0.857143	0.224603
Hc	2-52291376	0.15	0.25	0.35	0.4	0.333333	0.857143	0.224603
Hc	2-52292738	0.15	0.25	0.25	0.4	0.444444	0.857143	0.2209
Hc	2-52292792	0.15	0.25	0.25	0.4	0.388889	0.857143	0.239418
Hc	2-52305374	0.15	0.3	0.45	0.5	0.5	0.714286	0.138095
Hc	2-52325633	0.95	0.85	0.85	0.6	0.722222	0.5	0.190741
Hc	2-52433455	0.35	0.45	0.35	0.7	0.666667	0.714286	0.165873
Hc	2-52433999	0.1	0.35	0.5	0.65	0.666667	0.714286	0.149206
Hc	2-53105588	0.4	0.35	0.7	0.5	0.666667	0.357143	0.186508
Hc	2-53218512	0.45	0.5	0.45	0.5	0.388889	0.571429	0.09418
Hc	2-54855119	0.7	0.55	0.45	0.3	0.222222	0.142857	0.126455
Hc	2-57238196	0.8	0.6	0.95	0.55	0.944444	0.714286	0.276719
Hc	2-58129961	0.3	0.2	0.85	0.5	0.333333	0.0714286	0.237301
Hc	2-58790379	0.722222	0.85	0.4	0.55	0.722222	0.785714	0.113757
Hc	2-58829633	0.85	0.95	0.7	0.9	0.833333	0.857143	0.107937
Hc	2-59266150	0.4	0.65	0.25	0.3	0.444444	0.5	0.118519
Hc	2-59338850	0.8	0.6	0.5	0.35	0.5	0.285714	0.188095
Hc	2-59504552	0.4	0.5	0.75	0.85	0.388889	0.928571	0.246561
Hc	2-59795667	0.7	0.75	0.15	0.2	0.0555556	0.5	0.181481
Hc	2-59806339	0.6	0.85	0.1	0.65	0.777778	0.785714	0.269312
Hc	2-59820532	0.642857	0.714286	0.15	0.35	0.722222	0.857143	0.13545
Hc	2-60323707	0.7	0.65	0.5	0.1	0.333333	0.142857	0.213492
Hc	2-60348660	0.85	0.6	0.3	0.25	0.333333	0.142857	0.163492
Hc	2-60352811	0.9	0.55	0.2	0.15	0.222222	0.142857	0.159788
Hc	2-60352925	0.9	0.666667	0.45	0.4	0.277778	0.142857	0.139418
Hc	2-60352988	0.9	0.555556	0.5	0.45	0.277778	0.142857	0.176455
Hc	2-60375775	0.85	0.55	0.35	0.3	0.333333	0.142857	0.180159
Hc	2-60427542	0.7	0.65	0.5	0.1	0.833333	0.785714	0.165873
Hc	2-60427760	0.7	0.85	0.55	0.65	0.777778	0.857143	0.109788
Hc	2-60427772	0.8	0.85	0.55	0.65	0.777778	1	0.124074
Hc	2-60428466	0.722222	0.777778	0.05	0.25	0.722222	0.857143	0.130159
Hc	2-60428702	0.6	0.65	0.5	0.75	0.777778	0.857143	0.126455
Hc	2-60604258	0.8	0.85	0.65	0.85	0.555556	0.857143	0.183862
Hc	2-60604921	0.8	0.85	0.75	0.8	0.555556	1	0.181481
Hc	2-60674167	0.5	0.55	0.25	0.4	0.555556	0.928571	0.191005
Hc	2-60674185	0.5	0.55	0.25	0.5	0.555556	0.928571	0.224338
Hc	2-71886105	0.55	0.75	0.8	0.85	0.777778	0.857143	0.109788
Hc	2-71887513	0.611111	0.75	0.7	0.8	0.777778	0.857143	0.106085
Hc	2-71888967	0.85	0.8	0.9	0.55	0.277778	0.214286	0.154497
Hc	2-71897590	0.85	0.8	0.9	0.55	0.333333	0.214286	0.173016
Hc	2-71897601	0.85	0.8	0.9	0.6	0.277778	0.214286	0.137831
Hc	2-71897637	0.85	0.75	0.85	0.6	0.277778	0.214286	0.137831
Hc	2-71900132	0.9	0.75	0.9	0.55	0.277778	0.214286	0.187831
Hc	2-71900494	0.95	0.85	0.9	0.7	0.277778	0.214286	0.121164
Hc	2-72137593	0.4	0.277778	0.1	0.05	0.444444	0.428571	0.0626983
Hc	2-72141273	0.35	0.25	0.35	0.2	0.777778	0.642857	0.128307
Hc	2-72364716	0.428571	0.666667	0.3	0.7	0.166667	0.285714	0.252381
Hc	2-72371694	0.4	0.5	0.45	0.75	0.166667	0.357143	0.196825
Hc	2-72372159	0.4	0.45	0.35	0.6	0.111111	0.285714	0.158201
Hc	2-72481702	0.55	0.7	0.15	0.35	0.444444	0.714286	0.206614
Hdac11	6-91166426	0.85	0.4	0.35	0.3	0.666667	0.285714	0.293651
Hdac11	6-91167980	0.85	0.3	0.1	0.05	0.611111	0.285714	0.308466
Hdac11	6-91169261	0.8	0.4	0.15	0.05	0.5	0.214286	0.261905
Hecw2	1-53827005	0.7	0.45	0.75	0.5	0.833333	0.785714	0.18254
Hecw2	1-53831697	0.8	0.4	0.583333	0.375	0.833333	0.714286	0.24246
Hecw2	1-53904457	0.7	0.45	0.6	0.45	0.722222	0.714286	0.135979
Hecw2	1-53950970	0.05	0.4	0.25	0.375	0.5	0.571429	0.182143
Hgf	5-16564787	0.15	0.5	0.55	0.95	0.888889	0.928571	0.263227
Hgf	5-16564945	0.15	0.5	0.6	0.95	0.888889	0.928571	0.246561
Hgf	5-16564956	0.15	0.45	0.5	0.95	0.833333	0.928571	0.281746
Ilvbl	10-78579885	0.9	0.7	0.8	0.15	0.944444	0.285714	0.50291
Itga9	9-118807038	0.2	0.3	0.1	0.15	0.111111	0.5	0.17963
Itga9	9-118807352	0.3	0.35	0.25	0.3	0.111111	0.5	0.162963
Itga9	9-118871700	0.6	0.5	0.15	0.05	0.833333	0.785714	0.0825397
Kif28	1-179728307	0.7	0.55	0.45	0.4	0.5	0.357143	0.114286
Kif28	1-179733247	0.7	0.55	0.55	0.35	0.75	0.642857	0.152381
Lama3	18-12513671	0.6	0.55	0.8	0.4	0.5	0.428571	0.17381
Larp4b	13-9143698	0.1	0.15	0.45	0.65	0.611111	0.642857	0.0939153
Larp4b	13-9150927	0.15	0.4	0.4	0.85	0.611111	0.714286	0.267725
Lmx1b	2-33568993	0.2	0.15	0.2	0.1	0.888889	0.142857	0.298677
Lsm11	11-45933012	0.5	0.65	0.2	0.25	0.0555556	0.142857	0.0957671
Mapkapk2	1-131055617	0.55	0.05	0.7	0.4	0.944444	0	0.581481
Mcur1	13-43541863	0.65	0.75	0.4	0.5	0.611111	0.928571	0.172487
Mcur1	13-43551575	0.65	0.7	0.1	0.166667	0.571429	0.857143	0.134127
Mdm2	10-117690615	0.1	0.7	0.416667	0.5	0.666667	0.714286	0.243651
Mgat4a	1-37456795	0.2	0.25	0.3	0.6	0.5	0.785714	0.211905
Mgat4a	1-37466494	0.2	0.3	0.55	0.65	0.666667	0.928571	0.153968
Mgat4a	1-37466565	0.25	0.5	0.65	0.7	0.666667	0.928571	0.187301
Mical3	6-121024818	0.75	0.7	0.85	0.5	0.888889	0.857143	0.143915
Mlh1	9-111271441	0.166667	0.375	0.5	0.6	0.6875	0.7	0.106944
Mon2	10-123015068	0.6	0.75	0	0.75	0	0.214286	0.371429
Mtus2	5-148236230	0.6	0.4	0.15	0.05	0.944444	0.214286	0.343386
Nlrp4a	7-26435543	0.65	0.25	0.55	0.45	0.611111	0.357143	0.251323
Nrp2	1-62783514	0.5	0.6	0.1	0.15	0.555556	0.642857	0.0791003
Nsmaf	4-6418435	1	0.75	0.833333	0.5	0.888889	0.857143	0.205026
Nsmaf	4-6418436	1	0.75	0.833333	0.5	0.888889	0.857143	0.205026
Nuak1	10-84372576	0.9	0.85	0.85	0.35	0.944444	0.714286	0.260053
Parp4	14-56588446	0.1	0.25	0.5	0.75	0.555556	0.714286	0.186243
Parp4	14-56592445	0.9	0.75	0.4	0.3	0.375	0.285714	0.113095
Parp4	14-56608444	0.9	0.55	0.5	0.3	0.6875	0.642857	0.198214
Parp4	14-56616318	0.6	0.85	0.75	0.875	0.722222	0.857143	0.169974
Pcnt	10-76436667	0.785714	0.8	0.05	0.3	0.777778	0.928571	0.13836
Pcnt	10-76440072	0.4	0.65	0.1	0.4	0.833333	0.928571	0.215079
Pde10a	17-8757002	0.7	0.85	0.65	0.8	0.888889	0.928571	0.113227
Pde10a	17-8802199	0.75	0.85	0.75	0.8	0.888889	0.928571	0.0632273
Pde10a	17-8802250	0.75	0.85	0.65	0.8	0.888889	0.928571	0.0965607
Pde10a	17-8849907	0.45	0.65	0.4	0.5	0.833333	0.928571	0.131746
Pde10a	17-8849984	0.45	0.75	0.45	0.55	0.833333	0.928571	0.165079
Pde10a	17-8849998	0.45	0.75	0.5	0.75	0.833333	0.928571	0.215079
Pde10a	17-8850131	0.55	0.65	0.5	0.55	0.833333	0.928571	0.081746
Pde10a	17-8893335	0.416667	0.3125	0.55	0.2	0.166667	0.142857	0.159326
Pde10a	17-8898733	0.7	0.85	0.45	0.65	0.888889	0.928571	0.129894
Pde10a	17-8920475	0.15	0.3	0.1	0.2	0.333333	0.928571	0.281746
Pde10a	17-8921033	0.15	0.2	0.05	0.2	0.277778	0.928571	0.283598
Pde10a	17-8921604	0.75	0.85	0.8	0.85	0.833333	0.928571	0.081746
Pde10a	17-8922441	0.7	0.8	0.8	0.85	0.888889	0.928571	0.0632273
Pde10a	17-8922539	0.8	0.85	0.8	0.85	0.888889	0.928571	0.0465607
Pde10a	17-8922580	0.75	0.8	0.8	0.85	0.888889	0.928571	0.0465607
Pde10a	17-8930440	0.777778	0.944444	0.15	0.2	0.777778	0.928571	0.122486
Pde10a	17-8941157	0.7	0.9	0.7	0.75	0.888889	0.928571	0.0965607
Pde10a	17-8941179	0.7	0.85	0.7	0.85	0.888889	0.928571	0.113227
Pde10a	17-8941258	0.7	0.8	0.8	0.85	0.888889	0.928571	0.0632273
Pde10a	17-8941272	0.7	0.75	0.75	0.85	0.888889	0.928571	0.0632273
Pde10a	17-8944414	0.75	0.8	0.7	0.85	0.888889	0.928571	0.079894
Pde10a	17-8951549	0.75	0.85	0.8	0.85	0.888889	0.928571	0.0632273
Pde10a	17-8967348	0.75	0.888889	0.7	0.8	0.888889	0.928571	0.092857
Pde10a	17-8967390	0.75	0.85	0.8	0.9	0.888889	0.928571	0.079894
Pde10a	17-8967593	0.75	0.8	0.8	0.85	0.888889	0.928571	0.0465607
Pde10a	17-8969572	0.833333	0.875	0.35	0.45	0.888889	0.928571	0.0604497
Pde10a	17-8981461	0.7	0.85	0.8	0.85	0.888889	0.928571	0.079894
Pde10a	17-8981505	0.7	0.85	0.8	0.85	0.888889	0.928571	0.079894
Pde10a	17-8981524	0.7	0.85	0.8	0.85	0.888889	0.928571	0.079894
Pde10a	17-8981624	0.75	0.8	0.8	0.85	0.888889	0.928571	0.0465607
Pde10a	17-8981650	0.75	0.8	0.8	0.85	0.888889	0.928571	0.0465607
Pde10a	17-8981749	0.75	0.85	0.8	0.85	0.888889	0.928571	0.0632273
Pde10a	17-8981783	0.75	0.85	0.8	0.85	0.888889	0.928571	0.0632273
Pde10a	17-8981878	0.75	0.85	0.8	0.85	0.888889	0.928571	0.0632273
Pde10a	17-8981939	0.75	0.85	0.8	0.85	0.888889	0.928571	0.0632273
Pde10a	17-8981989	0.75	0.85	0.8	0.85	0.888889	0.928571	0.0632273
Pde10a	17-8982492	0.75	0.85	0.8	0.85	0.888889	0.928571	0.0632273
Pde10a	17-8982561	0.75	0.85	0.75	0.85	0.888889	0.928571	0.079894
Pde10a	17-8982648	0.75	0.85	0.8	0.85	0.888889	0.928571	0.0632273
Pde10a	17-8982681	0.75	0.9	0.8	0.85	0.888889	0.928571	0.079894
Pde10a	17-8982682	0.75	0.9	0.8	0.85	0.888889	0.928571	0.079894
Pde10a	17-8982785	0.8	0.9	0.55	0.75	0.888889	0.928571	0.113227
Pde10a	17-8982829	0.8	0.9	0.55	0.6	0.888889	0.928571	0.0632273
Pde10a	17-8982832	0.8	0.9	0.55	0.7	0.888889	0.928571	0.0965607
Pde10a	17-8983100	0.85	0.95	0.8	0.85	0.888889	0.928571	0.0632273
Pde10a	17-8983512	0.75	0.85	0.55	0.7	0.888889	0.928571	0.0965607
Pde10a	17-8983838	0.75	0.85	0.8	0.9	0.888889	0.928571	0.079894
Pde10a	17-8984081	0.75	0.85	0.7	0.85	0.888889	0.928571	0.0965607
Pde10a	17-8984195	0.75	0.85	0.8	0.85	0.888889	0.928571	0.0632273
Pde10a	17-8984293	0.75	0.85	0.8	0.85	0.888889	0.928571	0.0632273
Pde10a	17-8984455	0.75	0.8	0.8	0.85	0.888889	0.928571	0.0465607
Pde10a	17-8984564	0.7	0.85	0.8	0.85	0.888889	0.928571	0.079894
Pde10a	17-8984650	0.75	0.85	0.8	0.9	0.888889	0.928571	0.079894
Pde10a	17-8985090	0.75	0.85	0.8	0.85	0.888889	0.928571	0.0632273
Pde10a	17-8985128	0.75	0.85	0.8	0.85	0.888889	0.928571	0.0632273
Pde10a	17-8985145	0.75	0.85	0.8	0.85	0.888889	0.928571	0.0632273
Pde10a	17-8985843	0.7	0.8	0.5	0.75	0.888889	0.928571	0.129894
Pde4dip	3-97711462	0.75	0.3	0.75	0.5	0.888889	0.785714	0.267725
Pde4dip	3-97719113	0.833333	0.35	0.15	0.1	0.833333	0.714286	0.21746
Pde4dip	3-97741432	0.65	0.25	0.65	0.4	0.944444	0.785714	0.269577
Pkd1l1	11-8879050	0.95	0.8	0.85	0.6	0.944444	0.785714	0.186243
Pkd1l1	11-8890422	0.95	0.75	0.55	0.25	0.944444	0.857143	0.195767
Plcg2	8-117557431	0.7	0.65	0.75	0.4	0.111111	0.0714286	0.146561
Plcg2	8-117605277	0.35	0.25	0.95	0.5	0.111111	0.0714286	0.196561
Plxna4	6-32158071	0.8	0.55	0.95	0.5	0.944444	0.928571	0.238624
Plxna4	6-32197706	0.4	0.8	0.5	0.65	0.333333	0.714286	0.310318
Pnkp	7-44863392	0.4	0.75	0.25	0.35	0.75	0.857143	0.185714
Prkce	17-86625526	0.75	0.777778	0.45	0.6	0.222222	0.857143	0.2709
Prss46	9-110850062	0.4	0.25	0.5	0.45	0.611111	0.5	0.103704
Prss46	9-110855968	0.35	0.15	0.583333	0.25	0.944444	0.928571	0.183069
Pxdc1	13-34627970	0.05	0.4	0.55	0.7	0.555556	0.714286	0.219577
Rab3gap2	1-185252238	0.15	0.1	0.35	0.3	0.555556	0.142857	0.1709
Rbms3	9-116959381	0.222222	0.25	0.05	0.15	0.0555556	0.285714	0.119312
Rnf150	8-83035938	0.5	0.65	0.75	0.85	0.722222	0.857143	0.128307
Rnf17	8-27049107	0.75	0.35	0.1	0.05	0.722222	0.357143	0.271693
Rnf17	8-27127539	0.1875	0.3	0.05	0.15	0.277778	0.642857	0.192526
Rnf17	8-27151728	0.25	0.3	0.05	0.4	0.277778	0.571429	0.231217
Rnf17	8-27152091	0.25	0.3	0.05	0.4	0.222222	0.571429	0.249736
Rnf17	8-27152705	0.85	0.75	0.95	0.75	0.777778	0.571429	0.168783
Rnf17	8-27152731	0.7	0.65	0.95	0.6	0.777778	0.571429	0.202116
Rnf17	8-27153073	0.7	0.6	0.8	0.65	0.777778	0.571429	0.152116
Rnf17	8-27154661	0.25	0.35	0.15	0.3	0.222222	0.571429	0.199736
Rnf17	8-27154670	0.25	0.35	0.1	0.3	0.222222	0.571429	0.216402
Rnf17	8-27154826	0.15	0.2	0.05	0.1	0.222222	0.571429	0.149736
Rnf17	8-27156576	0.25	0.35	0.05	0.4	0.222222	0.571429	0.266402
Rnf17	8-27156680	0.25	0.3	0.05	0.35	0.333333	0.571429	0.196032
Rnf17	8-27156688	0.25	0.3	0.05	0.35	0.333333	0.571429	0.196032
Rnf17	8-27294861	0.9	0.55	0.2	0.1	0.444444	0.214286	0.226719
Rnf17	8-27296099	0.15	0.3	0.05	0.2	0.0555556	0.142857	0.1291
Rnf17	8-27344632	0.45	0.35	0.5	0.4	0.388889	0.0714286	0.172487
Rnf17	8-28363348	0.25	0.1875	0.1	0.05	0.722222	0.142857	0.230622
Rnf17	8-33516694	0.6875	0.571429	0.3	0.1	0.944444	0.642857	0.205886
Rnf17	8-34136480	0.15	0.5	0.1	0.45	0.222222	0.428571	0.302116
Rnf17	8-34817231	0.7	0.555556	0.65	0.35	0.888889	0.571429	0.253968
Rnf17	8-34818552	0.7	0.45	0.85	0.65	0.944444	0.571429	0.274338
Rnf17	8-36230553	0.7	0.8	0.15	0.25	0.611111	0.714286	0.101058
Rnf17	8-36230912	0.8	0.85	0.05	0.15	0.888889	0.928571	0.0632273
Rnf17	8-43650981	0.6	0.3	0.55	0.5	0.944444	0.928571	0.121958
Rnf17	8-43651032	0.55	0.25	0.5	0.35	0.944444	0.928571	0.155291
Rnf17	8-43651161	0.55	0.25	0.6	0.45	0.944444	0.928571	0.155291
Rnf17	8-43652226	0.6	0.3	0.5	0.45	0.944444	0.928571	0.121958
Rnf17	8-43674667	0.5	0.35	0.45	0.35	0.944444	0.928571	0.0886243
Rnf17	8-43675968	0.45	0.4	0.5	0.3	0.944444	0.928571	0.0886243
Rnf17	8-45009981	0.3	0.25	0.65	0.3	0.222222	0.214286	0.135979
Rnf17	8-45010172	0.5	0.4	0.4	0.2	0.777778	0.571429	0.168783
Rnf17	8-45012876	0.35	0.2	0.5	0.1	0.277778	0.214286	0.204497
Rnf17	8-45087316	0.85	0.9	0.9	0.95	0.333333	0.857143	0.207937
Rnf17	8-45397753	0.5	0.3	0.7	0.15	0.333333	0.285714	0.265873
Rnf17	8-45402812	0.75	0.8	0.3	0.75	0.666667	0.714286	0.18254
Rnf17	8-45776631	0.75	0.7	0.95	0.85	0.944444	0.714286	0.126719
Rnf17	8-45826302	0.45	0.6	0.65	0.75	0.388889	0.714286	0.191799
Rnf17	8-45827358	0.5	0.6	0.25	0.3	0.388889	0.714286	0.158466
Rnf17	8-45943976	0.65	0.25	0.6	0.45	0.888889	0.714286	0.241534
Rnf17	8-45979064	0.444444	0.5	0.05	0.15	0.166667	0.571429	0.186773
Rnf17	8-46206815	0.6	0.45	0.85	0.55	0.888889	0.571429	0.25582
Rnf17	8-46292494	0.5	0.35	0.65	0.55	0.944444	0.714286	0.160053
Rnf17	8-46293276	0.45	0.3	0.75	0.45	0.944444	0.714286	0.226719
Rnf17	8-46293651	0.45	0.35	0.5	0.35	0.944444	0.714286	0.160053
Rnf17	8-46528618	0.85	0.6	0.35	0.3	0.944444	0.5	0.248148
Rnf17	8-46568472	0.5	0.45	0.8	0.5	0.611111	0.428571	0.177513
Rnf17	8-47066080	0.15	0.4	0.1	0.15	0.333333	0.428571	0.131746
Rnf17	8-47066097	0.15	0.4	0.05	0.1	0.333333	0.357143	0.107937
Rnf17	8-47092939	0.4	0.5	0.15	0.3	0.166667	0.571429	0.218254
Rnf17	8-47092969	0.4	0.5	0.2	0.4	0.166667	0.571429	0.234921
Rnf17	8-47093027	0.4	0.45	0.1	0.4	0.222222	0.571429	0.233069
Rnf17	8-47094056	0.3	0.4	0.2	0.4	0.277778	0.571429	0.197884
Rnf17	8-47094134	0.3	0.4	0.2	0.4	0.222222	0.571429	0.216402
Rnf17	8-47490770	0.55	0.4	0.55	0.4	0.833333	0.428571	0.234921
Rnf17	8-47883412	0.25	0.1	0.9	0.3	0.222222	0.0714286	0.300264
Rorb	19-18930488	0.4	0.45	0.3	0.4	0.0555556	0.285714	0.126719
Ryr3	2-112780850	0.333333	0.2	0.15	0.05	0.5	0.142857	0.196825
Sema3b	9-107601926	0.6	0.3	0.9	0.8	0.222222	0.142857	0.159788
Sema3b	9-107604013	0.9	0.85	0.95	0.6	0.833333	0.785714	0.149206
Serpinb12	1-106946503	0.85	0.7	0.95	0.6	0.833333	0	0.444444
Slc16a4	3-107291432	0.9	0.5	0.4	0.3	0.277778	0.214286	0.187831
Slc16a4	3-107291435	0.9	0.5	0.4	0.3	0.333333	0.214286	0.206349
Slc20a1	2-129200019	0.85	0.4	0.65	0.4	0.666667	0.0714286	0.431746
Slc35b1	11-95384717	0.05	0.722222	0	0.05	0.666667	0	0.0185183
Slc5a11	7-123240668	0.5	0.25	0.6	0.333333	0.333333	0.214286	0.211905
Snapc1	12-73972262	0.65	0.7	0.1	0.3	0.277778	0.285714	0.0859787
Sppl2a	2-126890485	0.65	0.4	0.75	0.45	0.388889	0.285714	0.217725
Sppl2a	2-126890504	0.65	0.4	0.85	0.45	0.388889	0.285714	0.251058
Sppl2a	2-126890637	0.65	0.4	0.75	0.4	0.388889	0.285714	0.234392
Ssx2ip	3-146427774	0.7	0.35	0.55	0.35	0.833333	0.5	0.294444
Ssx2ip	3-146427945	0.65	0.3	0.55	0.35	0.833333	0.5	0.294444
Ssx2ip	3-146430879	0.65	0.55	0.35	0.1	0.666667	0.285714	0.243651
Ssx2ip	3-146430966	0.555556	0.3	0.4	0.35	0.833333	0.214286	0.308201
Ssx2ip	3-146432663	0.611111	0.25	0.45	0.15	0.833333	0.571429	0.307672
Ssx2ip	3-146439719	0.8	0.65	0.85	0.3	0.888889	0.5	0.362963
Ssx2ip	3-146439834	0.75	0.65	0.85	0.5	0.888889	0.5	0.27963
Ssx2ip	3-146439958	0.8	0.65	0.7	0.55	0.888889	0.5	0.22963
Syne2	12-75930506	0.75	0.888889	0.15	0.5	0.777778	0.785714	0.165608
Syne2	12-75930593	0.6	0.7	0.15	0.55	0.777778	0.857143	0.193122
Syne2	12-75963756	0.6	0.7	0.1	0.35	0.722222	0.928571	0.18545
Syne2	12-75969706	0.5	0.65	0.15	0.25	0.833333	0.857143	0.09127
Syne2	12-76052865	0.85	0.3	0.55	0.45	0.444444	0.214286	0.293386
Syne2	12-76054890	0.444444	0.55	0.2	0.3	0.166667	0.214286	0.0843917
Syne2	12-76057708	0.6	0.9	0.55	0.7	0.611111	0.857143	0.232011
Syne2	12-76072201	0.85	0.7	0.85	0.7	0.611111	0.214286	0.232275
Tcerg1l	7-138213446	0.85	0.5	1	0.875	0.944444	0.928571	0.163624
Tenm3	8-48310568	0.2	0.35	0.05	0.35	0.222222	0.571429	0.266402
Tenm4	7-96885246	0.5	0.25	0.6	0.5	0.888889	0.714286	0.174868
Tenm4	7-96888702	0.7	0.65	0.85	0.55	0.888889	0.714286	0.174868
Tenm4	7-96888705	0.7	0.65	0.85	0.55	0.888889	0.714286	0.174868
Thsd7b	1-129776515	0.05	0.25	0.125	0.15	0.166667	0.571429	0.209921
Thsd7b	1-129796897	0.05	0.2	0.2	0.25	0.166667	0.571429	0.201587
Thsd7b	1-130103198	0.8	0.833333	0.125	0.5	0.666667	0.928571	0.223412
Tmed8	12-87174481	0.35	0.6	0.2	0.55	0.555556	0.571429	0.205291
Tmem266	9-55377630	0.5	0.25	0.7	0.65	0.5	0.214286	0.195238
Tmem266	9-55398021	0.45	0.5	0.65	0.9	0.888889	0.928571	0.113227
Tmprss2	16-97590699	0.05	0.25	0.1	0.25	0.388889	0.714286	0.225132
Trpm2	10-77967249	0.4	0.5	0.25	0.3	0.722222	0.857143	0.0949737
Trpm2	10-77967299	0.4	0.55	0.25	0.55	0.722222	0.857143	0.194974
Trpm2	10-77969203	0.45	0.55	0.35	0.7	0.722222	0.857143	0.194974
Tspan11	6-127953022	0.15	0.1	0.25	0.05	0.166667	0.142857	0.09127
Tspan13	12-36014865	0.611111	0.875	0.9	0.95	0.777778	0.785714	0.107275
Tspan13	12-36015509	1	0.8	0.916667	0.75	0.833333	0.571429	0.209524
Tspan13	12-36015871	0.4	0.05	0.1	0.05	0.222222	0.214286	0.135979
Tspan5	3-138828949	0.2	0.3	0.1	0.25	0.111111	0.714286	0.284392
Tspan9	6-127962233	0.55	0.65	0.55	0.65	0.444444	0.642857	0.132804
Tspan9	6-127967071	0.4	0.1	0.35	0.05	0.555556	0.357143	0.266138
Tspan9	6-127967074	0.4	0.1	0.35	0.05	0.555556	0.357143	0.266138
Tspan9	6-127967231	0.45	0.05	0.4	0.1	0.555556	0.357143	0.299471
Ttl	1-74904858	0.65	0.6	0.6	0.3	0.444444	0.428571	0.121958
Ttl	1-75174439	0.35	0.4	0.1	0.2	0.444444	0.714286	0.139947
Ttl	1-75215793	0.8	0.75	0.9	0.75	0.666667	0.5	0.122222
Ttl	1-75215895	0.8	0.75	0.9	0.65	0.666667	0.5	0.155556
Ttl	1-75215991	0.8	0.75	0.9	0.65	0.666667	0.5	0.155556
Ttl	1-75216011	0.85	0.8	0.9	0.65	0.666667	0.5	0.155556
Ttl	1-75216097	0.85	0.8	0.9	0.65	0.666667	0.5	0.155556
Ttl	1-75216119	0.85	0.8	0.9	0.65	0.722222	0.5	0.174074
Ttl	1-75216179	0.85	0.8	0.9	0.65	0.666667	0.5	0.155556
Ttl	1-77507056	0.55	0.75	0.5	0.55	0.722222	0.857143	0.128307
Ttl	1-78783590	0.55	0.7	0.3	0.45	0.944444	1	0.118519
Ttl	1-78783651	0.6	0.7	0.4	0.45	0.944444	1	0.0685187
Ttl	1-78783735	0.55	0.7	0.35	0.45	0.944444	1	0.101852
Ttl	1-78783747	0.6	0.7	0.3	0.45	0.944444	1	0.101852
Ttl	1-78784029	0.5	0.7	0.35	0.45	0.944444	1	0.118519
Ttl	1-78784073	0.5	0.8	0.4	0.45	0.944444	1	0.135185
Ttl	1-78784200	0.55	0.65	0.25	0.4	0.944444	1	0.101852
Ttl	1-78784329	0.45	0.65	0.2	0.45	0.944444	1	0.168519
Ttl	1-78784366	0.5	0.7	0.3	0.45	0.944444	1	0.135185
Ttl	1-78784402	0.5	0.75	0.3	0.45	0.944444	1	0.151852
Ttl	1-78784600	0.55	0.65	0.3	0.45	0.944444	1	0.101852
Ttl	1-78784634	0.6	0.65	0.3	0.45	0.944444	1	0.0851853
Ttl	1-78784640	0.6	0.65	0.3	0.45	0.944444	1	0.0851853
Ttl	1-79802827	0.888889	0.95	0.75	0.85	0.555556	0.928571	0.178042
Ttl	1-79922976	0.6	0.25	0.85	0.75	0.666667	0.642857	0.157937
Ttl	1-83013173	0.6	0.85	0.6	0.65	0.833333	0.928571	0.131746
Ttn	2-76878235	0.5	0.6	0.05	0.3	0.5	0.714286	0.188095
Ttn	2-76878819	0.55	0.6	0.05	0.4	0.444444	0.714286	0.223281
Ttn	2-76880066	0.55	0.65	0.05	0.4	0.444444	0.571429	0.192328
Ttn	2-76881438	0.5	0.6	0.05	0.1	0.5	0.571429	0.0738097
Ttn	2-76886798	0.5	0.6	0.05	0.35	0.444444	0.571429	0.175662
Ttn	2-76887094	0.5	0.6	0.05	0.4	0.5	0.571429	0.17381
Ttn	2-76894227	0.5	0.65	0.05	0.25	0.444444	0.714286	0.206614
Ttn	2-76894811	0.55	0.6	0.25	0.4	0.444444	0.714286	0.156614
Ttn	2-76896147	0.55	0.7	0.15	0.5	0.5	0.714286	0.238095
Ttn	2-76897046	0.4	0.25	0.1	0.05	0.444444	0.428571	0.0719577
Ttn	2-76899257	0.45	0.5	0.1	0.35	0.444444	0.5	0.118519
Tvp23a	16-10419587	0.6	0.45	0.2	0.6	0.222222	0.5	0.175926
Unc5a	13-54998118	0.5	0.25	0.4	0.25	1	0.785714	0.204762
Unc5a	13-55004618	0.2	0.25	0.5	0.75	0.5	0.857143	0.219048
Usp38	8-80985497	1	0.9	0.9	0.85	0.722222	0.642857	0.076455
Usp38	8-81014083	0.45	0.2	0.6	0.55	0.5	0.285714	0.171429
Vdac1	11-52374340	0.2	0.65	0	0.4	0.833333	0.0714286	0.0293652
Wdfy3	5-101901764	0.0555556	0.625	0.5	0.6	0.555556	0.571429	0.228439
Wdfy3	5-101902427	0.25	0.55	0.25	0.555556	0.333333	0.357143	0.209789
Wdfy3	5-101944358	0.5	0.583333	0.375	0.5	0.444444	0.857143	0.207011
Wdfy3	5-101961022	0.25	0.45	0.333333	0.625	0.611111	0.714286	0.198281
Wdr76	2-121519638	0.1	0.25	0.05	0.2	0.0555556	0.0714286	0.105291
Ybey	10-76464395	0.65	0.35	0.45	0.25	0.625	0.583333	0.180556
Zmat4	8-23700868	0.7	0.75	0.45	0.55	0.777778	0.928571	0.100264

## Sheet: PDM
Gene	Position	Edmonton	Tucson	NHV	Florida	Gaiman	Manaus	Average
Myo15	11-60499673	0.85	0.2	0.35	0.25	0.55	0.333	0.323333
Myo15	11-60509530	0.1	0.5	0.05	0.25	0.38888	0.5	0.237033
Cgnl1	9-71721736	0.0625	0.5	0.1	0.15	0.0555556	0.214286	0.21541
Col27a1	4-63291567	0.85	0.3	0.65	0.6	0.555556	0.428571	0.242328
Col27a1	4-63277256	0.15	0.4	0.25	0.3	0.0555556	0.142857	0.1291
Col27a1	4-63314890	0.1	0.4	0.05	0.15	0.0555556	0.357143	0.233862
Robo1	16-72962159	0.75	0.65	0.65	0.25	0.722222	0.357143	0.28836
Robo1	16-73044593	0.85	0.6	0.5	0.2	0.833333	0.214286	0.389682
Robo1	16-73044604	0.85	0.6	0.55	0.3	0.833333	0.214286	0.373016
Sri	5-8062536	0.5	0.25	0.75	0.2	0.611111	0.0714286	0.446561

## Sheet: Dataset_genes
BP	Condition	Gene
1:4348818	FALSE	Rp1
1:4349008	FALSE	Rp1
1:4349158	FALSE	Rp1
1:4349262	FALSE	Rp1
1:4351942	FALSE	Rp1
1:4774188	FALSE	Mrpl15
1:4774933	FALSE	Mrpl15
1:4775582	FALSE	Mrpl15
1:4775686	FALSE	Mrpl15
1:4775803	FALSE	Mrpl15
1:4776734	FALSE	Mrpl15
1:4808184	FALSE	Lypla1
1:4808341	FALSE	Lypla1
1:6730204	FALSE	St18
1:6753046	FALSE	St18
1:6770963	FALSE	St18
1:6849053	FALSE	St18
1:6858669	TRUE	St18
1:6860712	FALSE	St18
1:8677163	FALSE	Sntg1
1:8682000	FALSE	Sntg1
1:9545985	FALSE	Rrs1
1:9549820	FALSE	Adhfe1
1:9549989	FALSE	Adhfe1
1:9553377	FALSE	Adhfe1
1:9553546	FALSE	Adhfe1
1:9553623	FALSE	Adhfe1
1:9553893	FALSE	Adhfe1
1:9555446	FALSE	Adhfe1
1:9561281	FALSE	2610203C22Rik
1:9561298	FALSE	2610203C22Rik
1:9577062	FALSE	Adhfe1
1:9577670	FALSE	Adhfe1
1:9941247	FALSE	Mcmdc2
1:9941279	FALSE	Mcmdc2
1:9941436	FALSE	Mcmdc2
1:9941438	FALSE	Mcmdc2
1:9995327	FALSE	Ppp1r42
1:10003137	FALSE	Ppp1r42
1:10024807	FALSE	Cops5
1:10027228	FALSE	Cops5
1:10037582	TRUE	Cops5
1:10038059	FALSE	Cops5
1:10038490	FALSE	Cspp1
1:10116744	FALSE	Cspp1
1:10184352	FALSE	Arfgef1
1:10325108	FALSE	Cpa6
1:10329455	FALSE	Cpa6
1:11208651	FALSE	Prex2
1:11518591	FALSE	A830018L16Rik
1:11518717	FALSE	A830018L16Rik
1:11545137	FALSE	A830018L16Rik
1:11597403	TRUE	A830018L16Rik
1:11597484	FALSE	A830018L16Rik
1:12881104	FALSE	Slco5a1
1:12881147	FALSE	Slco5a1
1:13116224	TRUE	Prdm14
1:13124734	FALSE	Prdm14
1:13181152	FALSE	Ncoa2
1:13189989	TRUE	Ncoa2
1:13571777	FALSE	Tram1
1:13576531	FALSE	Tram1
1:13638452	FALSE	Lactb2
1:13672437	FALSE	Xkr9
1:13700937	FALSE	Xkr9
1:15812941	FALSE	Terf1
1:15813036	FALSE	Terf1
1:15816051	FALSE	Terf1
1:15818809	FALSE	Terf1
1:15819010	FALSE	Terf1
1:15819055	FALSE	Terf1
1:15819070	FALSE	Terf1
1:15819090	FALSE	Terf1
1:15819628	FALSE	Terf1
1:15819757	FALSE	Terf1
1:15831341	FALSE	Terf1
1:15843157	FALSE	Terf1
1:15854563	FALSE	Sbspon
1:15854689	FALSE	Sbspon
1:16700669	TRUE	Ly96
1:17145545	FALSE	Gdap1
1:17602678	FALSE	Pi15
1:20200626	FALSE	Pkhd1
1:20200989	FALSE	Pkhd1
1:20201211	FALSE	Pkhd1
1:20201241	FALSE	Pkhd1
1:20201277	FALSE	Pkhd1
1:20209092	FALSE	Pkhd1
1:20209281	FALSE	Pkhd1
1:20209282	FALSE	Pkhd1
1:20209376	FALSE	Pkhd1
1:20391481	FALSE	Pkhd1
1:20509040	TRUE	Pkhd1
1:20550616	FALSE	Pkhd1
1:20558708	FALSE	Pkhd1
1:20562302	FALSE	Pkhd1
1:20565548	FALSE	Pkhd1
1:20565556	FALSE	Pkhd1
1:20565578	FALSE	Pkhd1
1:20571327	FALSE	Pkhd1
1:20571515	FALSE	Pkhd1
1:20731039	FALSE	Il17a
1:20784227	FALSE	Il17f
1:21218706	FALSE	Tmem14a
1:21240632	FALSE	Gsta3
1:21368897	FALSE	Khdc1c
1:21424019	FALSE	Kcnq5
1:23815684	FALSE	B3gat2
1:23845157	FALSE	B3gat2
1:23845374	FALSE	B3gat2
1:23846453	FALSE	B3gat2
1:23846558	FALSE	B3gat2
1:23846568	FALSE	B3gat2
1:23846638	FALSE	B3gat2
1:23847112	FALSE	B3gat2
1:23847138	FALSE	B3gat2
1:23847177	FALSE	B3gat2
1:23847292	FALSE	B3gat2
1:23847293	FALSE	B3gat2
1:23847781	FALSE	B3gat2
1:23848713	FALSE	Smap1
1:23848714	FALSE	Smap1
1:23848723	FALSE	Smap1
1:23848756	FALSE	Smap1
1:23866195	FALSE	Smap1
1:23996126	FALSE	Sdhaf4
1:23996242	FALSE	Sdhaf4
1:24055711	FALSE	Fam135a
1:24057236	FALSE	Fam135a
1:24068071	FALSE	Fam135a
1:24194818	FALSE	Col9a1
1:24221568	FALSE	Col9a1
1:24221621	FALSE	Col9a1
1:24221759	FALSE	Col9a1
1:24222046	FALSE	Col9a1
1:24223627	FALSE	Col9a1
1:24230830	FALSE	Col9a1
1:24289795	FALSE	Col19a1
1:24306188	FALSE	Col19a1
1:24312423	FALSE	Col19a1
1:24315410	FALSE	Col19a1
1:24322187	FALSE	Col19a1
1:24323082	FALSE	Col19a1
1:24323650	FALSE	Col19a1
1:24323651	FALSE	Col19a1
1:24323685	FALSE	Col19a1
1:24323924	FALSE	Col19a1
1:24510872	TRUE	Col19a1
1:24510957	FALSE	Col19a1
1:25487979	FALSE	Adgrb3
1:30808816	FALSE	Phf3
1:30811894	FALSE	Phf3
1:30816411	FALSE	Phf3
1:30816447	FALSE	Phf3
1:30816644	FALSE	Phf3
1:30820043	FALSE	Phf3
1:30830434	TRUE	Phf3
1:31204599	FALSE	Lgsn
1:32619084	FALSE	Khdrbs2
1:33721816	FALSE	Rab23
1:33721820	FALSE	Rab23
1:33740146	TRUE	Rab23
1:33740474	FALSE	Rab23
1:33740558	FALSE	Rab23
1:33768087	FALSE	Zfp451
1:33769681	FALSE	Zfp451
1:33776398	FALSE	Zfp451
1:33776408	FALSE	Zfp451
1:33776979	TRUE	Zfp451
1:33777444	FALSE	Zfp451
1:33779200	FALSE	Zfp451
1:33786520	FALSE	Zfp451
1:33786612	FALSE	Zfp451
1:33792489	FALSE	Zfp451
1:33793163	FALSE	Zfp451
1:33794300	FALSE	Zfp451
1:33794609	FALSE	Zfp451
1:33795420	FALSE	Zfp451
1:33795652	FALSE	Zfp451
1:33795841	FALSE	Zfp451
1:33797541	FALSE	Zfp451
1:33799331	FALSE	Zfp451
1:33799662	FALSE	Zfp451
1:33802138	TRUE	Zfp451
1:33803254	FALSE	Zfp451
1:33883456	FALSE	Bend6
1:34121856	FALSE	Dst
1:34122125	TRUE	Dst
1:34156560	TRUE	Dst
1:34161199	TRUE	Dst
1:34163785	FALSE	Dst
1:34163834	FALSE	Dst
1:34169693	TRUE	Dst
1:34169705	TRUE	Dst
1:34174714	FALSE	Dst
1:34178104	FALSE	Dst
1:34178111	FALSE	Dst
1:34179493	FALSE	Dst
1:34180100	FALSE	Dst
1:34188787	FALSE	Dst
1:34189045	FALSE	Dst
1:34189403	FALSE	Dst
1:34189417	FALSE	Dst
1:34189623	FALSE	Dst
1:34190309	FALSE	Dst
1:34190349	FALSE	Dst
1:34191110	FALSE	Dst
1:34193246	FALSE	Dst
1:34500103	FALSE	Prss39
1:34544312	FALSE	Prss40
1:34544356	FALSE	Prss40
1:34559706	FALSE	Prss40
1:34587241	FALSE	Amer3
1:34588334	FALSE	Amer3
1:34808827	FALSE	Arhgef4
1:34816971	FALSE	Fam168b
1:34878193	FALSE	Plekhb2
1:34878426	FALSE	Plekhb2
1:34878428	FALSE	Plekhb2
1:34878577	FALSE	Plekhb2
1:34878585	FALSE	Plekhb2
1:36268637	FALSE	Neurl3
1:36499328	FALSE	Cnnm4
1:36578537	FALSE	Fam178b
1:37044983	FALSE	Vwa3b
1:37045066	TRUE	Vwa3b
1:37051586	FALSE	Vwa3b
1:37051665	FALSE	Vwa3b
1:37177314	FALSE	Vwa3b
1:37444567	FALSE	Mgat4a
1:37450429	FALSE	Mgat4a
1:37456420	FALSE	Mgat4a
1:37456795	FALSE	Mgat4a
1:37466499	FALSE	Mgat4a
1:37623921	FALSE	Cracdl
1:37638077	FALSE	Cracdl
1:37835223	FALSE	Tsga10
1:37879524	FALSE	Mitd1
1:37907323	FALSE	Lyg2
1:38177976	FALSE	Aff3
1:38181560	TRUE	Aff3
1:38185307	FALSE	Aff3
1:38186813	FALSE	Aff3
1:38203873	FALSE	Aff3
1:38203970	FALSE	Aff3
1:38205217	TRUE	Aff3
1:38207920	FALSE	Aff3
1:38209497	FALSE	Aff3
1:38534836	FALSE	Aff3
1:38800750	TRUE	Lonrf2
1:38816118	FALSE	Lonrf2
1:38996026	FALSE	Pdcl3
1:38996207	FALSE	Pdcl3
1:39545457	FALSE	Cnot11
1:40021371	FALSE	Map4k4
1:40022717	FALSE	Map4k4
1:40524488	FALSE	Il18rap
1:40539163	FALSE	Il18rap
1:43570021	FALSE	Nck2
1:43748130	FALSE	Uxs1
1:44019997	FALSE	Mettl21c
1:44106468	FALSE	Poglut2
1:44106572	FALSE	Poglut2
1:44106918	FALSE	Poglut2
1:44173892	FALSE	Ercc5
1:44178285	FALSE	Ercc5
1:44204340	FALSE	Mettl21e
1:45328841	FALSE	Col3a1
1:45334752	FALSE	Col3a1
1:45337297	FALSE	Col3a1
1:45337352	FALSE	Col3a1
1:45338405	FALSE	Col3a1
1:45338556	FALSE	Col3a1
1:45338652	FALSE	Col3a1
1:45338673	FALSE	Col3a1
1:45338798	FALSE	Col3a1
1:45340210	FALSE	Col3a1
1:45341087	FALSE	Col3a1
1:45341089	FALSE	Col3a1
1:45341122	FALSE	Col3a1
1:45344638	FALSE	Col3a1
1:45344733	FALSE	Col3a1
1:45344879	FALSE	Col3a1
1:45345793	FALSE	Col3a1
1:45345833	TRUE	Col3a1
1:45801946	FALSE	Wdr75
1:46325933	FALSE	Dnah7b
1:46817895	FALSE	Slc39a10
1:51300687	FALSE	Cavin2
1:51300909	FALSE	Cavin2
1:51749978	TRUE	Myo1b
1:51763755	FALSE	Myo1b
1:51763817	TRUE	Myo1b
1:51763859	FALSE	Myo1b
1:51763868	FALSE	Myo1b
1:51764088	FALSE	Myo1b
1:51769109	FALSE	Myo1b
1:51770895	FALSE	Myo1b
1:51770966	FALSE	Myo1b
1:51774238	FALSE	Myo1b
1:51778467	FALSE	Myo1b
1:51778566	FALSE	Myo1b
1:51781871	FALSE	Myo1b
1:51782095	FALSE	Myo1b
1:52219879	TRUE	Gls
1:52640990	FALSE	Nemp2
1:52656376	FALSE	Mfsd6
1:52657095	FALSE	Mfsd6
1:52660413	FALSE	Mfsd6
1:53812436	FALSE	Hecw2
1:53885295	FALSE	Hecw2
1:53904500	FALSE	Hecw2
1:53950959	FALSE	Hecw2
1:53950970	FALSE	Hecw2
1:54736351	FALSE	Ankrd44
1:55170963	FALSE	Rftn2
1:55715726	TRUE	Plcl1
1:57965485	FALSE	Kctd18
1:57998093	FALSE	Sgo2a
1:58000011	FALSE	Sgo2a
1:58015645	FALSE	Sgo2a
1:58025509	FALSE	Sgo2a
1:58025525	FALSE	Sgo2a
1:58200045	FALSE	Aox3
1:58200285	FALSE	Aox3
1:58210527	FALSE	Aox4
1:58213080	FALSE	Aox4
1:58213131	FALSE	Aox4
1:58228892	FALSE	Aox4
1:58254280	FALSE	Aox4
1:58259072	FALSE	Aox4
1:58266776	FALSE	Aox4
1:58282691	FALSE	Aox2
1:58350195	FALSE	Aox2
1:58444800	FALSE	Ppil3
1:58903728	FALSE	Trak2
1:58908427	FALSE	Trak2
1:58908446	FALSE	Trak2
1:58908566	FALSE	Trak2
1:58908662	FALSE	Trak2
1:58910240	FALSE	Trak2
1:58910242	FALSE	Trak2
1:58980179	FALSE	Stradb
1:58993548	FALSE	Stradb
1:59068565	FALSE	C2cd6
1:59163126	FALSE	Als2
1:59199010	FALSE	Als2
1:59211183	FALSE	Als2
1:59526791	FALSE	Gm973
1:59815329	FALSE	Bmpr2
1:59845719	FALSE	Bmpr2
1:60003565	FALSE	Ica1l
1:60003594	FALSE	Ica1l
1:60006224	FALSE	Ica1l
1:60022572	FALSE	Ica1l
1:60083899	FALSE	Wdr12
1:60085695	FALSE	Wdr12
1:60144263	FALSE	Carf
1:62238890	FALSE	Pard3b
1:62238927	FALSE	Pard3b
1:62275939	FALSE	Pard3b
1:62587832	FALSE	Pard3b
1:62719135	FALSE	Nrp2
1:62738343	TRUE	Nrp2
1:63050684	FALSE	Ino80d
1:63057321	TRUE	Ino80d
1:63062182	FALSE	Ino80d
1:63143575	FALSE	Ino80dos
1:63143615	FALSE	Ndufs1
1:63143707	FALSE	Ndufs1
1:63143718	FALSE	Ndufs1
1:63147254	FALSE	Ndufs1
1:63152784	FALSE	Ndufs1
1:63152928	FALSE	Ndufs1
1:63177070	FALSE	Eef1b2
1:63177113	FALSE	Eef1b2
1:63178496	TRUE	Eef1b2
1:63178579	FALSE	Eef1b2
1:63178592	TRUE	Eef1b2
1:63178603	FALSE	Eef1b2
1:63179440	FALSE	Eef1b2
1:63179621	FALSE	Eef1b2
1:63179894	FALSE	Eef1b2
1:63182660	FALSE	Gpr1
1:63182782	FALSE	Gpr1
1:63661245	FALSE	Dytn
1:63678648	FALSE	Dytn
1:63701470	FALSE	Mdh1b
1:63730642	FALSE	Fastkd2
1:63739310	FALSE	Fastkd2
1:63748097	FALSE	Fastkd2
1:63751159	FALSE	Fastkd2
1:63751237	FALSE	Fastkd2
1:63752898	FALSE	Fastkd2
1:63753076	FALSE	Fastkd2
1:63753331	FALSE	Fastkd2
1:63753370	FALSE	Fastkd2
1:63753716	TRUE	4933402D24Rik
1:63753747	FALSE	4933402D24Rik
1:63754057	TRUE	4933402D24Rik
1:63754161	FALSE	4933402D24Rik
1:63756202	FALSE	4933402D24Rik
1:63756246	FALSE	4933402D24Rik
1:63756370	FALSE	4933402D24Rik
1:63768406	FALSE	4933402D24Rik
1:64607519	FALSE	Mettl21a
1:64607669	FALSE	Mettl21a
1:64790606	FALSE	Plekhm3
1:64793386	FALSE	Plekhm3
1:64793614	FALSE	Plekhm3
1:64793757	FALSE	Plekhm3
1:64794667	FALSE	Plekhm3
1:64861223	FALSE	Plekhm3
1:64861340	FALSE	Plekhm3
1:64883157	FALSE	Plekhm3
1:64937765	FALSE	Plekhm3
1:64938198	FALSE	Plekhm3
1:64938391	FALSE	Plekhm3
1:65062114	FALSE	Crygd
1:65063048	FALSE	Crygd
1:65102894	FALSE	Cryga
1:65102914	FALSE	Cryga
1:65103323	FALSE	Cryga
1:65105056	FALSE	D630023F18Rik
1:65105352	FALSE	D630023F18Rik
1:65107734	FALSE	D630023F18Rik
1:65107793	FALSE	D630023F18Rik
1:65108210	FALSE	D630023F18Rik
1:65109628	FALSE	D630023F18Rik
1:65158760	FALSE	Idh1
1:65159138	FALSE	Idh1
1:65159259	FALSE	Idh1
1:65159311	FALSE	Idh1
1:65171280	FALSE	Idh1
1:65171339	FALSE	Idh1
1:65222396	TRUE	Pikfyve
1:65238598	FALSE	Pikfyve
1:65271435	FALSE	Pikfyve
1:65388999	FALSE	Pth2r
1:65389168	FALSE	Pth2r
1:65926615	FALSE	Crygf
1:65926707	FALSE	Crygf
1:66441690	FALSE	Map2
1:67209545	FALSE	Cps1
1:67209554	FALSE	Cps1
1:67209796	FALSE	Cps1
1:67220417	FALSE	Cps1
1:68036549	FALSE	Erbb4
1:68036563	FALSE	Erbb4
1:69870202	TRUE	Spag16
1:70883491	FALSE	Vwc2l
1:70883934	FALSE	Vwc2l
1:70884897	FALSE	Vwc2l
1:71075459	TRUE	Bard1
1:71103078	FALSE	Bard1
1:71317235	FALSE	Abca12
1:71575983	FALSE	Atic
1:71577881	FALSE	Atic
1:71579335	FALSE	Atic
1:71598492	FALSE	Fn1
1:71604863	FALSE	Fn1
1:71627463	FALSE	Fn1
1:71657126	TRUE	Apol7d
1:72259287	FALSE	Pecr
1:72261908	FALSE	Pecr
1:72267070	TRUE	Pecr
1:72318994	FALSE	Xrcc5
1:72319000	FALSE	Xrcc5
1:72585161	FALSE	Smarcal1
1:72585226	FALSE	Smarcal1
1:72596071	FALSE	Smarcal1
1:72596083	FALSE	Smarcal1
1:72629456	FALSE	Smarcal1
1:72658520	FALSE	Ankar
1:72658608	FALSE	Ankar
1:72659107	FALSE	Ankar
1:74285181	FALSE	Pnkd
1:74301596	FALSE	Pnkd
1:74475229	FALSE	Usp37
1:74529738	TRUE	Cnot9
1:74566781	TRUE	Zfp142
1:74700589	TRUE	Ttll4
1:75174081	FALSE	Abcb6
1:75214459	FALSE	Stk16
1:75365249	FALSE	Des
1:75365288	FALSE	Des
1:75391865	FALSE	Speg
1:75404450	FALSE	Speg
1:75411249	FALSE	Speg
1:75524962	FALSE	Stk11ip
1:75527729	FALSE	Stk11ip
1:75549079	FALSE	Slc4a3
1:75559150	FALSE	Slc4a3
1:78705246	FALSE	Acsl3
1:79704413	FALSE	Wdfy1
1:79796797	FALSE	Serpine2
1:79816964	FALSE	Serpine2
1:80199947	FALSE	Fam124b
1:80267350	TRUE	Cul3
1:80282540	TRUE	Cul3
1:80501750	FALSE	Dock10
1:80501867	FALSE	Dock10
1:80501871	FALSE	Dock10
1:80528436	FALSE	Dock10
1:80528453	FALSE	Dock10
1:80528468	FALSE	Dock10
1:80538869	FALSE	Dock10
1:80584898	TRUE	Dock10
1:80615635	FALSE	Dock10
1:82340292	FALSE	Rhbdd1
1:82340307	FALSE	Rhbdd1
1:82340404	FALSE	Rhbdd1
1:82340511	FALSE	Rhbdd1
1:82340785	FALSE	Rhbdd1
1:82342678	FALSE	Rhbdd1
1:82342692	FALSE	Rhbdd1
1:82443198	FALSE	Rhbdd1
1:82443453	FALSE	Rhbdd1
1:82443645	FALSE	Rhbdd1
1:82443654	FALSE	Rhbdd1
1:82443717	FALSE	Rhbdd1
1:82443724	FALSE	Rhbdd1
1:82443978	FALSE	Rhbdd1
1:82444231	FALSE	Rhbdd1
1:82444953	FALSE	Rhbdd1
1:82480449	FALSE	Col4a4
1:82587416	FALSE	Col4a3
1:82660910	TRUE	Col4a3
1:82672675	FALSE	Col4a3
1:82700947	FALSE	Col4a3
1:83019316	FALSE	Slc19a3
1:83022830	FALSE	Slc19a3
1:83022905	FALSE	Slc19a3
1:83026235	FALSE	Slc19a3
1:83183352	FALSE	Daw1
1:84786339	FALSE	Trip12
1:86024631	FALSE	Spata3
1:86213275	FALSE	Armc9
1:86213277	FALSE	Armc9
1:86276049	FALSE	Armc9
1:86305558	FALSE	B3gnt7
1:86305664	FALSE	B3gnt7
1:86356656	FALSE	Ncl
1:87100054	FALSE	Alpi
1:87101191	TRUE	Alpi
1:87186930	FALSE	Prss56
1:87188007	TRUE	Prss56
1:87206491	TRUE	Chrng
1:87264264	FALSE	Efhd1
1:87946565	FALSE	Usp40
1:88244174	FALSE	Mroh2a
1:88262990	FALSE	Hjurp
1:88337340	TRUE	Trpm8
1:88699747	FALSE	Arl4c
1:89153947	FALSE	Sh3bp4
1:90066755	FALSE	Iqca
1:90767134	FALSE	Col6a3
1:90768534	FALSE	Col6a3
1:90775615	FALSE	Col6a3
1:90782426	FALSE	Col6a3
1:90782509	FALSE	Col6a3
1:90782511	FALSE	Col6a3
1:90799954	FALSE	Col6a3
1:90799963	FALSE	Col6a3
1:90939568	FALSE	Mlph
1:90949377	FALSE	Mlph
1:90950983	FALSE	Mlph
1:90950996	FALSE	Mlph
1:90951005	FALSE	Mlph
1:90958113	FALSE	Rab17
1:91152217	FALSE	Rbm44
1:91152249	FALSE	Rbm44
1:91152297	FALSE	Rbm44
1:91153450	TRUE	Rbm44
1:91153451	FALSE	Rbm44
1:91154062	FALSE	Rbm44
1:91154078	FALSE	Rbm44
1:91154149	FALSE	Rbm44
1:91155397	FALSE	Rbm44
1:91162508	FALSE	Rbm44
1:91206684	FALSE	Ramp1
1:91427974	FALSE	Per2
1:91434631	TRUE	Per2
1:91445550	TRUE	Per2
1:91519869	FALSE	Traf3ip1
1:91552408	TRUE	Asb1
1:92439002	FALSE	Ndufa10
1:92439030	FALSE	Ndufa10
1:92439448	TRUE	Ndufa10
1:92439500	FALSE	Ndufa10
1:92439533	FALSE	Ndufa10
1:92463055	FALSE	Ndufa10
1:93159947	FALSE	Mab21l4
1:93160167	FALSE	Mab21l4
1:93216997	FALSE	Crocc2
1:93599820	FALSE	Farp2
1:94041011	TRUE	Pdcd1
1:96828702	FALSE	Slco4c1
1:96828751	FALSE	Slco4c1
1:96829021	FALSE	Slco4c1
1:96831868	FALSE	Slco4c1
1:96832037	FALSE	Slco4c1
1:96832136	FALSE	Slco4c1
1:96832155	FALSE	Slco4c1
1:96837300	FALSE	Slco4c1
1:96837363	FALSE	Slco4c1
1:96837560	FALSE	Slco4c1
1:96837637	FALSE	Slco4c1
1:96839221	FALSE	Slco4c1
1:96841109	FALSE	Slco4c1
1:96841238	FALSE	Slco4c1
1:96841248	FALSE	Slco4c1
1:99967372	FALSE	Cntnap5b
1:100369826	FALSE	Cntnap5b
1:100369912	FALSE	Cntnap5b
1:100383415	TRUE	Cntnap5b
1:100383536	TRUE	Cntnap5b
1:100390609	FALSE	Cntnap5b
1:100478603	FALSE	Cntnap5b
1:104768655	FALSE	Cdh20
1:104934189	FALSE	Cdh20
1:104995137	FALSE	Cdh20
1:105556982	FALSE	Pign
1:105557021	FALSE	Pign
1:105557112	FALSE	Pign
1:105584784	FALSE	Pign
1:105584967	FALSE	Pign
1:105638314	FALSE	Pign
1:105640454	FALSE	Pign
1:105640545	FALSE	Pign
1:105640780	FALSE	Pign
1:105692682	FALSE	Relch
1:105728146	FALSE	Relch
1:105764608	FALSE	IMPACT=MODIFIER
1:105827265	FALSE	Tnfrsf11a
1:105827414	FALSE	Tnfrsf11a
1:106713372	FALSE	Bcl2
1:106753242	FALSE	Kdsr
1:106796574	TRUE	Vps4b
1:106946503	TRUE	Serpinb12
1:106946573	TRUE	Serpinb12
1:106946749	TRUE	Serpinb12
1:106950737	TRUE	Serpinb12
1:107045537	FALSE	Serpinb3a
1:107049210	FALSE	Serpinb3a
1:107051570	FALSE	Serpinb3a
1:107154106	FALSE	Serpinb3b
1:107154379	FALSE	Serpinb3b
1:107155886	FALSE	Serpinb3b
1:107271282	FALSE	Serpinb3c
1:107272488	TRUE	Serpinb3c
1:107276195	FALSE	Serpinb3c
1:107362091	FALSE	Serpinb11
1:107362093	FALSE	Serpinb11
1:107362278	FALSE	Serpinb11
1:107515307	FALSE	Serpinb2
1:107524947	FALSE	Serpinb2
1:107525002	FALSE	Serpinb2
1:107525023	FALSE	Serpinb2
1:107525028	FALSE	Serpinb2
1:107525140	FALSE	Serpinb2
1:107525251	FALSE	Serpinb2
1:107525340	FALSE	Serpinb2
1:107525393	FALSE	Serpinb2
1:107525507	FALSE	Serpinb2
1:107525531	FALSE	Serpinb2
1:107529014	FALSE	Serpinb10
1:107529034	FALSE	Serpinb10
1:107532391	FALSE	Serpinb10
1:107607414	FALSE	Serpinb8
1:110060916	FALSE	Cdh7
1:115915310	FALSE	Cntnap5a
1:116455143	FALSE	Cntnap5a
1:116455201	FALSE	Cntnap5a
1:116455224	FALSE	Cntnap5a
1:116455261	FALSE	Cntnap5a
1:116581505	FALSE	Cntnap5a
1:118497865	FALSE	Clasp1
1:118581368	TRUE	Clasp1
1:118602327	FALSE	Clasp1
1:119550631	FALSE	Epb41l5
1:119567694	FALSE	Epb41l5
1:119567744	FALSE	Epb41l5
1:119567803	FALSE	Epb41l5
1:120188182	FALSE	3110009E18Rik
1:120224512	FALSE	Steap3
1:120234378	FALSE	Steap3
1:120241753	FALSE	Steap3
1:120243737	FALSE	Steap3
1:120243873	FALSE	Steap3
1:123485831	FALSE	Dpp10
1:125570641	FALSE	Slc35f5
1:125910612	FALSE	Lypd1
1:125912970	FALSE	Lypd1
1:125912988	FALSE	Lypd1
1:125913595	FALSE	Nckap5
1:125914279	TRUE	Nckap5
1:126023014	FALSE	Nckap5
1:126025638	FALSE	Nckap5
1:126025958	FALSE	Nckap5
1:126026841	FALSE	Nckap5
1:127954211	FALSE	Zranb3
1:128331919	FALSE	Mcm6
1:128351697	FALSE	Mcm6
1:128353438	FALSE	Mcm6
1:128353439	FALSE	Mcm6
1:128366804	FALSE	Dars
1:128366835	FALSE	Dars
1:128373887	FALSE	Dars
1:128378773	FALSE	Dars
1:128378886	FALSE	Dars
1:128378978	FALSE	Dars
1:128387070	FALSE	Dars
1:128387085	FALSE	Dars
1:128415358	FALSE	Dars
1:129628891	FALSE	Thsd7b
1:130103151	FALSE	Thsd7b
1:130811784	FALSE	Gm15848
1:131055617	TRUE	Mapkapk2
1:131056574	TRUE	Mapkapk2
1:131057058	FALSE	Mapkapk2
1:131129493	FALSE	Dyrk3
1:131265937	TRUE	Ikbke
1:131265967	FALSE	Gm28913
1:131271939	FALSE	Ikbke
1:131271975	FALSE	Ikbke
1:131275779	FALSE	Ikbke
1:131292602	FALSE	Srgap2
1:131364023	FALSE	Srgap2
1:131712008	FALSE	Rab7b
1:131712664	FALSE	Rab7b
1:131771281	FALSE	Slc26a9
1:131817204	FALSE	Pm20d1
1:131828527	TRUE	Slc41a1
1:132357755	FALSE	Tmcc2
1:132483972	FALSE	Rbbp5
1:132634655	TRUE	Nfasc
1:132637099	TRUE	Nfasc
1:132732413	FALSE	Gm10538
1:132732537	FALSE	Gm10538
1:133729897	FALSE	Atp2b4
1:133830085	FALSE	IMPACT=MODIFIER
1:134040265	FALSE	Fmod
1:134151140	FALSE	Chit1
1:134151167	FALSE	Chit1
1:134151511	FALSE	Chit1
1:134187936	FALSE	Chil1
1:134290977	TRUE	Myog
1:134389697	FALSE	Mgat4f
1:134390490	FALSE	Mgat4f
1:134506360	FALSE	Rabif
1:134600849	TRUE	Kdm5b
1:134632011	TRUE	Kdm5b
1:134632609	FALSE	Kdm5b
1:134873857	FALSE	Ppp1r12b
1:135134771	FALSE	Ptpn7
1:135134777	FALSE	Ptpn7
1:135136083	FALSE	Ptpn7
1:135137332	FALSE	Ptpn7
1:135137392	FALSE	Ptpn7
1:135137570	FALSE	Ptpn7
1:135137658	FALSE	Ptpn7
1:135137727	FALSE	Ptpn7
1:135139234	FALSE	Ptpn7
1:135363879	FALSE	Lmod1
1:135364732	FALSE	Lmod1
1:135365174	FALSE	Lmod1
1:135367714	FALSE	Lmod1
1:135443545	FALSE	Nav1
1:135453177	TRUE	Nav1
1:135455123	FALSE	Nav1
1:135532666	FALSE	Nav1
1:135537386	FALSE	Nav1
1:135799316	FALSE	Tnni1
1:135827381	FALSE	Lad1
1:135827824	FALSE	Lad1
1:135829652	FALSE	Lad1
1:135830893	FALSE	Lad1
1:135963783	FALSE	Igfn1
1:136018352	FALSE	Igfn1
1:136162724	FALSE	Kif21b
1:136175480	FALSE	Kif21b
1:136175880	FALSE	Kif21b
1:136487515	FALSE	Kif14
1:136521231	FALSE	Kif14
1:136527355	FALSE	Kif14
1:136550936	FALSE	Kif14
1:136550939	FALSE	Kif14
1:136551022	FALSE	Kif14
1:136629125	FALSE	Zfp281
1:139063580	FALSE	Dennd1b
1:139133715	FALSE	Dennd1b
1:139423579	FALSE	Zbtb41
1:139473396	FALSE	Aspm
1:139732443	FALSE	Gm4788
1:139732446	FALSE	Gm4788
1:139813606	FALSE	Cfhr2
1:140100817	FALSE	Cfh
1:140162491	FALSE	Cfh
1:140163052	FALSE	Cfh
1:140183128	FALSE	Cfh
1:140354419	FALSE	Kcnt2
1:143748164	FALSE	Glrx2
1:143748169	FALSE	Glrx2
1:143754903	FALSE	Ro60
1:146495758	FALSE	Brinp3
1:146495836	FALSE	Brinp3
1:149829576	FALSE	Pla2g4a
1:149829720	FALSE	Pla2g4a
1:149829751	FALSE	Pla2g4a
1:149829958	FALSE	Pla2g4a
1:150398727	FALSE	Tpr
1:150407429	FALSE	Tpr
1:150407447	FALSE	Tpr
1:150408612	FALSE	Tpr
1:150436881	FALSE	Tpr
1:150447381	FALSE	Tpr
1:150580280	FALSE	Hmcn1
1:150703141	FALSE	Hmcn1
1:151921142	TRUE	1700025G04Rik
1:152383778	FALSE	Tsen15
1:152499864	FALSE	Colgalt2
1:152504566	FALSE	Colgalt2
1:152508921	FALSE	Colgalt2
1:152516632	FALSE	Rgl1
1:152517270	FALSE	Rgl1
1:152517277	FALSE	Rgl1
1:152517302	FALSE	Rgl1
1:152517599	FALSE	Rgl1
1:152517795	FALSE	Rgl1
1:153073991	FALSE	Nmnat2
1:153074650	FALSE	Nmnat2
1:153086280	FALSE	Nmnat2
1:153126850	FALSE	Lamc2
1:153126949	FALSE	Lamc2
1:153131736	FALSE	Lamc2
1:153134955	FALSE	Lamc2
1:153136866	FALSE	Lamc2
1:153141614	FALSE	Lamc2
1:153141663	FALSE	Lamc2
1:153145770	FALSE	Lamc2
1:153690851	FALSE	Rgs8
1:153690881	FALSE	Rgs8
1:153695998	TRUE	Rgs8
1:153697160	TRUE	Rgs8
1:153740713	FALSE	Rgs16
1:153740825	FALSE	Rgs16
1:153740924	FALSE	Rgs16
1:153741062	FALSE	Rgs16
1:153741674	FALSE	Rgs16
1:153744215	FALSE	Rgs16
1:153744230	FALSE	Rgs16
1:153745090	FALSE	Rgs16
1:153745241	FALSE	Rgs16
1:153754553	FALSE	Rnasel
1:153760757	FALSE	Rnasel
1:153807616	FALSE	Rgsl1
1:153828526	FALSE	Gm41974
1:153839930	FALSE	Rgsl1
1:153850416	FALSE	Teddm2
1:154412202	FALSE	Cacna1e
1:154425800	FALSE	Cacna1e
1:154425945	FALSE	Cacna1e
1:154442341	FALSE	Cacna1e
1:154467829	FALSE	Cacna1e
1:154471318	FALSE	Cacna1e
1:154471351	FALSE	Cacna1e
1:154471405	FALSE	Cacna1e
1:154471553	FALSE	Cacna1e
1:154472768	FALSE	Cacna1e
1:154633533	FALSE	Cacna1e
1:155225205	FALSE	BC034090
1:155564521	FALSE	Acbd6
1:155783330	FALSE	Qsox1
1:155845086	FALSE	Cep350
1:155845375	FALSE	Cep350
1:155846024	FALSE	Cep350
1:155846503	TRUE	Cep350
1:155846688	FALSE	Cep350
1:155863226	FALSE	Cep350
1:156365217	FALSE	Axdnd1
1:156633120	FALSE	Abl2
1:156680207	FALSE	Fam20b
1:157472246	FALSE	Cryzl2
1:157564869	TRUE	Sec16b
1:157564984	FALSE	Sec16b
1:157565373	FALSE	Sec16b
1:158246333	FALSE	Brinp2
1:158246693	FALSE	Brinp2
1:158505605	FALSE	Astn1
1:158505623	FALSE	Astn1
1:158509746	FALSE	Astn1
1:158509821	FALSE	Astn1
1:158510027	FALSE	Astn1
1:160147646	FALSE	Tnn
1:161078288	FALSE	Cenpl
1:161093638	FALSE	Klhl20
1:161168240	FALSE	Ankrd45
1:161168384	FALSE	Ankrd45
1:161169102	FALSE	Ankrd45
1:161990812	FALSE	Dnm3
1:161991124	FALSE	Dnm3
1:161991892	FALSE	Dnm3
1:162876232	FALSE	Fmo2
1:162876254	FALSE	Fmo2
1:162876287	FALSE	Fmo2
1:162876454	FALSE	Fmo2
1:162888744	FALSE	Fmo2
1:162954207	TRUE	Fmo3
1:162954319	TRUE	Fmo3
1:162954349	TRUE	Fmo3
1:162958639	TRUE	Fmo3
1:162984295	FALSE	Fmo3
1:162984726	FALSE	Fmo3
1:163060612	FALSE	Mroh9
1:163060736	FALSE	Mroh9
1:163703913	FALSE	Mettl11b
1:163779983	FALSE	Kifap3
1:163795893	FALSE	Kifap3
1:163814484	FALSE	Kifap3
1:163815708	FALSE	Kifap3
1:163829105	FALSE	Kifap3
1:163989853	FALSE	BC055324
1:163990690	TRUE	BC055324
1:164050520	FALSE	Sele
1:164050600	FALSE	Sele
1:164051547	FALSE	Sele
1:164051574	FALSE	Sele
1:164051897	FALSE	Sele
1:164053900	FALSE	Sele
1:164055698	FALSE	Sele
1:164075907	FALSE	Sell
1:164204825	FALSE	F5
1:164209037	FALSE	F5
1:164209073	FALSE	F5
1:164209087	TRUE	F5
1:164343190	FALSE	Nme7
1:164379535	FALSE	Nme7
1:164443082	FALSE	Atp1b1
1:164443129	FALSE	Atp1b1
1:164443137	FALSE	Atp1b1
1:164443388	FALSE	Atp1b1
1:165184022	FALSE	Sft2d2
1:165184023	FALSE	Sft2d2
1:165524925	FALSE	Adcy10
1:165539827	FALSE	Adcy10
1:165539854	FALSE	Adcy10
1:165655654	FALSE	Rcsd1
1:165774786	FALSE	Creg1
1:165774796	FALSE	Creg1
1:165774799	FALSE	Creg1
1:165774806	FALSE	Creg1
1:166269594	FALSE	Ildr2
1:166269603	FALSE	Ildr2
1:166270655	FALSE	Ildr2
1:166316065	TRUE	Ildr2
1:166496094	FALSE	Gm4846
1:167223967	FALSE	Uck2
1:168164614	FALSE	Pbx1
1:169522456	FALSE	Nuf2
1:169745205	FALSE	Rgs4
1:169949599	TRUE	Hsd17b7
1:169950674	TRUE	Hsd17b7
1:169950697	TRUE	Hsd17b7
1:169950717	TRUE	Hsd17b7
1:169950748	TRUE	Hsd17b7
1:169952025	TRUE	Hsd17b7
1:169952088	TRUE	Hsd17b7
1:169952169	TRUE	Hsd17b7
1:169952202	TRUE	Hsd17b7
1:169952214	TRUE	Hsd17b7
1:169952393	FALSE	Hsd17b7
1:169952546	FALSE	Hsd17b7
1:169952751	TRUE	Hsd17b7
1:169952814	TRUE	Hsd17b7
1:169952925	TRUE	Hsd17b7
1:169952929	TRUE	Hsd17b7
1:170005053	TRUE	Ddr2
1:170036034	FALSE	Ddr2
1:170141759	FALSE	Uap1
1:170142109	FALSE	Uap1
1:170194391	TRUE	Uhmk1
1:170195561	FALSE	Uhmk1
1:170197240	TRUE	Uhmk1
1:170279779	FALSE	Sh2d1b1
1:170390676	FALSE	Nos1ap
1:170390728	FALSE	Nos1ap
1:170644676	FALSE	Olfml2b
1:170645114	FALSE	Olfml2b
1:170965623	FALSE	Fcgr2b
1:170976072	FALSE	Gm34968
1:171113910	FALSE	Cfap126
1:171121602	FALSE	Cfap126
1:171121606	FALSE	Cfap126
1:171121622	FALSE	Cfap126
1:171160792	FALSE	Mpz
1:171226133	FALSE	Apoa2
1:171256138	FALSE	Adamts4
1:171273921	FALSE	B4galt3
1:171276121	FALSE	B4galt3
1:171330677	TRUE	Dedd
1:171388480	FALSE	Nectin4
1:171388501	FALSE	Nectin4
1:171409415	TRUE	Arhgap30
1:171460765	TRUE	F11r
1:171599621	FALSE	Ly9
1:171599857	FALSE	Ly9
1:171637255	FALSE	Slamf7
1:171637541	FALSE	Slamf7
1:171777257	FALSE	Slamf1
1:172118968	FALSE	Copa
1:172165708	FALSE	Dcaf8
1:172200601	FALSE	Pea15a
1:172210581	FALSE	Casq1
1:172232166	FALSE	Atp1a4
1:172232169	FALSE	Atp1a4
1:172290470	TRUE	LOC115487369
1:172290516	TRUE	LOC115487369
1:172290518	FALSE	LOC115487369
1:173221381	FALSE	Fcer1a
1:173221421	FALSE	Fcer1a
1:173642624	FALSE	Ifi209
1:173728947	FALSE	Ifi207
1:173741702	FALSE	Ifi207
1:174028166	FALSE	Ifi205
1:174028174	FALSE	Ifi205
1:174214134	FALSE	Spta1
1:174218038	FALSE	Spta1
1:174247495	FALSE	Spta1
1:174247633	FALSE	Spta1
1:174503334	FALSE	Fmn2
1:174593127	FALSE	Fmn2
1:174834293	FALSE	Grem2
1:174834569	FALSE	Grem2
1:174834570	FALSE	Grem2
1:175901326	FALSE	Exo1
1:175970539	FALSE	Pld5
1:176840211	FALSE	Sdccag8
1:176840343	FALSE	Sdccag8
1:177023590	FALSE	Akt3
1:178915325	FALSE	Kif26b
1:179395328	FALSE	Smyd3
1:179531290	TRUE	Tfb2m
1:179531525	TRUE	Tfb2m
1:179531554	TRUE	Tfb2m
1:179531677	FALSE	Tfb2m
1:179626841	FALSE	Cnst
1:179705812	FALSE	Kif28
1:179705839	FALSE	Kif28
1:179728092	FALSE	Kif28
1:179728095	FALSE	Kif28
1:179728113	FALSE	Kif28
1:179728307	FALSE	Kif28
1:179731143	FALSE	Kif28
1:179731176	FALSE	Kif28
1:179731186	FALSE	Kif28
1:179731287	FALSE	Kif28
1:179731372	FALSE	Kif28
1:179731461	FALSE	Kif28
1:179733044	FALSE	Kif28
1:179735896	FALSE	Kif28
1:179746249	FALSE	Ahctf1
1:179748643	FALSE	Ahctf1
1:179752240	FALSE	Ahctf1
1:179752272	FALSE	Ahctf1
1:179752506	FALSE	Ahctf1
1:179752726	FALSE	Ahctf1
1:179752892	FALSE	Ahctf1
1:179753024	FALSE	Ahctf1
1:179753763	FALSE	Ahctf1
1:179753787	FALSE	Ahctf1
1:179768134	FALSE	Ahctf1
1:179768536	FALSE	Ahctf1
1:179782644	FALSE	Ahctf1
1:179783067	FALSE	Ahctf1
1:179790288	FALSE	Ahctf1
1:179790291	FALSE	Ahctf1
1:179999304	FALSE	Cdc42bpa
1:179999499	TRUE	Cdc42bpa
1:180062019	TRUE	Cdc42bpa
1:180136780	FALSE	Cdc42bpa
1:180159734	FALSE	Cdc42bpa
1:180162806	FALSE	Cdc42bpa
1:180163316	FALSE	Cdc42bpa
1:180163318	FALSE	Cdc42bpa
1:180163648	FALSE	Cdc42bpa
1:180163713	FALSE	Cdc42bpa
1:180163903	FALSE	Cdc42bpa
1:180164267	FALSE	Cdc42bpa
1:180164795	FALSE	Cdc42bpa
1:180165081	FALSE	Cdc42bpa
1:180165100	FALSE	Cdc42bpa
1:180238906	FALSE	Psen2
1:180238957	FALSE	Psen2
1:180424717	FALSE	Itpkb
1:180436120	FALSE	Stum
1:180436394	FALSE	Stum
1:180436686	FALSE	Stum
1:180436693	FALSE	Stum
1:180437064	FALSE	Stum
1:180437082	FALSE	Stum
1:180668794	FALSE	Lin9
1:180962330	FALSE	Tmem63a
1:180973169	FALSE	Tmem63a
1:180973262	FALSE	Tmem63a
1:180973307	FALSE	Tmem63a
1:180974217	FALSE	Tmem63a
1:180974370	FALSE	Tmem63a
1:180976179	FALSE	Tmem63a
1:180976289	FALSE	Tmem63a
1:182128626	FALSE	Srp9
1:182132390	FALSE	Srp9
1:182482732	FALSE	Capn2
1:184803457	FALSE	Mtarc1
1:184872439	FALSE	C130074G19Rik
1:184872440	FALSE	C130074G19Rik
1:185232897	FALSE	Rab3gap2
1:185251069	FALSE	Rab3gap2
1:185251670	FALSE	Rab3gap2
1:185255780	FALSE	Rab3gap2
1:185281611	FALSE	Rab3gap2
1:185281659	FALSE	Rab3gap2
1:185341252	FALSE	Bpnt1
1:185341379	FALSE	Bpnt1
1:185341429	FALSE	Bpnt1
1:185341459	FALSE	Bpnt1
1:185345485	FALSE	Bpnt1
1:185346778	FALSE	Bpnt1
1:185346841	FALSE	Bpnt1
1:185346851	FALSE	Bpnt1
1:185352198	FALSE	Bpnt1
1:185352276	FALSE	Bpnt1
1:185352446	FALSE	Bpnt1
1:185353917	FALSE	Bpnt1
1:185353989	FALSE	Bpnt1
1:185357615	FALSE	Bpnt1
1:185357915	FALSE	Bpnt1
1:185357919	FALSE	Bpnt1
1:185431978	FALSE	9630028B13Rik
1:185432027	FALSE	9630028B13Rik
1:185432108	FALSE	9630028B13Rik
1:185432252	FALSE	9630028B13Rik
1:185432324	FALSE	9630028B13Rik
1:185432442	FALSE	9630028B13Rik
1:186100241	FALSE	Lyplal1
1:186114285	TRUE	Lyplal1
1:188198751	FALSE	Esrrg
1:188212766	FALSE	Esrrg
1:188213895	FALSE	Esrrg
1:188821855	FALSE	Ush2a
1:188826390	FALSE	Ush2a
1:188864710	FALSE	Ush2a
1:188864735	FALSE	Ush2a
1:188911297	FALSE	Ush2a
1:188911479	FALSE	Ush2a
1:188962058	FALSE	Ush2a
1:189007498	FALSE	Kctd3
1:189849953	FALSE	Ptpn14
1:189850157	FALSE	Ptpn14
1:189873654	TRUE	Ptpn14
1:189873675	FALSE	Ptpn14
1:189873702	FALSE	Ptpn14
1:190161158	FALSE	Prox1
1:190960346	FALSE	Vash2
1:191082292	FALSE	Nsl1
1:191345012	FALSE	Pacc1
1:191348483	FALSE	Pacc1
1:191348580	FALSE	Pacc1
1:191350147	TRUE	Pacc1
1:191569509	FALSE	Dtl
1:191569548	FALSE	Dtl
1:191569591	FALSE	Dtl
1:191569698	FALSE	Dtl
1:191570562	FALSE	Dtl
1:192337355	FALSE	Kcnh1
1:192337531	FALSE	Kcnh1
1:192337860	FALSE	Kcnh1
1:192512997	FALSE	Hhat
1:192512998	FALSE	Hhat
1:192513490	FALSE	Hhat
1:192513519	FALSE	Hhat
1:192513570	FALSE	Hhat
1:192759752	FALSE	Hhat
1:192771116	FALSE	Hhat
1:193194707	FALSE	Traf3ip3
1:193194727	FALSE	Traf3ip3
1:193238449	FALSE	Hsd11b1
1:194643718	FALSE	Plxna2
1:194767326	TRUE	Plxna2
1:194767330	TRUE	Plxna2
2:3197272	FALSE	Fam171a1
2:3226423	FALSE	Fam171a1
2:3226743	FALSE	Fam171a1
2:3340636	FALSE	Acbd7
2:3348430	FALSE	Olah
2:3418527	FALSE	Meig1
2:3422615	FALSE	Meig1
2:3456970	FALSE	Suv39h2
2:3457512	FALSE	Suv39h2
2:3459389	FALSE	Dclre1c
2:3459650	FALSE	Dclre1c
2:3461000	FALSE	Dclre1c
2:3462529	FALSE	Dclre1c
2:3465074	FALSE	Dclre1c
2:3506020	FALSE	Hspa14
2:3731563	FALSE	Fam107b
2:3781133	FALSE	Fam107b
2:3781683	FALSE	Fam107b
2:3781958	FALSE	Fam107b
2:4566148	FALSE	Frmd4a
2:4763104	FALSE	Bend7
2:4763322	FALSE	Bend7
2:4763444	FALSE	Bend7
2:5297721	FALSE	Camk1d
2:5298503	FALSE	Camk1d
2:5308035	FALSE	Camk1d
2:5308056	FALSE	Camk1d
2:5308102	FALSE	Camk1d
2:5869717	FALSE	Nudt5
2:6394430	FALSE	Usp6nl
2:6443571	FALSE	Usp6nl
2:9918052	FALSE	Gm31290
2:10094978	FALSE	Itih2
2:10105399	TRUE	Itih2
2:10105449	TRUE	Itih2
2:10106936	FALSE	Itih2
2:10109402	FALSE	Itih2
2:10110857	FALSE	Itih2
2:10110983	FALSE	Itih2
2:10206759	FALSE	Itih5
2:10206835	FALSE	Itih5
2:10238719	TRUE	Itih5
2:11481971	TRUE	Pfkfb3
2:11501960	FALSE	Pfkfb3
2:11501998	FALSE	Pfkfb3
2:11502031	FALSE	Pfkfb3
2:11530366	FALSE	Pfkfb3
2:11585383	FALSE	Rbm17
2:11733311	FALSE	Il15ra
2:11733328	FALSE	Il15ra
2:11733451	FALSE	Il15ra
2:12106591	FALSE	Itga8
2:12107112	FALSE	Itga8
2:12107127	FALSE	Itga8
2:12107282	FALSE	Itga8
2:12107614	FALSE	Itga8
2:12107825	FALSE	Itga8
2:12107938	FALSE	Itga8
2:12108220	FALSE	Itga8
2:12978145	FALSE	Pter
2:14147258	FALSE	Stam
2:14147647	FALSE	Stam
2:14147811	FALSE	Stam
2:14147829	FALSE	Stam
2:14220042	TRUE	Tmem236
2:14220819	TRUE	Tmem236
2:14229523	TRUE	Mrc1
2:14280023	FALSE	Mrc1
2:14280122	FALSE	Mrc1
2:14304235	FALSE	Mrc1
2:14388470	FALSE	Slc39a12
2:14958834	FALSE	Cacnb2
2:14960566	FALSE	Cacnb2
2:16101770	FALSE	Malrd1
2:16101807	FALSE	Malrd1
2:16101873	FALSE	Malrd1
2:17374282	FALSE	Nebl
2:18845814	FALSE	Pip4k2a
2:18845959	FALSE	Pip4k2a
2:18847699	FALSE	Pip4k2a
2:18847780	FALSE	Pip4k2a
2:20709356	FALSE	Etl4
2:20709385	FALSE	Etl4
2:20809324	FALSE	Etl4
2:20848475	TRUE	Arhgap21
2:20863379	TRUE	Arhgap21
2:21746824	FALSE	Gpr158
2:21783338	FALSE	Gpr158
2:22340182	FALSE	Myo3a
2:22361490	FALSE	Myo3a
2:22361523	FALSE	Myo3a
2:22361599	FALSE	Myo3a
2:22361961	FALSE	Myo3a
2:22361984	FALSE	Myo3a
2:22362019	FALSE	Myo3a
2:22362116	FALSE	Myo3a
2:22423203	FALSE	Myo3a
2:22423207	FALSE	Myo3a
2:22423318	FALSE	Myo3a
2:22542294	FALSE	Myo3a
2:22542313	FALSE	Myo3a
2:22544483	FALSE	Myo3a
2:22544484	FALSE	Myo3a
2:22544489	FALSE	Myo3a
2:22544523	FALSE	Myo3a
2:22546536	FALSE	Myo3a
2:22546745	FALSE	Myo3a
2:22849665	FALSE	Apbb1ip
2:24048636	FALSE	Hnmt
2:24048766	FALSE	Hnmt
2:24048789	FALSE	Hnmt
2:24048837	FALSE	Hnmt
2:24187690	FALSE	Il1f9
2:24215528	FALSE	Il1f6
2:24215754	FALSE	Il1f6
2:24282402	FALSE	Il1f5
2:24292688	FALSE	Il1f10
2:24293063	FALSE	Il1f10
2:24293068	FALSE	Il1f10
2:24293115	FALSE	Il1f10
2:24293770	FALSE	Il1f10
2:24336904	FALSE	Il1rn
2:24385453	TRUE	Psd4
2:24385469	TRUE	Psd4
2:24385478	TRUE	Psd4
2:24394357	FALSE	Psd4
2:24396738	TRUE	Psd4
2:24408692	FALSE	Psd4
2:24408913	FALSE	Psd4
2:24423015	FALSE	Pax8
2:24961305	FALSE	Zmynd19
2:24961470	FALSE	Zmynd19
2:24961738	FALSE	Zmynd19
2:24981860	TRUE	Pnpla7
2:24982092	TRUE	Pnpla7
2:24987061	TRUE	Pnpla7
2:25010826	FALSE	Pnpla7
2:25050221	FALSE	Pnpla7
2:25060456	FALSE	Nsmf
2:25062569	FALSE	Nsmf
2:25353620	FALSE	Dpp7
2:25364045	FALSE	Uap1l1
2:25376870	TRUE	Sapcd2
2:25399396	FALSE	Entpd2
2:25399506	FALSE	Entpd2
2:25400487	FALSE	Entpd2
2:25408136	FALSE	Npdc1
2:25423428	FALSE	Fut7
2:25433857	FALSE	Abca2
2:25433899	FALSE	Abca2
2:25434087	FALSE	Abca2
2:25434130	FALSE	Abca2
2:25435450	FALSE	Abca2
2:25458252	FALSE	Clic3
2:25458274	FALSE	Clic3
2:25459523	TRUE	Paxx
2:25460620	FALSE	Paxx
2:25466839	FALSE	Ptgds
2:25468177	FALSE	Ptgds
2:25468718	TRUE	Ptgds
2:25468802	TRUE	Ptgds
2:25468956	TRUE	Ptgds
2:25499067	TRUE	C8g
2:25567368	TRUE	Mamdc4
2:25567535	FALSE	Mamdc4
2:25569582	FALSE	Mamdc4
2:25738601	TRUE	Obp2b
2:26057278	TRUE	Nacc2
2:26089361	FALSE	Nacc2
2:26089408	FALSE	Nacc2
2:26352309	TRUE	Card9
2:26364769	TRUE	Snapc4
2:26459074	FALSE	Notch1
2:26467841	FALSE	Notch1
2:26468096	FALSE	Notch1
2:26468390	FALSE	Notch1
2:26471137	FALSE	Notch1
2:26591645	FALSE	Egfl7
2:26591660	FALSE	Egfl7
2:26592461	TRUE	Egfl7
2:27170281	FALSE	Dbh
2:27177284	FALSE	Dbh
2:27177406	FALSE	Dbh
2:27177475	FALSE	Dbh
2:27177657	FALSE	Dbh
2:27965150	FALSE	Col5a1
2:27965183	FALSE	Col5a1
2:27965188	FALSE	Col5a1
2:27965237	FALSE	Col5a1
2:27965277	FALSE	Col5a1
2:27965330	FALSE	Col5a1
2:27965368	FALSE	Col5a1
2:27965671	FALSE	Col5a1
2:27968254	FALSE	Col5a1
2:27968269	FALSE	Col5a1
2:27973948	FALSE	Col5a1
2:27974204	FALSE	Col5a1
2:27986496	FALSE	Col5a1
2:27986553	FALSE	Col5a1
2:27986555	FALSE	Col5a1
2:27986596	FALSE	Col5a1
2:27986671	FALSE	Col5a1
2:27986713	FALSE	Col5a1
2:27986817	FALSE	Col5a1
2:27986843	FALSE	Col5a1
2:27986853	FALSE	Col5a1
2:28005358	FALSE	Col5a1
2:28229851	FALSE	Olfm1
2:28454741	FALSE	Ppp1r26
2:28552174	FALSE	Ralgds
2:28570626	FALSE	Gtf3c5
2:28571114	FALSE	Gtf3c5
2:29921193	FALSE	Odf2
2:29923634	FALSE	Odf2
2:30269835	FALSE	Phyhd1
2:30274757	FALSE	Phyhd1
2:30274790	FALSE	Phyhd1
2:30284487	FALSE	Dolk
2:30284490	FALSE	Dolk
2:30285000	FALSE	Dolk
2:30285446	FALSE	Dolk
2:30285944	FALSE	Dolk
2:30304143	FALSE	Nup188
2:30344167	FALSE	Nup188
2:30807791	FALSE	Ntmt1
2:30807816	FALSE	Ntmt1
2:30808078	FALSE	Ntmt1
2:30960786	TRUE	Tor1a
2:30960912	TRUE	Tor1a
2:30967240	TRUE	Tor1a
2:30978041	FALSE	BC005624
2:31016425	TRUE	Usp20
2:31028066	TRUE	Fnbp1
2:31096075	FALSE	Fnbp1
2:31191636	FALSE	Gpr107
2:31350659	FALSE	Hmcn2
2:31350693	FALSE	Hmcn2
2:31354503	FALSE	Hmcn2
2:31354508	FALSE	Hmcn2
2:31354510	FALSE	Hmcn2
2:31356264	FALSE	Hmcn2
2:31362004	FALSE	Hmcn2
2:31362100	FALSE	Hmcn2
2:31385298	FALSE	Hmcn2
2:31388138	FALSE	Hmcn2
2:31391432	FALSE	Hmcn2
2:31409165	FALSE	Hmcn2
2:31409216	FALSE	Hmcn2
2:31411920	FALSE	Hmcn2
2:31413620	FALSE	Hmcn2
2:31414739	FALSE	Hmcn2
2:31433292	FALSE	Hmcn2
2:31457901	FALSE	Hmcn2
2:31477052	FALSE	Ass1
2:31616079	TRUE	Fubp3
2:31616141	TRUE	Fubp3
2:31640064	TRUE	Prdm12
2:31680408	TRUE	Exosc2
2:31991252	FALSE	Nup214
2:32206651	FALSE	Prrc2b
2:32221258	FALSE	Prrc2b
2:32221554	FALSE	Prrc2b
2:32598259	TRUE	St6galnac4
2:32707636	FALSE	Cdk9
2:32749166	FALSE	Sh2d3c
2:32754613	FALSE	Sh2d3c
2:32773542	FALSE	Ttc16
2:32775400	FALSE	Ttc16
2:32775433	FALSE	Ttc16
2:32777204	FALSE	Ptrh1
2:32777458	FALSE	Cfap157
2:32788206	FALSE	Stxbp1
2:32817030	FALSE	Stxbp1
2:32819879	FALSE	Stxbp1
2:33134477	TRUE	Ralgps1
2:33135688	FALSE	Ralgps1
2:33168280	FALSE	Ralgps1
2:33560910	FALSE	Lmx1b
2:33565125	TRUE	Lmx1b
2:33566741	FALSE	Lmx1b
2:33567118	TRUE	Lmx1b
2:33567375	FALSE	Lmx1b
2:33567377	FALSE	Lmx1b
2:33568963	FALSE	Lmx1b
2:33568965	FALSE	Lmx1b
2:33568993	TRUE	Lmx1b
2:33569042	FALSE	Lmx1b
2:33731963	FALSE	Mvb12b
2:33802758	FALSE	Mvb12b
2:33834721	FALSE	Mvb12b
2:34497686	FALSE	Mapkap1
2:34625016	FALSE	Mapkap1
2:34715308	FALSE	Gapvd1
2:34773107	FALSE	Hspa5
2:34773322	FALSE	Hspa5
2:34774227	FALSE	Hspa5
2:34775726	FALSE	Hspa5
2:34776553	FALSE	Rabepk
2:34778867	FALSE	Rabepk
2:34779575	FALSE	Rabepk
2:34785258	FALSE	Rabepk
2:34785461	FALSE	Rabepk
2:34785462	FALSE	Rabepk
2:34785511	FALSE	Rabepk
2:34785644	FALSE	Rabepk
2:34799672	FALSE	Rabepk
2:34882365	FALSE	Cutal
2:34887749	FALSE	Cutal
2:34890775	FALSE	Cutal
2:34890897	FALSE	Cutal
2:34891315	FALSE	Cutal
2:34891812	FALSE	Cutal
2:34894513	FALSE	Phf19
2:34894543	FALSE	Phf19
2:34895800	FALSE	Phf19
2:34991162	FALSE	Hc
2:34991180	FALSE	Hc
2:34991188	FALSE	Hc
2:34991554	FALSE	Hc
2:34994956	FALSE	Hc
2:35013637	FALSE	Hc
2:35035918	FALSE	Hc
2:35035933	FALSE	Hc
2:35035969	FALSE	Hc
2:35135464	FALSE	Cntrl
2:35153519	FALSE	Cntrl
2:35157885	FALSE	Cntrl
2:35160671	FALSE	Cntrl
2:35165523	FALSE	Cntrl
2:35165544	FALSE	Cntrl
2:35165591	FALSE	Cntrl
2:35306368	FALSE	Gsn
2:35306410	FALSE	Gsn
2:35306488	FALSE	Gsn
2:35306490	FALSE	Gsn
2:35306543	FALSE	Gsn
2:35307757	FALSE	Gsn
2:35307764	FALSE	Gsn
2:35307767	FALSE	Gsn
2:35307792	FALSE	Gsn
2:35314451	TRUE	Stom
2:35315215	TRUE	Stom
2:35321639	TRUE	Stom
2:35321740	FALSE	Stom
2:35323788	FALSE	Stom
2:35325342	FALSE	Stom
2:35408203	FALSE	Ggta1
2:35751160	FALSE	Ttll11
2:35751573	TRUE	Ttll11
2:36102346	FALSE	Lhx6
2:36153539	FALSE	Mrrf
2:36153544	FALSE	Mrrf
2:37351001	FALSE	Pdcl
2:37797896	TRUE	Crb2
2:37801322	FALSE	Dennd1a
2:37801989	TRUE	Dennd1a
2:37844959	FALSE	Dennd1a
2:38714219	FALSE	Nr5a1
2:38724340	TRUE	Nr6a1
2:38961106	FALSE	Olfml2a
2:38999261	FALSE	Wdr38
2:38999271	FALSE	Wdr38
2:39000136	FALSE	Wdr38
2:39000163	FALSE	Wdr38
2:39000373	FALSE	Wdr38
2:39000591	FALSE	Wdr38
2:39001400	FALSE	Wdr38
2:39005152	FALSE	Rpl35
2:39008154	FALSE	Arpc5l
2:39034163	FALSE	Golga1
2:39034350	FALSE	Golga1
2:39064703	FALSE	Golga1
2:39064843	FALSE	Golga1
2:39065498	FALSE	Golga1
2:39067432	FALSE	Scai
2:39068738	FALSE	Scai
2:39073411	FALSE	Scai
2:39106747	FALSE	Scai
2:39190577	FALSE	Scai
2:39190747	FALSE	Scai
2:40697538	FALSE	Lrp1b
2:40730861	FALSE	Lrp1b
2:41268318	FALSE	Lrp1b
2:41269304	FALSE	Lrp1b
2:41302725	FALSE	Lrp1b
2:42653521	TRUE	Lrp1b
2:43672839	FALSE	Kynu
2:43677841	FALSE	Kynu
2:43677849	FALSE	Kynu
2:43677857	FALSE	Kynu
2:43681378	FALSE	Kynu
2:43856751	FALSE	Arhgap15
2:43856866	TRUE	Arhgap15
2:43856881	FALSE	Arhgap15
2:43890319	FALSE	Arhgap15
2:44386705	FALSE	Arhgap15
2:44386865	FALSE	Arhgap15
2:49313545	FALSE	Mbd5
2:49316374	FALSE	Mbd5
2:49619651	FALSE	Kif5c
2:49693589	FALSE	Kif5c
2:49693883	FALSE	Kif5c
2:49694741	TRUE	Kif5c
2:49744869	FALSE	Gm46738
2:49757473	FALSE	Kif5c
2:49758779	FALSE	Kif5c
2:49758780	FALSE	Kif5c
2:49771812	FALSE	Kif5c
2:49773557	FALSE	Kif5c
2:49773760	FALSE	Kif5c
2:49773842	FALSE	Kif5c
2:49774527	FALSE	Kif5c
2:50128250	FALSE	Lypd6
2:50128488	FALSE	Lypd6
2:50190982	FALSE	Lypd6
2:50191420	FALSE	Lypd6
2:50192811	FALSE	Lypd6
2:51130309	FALSE	Rnd3
2:51131446	FALSE	Rnd3
2:51132510	FALSE	Rnd3
2:52047462	FALSE	Tnfaip6
2:52050716	FALSE	Tnfaip6
2:52050777	FALSE	Tnfaip6
2:52055721	FALSE	Tnfaip6
2:52106982	FALSE	Rif1
2:52107410	FALSE	Rif1
2:52111434	FALSE	Rif1
2:52157460	FALSE	Neb
2:52219213	FALSE	Neb
2:52227310	FALSE	Neb
2:52228682	FALSE	Neb
2:52229847	TRUE	Neb
2:52230053	TRUE	Neb
2:52231970	FALSE	Neb
2:52231976	FALSE	Neb
2:52232009	FALSE	Neb
2:52251707	FALSE	Neb
2:52295312	TRUE	Neb
2:52708013	FALSE	Stam2
2:53114221	FALSE	Fmnl2
2:55114067	FALSE	Galnt13
2:55436034	FALSE	Kcnj3
2:58027932	FALSE	Galnt5
2:58028043	FALSE	Galnt5
2:58035351	FALSE	Galnt5
2:58046732	FALSE	Ermn
2:58287667	FALSE	Acvr1c
2:58755290	FALSE	Upp2
2:58821605	FALSE	Ccdc148
2:58821631	FALSE	Ccdc148
2:58822142	FALSE	Ccdc148
2:58822209	FALSE	Ccdc148
2:58822778	FALSE	Ccdc148
2:58822786	FALSE	Ccdc148
2:58823427	FALSE	Ccdc148
2:58823569	FALSE	Ccdc148
2:59347660	FALSE	Pkp4
2:59948009	TRUE	Baz2b
2:60234548	FALSE	Marchf7
2:60240913	FALSE	Marchf7
2:60248339	FALSE	Marchf7
2:60248808	FALSE	Marchf7
2:60252176	FALSE	Cd302
2:60272084	FALSE	Cd302
2:60284268	FALSE	Cd302
2:60292258	FALSE	Ly75
2:60293243	FALSE	Ly75
2:60293562	FALSE	Ly75
2:60354645	FALSE	Ly75
2:60431851	FALSE	Pla2r1
2:60444211	FALSE	Pla2r1
2:60514995	FALSE	Pla2r1
2:60750154	FALSE	Rbms1
2:60762038	FALSE	Rbms1
2:60968147	TRUE	Gm13582
2:61805089	FALSE	Tbr1
2:61805163	FALSE	Tbr1
2:62228633	TRUE	Slc4a10
2:62324917	FALSE	Slc4a10
2:62837063	FALSE	Kcnh7
2:64953516	FALSE	Grb14
2:65097597	FALSE	Cobll1
2:65495385	TRUE	Scn3a
2:65497366	TRUE	Scn3a
2:66197633	FALSE	Ttc21b
2:66197640	FALSE	Ttc21b
2:66197725	FALSE	Ttc21b
2:66197737	FALSE	Ttc21b
2:66197770	FALSE	Ttc21b
2:66197776	FALSE	Ttc21b
2:66222798	FALSE	Ttc21b
2:66236212	FALSE	Ttc21b
2:66236217	FALSE	Ttc21b
2:66703670	TRUE	Scn7a
2:66703704	FALSE	Scn7a
2:66703712	TRUE	Scn7a
2:66784661	FALSE	Scn7a
2:67511112	FALSE	Xirp2
2:68309043	FALSE	Stk39
2:69068777	FALSE	Cers6
2:69108977	FALSE	Cers6
2:69109107	FALSE	Cers6
2:69109367	FALSE	Cers6
2:69110276	FALSE	Cers6
2:69110390	FALSE	Cers6
2:69110453	FALSE	Cers6
2:69110461	FALSE	Cers6
2:69110518	FALSE	Cers6
2:69110988	FALSE	Cers6
2:69111194	FALSE	Cers6
2:69111289	FALSE	Cers6
2:69144762	FALSE	Nostrin
2:69161171	FALSE	Nostrin
2:69165809	FALSE	Nostrin
2:69183964	FALSE	Nostrin
2:69185628	FALSE	Nostrin
2:69464479	FALSE	Lrp2
2:69466828	FALSE	Lrp2
2:69480188	FALSE	Lrp2
2:69481249	FALSE	Lrp2
2:69481300	FALSE	Lrp2
2:69481336	FALSE	Lrp2
2:69481365	FALSE	Lrp2
2:69481369	FALSE	Lrp2
2:69483124	FALSE	Lrp2
2:69486315	FALSE	Lrp2
2:69489286	FALSE	Lrp2
2:69500728	TRUE	Lrp2
2:69505263	FALSE	Lrp2
2:69507826	TRUE	Lrp2
2:69508020	TRUE	Lrp2
2:69508162	TRUE	Lrp2
2:69508174	TRUE	Lrp2
2:69508175	TRUE	Lrp2
2:69521697	TRUE	Lrp2
2:69702380	FALSE	Fastkd1
2:69702402	FALSE	Fastkd1
2:69834961	FALSE	Klhl23
2:69863331	FALSE	Ssb
2:69867585	TRUE	Ssb
2:69870217	FALSE	Ssb
2:69871287	FALSE	Mettl5
2:70477713	FALSE	Sp5
2:70509665	FALSE	Erich2
2:70512828	FALSE	Erich2
2:70513050	FALSE	Erich2
2:70523448	FALSE	Erich2
2:70523567	FALSE	Erich2
2:70534366	FALSE	Erich2
2:70691268	FALSE	Gorasp2
2:71081993	FALSE	Dcaf17
2:71082263	FALSE	Dcaf17
2:71082287	FALSE	Dcaf17
2:71082812	FALSE	Dcaf17
2:71083039	FALSE	Dcaf17
2:71083291	FALSE	Dcaf17
2:71083336	FALSE	Dcaf17
2:71084330	FALSE	Dcaf17
2:71084588	FALSE	Dcaf17
2:71272703	FALSE	Slc25a12
2:71272743	FALSE	Slc25a12
2:71275170	FALSE	Slc25a12
2:71276573	FALSE	Slc25a12
2:71276732	TRUE	Slc25a12
2:71279704	TRUE	Slc25a12
2:71434185	FALSE	Hat1
2:71438776	FALSE	Hat1
2:71818576	TRUE	Itga6
2:71841179	TRUE	Itga6
2:71895807	FALSE	Pdk1
2:71897776	FALSE	Pdk1
2:71901102	FALSE	Pdk1
2:73277313	FALSE	Sp9
2:73329699	FALSE	Scrn3
2:73330946	FALSE	Scrn3
2:73335668	FALSE	Scrn3
2:73336215	FALSE	Scrn3
2:73336556	FALSE	Scrn3
2:73337802	FALSE	Scrn3
2:73529644	FALSE	Wipf1
2:73529653	FALSE	Wipf1
2:74520550	FALSE	Lnpk
2:75662132	FALSE	Hnrnpa3
2:75663019	FALSE	Hnrnpa3
2:75665262	FALSE	Hnrnpa3
2:75980199	FALSE	Ttc30a1
2:75981690	FALSE	Ttc30a1
2:75989836	TRUE	Pde11a
2:75990736	TRUE	Pde11a
2:76022820	TRUE	Pde11a
2:76076181	TRUE	Pde11a
2:76371961	FALSE	Rbm45
2:76378815	FALSE	Rbm45
2:76383684	FALSE	Rbm45
2:76383739	FALSE	Rbm45
2:76383821	FALSE	Rbm45
2:76713450	FALSE	Ttn
2:76714139	FALSE	Ttn
2:76724821	FALSE	Ttn
2:76724836	FALSE	Ttn
2:76724884	FALSE	Ttn
2:76725208	FALSE	Ttn
2:76725883	FALSE	Ttn
2:76725964	FALSE	Ttn
2:76726175	FALSE	Ttn
2:76726186	FALSE	Ttn
2:76726594	FALSE	Ttn
2:76726828	FALSE	Ttn
2:76726882	FALSE	Ttn
2:76727006	FALSE	Ttn
2:76736431	FALSE	Ttn
2:76746100	FALSE	Ttn
2:76754238	FALSE	Ttn
2:76791077	FALSE	Ttn
2:76841732	FALSE	Ttn
2:76908480	FALSE	Ttn
2:76913921	TRUE	Ttn
2:76967318	FALSE	Ttn
2:76977311	FALSE	Ttn
2:77010458	FALSE	Ccdc141
2:77014783	FALSE	Ccdc141
2:77905286	TRUE	Cwc22
2:78254479	TRUE	Gm14461
2:78263366	FALSE	Gm14461
2:78263550	FALSE	Gm14461
2:79644918	FALSE	Itprid2
2:79707640	FALSE	Ppp1r1c
2:79809741	FALSE	Ppp1r1c
2:79810326	FALSE	Ppp1r1c
2:79834449	TRUE	Pde1a
2:79834450	FALSE	Pde1a
2:79834470	TRUE	Pde1a
2:79834484	FALSE	Pde1a
2:79834517	FALSE	Pde1a
2:79834640	FALSE	Pde1a
2:79834781	FALSE	Pde1a
2:79834859	FALSE	Pde1a
2:79834939	FALSE	Pde1a
2:79835126	FALSE	Pde1a
2:79835772	FALSE	Pde1a
2:79835967	FALSE	Pde1a
2:79836240	FALSE	Pde1a
2:79839054	FALSE	Pde1a
2:79839105	FALSE	Pde1a
2:79839134	FALSE	Pde1a
2:79859472	FALSE	Pde1a
2:79865501	FALSE	Pde1a
2:79868333	FALSE	Pde1a
2:79868378	FALSE	Pde1a
2:80328004	FALSE	Dnajc10
2:80346491	FALSE	Dnajc10
2:80350411	FALSE	Dnajc10
2:80350433	FALSE	Dnajc10
2:80350529	FALSE	Dnajc10
2:80353943	FALSE	Dnajc10
2:82961848	FALSE	Fsip2
2:82977853	FALSE	Fsip2
2:82984578	FALSE	Fsip2
2:82991654	FALSE	Fsip2
2:84330550	FALSE	Calcrl
2:84330776	FALSE	Calcrl
2:84331018	FALSE	Calcrl
2:84331278	FALSE	Calcrl
2:84331940	FALSE	Calcrl
2:84331949	FALSE	Calcrl
2:84332430	FALSE	Calcrl
2:84443175	FALSE	Tfpi
2:84444882	FALSE	Tfpi
2:84458107	FALSE	Tfpi
2:84602112	FALSE	Ctnnd1
2:84610719	TRUE	Ctnnd1
2:84675842	FALSE	Tmx2
2:84678162	FALSE	Tmx2
2:84687373	FALSE	Med19
2:84692262	FALSE	Zdhhc5
2:84802865	FALSE	Ube2l6
2:84806270	FALSE	Ube2l6
2:84806400	FALSE	Ube2l6
2:84806516	FALSE	Ube2l6
2:84809132	FALSE	Ube2l6
2:84811119	FALSE	Smtnl1
2:84811319	FALSE	Smtnl1
2:84816849	FALSE	Smtnl1
2:84818711	FALSE	Smtnl1
2:84822572	FALSE	Smtnl1
2:84827233	FALSE	Timm10
2:84827290	FALSE	Timm10
2:84840440	FALSE	Slc43a1
2:84944437	TRUE	Slc43a3
2:84983141	FALSE	Prg2
2:84989168	FALSE	Prg3
2:84989373	FALSE	Prg3
2:84993807	FALSE	Prg3
2:84993896	FALSE	Prg3
2:84993933	FALSE	Prg3
2:84995906	FALSE	Prg3
2:84996203	FALSE	Prg3
2:84999595	FALSE	P2rx3
2:85024213	FALSE	P2rx3
2:85045752	FALSE	Ssrp1
2:85045764	TRUE	Ssrp1
2:85045798	TRUE	Ssrp1
2:85196466	TRUE	Lrrc55
2:90471133	FALSE	Ptprj
2:90828151	FALSE	Agbl2
2:90828280	FALSE	Agbl2
2:90828405	FALSE	Agbl2
2:90828500	FALSE	Agbl2
2:90828529	FALSE	Agbl2
2:90828535	FALSE	Agbl2
2:91488537	FALSE	Lrp4
2:91625403	FALSE	F2
2:91644314	FALSE	Zfp408
2:91646022	FALSE	Zfp408
2:91718645	FALSE	Harbi1
2:91767657	TRUE	Ambra1
2:91939517	FALSE	Dgkz
2:92024515	FALSE	Creb3l1
2:92375909	FALSE	Pex16
2:92381349	FALSE	Pex16
2:92968692	FALSE	Prdm11
2:92985267	FALSE	Prdm11
2:92986366	FALSE	Prdm11
2:92989498	FALSE	Prdm11
2:92993514	FALSE	Prdm11
2:92993531	FALSE	Prdm11
2:92993560	FALSE	Prdm11
2:92993582	FALSE	Prdm11
2:93198330	FALSE	Trp53i11
2:93198387	FALSE	Trp53i11
2:93198726	FALSE	Trp53i11
2:93462883	FALSE	Cd82
2:93468370	FALSE	Gm10804
2:93676989	FALSE	Alx4
2:93678619	FALSE	Alx4
2:93679135	TRUE	Alx4
2:93679508	FALSE	Alx4
2:93835208	FALSE	Accs
2:93842854	FALSE	Accs
2:93980630	FALSE	Alkbh3
2:94006819	FALSE	Alkbh3
2:94008611	FALSE	Alkbh3
2:94157667	FALSE	Hsd17b12
2:94326866	FALSE	Ttc17
2:101642602	FALSE	Rag1
2:101716630	FALSE	Prr5l
2:101716802	FALSE	Prr5l
2:101716834	FALSE	Prr5l
2:101882831	TRUE	Prr5l
2:101952547	FALSE	Ldlrad3
2:102113518	FALSE	Ldlrad3
2:102452008	FALSE	Fjx1
2:102737773	FALSE	Slc1a2
2:102737907	FALSE	Slc1a2
2:103450710	FALSE	Elf5
2:103450727	FALSE	Elf5
2:103454826	FALSE	Cat
2:104122887	FALSE	A930018P22Rik
2:104143831	FALSE	D430041D05Rik
2:104201063	FALSE	D430041D05Rik
2:104207991	FALSE	D430041D05Rik
2:104208083	FALSE	D430041D05Rik
2:104429025	FALSE	Hipk3
2:104434055	FALSE	Hipk3
2:104439197	FALSE	Hipk3
2:104644944	FALSE	Cstf3
2:104646484	FALSE	Cstf3
2:104646558	FALSE	Cstf3
2:104646590	FALSE	Cstf3
2:104832435	FALSE	Prrg4
2:104832735	FALSE	Prrg4
2:104832844	FALSE	Prrg4
2:104849534	FALSE	Prrg4
2:104886360	FALSE	Ccdc73
2:104945296	FALSE	Ccdc73
2:104945302	FALSE	Ccdc73
2:104992307	FALSE	Ccdc73
2:105006742	FALSE	Eif3m
2:105284444	FALSE	Them7
2:105284458	FALSE	Them7
2:105387859	FALSE	Rcn1
2:105682805	FALSE	Pax6
2:105904241	FALSE	Elp4
2:105966757	FALSE	Dnajc24
2:106404103	FALSE	Dcdc5
2:106695884	FALSE	Mpped2
2:106695950	FALSE	Mpped2
2:106695953	FALSE	Mpped2
2:106962733	FALSE	Arl14ep
2:106962781	FALSE	Arl14ep
2:106963427	FALSE	Arl14ep
2:106964273	FALSE	Arl14ep
2:106964703	FALSE	Arl14ep
2:109917817	FALSE	Lgr4
2:110362121	TRUE	Fibin
2:110362454	TRUE	Fibin
2:110597291	FALSE	Slc5a12
2:110597418	FALSE	Slc5a12
2:110610030	FALSE	Slc5a12
2:110610201	FALSE	Slc5a12
2:110620331	TRUE	Slc5a12
2:110621654	TRUE	Slc5a12
2:110621813	TRUE	Slc5a12
2:110621817	TRUE	Slc5a12
2:110647023	TRUE	Slc5a12
2:110647100	TRUE	Slc5a12
2:110657933	TRUE	Ano3
2:110661370	TRUE	Ano3
2:110697015	FALSE	Ano3
[truncated: 14,985 more rows]
