# Supplementary material for: Across two continents: The genomic basis of environmental adaptation in house mice (Mus musculus domesticus) from the Americas
Source: PLoS Genet. 2024 Jul 5;20(7):e1011036. doi: 10.1371/journal.pgen.1011036 (PMC11253941; doi:10.1371/journal.pgen.1011036)
Supplement: S14 Table — (XLSX) [file pgen.1011036.s014.xlsx]

## Sheet: Table_S14
Supplementary Table 14. Gene annotations and functional information for candidate SNPs identified via GEMMA for body weight
Body Weight
CHR	BP	ref	alt	Minor Allele Frequency in total dataset	Beta	Standard_Error	p_wald	p_lrt	Gene_Symbol	Variant_Effect	Gene_Name	MGI_Phenotype	Identified in LFMM of transect
1	160236459	C	G	0.239	2.3394	0.465288	1.82355e-06	1.27491e-06	Rabgap1l	Intron	RAB GTPase activating protein 1-like		ENA, SA
1	187341647	C	T	0.496	-1.40149	0.306363	1.20332e-05	8.88556e-06	Gpatch2	Intron	G patch domain containing 2
2	73563937	A	C	0.853	-2.76888	0.604696	1.18234e-05	8.72621e-06	Gm30940	Intron	Gene model
2	146447211	T	G	0.273	2.18445	0.467225	7.98454e-06	5.82645e-06	Ralgapa2	Intron	Ral GTPase activating protein, alpha subunit 2	Homeostasis/metabolism, neoplasm, renal/urinary system	ENA, WNA, SA
3	51483947	T	G	0.681	-1.45032	0.316078	1.13765e-05	8.38703e-06	Rab33b	Upstream	Member RAS oncogene family	Cardiac phenotypes, increased aspartate transaminase level (associated with cardiac events/hepatitis)	WNA
3	135242350	C	T	0.639	0.520795	0.113	1.10484e-05	5.11914e-06	Cenpe	Synonymous	Centromere E protein		WNA
8	46593877	T	A	0.95	-4.30824	0.917305	7.31744e-06	5.32619e-06	Snx25	Intron	Sortin nexin 25		ENA, WNA, SA
8	77581031	C	T	0.664	-1.74749	0.373781	7.99146e-06	5.83164e-06	Prmt9	Splicing	Protein arginine methyltransferase 9	behavioral/neurological, hearing/vestibular/ear/ hematopoietic system, immune system	ENA,SA
12	65057994	G	T	0.265	1.97785	0.395145	2.00731e-06	1.4073e-06	Togaram1	intron	TOG array regulator of axonemal microtubules 1	Facial cleft; Abnormal limb bud morphology; Polydactyly	ENA, SA
12	65062969	C	C	0.328	2.25931	0.482527	7.76267e-06	5.65993e-06	Togaram1	Intron	TOG array regulator of axonemal microtubules 1	Facial cleft; Abnormal limb bud morphology; Polydactyly	ENA, SA
